# Supplementary material for: The impact of retrotransposons on castor bean genomes
Source: Front Plant Sci. 2024 Jul 23;15:1397215. doi: 10.3389/fpls.2024.1397215 (PMC11300327; doi:10.3389/fpls.2024.1397215)
Supplement: Supplementary file 1 [file DataSheet_1.zip › Curated_Consensus_Sequences.fa]

>Gypsy-1_rCom#LTR/Gypsy
nATGGCTTTACAAGCAACTAGAAAACTGAGTTTCCTTGAAAATGATGATAATAGTGAAAC
TTnTGGCCCTAGGCAGAATGATGATGATAGAGGCCTTAAGATTGATCTACCCGATTTTnA
TGGTGGTCATGATAGTGAGTnTTTnCTTGATTGGGTAAGGCAAATTGAAACCGTnTTTGA
GTATAAAGGCTATGATGATAGnAGGAGGTTTAAACTGGCCATTTTAAAACTCAAAAGTCT
TGnTGCCCTATGGTATGAAAATCTTAAGTCACAAAGAAGAAGGGAAGGGAAAGAGAAACT
TGATTCGTGGGAGAGACTAAAGAAAAAAATGAGAGACAAATGGGTGAGTAAAGAATATGA
nCAAGAGCAGTACCTTAAGCTAACCCATCTTTCACAAGACAACATGAGTGTAGAGGAGTA
TGTGAAAGAATTTGAGAAATTGTGTTTGATTTGTGATTTGCATGAGAAAGAAACCTTTAA
AATCnCAAGATTTATAAAGGGACTTTCTAAGGGAATTGGCAGnAAGGTGGAGGTTACTCA
CTACTCTACTTTCAATGATGTTTnCAAATTGGCCATGAAATACGAGATGCAATTGAAGGA
AGAAAAGCCTAAGCCATCCTTTGGCTTCAAGAATCCTTCGAGATTTAACTCTTCTTACAC
TAAGGGGAGTACTTTTCAACACAAACCATCATCCTCTAGTCCAAGTAAGTTTGACAAGGG
GAAAGAAAAGGCTGTAGTTTCTCAAAATGAATATGCTAnAAGAAGAAAGTGTTTTAGATG
TCATGGAAGGGGGCATATTGCATCCGAATGnCCTAGCAAAAATGTTnTGACCGCAACTCA
ATGTGCTTTAATGGATGAGGAAGAGAAACTCTATCACTTCATTGCGGATGAGGATGAATG
TGATAACTTCGACGATGAGTATGATGAGGATATACCACCAGAAAGTGAGAGCAAnATGAT
TGGAGTTGTGAGGAGAATCTTGTAnnnTAGTGAGCCTAAGAGTGACTTAAGGCAAAGAAA
CAATnTGTTTCATACTAGATGCAAGGTTGGAGAGAAGACTTGTAATGTTATAGTTGATGG
TGGTGCCCAAACAGATGTGATCTCATCCGAAGCTGTGAGTAAGTTGAAGCTTCAAACCAG
GGATCATAATGAGCCTTATAAGCTnAATTGGTTGAATGATGGAACCGGGGTTCGAGTCAA
GAAGCAAGCCTTGGTTGCCTACTCCATAGGTGGGTTTGAAGATGAAAGATGGTGTGATAT
TCTTCCAATGGATGCnTGTCACTTACTTCTTGGGAGACCTTGGCAGTTTGACCATGATAC
GGAGCACAAAGGTAAATCAAATGTATATGTTGTAACTACCAAAGAAGGCAGAAAAGTTAG
ATTGTTGCCTTTACCTCCCAAAGTTGCTAAGAAAGAAAAAGAGAAAAGCAACTTCCTTGT
AACTTGTAATGAATTTGAAAATTTAGTGGAAGAAATnGGGGGTGGGTATGCTTTGGTTGT
AAGGGCCAAAGAAGAAAAGGGTACTTCTTGTGATAACTCATCATCCCTTAATGAGTTATT
AGAAGAGTACAAAGATGTTTTTCCGnATGACTTACCAAAAGGCCTTCCACCACTTAGAGG
CATTGAGCATGCCATCGATTTGATTCCGGGGGCATCCTTACCCAACAAGGCAGCCTATAG
ATGCAATCCGGAAGAAAGTAAGGAACTTCAAAGGCAAATCGATGAATTAATTCAAAGGGG
CTATGTGAGAGAGAGCATGAGTCCATGTGCCGTTCCCGCTCTCTTAGTACCAAAAAAAGA
TGGTACTTGGAGAATGTGTGTTGATAGCCGTTCCATAAACAATATCACAATCAAATATAG
ATTCCCTATGCCTAGATTGCAAGACATGCTGGATGAGTTGAGTGGTGCCTTAATCTTTTC
CAAAATAGATTTAAGGAGTGGATACCACCAAATGAGAATTAGGGAAGGAGATGAGTGGAA
GACGGCCTTCAAAACAAAACAAGGGTTATACGAGTGGTTAGTGATGCCATTCGGGCTTTG
CAACGCCCCAAGCTCTTTTATGAGATTGATGAACGAAGTTCTCCGTCCTTTTCTGAATAA
ATTTGTTGTTGTTTACTTAGATGACATTCTTGTATATAGTAAAAACAATGAGGAGCATTT
AATTCATTTGAGGATGTTGTTTGATAGGTTGAGAGGGCAGAAGTTGTATGGAAAGCTAGA
AAAATGTACTTTCATGACTCCTAGTGTTGTATTCCTAGGATATATTGTAACAGGAGAGGG
GGTGCATGTAGATCCCGAGAAGGTCAAGGCAGTCCAATCTTGGTTGGCTCCGAAGAATGT
GCACGAGGTTAGAAGCTTTCATGGACTAGCATCATTCTATAGGAGGTTCATTCGAAACTT
CTCAACCATCATGGCTCCCATCACCGAATTGACAAAGAAAGGAGAGTTCGAGTGGAATGA
AGCTGCCCAAAGGGCCTTTGAGAAGGTAAAGTTTCAACTTTGCAATGCTCCGGTTCTTAT
ACTTCCTGATTTTAACAAGGTGTTTGAAGTGGAGTGTGATGCAAGCGGGATTGGGATTGG
TGCGGTATTGATCCAAGAAAGAAAACCAGTGAGCTATTTTAGTGAGAAACTCAATGGGGC
TAAATTGAACTACTCAACCTATGATAGAGAGTTTTATGCAGTGGTTAGAGCCCTTGATCA
TTGGTCTCACTACCTTAGACCAAAACCATTTGTTCTTCATTCTGATCATGAGGCCTTAAA
GTTCATCCATGGGCAACAAAAACTCAACAAGAGGCATGCAAAGTGGGTAGAATTCCTTCA
AACTTTCACTTTTAGCTCCAAGTACAAAGATGGGAAAAGCAACGTAGTGGCTGATGCTCT
ATCAAGAAGAAGCTACTTACTTTCCATGGTTGATGCCAAAATCTTGGGTTTTGAACAACT
CAAGGAGTACTACAAAGATGATCCCGATTTTTCAAGTGAGATGGAGAATCCTACTAGTCA
GTTTGTACGTCAAGAAGGATTCCTCTTCAAAGGTAACAAGCTTTGTGTTCCAAAGAGTGG
GGTTCGGGAGTTGTTAGTGCGAGAAGTACACAGTGGGGGTTTGGCTGGTCACTTTGGGAT
ACAAAAGACAATTGATATCTTAGGTGAACACTTTTATTGGCCTAGGATGATCAAAGATGT
AACCCATGTAGTGGAGAGATGTGCTACTTGCCAAAAGGCCAAGGGACACTTCAAAAnGGG
TCTCTACACACCACTGCCGGTTCCGGACAGACCATGGGATAGTGTAAGCATGGACTTTAT
TGTGGGCTTGCCAAGAACACAAAGAGGAAAGGATAnCATCATGGTAGTAGTAGATAGATT
CTnnAAAATGGCACACTTTGTAGCTTGTAATAAAAnAGATGATGCTGTAAGAGTAGCCGA
GCTGTACTTCAAGGAAATTGTCAAGCTTCATGGCATTCCTCGAAGTATAGTCTCnGATAG
GGACTCCAAGTTCCTAAGTTATTTTTGGAGGACCCTATGGAAGCTTGTTGGTACnAAGTT
GCTATTTAGTACCTCCCATCACCCTCAAACCGATGGGCAAACnGAGGTGACTAATAGAAC
TTTGGGTACCTTATTAAGAGGTCTTGTGAGCAnAAACGCAAAAAGATTGGGACATCAAAC
TAGCCCATGnnGAnTTTGCTTACAATAGGGCTCATTCATTnACTACTTCTAAATCACCAT
TTGAAGTGGTTTATGGAGTGAATCCTTAnCTTCCTATTGATCTCATTCCTTTGGAGGAAA
AGGAAATGGnGGGGCAAGATGCAAAGAAACGTATGGAGTCCTTTCAAAAGACATGTGAGC
AAGTAAAAAAGAAAATTGAGGAGATGAATAAGAAATACnAAGAGAGAGCCAACAAAAAAA
nATCACAACCTATCTTCCATCCCGGGGATTTGGTATGGCTACACTTGAGAAAAGAAAGGT
TCCCTAAGTTTAGAAAGAATAAGCTTATGCCTCnCTCCGAAGGTCCTTTCAAAGTACTTG
AGAGGATCAATGATAGTGCTTATAAGATTGAACTTCCCnATGAATTGGATGGTGTCCATG
CAACCTTCAATATCGGTGACTTGTCTCCTTACCTAGATGATGAAAGTTTGAGGGCAAACT
TCTTTAAAGAAGGGGAGAATGATCCAAAGTCAAGCAACATTACTCATGAGCCGGCTGCTC
TAGTCTTAGAAACTCTTGGGTTTTCTCCATTTACTCATAAGCCCGAATTTGTTACTTGTC
TTACTTGGGAGTTTACCTAAGCCCATGAAGCATGTGGTATGCAGCAAGAAAGGAGGnGAC
ACATCAAGGCCAAGTTTTATTATGCTnTTTTATTATGCTTTGTTTTAGTTTGAATTTTAT
GCTTTTGTTTTAGTGTGCATTTTnAATACTTTTGTTTTAGTTTGTTTGTAACTTATAAAT
AAAAGTATTAAGAGTGAGGTGTGTGAATAGGTGnGAnAGTTnCTAAAACGTTCAGCnTTG
AATGAAAGAATTAAAAnGGCTGATCTAATTAAGGAAACnTTTCACATAGTGGGGGTTATG
GTGTGCAAACGTTTTCAnTGTTGTTTTAAGGCTGTTTAAAGCCAACTTTTTGTATTCTTT
TCTTATTTGTAAGTTTCTTATATATATAAGTTATGGAATGAGnnnnnnnnnnnn
>Gypsy-2_rCom#LTR/Gypsy
nnnnnnACTnGTAGTTAACACTTAGAGATAAGGTTnATTnACTCGCCGGATTAAGAATTA
AnAACTCTTAATAGnTnTAAATCAnnCTTAATGCTAATnTGTAnTAATCnGATAGGAAGA
GATTCCATTAGGTTAGTGCAGGTTTAGGAAnTCGGTnAGCTCGAGAGAGGAnnnnnnnGn
nTTCnATTCAGGATTTAGGCACGGGTnAGCAAGATnGGCAATnnATAAAATCnAnCnTTA
GAATTCCATCACTTAGGnnCCCTTTTGGGTTTGnTTCTCTnnTTnCnATTGTCTTTnGAT
TGTCnGTTGTTnTTnATTnAnTTATTTGCAnTCATAAnCATTAGnnnnnTAnnTTAGAnn
TnTCACACCnTATTTCAGACTAGATAACATAGCnAACAGTAGTAACTCTAGGTTCACCCG
ATCTCCAGGGATACGACCTTGATACTCACTAGTGCTAGGCTGCATCGnTAGGTTCACTGC
CTTAGGTGTAGGTTGCATAAAnAGCCCATCAAGTTTTTGGCGCCGTTGCCGGGGnnnnnC
AGTAACGGTGAACTAGAGTGAATTGTTTTTGTGTTAATTTAGTCATTATTTGTTTATTCA
TTTATTCTTTATTnnnnnnnnnnnnnnnnnnnnnnTTnTnnnnnnTTATTnTATTnnTTT
TTnTTGATTGGTGGTTGTTTGGnTTnTCGGTTTCAGGTAGTTTATGACCAGGAGCTCTAA
CCCTGATCnnATAGnACCnTTATCTGACCCnGAGCGCTCTCTCAGATTATTGAGAnGAnG
TTTGCAnGnAGTTGAGGAGGAGGnnGGAGTTAnAGTTCAGGTTCAAnGAnnnGACnCGAT
GGAGAACCACAACCCCCAGGCCGATGAnGATCAGAGGACGATGTACGAGTTTGCTCGACC
ATCTTTnGATGGGACGAAAACTAGTATAGTCAGACCTGCTGTAGCGGCCAACAATTTTGA
nATAAAnGCCAATGTTATCCAGATGATCCAGCAnAGCGTGCAGTTTGGAGGATTGCCCAG
CGAGGATCCCAATGCACATATCTCCAACTTTTTGGAGATTTGTGACACATTCAAGATAAA
TGGAACAACCGATGATGCCATTCGGCTGAGATTGTTTCCATTTTCCTTGAGGGACAGAGC
AAAGAGATGGTTGCAATCTCTTCCACAnCAGACGATTACTACCTGGAAGGCGTTGGCCGA
AAAATTTTTATATAAGTATTTTCCTCCCGCTAAAACTGCTAAACTTAGAAATGACATATC
TTCTTTTGTGCAGTTTGATGATGAAAGCATGTACGATGCATGGGAGAGGTTTAAnGATCT
TTTGAGATGCTGCCCACATCACGGATTGCCAGTGTGGATGCAGGTTCAGACCTTCTACAG
CGGGTTGAACCTTGCAACGAGGCAGATGGTGGATGCTGCAGCAGGTGGGGCGCTAAACAG
TAAGACGCCCGAGCAGGCTCAGAACTTGATAGAGGAAATGGCCATGAACAACTATCAGTG
GCAATCCTCTAGGAGCCGACCAGGAAGACAGGGAGTGGTCAACCAAGTGGACTCTACAGC
AGCCTTGGCAGCTCAnGTGGAGCTTCTAGCCAAGAAGATTGACCAACTCCAGATGCCGGT
TCATGCAGCGAACGTTGGCTGCGAGTTTTGTGGTGGCCCGCATTACAGTGCGAACTGTAC
TGCGGGAGGTATGTTTGCTTCATCCTCTACTACTTTTCCATCTAATTCTGCTATGTCTTC
TGATGTTGAGCAGGTTGATTATATGGGGAATGCCCCAAGGCAGCAGAACGATCCTTACAG
CAATACATACAACCCTGGGTGGCGCAATCATCCCAACTTCAGTTGGAGGAACAATAACGC
TCAGGGTCCACCTGGTTTTCAGAGACTTCATCAGCAGCCGCAGCAACAnTCAGCTGGGCC
TGCACAAGCTCCTCCTCTACCAGAAAAGAAGTCAAATTTAGAGGAGCTTATGATGAAGTT
TGTGACGTCTACGGAGATGAGGTTCCAGCAAACTGATAGTGCACTTAGGAACCAGCAGGC
CTCGATTCAGAACTTGGAGACCCAGATTGGCCAAATCTCTAAGATGTTGTCTGAGAGGCA
GCAAGGAGCGCTCCCGAGCACCACTGAGTCTAACCCGAGGGAGCACGTGAACGCCATCAC
TTTGCGTTCAGGTAAGTTAGTTTCAGCTCCTTCTAAGCCTGTTTTTGATGACGCCACTAT
TGATGTGCAGGTTGAGGCGAGCAGTAAGGTTAGGGAACCTGAGGGACAAAAGGTGAAATC
AATTCCAGTCAGGGAATATCAACCTAAGATTCCTTATCCTGCTAGAGCTAAACAAGCAGA
GGCGAAAGAGCAGTTCAGTAAGTTTTTAGATATTTTTAGACAACTGCATATTAACTTGCC
TTTTATTGATGCATTGGAGCAGATGCCGAAGTATGCTAAGTTCTTAAAGGACATACTTAG
CAGAAAAAGGAAGTTGGAGGAGGTCGCCTATGTTCAGCTTAACGAGGAGTGCTCAGCGGT
GTTTCAGAGCAAGTTGCCAGAGAAACGTCACGATCCAGGGAGTTTCACTATTCCCTGCAC
TTTAGGTAATTTGTGTGTTGATGATGCATTAGCTGATTTGGGGGCTAGCATAAATGTCAT
GCCCACTAGTTTGTTCAATAAGCTAGGTTTGGGGGAGGCAAAATCCACTAGGATGTGCAT
TCAATTAGCTGACCGTTCTGTTAAGCTTCCTAGGGGAATTGTGGAAAATGTGCTAGTTAA
GGTAGATAAGTTCATATTTCCTGTGGACTTTGTGGTTTTGGATATGGACAATGAGCATGG
TGTACCATTAATTTTGGGGAGACCTTTCCTTGCCACAGCTAGAGCTAAAATAGACGTATT
TGAGGGGAAGTTAGAACTTAATGTAGGGGATGACTGTGTCACTTTTAGTTTACCCTCATT
TGATAGTTCTTCCACCGACCATGTTCATGCCATTTGTAGTATTGATGGAATTGATCTTGC
ATGTAATACACAACCACAAGATGTACAAATGGATGATGCTATACATGTTTCTTCCCCTAT
TAGTATGTGTTATTCATCTGAAAAAAAnAACTTGTATCAATATGAGACTTTGTGCTATGA
TAGACCCGAGAAGGGTAGTTGCAAGTTTGTTTTTGACAGGTCACTTAGCCGGAATTCGGA
GTGGATGAATGGACATCCCAAATCGGTCCAGAGAGCACCTCCTTGGTCATCTACCGCACA
CATCGGACCTTCTCATTGCGCTTATATGCCTCGAGCCCCAACTTACATTGAGCCTACCTT
CTTAATTTGCCCGCGATGCAGGAATGCTGnTGCAGAGTCCAGCTAGACGACTCGAACAAA
AAGAAGCGCCTTCGGGAGGCATTCCCGAATCTATTTTTGCTTTCTGAATTTTTGGACATT
TTTTnTATTTTATTTTATGTAGTTATnnnnTTnTAGTTAGATATTTCAGTCTGTTTTTAG
TnAGTTTGATTTTGAGGAGATGCTATCTTATTGAACCTTTTACTAGATGTTGCTTGGAAT
GTGTTTATTCTTGAGTTTTGCAGGAGTTAGCCTACTTGATGCTCGTACGTAATTTTGAGG
ACTAACATATTTTGAAGTGTTAAAGTACACATCAAGGGCAGTATCTAGTAGACTTTCTAG
TTTTTATCTCTTTTTGTCGTCTTGTTTTTCTCTTAGTTTTCTAATTTCTTTTATGGACTC
CCATAATTAGCTTCATTTTACGTATTTTATTCCTTTTATTTTGGAGTGCCTACCTTGTTC
ACACTGAGGACAGTGTTTTTCACAAGTGTGGGGTAGGTACCGTAGATTTGTGCAGGTACC
AATTTTnTnTnTGCTGTTTTTATCTTGTTTTnATnTCCCTTATTGATTGAGTCCATTCAT
TnTTACTGTCCTTATCTTGAGTTTTGTTTTAATCnAGTAGTTnATGAnnTTTTCTCnTTT
GAATGGATnCCCTTATAGCTTTTATCGAAnCTTGTTGGAAGAAGGCAATGAACGAATCTC
TTAATTnCAATCnAGCCAGGTAAAACTGGTnTTTTTCCTTAAnTnTCTTnCATTTTACTT
TATCTTnGATATAGAACACTGTTAATATTGnTGCTTATTAnnnnGATTGAnnnnnTGTTT
AAACTTTGGTTTGAGAATTCATGCAATTTTAnCCCACTCAAATGGTGAGnnTTnnnnnnn
nnnnnnnnnnnnnnnTTATGCTCCnTTTnTnTTTnATTAGTGAGCATTGTnCAGAATnTn
TGTTTCTAGAACTTGCTTTAnGATGnCTTTTGAGATTACATGAATTnTnnATAnTCnTGA
GATGATTTGGGCACTTAGGATTTACACAATTTGGCCAAAAnnCCTAACCCTGTTTTTCCC
TTAGTGAACCnATTTTGAGCCTTAGCCTTTnnnTTnCnTnATAATnnnnATnnnnnTGAC
ACTCATTTTATCACTTCTATTCATTnnACCATTCTTTCTACCATTnTTGCTGGAAATTAT
GTAnGTTTATGCTGCATTTnATTTTGGATCAATnTGCnnnnATATAnTTCACTAAGTTnC
TAGATTTTTCATAGATGCTCCCTTCAATnnnAAAnnnnAnAnTnnnnTnnTAnTnnnTnT
nATTGnnnnTnnnAnTAnnnnAnnnnnCCTnCnTnAnCTGTTGTnnnAnnnnTAnnnAnn
nnnnnnnnnnnnnnnnnnnnnnAAAAAnAnnnnnnAnnnAnnAnnnnnnnnnnnnTTnAT
TTnGAGCATCATCTTATTnTTAGAGCAACTTAGTGTTnAnTTTnGGTACAnnATTTGATC
CTTnGnTAnnTTCTTGCATTACnTGnnnnTAAnTTnCnAGCAACTTnnAGCnnACTTTCC
ATATTTnTnCnTACCCTACCTTAACCCCATTACAACCTGGCTCAAGACCCTTTGATCATG
nTTATTGAnTATTTCnnAGTAGTGGAGATnGGATCTATAAGCAAGCnTATGGTAAGCACn
TTTTTCTGTAnTTTTGCGTTGAGAGCTTGGCnATnTTCTnTCACCTATATACACTTGTGT
GTTTTGAGTGACATCTTGTnAGGCATGGTTCTCAAnTTCTCAnTTTnGATnGTTTATCAT
TTTAAnTTTAGnAnnnnTnnnAnnnnnnnnnnnnnnnnnnnnnnnnnnnnnnnnnnnnnn
nnnnnnnnnnnnnnnnnnnnnnnnnnnnnnnnnnnnnnnnnnnnnnnnnnnnnnnnnnnn
nnnnnnnnnnnnnnnnnnnnnnnnnnnnnnnnnnnnnnnnnnnnnnnnnnnnnnnnnnnn
nnnnnnnnnnnnnnnnnnnnnnnnnnnnnnnnnnnnnnnnnnnnnnnnnnnnnnnnnnnn
nnnnnnnnnnnnnnnnnnnnnnnnnnnnnnnnnnnnnnnnnnnnnnnnnnnnnnnnnnnn
nnnnnnnnnnnnnnnnnnnnnnnnnnnnnnnnnnnnnnnnnnnnnnnnnnnnnnnnnnnn
nnnnnnnnnnnnnnnnnnnnnnnnnnnnnnnnnnnnnnnnnnnnnnnnnnnnnnnnnnnn
nnnnnnnnnnnnnnnnnnnnnnnnnnnnnnnnnnnnnnnnnnnnnnnnnnnnnnnnnnnn
nnnnnnnnnnnnnnnnnnnnnnnnnnnnnnnnnnnnnnnnnnnnnnnnnnnnnnnnnnnn
nnnnnnnnnnnnnnnnnnnnnnnnnnnnnnnnnnnnnnnnnnnnnnnnnnnnnnnnnnnn
nnnnnnnnnnnnnnnnnnnnnnnnnnnnnnnnnnnnnnnnnnnnnnnnnnnnnnnnnnnn
nnnnnnnnnnnnnnnnnnnnnnnnnnnnnnnnnnnnnnnnnnnnnnnnnnnnnnnnnnnn
nnnnnnnnnnnnnnnnnnnnnnnnnnnnnnnnnnnnnnnnnnnnnnnnnnnnnnnnnnnn
nnnnnnnnnnnnnnnnnnnnnnnnnnnnnnnnnnnnnnnnnnnnnnnnnnnnnnnnnnnn
nnnnnnnnnnnnnnnnnnnnnnnnnnnnnnnnnnnnnnnnnnnnnnnnnnnnnnnnnnnn
nnnnnnnnnnnnnnnnnnnnnnnnnnnnnnnnnnnnnnnnnn
>Copia-1_rCom#LTR/Copia
nnnnnnnnnnnnnnnnnnnnnnnnnnnnnnnTnnnnanTTTntnATnAnnTTnnATnnnn
nnnnnnnnnnATnnnnnnAnnnnnnnnnnnnnnnnnATAnAnTnnnAnnnnnnnnnnnnn
AATTTAAnnnnTGAnnnnnnnnnnATntTnTnnnAAnnnATTTAnTTTTnAATnnnnnnn
nnnnnnnnnnnnnnnnnnAannnnnnnnnnnnnTTnnnnnAngtAAnnnAanTTnnnann
nnnnnnnnnnnnnnnaAnAnTnaAGnAnaTTAanTnnnnnnnnnnnnnnnnTnTnnnnnn
nnnnnaTAAnAnnTnTnATTnnnnnnnAnnTnnAnntnnnnnnnnnnnnnnnnnnnnnnn
nnnnnnnnnnnnnnnnnnnnnnnnnnnnnnnnnnnnnnnnnnnnnnnnnnnnnnnnnnnn
TnnnnAnTnnnTnnTAntnnnnnnnnnnnnnnnnnnnnnnnnnnnnnnnnnnnnnnnnnn
nnnnnnnnnnnnnnnnnaTnAnnnTnTGTTACGAGATACAnnnnCTGTACTGTaTATAGG
TATTGTATAGGTATACTGTTTGATAtnTATACGGTGTAGTnnnnnnAnGGTAGAAGnGTG
GTCATATATATTTGTTGTTTTGGTTTCATTGnGGGnnAnGGGGAAATAGaATTCTTCTCA
ACATGGTATCAGAGCnAGGTGAGCGGCGCAACGGAAGCGTGGTGGACGCTTAATCCACAG
GTCAAGGGATCGATCCAAAGGAAATACAGTTTATTTCGGGGTCCAAGAAAATnTTTTnTT
TTnTCGAGACnCGTATTCnnAGTGGGACGCGTAGCTCTCTCCAAACCCTAAGTTTTTTTn
nCTTTCCTCTTTCTTTTCTGCGTTTTTGGGGACATGGCCGACGGCGGCGAnAAATCTTCC
TCCAGTCGTGCCATTGGCAGTGATAGGAAGATCGATGTCTTCTTCTTAGGnTCCTCGGAT
AATCCTGGTAATCTCATTACTCCGATTCAGTTGAATGGAGACAACTACGACGAATGGGCA
AGGGCTGTACGCACAGCTTTGCGAGCGAAGCGCAAGTTCGGGTTCTTGGATGGTAGCATC
GAAAAGCCAGCAGAaCACGATGTCAAACTGGATGACTGGTATACTGTGCACTCGATGCTG
GTGGCTTGGCTTATGAACACGATCGAGCCTTCGATTCGGACGACGCTTTCGTTCTATGAA
GATGCTCGTGAGTTGTGGGTTGCTTTAGAGAGGCGATTCTGTGTCGTTAATGGCACCCGT
ATTTGTCAACTGAAGACGTCTCTGGCTGAGTGCAAGCAAGGCAAAACGGAATCGGTGGCT
TCGTATTTTGGGCGGCTGAGTAAaATCTTTGACGAGTTGTTGnTGTATGTGGTGTTGCCC
CGATGTACGTGCAGTGGGTGCACTTGTGGCGGCTGCAGGTGTCGTCTGGCCACTCAATAC
CAGACCCTCTTGCGGGAGGATCAGCTTCAGTGGTTCCTTGTTGGTTTAGATGGTGCATAT
GCTTCGGTACGGTCTCAAATTTTGAATCATGATCCTCTGCCTTCTGTGGACCGTGCGTAC
CAAATTGTGGCTCAAGAAGAACGTCTGCGTGGTGGTCACAAGGACGATCGTGAGACGGTC
ATGGCTTTTAGGGTTCAATCTGACCCCAGAGGTAAACCAAAACTTACTGCTCATTCCGAA
AAATTTTgTGCTAATTGCAATCGTGATGGACATGATGAAAGCACGTGTTTTCAAATTCAT
GGATTTCCGGATTGGTGGGGGGATCGCCCTCGTGGTGGCCGTGGGCTTGGTCGTGGTGGC
AGAGGAGGACGTGGTGTCATGGCGGGGAGAGGGCGAGGAGGCATGGCTGCCAGGGCAAAC
AAAGCCACTGCTAGCACCTCGACACAACCGCAACAGACCCAGGGACACCCGTCTAgCACC
GCAGAGCAGGCTGGATTGTCGAACATAACTCCGGAACAATGGCAAAACATTCTTGATCTT
CTCAATCTGCCGACACCCAAGGATCGACTCTCTGGTGAGTATTCTTGGATTTTTGATACG
GGGGCAACACACCATGTAACAGGGAGATTAGATTGGATGATCGATGTGCGGAAAATTAGC
TGCTGCCCTGTAAGCTTGCCAAATGGTAGTAGTTCACAAGCTACTCATGAAGGGAGTGTG
GTGTTGCCAGGGATTCTCAAAATTGACAATGTGTTGTTTGTTCCCAAATTTGATTGTAAT
CTAATTTCTGTTACACAGTTGCTGGATCAAAAGAATTGTACTGTTCAAATAACTAACACA
TTGTGCGTTATACAGGACCGAACCTCGAGGCGGTTGATTGGAGTGGGTGAACGCGAAGAT
GGACTTTTCTTTTTCCGGGGTGTGCCTCAAGCTCGGACTCTAGCTCTTTGTTGTGGAAGC
TCAATGGAGTTGTGGCACCAGCGGTTGGGACATCCGTCAGAGATTGTGCTTAAGAAGGTT
CCTAATGTGAGTCTATCTAGTAGGTTGAATAAAGATGGTTGTGATGTCTGTTATCGTGCA
AAACAGCCTAGAAAGAGTTTTTCAATTAGTAACAGTAGAGCTGGTAGACTTTTTGAACTC
GTACATTGTGATTTATGGGGACCATATAGAACTCCGTCCACTTGTGGGGCATATTATTTT
TTTACTATTGTTGATGACTGTTCGAGAGCAGTTTGGGTTTATTTGTTGTTTAATAAATTA
GAAGTTGAATTATCATTTATGAATTTTGTGGCCTTGGTAGAACGACAGTTTGATCGAAAA
ATCAAACGAGTTCGTAGTGATAATGGAACCGAGTTTAACTGTCTGAAAAATTACTTTGTG
AAGAATGGCATGATTTTTGAGACGTCATGTGTGGGTACCCCGCAACAGAATGGCCGGGTA
GAACGTAAACATAAACATATCTTGAGTGTAGCACGTGCTTTACGTTTCCAGGGACACTTG
CCGATGAAATTTTGGGGGGAATGTGTGATGGCAGCATGTCATTTAATTAATCGTACGCCT
TCCAGTGTATTGGATTTTAAAACTCCTTATGAATGTTTGTTTGGAAAGAAACCTGATTTA
AGTGCAATGCGAGTGATGGGATGCTTGTGTTATGCTCATAACCAAAAATCGAAAGGGGAC
AAATTTGAGAGTAGGAGTCGTAGATGCATCTTTCTAGGTTACCCATTTGCTAAAAAGGGA
TGGTTGTTGTATGATTTAGAAAAAAAAGAGTTACTTATTTCACGTGATGTTGATTTCTAT
GAACATGTCTTTCCTTTGGCTGGGAGCAATGTAGACCAGGATTCTCATACTGTAGGAAGT
GATGCGAGCCTGCAATGTGATGAGCTTGATGAAGCAGTGGACTGTGAGGATAACGTGAGT
ATTGGTAGGGCAGTTCATGATGACCCTGCTGGCAGCAGTGCGGAGATGGGAACAGCAGGA
GGTGGTGTAACGGGAGGCAAAGCAGATGAGGTTAGTGTnCTACCGGATTCTGGCAGTGAC
AGTACTGGTCTTGAGGCGGTGGCGGTATGTACAGATGAAnTTAGTATAGAGACGGATATG
GGAAAAGGGAAGCGAGTTAAGATTCCAAATTCTCGCTACCAAGGTTTCGTTACACATATA
ATTGTGAAAAAGAAAAGTCCGTCTGAACGATCGCTCCCTTCGTCGACTACCTCAGGTACT
CCTTATCCTATTTCTCATTATGTATCTTGTGAACGGTTTTCAAATAATTACAAAAAATTT
GTAGCAGCTGTGAGTGCAGGCACACCACCTAAAACATTTAGAGAAGCAGTGAAACATGAA
GGTTGGAGACAAGCTATGGCAGAGGAAATTAGAGCATTAGAAGATCAAGAAACATGGGTG
CTGCAAGAGTTACCTCCTGGGAAGAAAGCTCTAGGTAGTCAATGGATATATACGGAGAAA
CGAGATGCAGACGGAAATTTAGTAAGATTAAAGGCAAGGCTTGTGGTTTTCGGAAACCAT
CAGGTAGAGGGTATTGACTATACCGAGACnTTTGCCCCTGTGGCCAAAATGGTGACTGTA
CGGACATTTCTGGCAGTTGCAGCAATCAAGAATTGGGAAGTACATCAGATGGATGTTCAC
AACGCCTTTCTACACGGTGATCTGAAAGAGGAAGTTTACATGAGGATACCTCCGGGATTT
GAAAAAAGTGACAACAAGAATGTAGTGTGTAGAATGAAGAAGTCGTTGTATGGATTAAAA
CAGGCGCCTAGATGTTGGTTTGCTAAACTAGCATTGGCTCTAAAGAGTTATGGCTTTAAA
CAGTCTTATTCAGATTACTCTTTGTTTACGATGACTAAGGGTAAAATCCAGATCAATGTT
CTTGTGTATGTGGATGATATGATAATTGCAGGAAATAATAAAGTGGCATTAGCAGTATTC
AAGGATTATCTTGGAAAGTGCTTTAAAATGAAGGATTTGGGACCTTTGAGATATTTTCTG
GGGTTGGAGATAGCAAGGAATAAGGAAGGTATTTTCATGTGTCAACGGAAGTATGCATTG
GATATTATATCTGAGTCGGGTCTGTTGGGGTCAAAGCCAGCAGAATTTCCTATGGAATnT
AATCACAGATTGTCTTTAGCCAGTGGGAAACTGCTCGGAAATGCAGAGCGATACAGGCGG
TTGGTGGGTCGACTTATTTATCTCGGCGTGACTAGGCCGGATTTAGCGTACTCTGTACAC
ATTCTGTCTCAGTTTCTGCAGGATCCACGGGAAGAACATTGGGAAGCTGCTTTGAGAGTT
GTCCGTTATTTGAAGAAGAACCCGGGGCAAGGTGTGTTACTAAGGGCAGATAGTGAGCTG
AGTTTGGAAGGATGGTGTGACTCTGATTGGGCTAGTTGCCCGGTGTCCCGCAGATCGCTG
AGTGGATGGTTTGTGTTGCTCGGTCATTCACCAATCTCCTGGAAAACCAAaAAGCAGCAT
AnTGTGTCTCGATCATCGGCAGAGGCAGAgTATCGTTCAATGGCGTCTATTACGTGTGAA
TTAAAATGGTTAAAGCAACTGCTAGGAGATTTAGGAGTGCAGCATAAGAAGGGAATGAGA
CTCTATTGTGACAGTCAGTCGGCTTTGTATATTGCTCACAATCCAGTTTTTCATGAGCGC
ACTAAACACATAGAAGCCGATTGCCACTTTGTTAGAGATGCAATTTTAGAGGGCTTGATT
GATCCATCATATGTTTCTACGAAGGTTCAGTTAGCGGACATATTCACGAAAGCCTTGGGA
AAGTCACAGTTTGAATTTTTGTTGGCTAAGTTGGGCGTCCGAGATTTGCACGCTCCAACT
TGAnGGGGGGTGTTACGAGATACAnnnnnTGTACTGTnnnnnnnnnnnGTATAGGTATAC
TGTTTGATATnTATACGGTGTAGTAnGnTAGAAGnGTGGTCATATATATTTGTTGTTTTG
GtTTCATTGnGGGnnAnGGGGAAATAGnATTCTTCTCAACAnnnnnnnnnnnnnAnAnnn
tTnTnAnnTnnnnnnnnnnnnnnnnnnnnnnnnnnnAnnAnnnAnnnnnnnnnnnnAnnA
nTnnnTnnAnTTnTnnnnnnnnnnnnnnnnnnnnnnnnnnAAaTTTTnnnnnnnnnnnnn
nnnnnnnnnnnnnAaTnAATTnnnnnAAAnnnnnnnnnnnnnnnnAnnnnnnnnnnnnnn
nnnnnannnnnAttTnTnnnnnnnTnnnnnnnnnnnnnnnnAnCnnnntnnnAnnnaATt
TnnnnnnnnnnnnnnnnnnnnTannnnnnnnnnnnnAnnnnnnnnnngnnnnnnnnnnng
nTTTnnnnnnnnnnnnnnnnnnnnnnnnnnnnntTnaTTTnTnnnAAnnTTnnnAAnnnn
nnnnnnnnnnnnnnntTnnnnnnnnnnnnnnnnnTnGAnnnnnnnnnnnnnnnnnnnnnn
nnnnnnnnnnnnnnnnnnnnnnnnnnnnnnnnnnnnnnnnnnnnnnnnnnnnnnnnnnn
>Copia-2_rCom#LTR/Copia
nnnnnnnnnnnnnnnnnnnnnnnnnnnnnnnnnnnnnATnTnnnnnnnnnnnnnnnnnnn
nnAATAnnnnnnnnnnnnnnnnnnnnnnnnnTTCAAAnTTAnAAATTnnnAnnnnnnnnn
nnnnnnnnnnnnnnnnnnnnAATnTAnTTnnnAAnTTTnnnnnnnAAnAnnnnnnnnnnn
nnnnnTnnnAATTnnTnnATTnnnnnAAnnnnTnAnTnnnnnTnnAnnnnnnnnnnnnnn
nnnnnnAnnnnnnnnnnnnnnnnnnnnnnnnnnnnnAnnTnAnnnnnnnnnnnnnnnnTn
nnnnTnnAnnnAnnnnnnnnnnnnnnnnnnnnTnnTGTTGAAAGAGGAAATAAAGnAAGn
ATGGCCTCAGACACTGCACAGGCAGAAAAGCnTGTGCAGGGCAGnTCATCACAGGCCCTG
AnnnAGAAAGGGAGCAACCATCCCTGTGGCAnGGGAAAGGCCGCTCCAACCTTTCCCAGA
AAAAGAAAGnGACGTTGGACAGAAATACCAAGGCAACCAAGTAGAATAGGCTACCGTTGG
ACATnTACAnnTATATATAnCAACACAATCAATTGTAAAAnATCAGAATTATnAnATnCA
ATAAATTCATCATTTCnTATTTTCTTCATGGTATCAGAGCAGGATTCAAACCTGTGAAGT
AnCAATCnAAGCAAACAAAAACCAAATTCTCAGAATTCCTTTTTGGAAATTCATCATGTC
nCAAACnGATAACAGATTGACCAATATAATCCTCAGAGGTAATCAAAATTACTTCGAGTG
GTCAAAATCnGTCTACATAGGGCTTAGTGGCAGAAGGAAATTnGGGTTCATCACAGGGAC
TAAACCCAAACCCAAACCTACTAGACCAGAAGCCCCGACAGAAGAAGAAGCAGAAAAAAT
nGAAGAATGGCAGACGACAGACCACATGGTCATGTCGCTGCTTACCAGCACTATGGAGCC
CCAAATTTCCAGGCTCTGTATGTTGCTGGAATCATCAAAAGCAATATGGGACAAGGTAAA
AGGCCTATATGGCCATCAACAAAATTTTGCTCATATTTTTAATCTnAAACAGGAATTGGC
CAGAATCACACAAGGCACAAAATCAAGCTCGCAATATGCCACAGAAATATTGACAAGATG
GGAAGAGCTTCAGAnTTACTTACCTCCTTCAACAGACnCAGCAGAAATTCAAAAAnGAGC
CGAnAATGATCTnGTATTCACTTACCTGGGAGGATTGGACTCAAGCTACGAGAGCTTGAG
GTCTCAAATCCTCCTGTCCCCGGAACTACCGAACATCGACACTGTTATTGCAACAGTnCA
GCGCGAGGAGACGCGAAGGAATCTAATGAATCCCTCGGCCTCTCTTGAACTCGCGGAAAA
nCAAGCCTTTGCATCGCGTCGCCCCAATCTCACCGAAGGAAGCCGAACAGGGGGAGGGGC
GAGCACGAGCGAGCGATGCGACCACTGCAAGAAGCAGGGTCACAATCGCGCTCGTTGCTG
GCACCTACACCCnGAGCTCAAGCCAACCCGAGGTTGGGAAAGGGGGAGCGGCnnnGAAGG
GGTGAGAAGAGGAGGAAGAAGAAGGCCCGAAGAAAACCCTAGGGAGAAAAGGGAATTTGG
GGGCTGGGCGTCATATGCAGATAGTTATATGACGCCCCGACCCGACTCCCTAGGGTTACA
nnnnnnnnnnnnnnnnnnnCAACCCGACCCGGACCAACTnnATTGGACCCGACCCGACTn
nnnnnCCTCCnnATCCGGCCCGAnnCCACCAGGCCCAGCAGnnCCAGCAGGCCCACCAGG
CCCAnCAGGnCCAnnnnCAGGCCCAACAGGCCnTCCAnnnCCnnCnAGCCCAGCAGGCCC
ACCAGGCnCTnCAGGCCCAGCAGAAGCATCAGGCCCAAGTGGCCGAAATGTTGGCCCAAT
TGCAGGCCTTGGTTCTCCAACCCAACGGGTTCGGGTCAACTCAACCCGACGGGTCAGGTT
CGGTTCAAACTGCTTTAAATTCCTTACAAAATTCTTCAAAACCTTGTCAAAATTnCTGGA
TTATTGACTCAGGGGCAACAGATCACATGACCTGGGATCCAAAAAACCTnAAAAACCTnA
ATTTGGTTTCTnATTCTCACCATGTGACTGTTGCCAATGGAGAAAAAGTCAAAATTCAGG
GATATGGCACTTCAAATTTACTTAACTCnCACATTGAAAATATTTTATATTTGCCTGAAT
TTAAATCnAATCTATTATCTGTGGGTAAAATTACTTGTGATTTAAACTGCAATGTTATCT
TCTCACCTACCTCAGTCATATTTCAGGATCGAATTTCCGGGAAGACGATTGGTGAGGGAA
AACTAGAAAATGGCCTCTACTACCTTCATGCTCCTCCCAAGAAATGTTTTTTGTCAACAA
ACCCTAACCAAGGCATGTTAATGCATCAGCGGTTAGGGCATCCATCCGACAATGTTTTGA
ATAAATTATTTCATTATAACTTAAATTCCAGCAATTGTGATGTGTGTAAATTTTCTAAAC
ACACTCGATTACCTTTTTCTTTATCCTCCAGTGTATCTGAAAAAGCTTTTGATTTAATTC
ACTCTGATGTTTGGGGACCTGCCCCTGTTACTTCCTATAATCATTTTAAATATTTTGTCA
CTTTCATTGACGATTATTCTCGTACTACCTGGGTnTATTTACTAAAAGGAAAAAATGAAG
TTTTTTCTCGTTTCCAAGAATTCTATAATTTCATACAAAACCAATATAATGCTACTTTAA
AAAATTTTCGCTCCGACAATGGCACAGAATACATAAACCAAAATTTTTCTACATTCTTTA
AACAAAAAGGGATTGTTCATCAAACCACTTGTATCAATACTCCTGAACAAAATGGTATTT
CTGAACGTAAAAATAGACACCTTCTCAATGTCGTTCGnACTCTCCTTTTTCAAAATAATG
TTCCATCGATTTTTTGGTCAGATGCCCTTTTAACTGCTGCCTACCTGATTAATAGACTTC
CCACTGCCATTTTAAAnCATTTGAGTCCCCTAGAGGTTCTCAAAGGTAGGAAAATTGATT
TAAGTCACCTCAGGGTCTTTGGCTGTGTTTGTTATGTTCACATCAACCGTCAACACAAAC
TCGATAAAAGTTCTGTCAAAACCCTGTTTTTAGGATATTCCTCCACTAAAAAAGGATATA
AATGTTATGACCCCTATACTCATAAAACCTACATCTCTCGTGATGTCTCATTTCTCGAGA
CAGTTCCTTATTACACCACCCAAACTCATGATAATCCTCATGGGCCTTGCnCGCTAGTAT
TTCCGCCTAACTCTGATTTTTATCTTAGCAGCCCTACTCAGGATTTTCTACAGGGGGAGC
CGTCTCCAGTCTCAAGGTCAATTCCTTCAGGGGGAGACAATACAATTGGAGATACAACnT
CTGAAAnTCAAnCnCnnnnnnnnnAnAnCCAACCTCAACCTCAGGAGGAAGCAATCGCCT
TGAGAAGGTCCACTCGTCAAACTCGnnnnnnnnCCCCCCCTGAAATTAAGAGATTATGTA
TCTCATTCGGTATCTTATCCTATCCAAAGTTTTATTTCCTATGATACCATATCAAGnCAA
TACCGTAGCTACTTAAGCCAGATCTCATCCCATCCTGAGCCAACCAACTTTTACGAAGCC
AACACCAATCCCAAATGGTGTAAGGCTATGAAAGAAGAACTTCAAGCGCTAGAAAAGAAT
GACACTTGGGATATTGTACCTCTTCCTGCAAATAAGAAACCAGTTGGATGCAAATGGATA
TACAAAATAAAGTATAATAGTGATGGGACCATTGAGAGATACAAGGCCAGACTnGTCGCC
AGAGGCTTCACTCAAACTTACGGAGTTGATTACCAAGAGACGTTTGCTCCAGTTGCCAAG
ATGAACACTGTCAGAATCCTTCTCTCAGTTGCAACTAATCAAGGGTGGAGCCTATTCCAA
ATGGATGTnAAGAACGCCTTTTTACAAGGAAACCTAGAAGAAGAAGTTTATATGACTCTC
CCCCTTGGnCACAAATCAGCCACAGATGCTTCCCTGGTATGTAAGCTAAAAAAGGCTATC
TATGGGCTTAAACAATCTCCGAGAGCATGGTATGCCAAACTAAGCCTCTTTCTATTAAAA
ATTGGTTTTACTAAATGTGATTCTGACTCCTCTATGTTTGTTAAACACAATCACACACAC
ACTATCATTATTCTAGTCTATGTTGACGATATCATAATAACAGGAAATGATGATCAAGGT
ATTAAGGATGTCAAACAAAGTCTAAAGAAAGAGTTTGATATTAAGGACCTTGGGCAGCTC
TCATATTTCCTAGGCATAGAAATGGCAAAGTCTACnAAAGGTTTATTCCTATGTCAAAGG
AAATACACTCTTGATCTATTAAAAGAAACTGAAAAATTAGGGGCTAAACCTGCCAACACT
CCTATGGAAACCAAAGTCAAACTCAATCTnGAAGATGGAAAACCTCTAGCCAACATAGGA
CATTATCAACGTTTGGTAGGAAAGTTAATATATCTnACTGTCACTAGACCTGACATATCA
TTCGCAGTAAGTATGGTnAGCCAGTTTATGCATGCCCCTCGCACCTGTCACCTAGAAGCT
ATAGATAGGATTC
>Copia-3_rCom#LTR/Copia
nnnnnnnnnnnAntnnnnnTaCtTnTTAGTgAaatAaAgTannnnncATaTTnnTTCAnt
nnnttnnnnnnnnnnnnnnnatgTTagtAATtAAntnTGActTncnAatannntttTtnt
cAttaTaAatTtTTAttaATATnanAATnnnnntAATcTnatttAnnannaantnnaagn
nnnnnTtgATTTnTTttAaAAnTTAnagTnAtaaGnnATAACTaTTAnAgntTncAgcTt
TaacATtTanTtAatAnAtaGnTTnnnngnnnnnTAaTgACAAaAATcAannTTTtgngG
aaTGnTatTtaAnntaannnannnnnnnnnnnnntntgnnaannaATGTTAGgAATAgAT
AAtAATAATGTGCTTGGTCAAGgGATGTTAgCTAACTGACCAAGTCtTTAGGAATATAGC
TAGTCTTTAGGAAGCTAGCTTATTCTTAGGAgCTGCTGtTTAGATTtAGTAGTTggttCA
TgATTTCTTCTTATTTAAACTCCTaATTTTCATCTAATAAGAtAAnGTGATTGTtGTTCA
TTCAAACTCTTtAACATTTGGTATCAGAGCnAAATCCTTCGGGaCTGTTCTGTTCGATTc
gTTTGAGTGCACATAAACAcTTCAGCTATACCTTCCGTAGTCaTTGTgaTAcAGTTTTCA
CAAAGATGCAGAACGAAGGTGGAAACAgCTTTGCGCAACCTTGTATTCCCCGATTCGATG
GAGACTACGAGCATTGGAGTCTCCTGATGGAAAACTTGCTGCGCTCAAAAGAGTACTGGT
GTGTCATCGAGACTGAAATTCCTCTCGATGACGATACACAATCTGTGACCAACCAGAAGG
CATTGGAGGAGTTGCGCCTCAAAGATTTGAAGGCCAAGAATTATCTGTTTGCTGCTATtG
ATCGAGCCACCTTGAAAACTATCACCAATCGaGACACTGCCAAACAGCTTTGGGAGGCAA
TGCAAATCAAGTTTCAAGGAAATGAACGAGTGCGtAGGGCACAACTCAATCGTCTCAAAG
GCTCGTTTGAGATGTTAGCAATGAAACCTGGTGAaAGTATCACAGCCTACTTCACTCGCA
cCATGGTCATTGCAAATGAGATGCGTAGCTATGGAGAATGCATGGACGATATGCAGATTG
TGGAGAAAATTCTTCaATCTCTAACAgAGAGGTGGAATTTCGTGGTGTGCTCCATTGAAG
AATCCAAGGATATAACGACTTTAACcATTGATGCACTTCAAAGTTCGTTATTAGTCCATG
AACAAAAGTTTATGAAAGACAAAGAGGTGGAGgGTGATGATCAGGTCTTGCAAGCTGCAC
ATGATGATCGAACATATGCACGCGGGCGAGGCCGAGGAAGGACAGCATTCCGAGGACaCA
GTAGGGGTCGCAGCAGAGGGAATTCATCCAGGGAGCATATCATGTGCTACAAATGCCACA
AGCTAGGACACTTTCAATCTGATTGTCCAGATTGGAAGTATGAAGCTAATTGTGCAGAAg
AGGATGAGGAGCTAGTGTTAATGACATTGCATTCTACTGGTACAAAAGAGAATGGATGGT
ACCTGGATTCAGGTTGTTCCAATCACATGAGTGGAGATCGCgCATGGTTCTCCACACTGG
ATTCAAGTTTCAAAAGTTCTGTCAAACTAGGCAATGGAAAGAGAATGCAAGTACAAGGGA
AAGGTAACATCAAGGTAACATTGAACAATAAGAcTTGTGTTATCTGTGATGTTTACTATA
TTCCTGAGTTAACCAACAATTTGTTTAGTCTTGGACAATTCCAAGAGAGAGGTCTTGCTA
TTTTGATTAATAAGGGGGCATGTAGAATATcACATCCAAGCAAGGGGCTGCTCGTTCATA
CTACCATGAGTCACAATAGGATGTTTCTCATTTTCCCAGATGTCTACAAGTCTCTTGTTC
AAGCAACATGTATGCTTACTACTAGCACCATGGAGACTACCTCACTATGGCACAGACGCT
TTGGcCATTTAAACCACCAGGCACTTCTACAGCTTCAAACTAAGAACTTGGTTCGAGGAA
TACCAGCATTAGAAAAGACCACTACAATTTGCAAAGATTGTTTGCTTGGCAAACATCATC
GTCTGCCATTTCCACAGAAAAGCACTTGGCGTGCCACTCAAGTTTTgGAGCTTATTTTTG
CAGATCTATGTGGCCCTATTCAACCAGTAAGTCTTAGTGGCAAGAGATATGTTTTGTGCA
TTATTGATGATTTTAGTAGGAAGACATGGGTTTATTTCTTAGCTGcAAAATCAGAGACTC
TTCACTTCTTCAAATGTTTTGTACGCATGGTAGAAAAGGAAACAGGTCAAGCTGTGAAGT
GCTTAAGGACTGATCGAGGTGGTGAATTCAACTCAGTAGATTTCAAAACCTTCTGCGAAG
AACATGGCATGAAACGCCAGCTCACCAcAGCATACTCTCCTCAGCAAAACGGAGTTGCTG
AGCGTAAGAATCGCACATTGATGAATATGGTGCGCTCCATCATGTCTGAAAAAGGAATGC
CAAAGGAGTTGTGGGCAGCTGCTGTGAGATGGAGCAATCATATTCTCAACAGATGTCCAA
ATGCAGCCTTAACAgAAATGACGCCAGAACAAGCTTGGACAGGACGAGTTCCATCAGTTG
CACATTTCAGGGTCTTTGGTTGTCTGGCATATGCTCATGTGCCAAAGGAGAGAAGAACAA
AGCTTGATGACAGGAGCAGAAAATGTGTATTTCTTGGGTTTAATGATGAATCGAAGGGAT
ATACACTGCTTGATCCTCTTACTAACAATGTTATTGTgAGCAAAGATGTaaTtTTTGtTG
AAGAtaAgaAtTGGccaTGGACAtCtACctAtgaggctcAGGACTTgATGCAgCTCAAtg
aGaatGAAAcTgATGgTGTTgTTTgnnnnnnnnnGTcTtcAGgAgccTCAGAcCAAGGGA
GGGAAGATcaanatgagaaatcaaaggaagaaaaggcaccagatgtngagatagcagagt
ctncaaaagcaanaantgaTGcAGATGCaGATGCTgcagatagagaanaagaaacaGTgC
aAAcTagAgtTGgCagGAtctctcgnaagcctgcttggcttgatgactacataacagatg
aaggagcaatgccagaagtagATgAACTaGgcGtgaCAcAtgAGaACAtGnnnnngCATt
ATCAAttGtgagtaatgatcctacaagctttgaagaggctatnaaggaacctcactggat
tnaagnaATGAaGaAGGAgattgagncCATACAGaAGaanaagacntggtcactngttac
nttaccaaacaaggcaaaggtagttngagtcaaatgnatcttcaagactaaattgaatgc
agaaggagctttgnanaaacacaaagcacgattggtagctaaaggctactctnagaagna
tgncatngattatggagaggtgtatgcaccagttgcaCgaAtgGAgACtgTAAgAACCat
TGtTtcTCTTgcAgcTcaaagacaatggAAGATtcAtCAgCTAgaGgTCAAgnntgcctt
ccttcatggagaactagaagaagatgtatAtTTAgAacaaccaTAaGGTTTCcnagAaaa
AggCTCAgAGaaGaAGGtaTTCAaGTtgcacaaggcactttacnggctaaaacaagcacc
tagagcttggtttagcaggatagagaggtattttntgnaggaaggctttnaaaagtgtca
aantgagcaaacactcttnantaagtngagcaaggcangtaatctacttattgtaagtgt
gtatgttgatgatttaatctatanaagtgacAGTgCAgtAatGCTTGaaGAtTtCaAaaT
nnccatnntgancacttttgagatgactnatctgggattgatgagntacttccttggcat
agaagtttctcaaacttctcatggcaantttatntgtnagaagaantatgcangnnaaat
attggagaagtttggaatgnagaattntcaaacagtaaagacaccAATggTGccTngCAT
AAaatTGCATaaagatgaancangagntnttacatgtgagacaaccttcaaacaantggt
tggaaGCTTGATGtaTtTAAcaTctAcACgAccaganttagcatatntgntnagtatcat
cagtcgtttnatgagtaagccaacnaatttgcatttacaagctgccaagagaatnatgag
gtacannaagggaacactgnactatggtatcatgtataagggaactgcctctggtttaat
tggttnnannnnnnnnnnnnnnnnnnnnnnnnnngatgatagaaggagcacnncaggttn
nAtGTgtTCaTGCttggnggagggATaGtTTcnTGATTATcnaAgaAACancCtATagTT
acnnnnnnnancannnnagnnnaatnnntnnnannnnnnnggtgttcaagcnaagntgtg
tggcttagaaggattacagaacagcttggatgtggtnatgatnaaggcantgtnatctat
tgtgataatagctccacaataaagntaacaAAGAAtCcAGTgtTACaaggGAgAAgcngn
catattgatgttcgtttcnactttctaagagagttggttgcaaatggagtcattaaggtt
gagttttntggaaccaagtatcaagttgcagatttgatgacaaaacctctgccaacnnag
gcgttctncaagttcanaagtcttttgggagttcaaagannnnnnnnnnnnnnnnnnnnn
nnnnnnnnnnnnnnnnnnnnnnnnnnnnnnnnnnnnnnnnnnnnnnnnnnnnnnnnnnnn
nnnnnnnnTGTnAnCTnnnnnnnnnnnnnnnnnnnnnnnnnnnnnnnnnnnnnnnnnnnn
nnnnnnnnnnnnnnnnnnnnnnnnnnnnnnnnnnnnnnnnnnnnnnnnnnnnnnnnnnnn
nnnnnnnnnnnnnnnnnnnnnnnnnnnnnnnnnnnnnnnnnnnnnnnnnnnnnnnnnnnn
nnnnnnnnnnnnnnnnnnnnnnnnnnnnnnnnnnnnnnnnnnnnnnnnnnnnnnnnnnnn
nnnnnnnnnnnnnnnnnnnnnnnnnnnnnnnnnnnnnnnnnnnnnnnnnnnnnnnnnnnn
nnnnnnnnnnnnnnnnnnnnnnnnnnnnnnnnnnnnnnnnnnnnnnnnnnnnnnnnnnnn
nnnnnnnnnnnnnnnnnnnnnnnnnnnnnnnnnnnnnnnnnnnnnnnnnnnnnnnnnnnn
nnnnnnnnnnnnnnnnnnnnnnnnnnnnnnnnnnnnnnnnnnnnnnnnnnnnnnnnnnnn
nnnnnnnnnnn
>Copia-4_rCom#LTR/Copia
nnnnnnnnnnnnnnnnnnnnnnnnnnnnnnnnnnnnnnnnnnnnnnnnnnnnnnnnnAnn
nnnnnnnnnnnnnnnnnnnnnnnnnnTnnnnTnnnnnnnnnnnnnnnnnnnnnnTnnnAn
nTTTnnnTnnnnnnnnnnnnnnAAnnnnTnnnnnnnnnnnnnnnnnnnnnnnnnnnnnnn
nnnnnnAnnnnnnnnnnnnAnnnnnnnnnnnnnnnnnnnnnnnnnnnnnnnnnnnTnnnn
AAnTnnTnAnnnnnnnnnnnnnnnnnnnnnnnnnnnnnnnnnnnnnnnnnnnnnnnTnnn
nnnnAnnnnnnnnnnnnnnnnnnnnnnnnnnnnnnnnnnnnnnnnAnAnnnnAnnnnnnn
nnnTnnTnnnnnnnnnnnnnnnnnnnnnnnnnnAnnnnnnnnnnnnnnnnnnnnnTGTTG
ATAAGTTAGAATAACTAATTAGTTTTTGTTTGTTAGAGATATGGATAAACATTCTAAGGT
TTAGGGATAAGATAAATTAGTTCCTATCTAAGnnnTTTTTCTATCCTTTAGCTAGTCTAT
ATAAGTTGTGTTTnTCCTATGTTTGATATATnnnAAAAAnATAAGAGAACATTTCTCTTT
TTTCCTTTCTCTATAAAATTCTACATGGTATCAGAGCTTAGGGCTTGATCATGAATTTTA
AGGCTGCCATGGTTGGCTCTAGTTCAGCCACTTCAGAAGCTAGCAGTGGCGTGACACCAT
CAGGGGGAGTTTCTCAGnTACTTCCACCTGTTCCTCCTGAAAATTCTCTTCAAATCACCA
TTCACAAnCTGAATGGCAAGAATTATCTTGAATGGTCTCAGTCCATGAGGTTGGTGATTG
ATGGAAAAGGGAAACTTGGATACTTGAATGGTGAGATAAAACCACCAnCAACCGATGATT
CGAAATAnAGGCAGTGGCGCTCAGAAAATTCAATGGTTACTGCCTGGTTGATTAACTCAA
TGGATCCGGTTATTGGAAAACCATTCATGTTTTTGCAGACTGCTCGGGATGTTTGGGAAG
CAGTTCGAGAAACCTATTCAGATTTGGACAACCATTCGCAGTTATTnGAATTAAACACCC
ATATGTGGAAAATGCAACAAGGTAATCGAGAGGTAACAGCTTACTATAATGATATGATGG
CTGTTTGGCAGGAATTGGACATGTTTGAAGATGAACAATGGGAGAATCCTAATGACAGTG
CTCGGTACAAAAAGAAAATTGAAAGAGGACGAGTATTTGTTTTCTTGGCTGGTTTAAACA
AAGATCTTGATGAGGTTCGTGGACGTATATTAGGAAAAAATCCTTTACCAACTATTAGAG
AAGTTTTTTCAGAAGTGCGTAGAGAAGAAGCACGACGAAAAGTGATGCTGAAAAATGATG
AACCAAAAATAGATGCTGACGGATCTGCTCTTGTAACTCGAGGTACAnACTCAGGGGGAA
AGCAGAAACCCTGGTGTGATCATTGTCGAAAACCATGGCATACTCGAGATACTTGCTGGA
AATTGCATGGGAAACCGAAGAAGAAAACAGGCAGCGATAACACCAAGTTAGGnGGAGATG
TACGAGCTTTTCAAGCTAGCAATACTAATCCGGGGCAGCAGTCTTCTTnTGAATCTCTTC
CTTTTACCAAGGAACAGATAGAGCACCTGTATAAAATGTTTAAGTCCCAAACTTTAGAAA
AATCTnACnTGTCTTGTTCTTTTGCACAATCAGGTAATTCTTTCATTGCAGCCATAGCTT
GTTCCAAATCCCATAGCACTTGGATATTAGATTCAGGTGCTACTGATCACATGTCTGGCA
ATTCGCAAATTTTTTCCTCTTATATACCTTGTGCAGGAAATCAAAAGGTTAAAATTGCAG
ATGGTTCCTTAGCCACTGTTGCTGGGAAAGGAACAATTCCTATTTCnTCTTCTCTAGTTC
TTAAGAATGTCTTACATGTTCCACATTTGTCATATAATCTTTTGTCTGTCAGTAAGTTAA
CCTCTGATCATAATTGTCAAGTGATTTTTAAGTCTTCCTATTGTAAATTTCAGGATTTAA
CCTCGGGGAAGATGATTGGGGGTGCTAAATTGGATGGTGGACTCTACTTCTTCAATGATG
AGTCAACCTTTGGAAGGCAAGACCTGCAAACTTGTTTCAATTCTATTTCTGTTTCAAGTG
ACACTAAGATTATGTTATGGCATTATCGGCTAGGACATCCAAATTTTCAATATTTAAAGT
ATTTGTTCCCAAAGTTATTCATGAATAAAAATCCTTTGTTTTTCCGATGTGAATTTTGTG
AATTAGCTAAACATCACCGAACTGTTTACCAATCGCAACCTTATAAACAGTCCAAGCCAT
TTACCATGATTCACAGTGATGTTTGGGGTCCTTCTAGAGCGCCAACATTTTCTGGAAAAC
GCTGGTTTATCCTTTTTATTGATGATCATACTAGAGTTACTTGGGTCTTTCTTTTAAAAG
AGAAATCTGATGTTGAAAGTGTGTTCAAAAATTTTTATAATATGGTTCAAACACAATTTC
AnACTCAAATTAAAATTTTTCGAAGTGATAATGGAAAGGAGTTCTTTAACAATGTGTTGG
GACAATTTTTTGCTGAAAAAGGGATTATTCACCAAAGTTCTTGTAGTAACACGCCTCAGC
AAAACGGGGTGGCTGAGAGAAAAAATAAACATATCCTAGAGGTTGTTAGAGCTCTTAGTT
TTACAACTAAAATTCCAAAGTATCTTTGGGGAGAAGCAGTTTTAACAGCCATATATTTGA
TTAATAGAATGCCTACAAGAATTTTGAACTTTAAAACACCAATTAAAGTTTTTAGTGAAT
GTTTTCCCATAACTCGGCTAACTAGCAACATTCCTTTAAAAATTTTTGGAAGTGTGGCTT
TTGTCCATAATCATGATCCCAAACGTTCAAAACTTGATCCAAAAGCACATAAATGTATTT
TTGTAGGCTATCCTGCAAATCAAAAAGGTTATAAATGTTTTGATCCAGTTTTGAAAAAAA
TGTTTATTTCTATGGATGTCACTTTTTTTGAAGGACAATCATACTTTGACAAATTTCATC
TTCAGGGGGAGAACACTAGTGAAGATGTCTCAACTGATTCTGGTTCTGATTTAAATTCTG
ATTATGATTTAACTTTTGAGnTTTTTTTCAAATAATGGTATTTCTTGGGGGTCTGATCAT
GTTTCAAAAGAAAATGGGTCGAAAAATAAAGAAAGTGTGGAAACAAATGATTTAAATATT
GAAAATACTGAACAGCCTTTGATAAGGTCATCTCAAAATCAAAATATTGAAACAACTGAT
ATCTATGCGAAAAAGTTTAAAGGTCTTGTATATTCAAAGGAACATCAAGCACAAAAAAGA
GCCACCATCCCACAGCACCATCAAGAATCTAATCAGAGGTTGGATCATGAAATTTATGGT
AAGTCTCCAAAACTTCCTACAAATAATCCATCTAGTCAACTTGnTCTTCCCATTGCTCTT
AGGAAAGGTGTCAGGTCATGTACTAAACATCCTTTGTCAAATTTTGTATCTTACAAAAAT
ATTTCATCACCATATTGTGCTTTTATCTCACAAATGTCTAGTATGGTTATTCCAAATAGT
GTTCAGGAGGCTCTAAATGTTCCTGAGTGGAAAGAAGCTATTTTGGAGGAGATGAGAGCC
TTGGAGAAGAATGCTACTTGGGAAGAAGTGGATCTGCCAGATGGGAAGACAGTTGTCGGA
TGTAAATGGGTGTTTACTGTGAAGTACAATTCAGATGGATCCTTGGAAAGATATAAAGCT
CGTCTAGTAGCCAAAGGATTTACTCAAATATATGGAGTGGACTACTATGAAACTTTTTCT
CCTGTGGCGAAACTCAATACTATTCGAGTGCTCTTGTCTGTTGCAGCTAATCTAGATTGG
TCnTTGAATCATCTAGATGTGAAGAATGCCTTTTTGAATGGTGACTTAGAnGAGGAAGTA
TACATGGAACCTCCACCTGGTTTTGCTCAGAAATTTGGAACCAAGGTATGTAAGCTAAAG
CGATCTTTATATGGCCTTAAACAATCTCCTAGAGCATGGTTCGAGAGGTTCACAAAGTTT
GTTAAAGGTCAAGGTTATAATCAAAGTCAATCTGATCATACTCTTTTCATAAAGAGTTCT
ATTGAAGACAAAATTTCTGTTTTAATTGTCTATGTAGATGATATAATTTTGACTGGAGAT
GATATAATTGAAATAAGCAGATTGAAACAAAACCTAGCCAAGGAGTTTGAAATGAAAGAT
TTAGGCCAGCTAAGATACTTTCTTGGAATGGAAGTGGCAAGGTCAAAGAAAGGCATTGTT
GTCTCACAACGGAAGTATATTCTAGATCTCTTGAAAGAAACTGGAATGAGTGGTTGTAAA
CCTTCTGAAACTCCAATTGAAGCTAATTCTAGACTTGGGGAGGTAAAGAATGGTGTTCCA
GTAGACACAGGAAGATATCAGAGGTTGGTTGGAAAACTGATTTACTTATCACATACTCGT
CCGGACATTGCTTTCGCTGTAAGCTTGGTAAGTCAGTTTATGCATTCTCCATATGAAGAA
CATCTTGAAGCTGTATATCGAATTCTTCGTTATTTGAAAAGTACACCAGGAAAAGGACTT
TTTTTCAAGAAAAATGAAAAAAGAGGAGTTGAGGTGTACACGGATGCTGATTGGGCAGGT
TCAATCACTGATAGAAGGTCAACTTCTGGATACTGCACATTTGTTTGGGGTAATTTAGTC
ACATGGAGAAGTAAAAAGCAGAATGTAGTTGCTAGAAGTAGTGCTGAGGCAGAATTCAGA
TCAATGGCACAnGGAGTGTGTGAGATTCTTTGGCTGAAAAGGGTTCTACAAGAGCTTAAA
AGATCTGTGAGTTTACCTATGAAGnTGTATTGTGACAACAAGGCAGCTATCAGTATTGCT
CATAATCCTGTTTTACATGACAGGACAAAACATGTTGAAATTGACAGGCACTTCATAAAA
GAAAAACTTGAAGAAGGAATTATnTGTACTCCATTTGTACCAACTACACAGCAGGTGGCA
GATATTTTAACTAAAGGGTTnTTTAGACAnCAATTTGAATTTCAAGTTAGCAAGTTGGGC
ATGACAGATATATTTGCTCCAACTTGAGGGGGAGTGTTGATAAGTTAGAATAACTAATTA
GTTTTTGTTTGTTAGAGATATGGATAAACATTCTAAGGTTTAGGGATAAGATAAATTAGT
TCCTnATCTAAGnnnnTTTTTCTATCCTTTAGCTAGTCTATATAAGTTGTGTTTnTCCTA
TGTTTGATATATnnnAAAAAnATAAGAGAAnATTTCTCTTTTTTCCTTTCTCTATAAAAT
TCTACAnnnnnnnnnnnnnnnAnnnnnAnnnnnnnnnnnnnnnnnnnnnnnAnnnnnnnn
nnnnnnnATnTTTnnnnnnnTAnnnnnnnnnnnnnnnnnnnnnnnnnnnnnnnnnnnnnn
nnnnnnAnnnAnnnnnnnTnnnnnnnnnnnnnnnnnnnnnAnnnnTnnnnnnnnnnnAnT
nnnnnnnnnnnnnnnnnnnnnnnnnnnnnnnnnnnnnnnnnnTTTnTnnGnnnnnnnnnA
nnnnnnnnnnnnnnnnnnnnnnnnnnnnnnnnnnnnnnnnnnnnnnnnnnnnnnnnnnnn
nnnnnnnnnnnnAnnnnnnnAnnnnnnnnnAnnnnAnnnnnnnnnnnnnnnnnnnnnnnn
nnnnnnnnnnnnnnnnnnnnnnnnnnnnnnnnnnnnnnnn
>Copia-5_rCom#LTR/Copia
nnnnnnnnnnnnnnnnnnnnnnnnnnnnnnnnnnnnnnnnnnnnnnnnnnnnnnnnnnnn
nnnnnnnnnnnnnnnnnnnnnnnnnnnnnnnnnnnnnnnnnnnnnnnnnnnnnnnnnnnn
nnnnnnnnnnnnnnnnnnnnnnnnnnnnnnnnnnnnnnnnnnnnnnnnnnnnnnnnnnnn
nnnnnnnnnnnnnnnnnnnnnnnnnnnnnnnnnnnnnnnnnnnnnnnnnnnnnnnnnnnn
nnnnnnnnnnnnnnnnnnnnnnnnnnnnnnnnnnnnnnnnnnnnnnnnnnnnnnnnnnnn
nnnnnnnnnnnnnnnnnnnnnnnnnnnnnnnnnnnnnnnnnnnnnnnnnnnnnnnnnnnn
nnnnnnnnnnnnnnnnnnnnnnnnnnnnnnnnnnnnnnnnnnnnnnnnnnnnnnnnnnnn
nnnnnnnnnnnnnnnnnnnnnnnnnnnnnnnnnnnnnnnnnnnnnnnnnnnnnnnnnnnn
nnnnnnnnnnnnnnnnnnnnnnnnnnnnnnnnnnnnnnnnnnnnnnnnnnnnnnnnnnnn
nnnnnnnnnnnnnnnnnnnnnnnnnnnnnnnnnnnnnnnnnnnnnnnnnnnnnnnnnnnn
nnnnnnnnnnnnnnnnnnnnnnnnnnnnnnnnnnnnnnnnnnnnnnnnnnnnnnnnnnnn
nnnnnnnnnnnnnnnnnnnnnnnnnnnnnnnnnnnnnnnnnnnnnnnnnnnnnnnnnnnn
nnnnnnnnnnnnnnnnnnnnnnnnnnnnnnnnnnnnnnnnnnnnnnnnnnnnnnnnnnnn
nnnnnnnnnnnnnnnnnnnnnnnnnnnnnnnnnnnnnnnnnnnnnnnnnnnnnnnnnnnn
nnnnnnnnnnnnnnnnnnnnnnnnnnnnnnnnnnnnnnnnnnnnnnnnnnnnnnnnnnnn
nnnnnnnnnnnnnnnnnnnnnnnnnnnnnnnnnnnnnnnnnnnnnnnnnnnnnnnnnnnn
nnnnnnnnnnnnnnnnnnnnnnnnnnnnnnnnnnnnnnnnnnnnnnnnnnnnnnnnnnnn
nnnnnnnnnnnnnnnnnnnnnnnnnnnnnnnnnnnnnnnnnnnnnnnnnnnnnnnnnnnn
nnnnnnnnnnnnnnnnnnnnnnnnnnnnnnnnnnnnnnnnnnnnnnnnnnnnnnnnnnnn
nnnnnnnnnnnnnnnnnnnnnnnnnnnnnnnnnnnnnnnnnnnnnnnnnnnnnnnnnnnn
nnnnnnnnnnnnnnnnnnnnnnnnnnnnnnnnnnnnnnnnnnnnnnnnnnnnnnnnnnnn
nnnnnnnnnnnnnnnnnnnnnnnnnnnnnnnnnnnnnnnnnnnnnnnnnnnnnnnnnnnn
nnnnnnnnnnnnnnnnnnnnnnnnnnnnnnnnnnnnnnnnnnnnnnnnnnnnnnnnnnnn
nnnnnnnnnnnnnnnnnnnnnnnnnnnnnnnnnnnnnnnnnnnnnnnnnnnnnnnnnnnn
nnnnnnnnnnnnnnnnnnnnnnnnnnnnnnnnnnnnnnnnnnnnnnnnnnnnnnnnnnnn
nnnnnnnnnnnnnnnnnnnnnnnnnnnnnnnnnnnnnnnnnnnnnnnnnnnnnnnnnnnn
nnnnnnnnnnnnnnnnnnnnnnnnnnnnnnnnnnnnnnnnnnnnnnnnnnnnnnnnAGGA
GAAAGGGCTTTCTTTCCTGTTTCAGCATGAGAAGTGCAAAGTGTATCATCCAGAAAGAGG
CCTGATTTTAGAAATTAAGAAGTCTGCAAATAGAATGTTCATGTTTAGTGCAGTGTGTCA
GCCTTTACCATCTACTTGTTTTAGTGCAATCACCGAAGATCTTGTGCAGCTCTGGCACTG
CAGATATGGGCATTTGAACTTTAAAGGCTTGAGGACTCTTCAACAAAAAGAAATGGTGCA
TGGCCTGCCACAACTCATGTCTCCATCAAAGTTGTGCAAGGATTGTCTGATAGGAAAGCA
ACACAGAGATCCGTTTCCGAAAAGCAGCACTTGGAGAGCATCACAAGTTCTACAGTTGAT
ACATGCTGACATCTGTGGACCAATAACACCCATCTCCAACAGCAAAAAGAGGTAnTTGAT
nAnnTTTAnTGnTGAnTTTAnTAGAAAAAnATGGGTTTATTTTTTnATnGAAAAATnnGA
AGCCTTnnnTnnTTTCAnAAAATTTAAAGTTCACGTTGAAAAGGAATCAGGTTTTTTTAT
TAAAAACTTACGTACGGATAGAGGTGGAGAATTTACATCACATGAATTCAACAATTTTTG
TGATGAAAATGGCATACAAAGACAGTTAACAGCAGCCTACACGCCTCAACAAAACGGAAT
TGCGGAGCGAAAGAATAGAACCATTATGAATATGGTTCGTAGCATGCTTTCAGAGAAGAA
AATTCCTAAAACTTTCTGGCCTGAAGCAGTAAATTGGGCAGTGCATGTCTTAAACCGGAG
TCCAACAATGGTGGTAAAGAATCAAGTTCCAGAGGAAGCATGGAGTGGAAGTAAGCCTTC
AGTTGCACATTTTCGAGTTTTTGGTTGTGTTTCTCATGTGCATGTGCCTGATAGTACGAG
AAGCAAGTTAGATGATAAGAGCATCAGTTGTGTTTTGCTTGGAGTTAGTGACGAGTCTAA
GGCATACAGACTTTATAATCCAATTTCACAAAGGATTATAATCAGTAGAGATGTGGTGTT
TGAAGAAGACAAGTGTTGGGACTGGGATAAAAAGTATGATGCTGAAATTGCATGTGATTT
AGAATGGGAAAATCGCTTAGATGGAGAGACAACACTnGAGCAGAATGAAGCTGGAATGAA
TTCTGATATTGATGATGAAGAAAATCACGATTCCAATTCATCAGTTGAGGAAGGGTCTAC
AAGTTCTAGTGAAGAAAGAAGAAGAGTGCCACCAATATGGATGCGGGACTATGTTACAGG
AGAAGGACTTTCTGAAGGTGACGAGGAAGCTTATTTTCTTCTGTTTGCAACAACAGATCC
TATTCACTTTGAAGATGCTGTGAAGACTGAGAAATGGAAACATGCCATGGATGTTGAAAT
GGAGGCAATAGAGAGGAATGGTACATGGGAATTGGTGGAATTGCCTGAAGGGTCAAAGAA
AGTGGGAGTCAAGTGGATTTATAAGACTAAATATGATGAAAATGGAGAAGTGAACAAATA
CAAGGCTAGACTTGTAGTGAAGGGGTATGCTCAAGAGCATGGAGTAGATTACAATGAAGT
TTTTGCACCAGTGGCGCGCATGGAGACAATCCGTTTGGTCCTTGCACTTGCAGCTCAAAA
ACATTGGACAGTTTATCAACTAGACGTGAAGTCTGCATTTTTACATGGTGAGCTGAAAGA
AAATGTATACGTAGAGCAGCCTTGTGGATATGTGAAACGGGGGAAGGAGCAGAAAGTCTA
CAAGTTAAAAAAGGCACTTTACGGGTTGAAGCAAGCACCGCGTGCATGGTACAGTCGCAT
AnAAGCTTATTTTTTGAAGGAAGGCTTTGAGAAGTGTGATTACGAGCACACCTTATTCAT
AAAATCTAAGGGAGAAGGCAGGATGTTGATTGTAAGTTTGTATGTTGATGATCTCATTTT
TACTGGAAATAATGAGTTGATGATTGCAGATTTTAAGAACTCCATGAAGCGTGAATTTGA
TATGACTGATCTCGAAAAAATGAGGTATTTTCTTGGTCTTGAAGTGTTGCAAAAGCCTAA
TGGAATTTTTATAAGTCAAAAGAAGTATGCTGCAGAAATATTACGAAGGTTTGGGATGGA
GAATAGCAATTTTGTGCATAATCCAATTGTTCCTAGTGTTAAGCTTACAAAGGATGAAGG
TGGAGTTAAGGTGGACAAAACCTATTACAAGCAAGTTGTGGGTAGTCTGATGTATCTCAC
CGCAACACGTCCTGACATGATGTTCGTGGTGAATTTAATCAGTAGATATATGGAAAACCC
CACAGAAATGCACTTGCAGGTTGCAAAACGAGTGCTAAGATACTTGAAAGGAACGATCGA
GTTTGGAATCTTCTACAAGAAGGGAGGAGATGGTGAACTTCATGTTTATTCAGATAGTGA
TTATGCTGGTGACTTGGAAGATAGGAAGAGCACCTCAGGTTACGTTTTTCTGCTGAGCTC
AGGAGCTATATCGTGGTCATCCAAAAAACAACCTGTAGTGAGTTTATCCACTACAGAAGC
AGAATTCATTGCGGCAGCTTCATGTGCTTGTCAAGCTGTGTGGTTAAAAAGGGTGTTGGG
AAAATTGGGCCAGAATCAAAATAAGTCGACACTCATTCACTGTGACAACAGCTCAGCCAT
CAAGCTTTCAAAGAATCCAGTGATGCATGGTCGAAGCAAGCACATTGATGTTCGTTTTCA
TTTTCTTCGTAATCTCACTAAGGATGGTACGGTAGACTTGGTGCACTGCAGGACACAAGA
ACAATTGGCAGATATTATGACTAAACCTCTCAAATTGGATGTTTTCTTGAAGTTACGTGG
ACTGCTGGGAGTGTGTGCAGATAGTGATATAAACTAAATGATTAACATTTGGTTTAAGGG
AGGATATGTTAGAAAGTTCTGTTCTATTATTAGTTATCTTAGTTAGACTGTTAAGAAAAT
AATCTCCTATTTCnnTTAGGGAGTTAGTGTTTGAAGTAGTCTAAAATTGGTTAGCTTTTC
ATTGCGTAnTTTTCTGATGTTTCTATTTTGTATGGCTATTAAAAGGCCAGTTTTTCACAT
TCAATAAnTnAGATTATTCTCTCTTTCTTnTnTTATTAGCTTATCCTTCTCAnnnTTnnn
TnTnnnTAAnAnCACnATnAnTTTTnAnCTATTnTnAnAnACnnnAnnnnnnnTnnnnnA
AnnnAnATAnGnAATTAnnGACTnnnnnnnATTTnnTATTTnnnnnnnnnnnnnCnnCnC
TACnTCCnnnnnnnnnnnnnnnnnGnATnTTTATnTnAnGnCATTnAnTAAnAnnGACAT
nTAAAAnnnnnnnnnnnnnnnnnnnnnnTnnnATAGTCAnAAGnAnnGATnnnnnnnnnA
nTTAAnnnnAnAAAnTATnnTTAGAAGTATnATnTnnTTTAAnATTnnTnnTCnATTnTA
TTnnTTAnAAAAnCTnATnnnnnnTACAnnnnnnnnnnnnnnnnnn
>Copia-6_rCom#LTR/Copia
nnnnaantngntccnnanaannnnATcanTaAGgCCTgATAnTnanAATGtTnTcTTtnn
nttncaanaagcannnggnnnnnnnnnnnnnnnnnnnnnnnnnnnnnnnctcTcntcccT
cactcntGGtnATTtAanTgCTTAnnnnnnnnnnnnnnnnnnnnnnnnnnnnnnnnnngn
AATgTGnTCCTnAnCAncnTGATTnnnnnnnnCaTnTAgAnnnnnnnnnnATnAAaAaTt
nAAcatnCAAnTnAnnnnnnnnnnnnnnnnnnnnnnnnTTGAAtnaAATntggnCTatTa
gTCnnnnnnTtnTgcanttncTtnnTGTTAAGACTCTTTCTCAACAGTnntcntnncatc
TCAAcCAAGTTAnTTTGCTGTTTCAAATAnnnnnnnnnnnnnnAAATCCCTGGTcTGTAG
nnnnnGGATGTAGTTAGCCTTTcAAnnnnnnnnnnnTCATTCTTgTTTAGGATTATCACT
AACTAGTTCATGnTAAATAGTGGGCTnCnnTtTTTCAACTTTCTGTTATGTAAAnGCCTA
nnAAAAGGnTGTTTCCTTTCAATGAAGAAaACAGAGTTTTCACTCATCTATTGAGGTGTG
TTCTAGTATATTTCATTTAGCCTTTCATTgTGGTATCAGAGCCAcCACCTGGCGCcTGAT
CAAGAGGGCTTGaGTGCAAACACGAGAGAACAGTGAGGAAATAGACGTGAGTGAGTGTGT
GAGAAATGGCAGAAAAGGGTAGTTTGCTAACTATTCCTTGTTTTGATGGAGATTATGAGC
ATTGGGCGATGCTCATGGAGAATCTGCTGCGGTCTAAGgAGTGGTGGCACTTGGTGGATC
CAGGTTTTAACGAACCGGCAAGCGGTGTTGTCATgAATGAATCCCAAAGAGAGGTGCTAG
CAGATTTAAAGCTGAAAGATTTGAAGGTAAAGAACTACCTCTTTGCAGCCATCGACAAGA
CAACGTTAAAGACCATTACGCAGAAGGATACATCCAAACAGCTCTGGGATTCAATGAAaA
CCAGATTTCAAGGAGATGAGAAGGTGAAGGATGCACAGTTGCAGACACTTAGGAGGGAAT
TTGAGGTGCTTGAGATGAAAATGGGTGAGTCTgTTTCTGACTATTTcTCAAGAGTTGTAT
TAGTCTGCAAcAATATGAGTAATCTAGGTGAAGGCATGGAGGATGCCAAGATCGTACAGA
AGATTTTGCGCACTCTTCCTGAAAGCTGGAAtTTCGTTGTATGCTCGATTGAGGAATCGA
AGGACCTGAAATCTCTTTCGTTGAATCAACTTCGAAGTTCACTCTTGGTTCACGAACCAA
AGTTTCGAAAGCATAGTATTAATGTcGGCGAAGAACAAGCACTCAaAGCCACAGTGGATG
TGAGTAGAGAAAGAAGTGGAGAAAGAGGTCGTGGCAGGGGAACATATAGAGGAAGAGGCA
GAGGGAGACAAAGTTACAACCGTGCCACAATTGAATGCTTCAAGTGTCACAAACTCGGCC
ACTACAAGTTTGAATGTCCCTCTTGGGACAAGGAGGCAAATTATGtTGAATTTgATGAAG
AAGAAGAGATGTTGCTGATGGCATATGTGGAGTTGTATCAAGCTAAGAGGGAAGACaCAT
GGTTTcTGGATTCTGGTTGCTCTAACCATATGTGTGGAGATAAAAGCAAGTTTTCTGAAT
TGAATGAGGAGTTTAGTCGTATGGTGAAGCTCGGCAACAACAATAGAATGAGTGTACTTG
GGAAAGGAAAAGTGAAGTTGTGTATTGAAGGAGTAACTCACATCGTACAgGAgGTATAcT
ATGTCCCAnAACTCAAAAACAATCTTTTGAGTGTTGGACAACTACAAGAGAGAGGCTTGG
CAGTCCTTATGCATGAAGGAATGTGCCGCATATACCACCCAGACAGAGGCCTAATCATCC
AAACCAACATGACAGCAAACAGAATGTTTTTGTTGGTTTCAAAAGATCATGAGGAGAACC
AGGAAAAGGTAGAGAAGAAAGAGATtTGTTTTCAAACAACTACTACTCAAAATCTCACTC
ATTTGTGGCATTGcCGTTTCGCACATCTTAGTCACAAAGGTCTTAGGACTCTCCATTACA
AGAACATGGTTCGaGGGCTACCACAACTACATGCAcCAAGTAAGGTGTGTGATGACTGTA
TGAAAGGGAAGCAACATCGAGATCCAATTCCAAAGAAAAGCACATGGAGAGCATCCCACA
AGTTGCAAtTGGTTCACGCTGACATTTGCGGTCCTATTTCtCCTGCTTCAaACAATGACA
AAAGGTACATACTATGTTTCATAGATGATTTCTCAAGAAAAGCATGGACCTATTTTCTAT
TAGAAAAATCAGAAGCATATATGTACTTTAGATGTTTTAAGATGCTTGTAGAAAAAGAAA
GTGGCATGTCTATAAAGTGTTTAAGAACAGATAGAGGTGGAGAGTTcTGCTCAACAGAAT
TTTCAGAGTTTTGCAAGCTGAATGGAATCAAGAGGCAGCTTACTACgGCTTACACTCCTC
AACAAAAtGGAGTTGTCGAGCGTAAAAACAGGACCGTGCTCAACCTTGTGAGATCAACAC
TTTcTGAGAAAAAgGTGCCAACACCTTTCTGGCCTGAAGCAGTTAAATGGGtAATCTATG
TTCTCAACcGATCACCTACAGCCGCATTGTCAGACATGACACCTGAGGAAGCATGGAGCG
AAAAAAAGgnCATCAGTTGAGCACTTTCGGaTCTTCGGATGTGTGGGACATGTACACATT
CCTGATGCAACAAGAAAAAAGCTaGAAGACAAAAGTGTCnAAATGTGTGCTTCTaGGATT
CAGTGACGAGTCCAAAGGATATAAGATGTAtAATCCCACAACAAAGAAGATCAGAGTTAG
TAGAGATGTAGTGTTTGAAGAAGAAGAACAATGGGATTGGGAGACGAGTCACAAAGAAGA
AGTAAAAATGCAGCTGAAATGGGATGATGAAGATGATGAGGAGGATATCATATCTGAGGA
TTTTAGCAGTGAAAGAGAAGCAGTCACCAGGGAACTTCAAGTAACAaATGCAGGTCCaTC
AAATGTCAACACAAACAGTGCCAGGATGAGAGCAAGGGAGGGTCaGGAAAGGACAACACC
AGCCTGGATGAATGACTATGTCTCTGGAGAGGGACTTTCAGAGGAAGAAGATGCTAGTGA
TGTTGTCAACATGGCAATTATTGATTCCACTGATCCCACAACCTATGAAGAAGtAGTAAG
GTTTGAAAAATGGAGGAAAGCTATGGAGGTTGAGATTGAAGCAATTGAGAAGAACCAGAC
TTGGGAGCTGACTGAACTACCTAAAGGTGCAAAGAAGATTGGTGTCAAGTGGATCTATAA
GACAAAGCTGAATGAGGTTGGAGAAGTCGACAAGTTCAAAGCTCGACTCGTGGCTAAAGG
TTACTCACAAGAGCATGGAATAGATTATACTGAAGTGTTTGCTCCAGTAGCAAGGATGGA
CACAgTAAGAATGGTGTTAGCTCAAGCTGCTCAAtGTGGTTGGAAAGTATTCCAACTTGA
TgTGAAATCAGCTTTCCTACATGGAAAATTAGAGGAGaATGTATACGTGGAGCAACCGAA
AGGATTTGAGAAAAGAGACAGAGAGCATATGGTGTACAAGCTTCACAAAGCTCTGTACGG
ACTAAAGCAAGCACCACGTGCCTGGTTCAGTCGAATCAAAAACTACTTTCTCAAAGAAGG
TTTtCTAAAGAGTCAGAATGAGCAaACACTCTTTGTAAAGAAGAATGAAGGAGGTAAGAT
ACTTATTGTTAGTATCTATGTTGATGATCTTATTTATACTGGTGATGATGcTGATATGAT
GAaGGAGTTCAAAGTGTCGATGCAAAAAGAATTTGATATGACAGATTTGGGGAGTATGAG
ATTCTTTTTaGGGATAGAAGTGACTCAATGTGATGAAGGAATATATATTTGCCAGAGgAA
GTATGCAACTGAAGTTTTGAaAAGGTTTGGGATGGAGGACTGTAACTCAGTCAACAACCC
ATTAGTTCCTGGACAGAAGCTGTATAGAGATGACAAAGGGAGGAAAGTAGATGAAACACA
GTTCAAACAAATTGTGGGGAGTTTGATGTATATCACTGCAACCCGTCCGGACTTAATGTT
TGTGGTAAGTCTGATTTCTCGTTTCATGTCAAATTCAACTGAAATaCATATGTTAGCTgc
AAAGAGATGCTTGCGATAtTTAAAAGGAACGGTTGATTACGGAATTtTGTATAAAAGAGG
TGGAgCAGAGGAGCTAGTTGGATTCAnTGACAGTGATTACaCTGGAGATTTAGAAGGAAG
AAAGAGTACATcTGGCTATGTATTTTTCATGAATAAATCAGCAGTTGCTTGGTCATCTAA
AAAGCAACCTATTGTCACTCTCTCTACAACAGAAGCCGAATTCATTGtTGCAGCTAGTTG
TGCATGTCAAGCAGTATGGATGAGAAGAATACTGAAGGAGATAGGCTATTCACAGCAAGG
AGGTACAATGATTATGTGTGATAATTCTTCTACTATCAAACTGTCTAAGGATCCAGTAAT
GCATgGCAGGAGtAAACACATTGATGTGAGGTATTTnnnnnnnnnnnnnnnnnnnnnnnn
nnnnnnnnnnnnnnnnnnnnnnnnnnnnnnnnnnnnnnnnnnnnnnnnnnnnnnnnnnnn
nnnnnnnnnnnnnnnnnnnnnnnnnnnnnnnnnnnnnnnnnnnnnnnnnnnnnnnnnnnn
nnnnnnnnnCTTTTTAAGAGATCTTAATGAAGATGGAGTTATTAAGTTaGTATACTATGG
AACGAAGGATCAAATTGCAGATGTGtTGACTAAACCATTaAAGTTGGaAGCCTTTCAGTC
ATTTcGAGAACAACTTGGAGTTTGCAGGgCACCTCTGTTAAACTAAATGCAGTATgAGTT
TTAGTTTAAGGGAGGGTTTGTTAAGACTCTTTCTCAACAgttcgtttcGTGTCAATCAAg
TTAGTTTGCTGTTTCAAATAAAATCCCTGgTtTGTAGGGATGTAGTTAGCCTTTcAATCA
TTCTTGTTTAGGATTAtCACTAACTAGTTCATGCTAAaTAGTGGGCTGCTAttTTTCAAC
TTTCTGTTATGTAAATGCCTAtaAnAAAGGtTGTTTCCTTTCAATGAAGAAtAcAGAGTT
TTCACTCATCTATTGAGGTGTGTTCTAGTATATTTCATTTAGCCTTTCAtTtttAanAGn
nnnnnnacttgntacnanggnnntcnnnnnnnnnnnnnnnnnnnnnnnnTCacTAcaAaa
attgCnnnnnACcTncTAAtgcTanTccTcTtAgtTngaAtnnnnnncncTCCnnnnnnn
nnnnnnnnnnnnnnnnnnnnnnnnnnnnnnnnnnnnnnnnnnnnnnnnnnnnnnCTCCCA
AgnnnctGTgAcTGnattagncnnnnttcnnannnnnnnnnnnnnnnnnnnnnnn
>Copia-7_rCom#LTR/Copia
nnnnnnnnnnnnnnnnnnnnnnnTCnnnnnnnnnnnnnnnnnnnnnnAnnTnAnTnAATn
nnnnnnnnnnnnnnnnnTnnnTnTnnnTnnTnTCnnnnnAnnnnnnnnnnnAAnnnnnnG
nTnTCTnnAnnnTGnnnnnnnnnnnnnnnnnnTnnAGnTTATAAnnnTnnnnnnnnnnnn
nnnnnnnnnAAnTTnnnnnnnnTTnnTTTnnnnAAnnnnATnnnnAnnnAnAnTTnCAnn
nnnnAnnnnnnnnnnnnnTTTnAnTnnnnnnnnnnnnnnnnnnnnnnnnnnnnnnnnnnn
nnnnnTGTTGAAGAAAACAGAAAGTAGCnGCnnCnTTTTTGGTCTCAGAGGCTGCACAAG
CTAGGTTGCTTGTGCAGACCTTTCATCACTGACCAAGGGAAAAAGGGAGCATCCTTTCCT
GCAAAGCAGGAAAGGTCACTTCCACCTTTTCCCCAAAAATTCAGAAGTATCCGTTnAGAA
AGAAACTCAGAATCTCAGCATGTATATAnTTCCATCTCAAGTTGTAATGAACTCAGAATT
CTTGTAACATnAAAATTCATCATTGTTCTATAAAATTTnACATGGTATCAGAGCTGGTnT
AAAACCAGTCATCATCTACCCCATCAACACnAAAATCAAGCCTnAAAAATGGCTCACTCA
GAAACCACAAAAATCACAAACATTGTTCTGCGAGGCAGTCAAAATTATTTTGAGTGGTCA
AAATCTATTTCCATTGCCCTCAGCGGCAGnAAAAAAATTAGGTTTCATTACTGGAAATAA
ACAAAAACCCAAACCTGTAAATCCAGAGGCTCCAACAGAAGAAGAACTGGACAGAATGGA
AGAGTGGCAGACAACTGACCATCTGGTCATGTCTATGATCACTAATACCATGGAAAGCCA
GATTTCCCGACTGTGTATnCTnATGGAGTCATCAAAGGCAATCTGGGAAAAACTAAAAGG
CCTnTACGGGCATCAAAACAATTTTGCACACATTTTCAGATTGAAGCAGGAACTTTCTCA
AATCACTCAGGGAACCAAGAATCCCTCAGAATATGCAACAGAGATATTAACTAGATGGGA
AGAGTTACAAAATTACCTTCCTCCGTCTAATGATCCAGAAGAACTCCAAAGAAGAGCAGA
ACAAGATTTGATTTATACCTACCTCGGAGGCCTGGATTCAAGCTACGAAGGCTTGCGTTC
TCAGATCCTCCTTGCCTCTCGGCTGCCTTCAATAGACGCTGTGATAGCGACTATnCAACA
CGAAGAAACCAGAAGGAACACTATGAATGGGTCATCAGAAAGCACGGACAACCAnTCnTA
CCTCACCCGTCGAGACCAAGCCCGACAGAGAGGAGGGCCGAGCGCCATCGTGCGATGTGA
CCACTGCAAAAAGCAGGGCCATCACCGCGATGGCTGCTGGCACCTCCATCCGCAGCTTAG
GCCATCGAGAGGGTGGGAGGGGGCTGnAAGCTCGAAGGGAGGCGAGAGGAGAAGCGGGGG
GAGCGGnATGAGAAGGGAAGAAAACCCTAGAAAGGGTGTGnnnnnnCATTTGGGAATGGG
GGCGTCATATGCCGAAAAATATATGACGCCCCGACCCGAAATGCAACCCGAnTTTCTAGG
GTTTTCnCAACCCGACCCGACCCGTTTCGACCCGACCCGGAnTGAnnnnnnnnnnnnnnn
nnnnACnnnACCnAATCTGGCAACCCGACCCGACCnCTTGACCCAnnGTCTTCATGGGCT
GGACCTCTCCGCTGGGCCAGGCCCAGTCTCCACTCAnGCCCnnnnnnnnnnnnnnnnnnn
nnnATCnAGCCCAGCAGnCnnnnCCAGCTCnACAGGCCCATCAAGCCCAGCAGGCCTCCC
AGGCCCAGCCCACCAGTCAGGCCCAAATGACCGAATTTTTGGCCCAACTCCAAGCTTTGA
TTCGGCAACCCCATGGATTCGGGTCGGTTCAACCCGAnGGGTCAGGTTCGGTTCAAAACA
ATTTGTTTAATAATGCTAAATCTTATCAAAATGCATGGATTATTGACTCCGGTGCTACTG
ATCATATGACTTGGGATCCTGCAAAATTAAAAAAAATTCATTCCACCAAGGATTCCCATC
ATGTGACCGTTGCAAACGGGAACAAGGTCAAAATTCATGGCCATGGCACCACAAATTTAT
TTAATTGCAACATTAATGATATTTTATTTCTGCCTGAATTTAATTCTAATnTTTTATCTG
TTAGTAAGATTACTCAAAATTTGAACTGCAATGTCATTTTCTCACCATCTTCAGTCTCCT
TTCAGGATCGAAATTCCGGGAAGACGATTGGTAAAGGACACCTAGAAAATGGCCTCTACT
AnCTTCATAGTCCTnCCCCGAAATGCCTTATGTCAACCAnTnCCnCCCCTGGCATGCTCA
TGCATCGGAGATTTGGGCATCCCTCCGACTCCGTCCTAAATAAATTATTTTGTTACAATT
TAAACTCTAGTAATTGTGATGTGTGTAAATTTTCCAAACACACACGATTGCCTTTTTCCT
TGTCTTCAAGTATGTCAGAAAAACCTTTTGATTTAATTCATTCTGATGTTTGGGGACCTG
CCCCCGTTACTGCCTATAATCATTTTAGATATTTTGTCACTTTCATTGATGATTACTCTC
GCAnTACCTGGATCTATTTATTAAAAnGAAAAAAATGAAGTTTTTTCACGATTCCAAGAA
TTTTTTAATTTTATnAAAAATCAGTATAATGCAAATTTAAAAATATTTCGCTCCGATAAT
GGTACGGAGTACGTAAACCAAAATTTTTCTAnTTTCTTTAAACAACATGGnATTTTGCAT
CAAACCACATGTGTTAATACCCCnGAGCAAAATGGTGTTTCTGAACGCAAAAATCGACAT
CTTCTCAATGTCACTCGCACCCTTCTTTTTCAAAATAATGTCCCTTCTATTTTTTGGTCG
GATGCTCTCTTAACTGCCACCTATCTTATCAATCGGTTACCTACTGTCACCTTAAAGCAC
ATGAGCCCTCTAGAAGTTCTCAAAGGCCGTAAAATAGAATTAGGnCATCTTCGAGTCTTT
GGCTGTGTCTGCTATGTCCATATAAAGCGTCAGCATAAACTAGACAGAAGCTCTGTCAAA
ACCCTCTTTnTAGGATATTCCTCCACCCAAAAAGGGTACAAATGTTATGATCCCGTGACC
CATAAAACCTATGTCTCTCGCGATGTCAGTTTTGTnGAGAATGATCCCTATTACACCACT
CCCACCAGnACTGACTTTACCAATGGTCCTCCCCCCTCTTTATTTCCGCTTAACTCTGAT
TTCCCTCTTAGCAGCTCGGACCAGGATTGTCAGCTTCAGGGGGAGTCCCCTCTCGTCTCC
AGGCTAATTCCTTCAGGGGGAGACAATCCTACTCCAGAAGCTCAATCTCAAGAAGTAACA
GAAGAAGnAATTGCCTTGCGAAGATCTACTAGACAAACTAGACCTCCTGTGAAATTTAGA
GACTATGTGTCTCATACGGTAACATACCCAATTnAGAATTTTATTTCCTATAATGTCTTA
TCTAATCAATACCGCAACTATnTATGTCAGATTTCCAAnCTCGTTGAACCCACAAACTTC
TATGAAGCCAACACTGACCCCACTTGGTGTAAAGCTATGGAAGAAGAACTTCTTGCTCTA
GAAAGGAATGAGACATGGAGTATTGTTCCTCTTCCACCAAATAAAAAACCCGTGGGATGT
AAGTGGATATACAAAATCAAGTTCAATAGTGATGGAACCGTTGAAAGAnnnnnnnnnnn
>Copia-8_rCom#LTR/Copia
nnnnnnnnnnnnnnnnnnnnnnnnnnnnnnnnnnnnnnnnnnnnnnnnnnnnnnnnnnnn
nnnnnnnnnnnnnnnnnnnnnnnnnnnnnnnnnnnnnnnnnnnnnnnnnnnnnnnnnnnn
nnnnnnnnnnnnnnnnnnnnnnnnnnnnnnnnnnnnnnnnnnnnnnnnnnnnnnnnnnnn
nnnnnnnnnnnnnnnnnnnnnnnnnnnnnnnnnnnnnnnnnnnnnnnnnnnnnnnnnnnn
nnnnnnnnnnnnnnnnnnnnnnnnnnnnnnnnnnnnnnnnnnnnnnnnnnnnnnnnnnnn
nnnnnnnnnnnnnnnnnnnnnnnnnnnnnnnnnnnnnnnnnnnnnnnnnnnnnnnnnnnn
nnnnnnnnnnnnnnnnnnnnnnnnnnnnnnnnnnnnnnnnnnnnnnnnnnnnnnnnnnnn
nnnnnnnnnnnnnnnnnnnnnnnnnnnnnnnnnnnnnnnnnnnnnnnnnnnnnnnnnnnn
nnnnnnnnnnnnnnnnnnnnnnnnnnnnnnnnnnnnnnnnnnnnnnnnnnnnnnnnnnnn
nnnnnnnnnnnnnnnnnnnnnnnnnnnnnnnnnnnnnnnnnnnnnnnnnnnnnnnnnnnn
nnnnnnnnnnnnnnnnnnnnnnnnnnnnnnnnnnnnnnnnnnnnnnnnnnnnnnnnnnnn
nnnnnnnnnnnnnnnnnnnnnnnnnnnnnnnnnnnnnnnnnnnnnnnnnnnnnnnnnnnn
nnnnnnnnnnnnnnnnnnnnnnnnnnnnnnnnnnnnnnnnnnnnnnnnnnnnnnnnnnnn
nnnnnnnnnnnnnnnnnnnnnnnnnnnnnnnnnnnnnnnnnnnnnnnnnnnnnnnnnnnn
nnnnnnnnnnnnnnnnnnnnnnnnnnnnnnnnnnnnnnnnnnnnnnnnnnnnnnnnnnnn
nnnnnnnnnnnnnnnnnnnnnnnnnnnnnnnnnnnnnnnnnnnnnnnnnnnnnnnnnnnn
nnnnnnnnnnnnnnnnnnnnnnnnnnnnnnnnnnnnnnnnnnnnnnnnnnnnnnnnnnnn
nnnnnnnnnnnnnnnnnnnnnnnnnnnnnnnnnnnnnnnnnnnnnnnnnnnnnnnnnnnn
nnnnnnnnnnnnnnntnannnnnnnnnnnnnnnnnannnanAannnnnnnnnnnnnnnnC
nnngnGAnnnnnnnnnnCnnnnnGGAGGAnnnAGCGCCATCGnnCGnTGTGACCACTGCA
AAAAGCAGGGTCACCAnCGnGAnGGCTGCTGGCACCTCCACCCtCAGCTGCGACCAnCnC
GGGGGTGGGAAGGnnCnGGAGnnTnGAAGnnnnnnnnnnnAAGnAGGCAGAAnnntnGGn
GAGAnnAGnnnAnGAAAACCCTAGnnnAAnGGGTGTnnnnnnGGGTGnnGGGGCGTCATA
TGCnGAAAnTTATATGACGCCCCGACCCGAAAnnCnACCCGnnnnnnTnGGGnTnnnnnn
nnnnnnnnnnnnnnnnnCCGACCCGACnCnnGAAnnnnnnCCGnnCCnnCnnCnCGACCC
GnnnnnnnnnnCnnnTTGATCCAnnnnnnnnnnnnnnnnnnnnnnnnnnnnnCTCnnCTG
GGCnnGGCCCAGnnnTnnCTCnnnnnnnTCCnnnnCTnGGnnnGnCCCAnnnnnnnnnnn
nGGCCCATCnGnCtcnnnnnCnnCnnnCnnnnnnnnnnnnCAGGCCCAnCnGnCCnnnnn
nCnnCAGGCCCnnnnnnnnnnnnnnnnnCAGGCCCAAATnnnnGAnATTnTGGCCCAnCT
nCAAGCCTTGGnnCAGCAACCCCACGGGTTCGGnTCnTCTCAACCCGATGGGTCAGGTTC
GGTTCAAnnTAATTTnnAnTCAnTTnAAAATAATACTAnATCTnATCAAAATGCCTGGAT
TATTGACTCnGGTGCTACTGATCACATGACTTGGGATCCTGCAAAATTAnnAAAAAATTn
AnnnnAnCAGnGATTCCCAnCATGTGACAGTnGCCAATGGAAATnAAGTnAAAATTCAnG
GnTATGGCACCnCAAATTTATTTAATTCCnATCTTnnnAATATTTTATTTTTGCCTGAAT
TTAAATCTAATCTtTTATCTGTTGGTAAnATnACTCGnGATTTAAATTGTAATGTTATTT
TCTCACCATCnTCAGTCnTTTTTCAGGATCGAATTTCCGGGAAGACGATTGGTAAAGGAC
ACCTAGAAAATGGCCTATACTATCTTnnTnATCCTCCCCAGnAATGTCTnGTGTCnACCA
AnnCCnCCCAAGACATGCTnATGCATCGnAGATTTGGGCATCCCTCCGACnATGTTCTnA
ATAAATTATTTTGTTnCAACTTGnATTCTAGCnATTGTGATGTnTGTAAATTTTCnAAAC
ACACACGGCTnCCTTTTTCCTTnTCTTCAAGCATGTCTGAAAAAnCTTTTGAaTTAATAC
ATTCnGATGTTTGGGGACCTGCCCCCGTTACCTCATATAATCATTTTnGATATTTTGTTA
CnTTTATTGATGATTATTCTCGCACTACCTGGCTCTATTTATTAAAAGGaAAAAATGAAG
TTTTTTCnCGATTCCAAGAATTTTAcAATTTTATCAAAAATCAGTATAATGCACATTTAA
AAATTTTTCGCTCCGATAATGGTACGGAGTACATAAATCAAAATTTTTCCACCTTTTTTA
AACAACATGGCATTATnCATCAAACCACnTGTGTTAATACTCCCGAACAAAATGGnGTTT
CTGAGCGAAAGAATCGnCATCTtCTCAATGTCACTCGTACTCTCCTnTTTCAAAATAATG
TTCCnTCnATTTTTTGGTCGGATGCCCTCcTAACTGCTACCTATCTTATTAATAGACTnC
CCTCTGTCACCTTAAAnCATATGAGCCCCTTAGAAGTTCTCAAAGGTCGnAAAATnGAnT
TAGGTCACCTTCGGGTCTTTGGnTGTGTnTGCTATGTGCATATCACnCGCCAnCACAAAC
TAGACAAnAGCTCnGTCAAAACCCTTTTTCTaGGATATTCCTCCACCCAAAAAGGGTACA
AGTGTTATGATCCnTTGACTCACAAAACCTATGTCTCTCGnGATGTCACTTTTnTCGAGA
ATGAnCCCTACTACACCAACCCnACCAGTGnTGACTTTACTnnnnnnnCnnnnnnnTCTT
TATTTCCGCTTAACTCTGATtTTTCTCTTAGCAGCTTTGATCAnGAnTGTCCACTCCAGG
nGnAGTCACCTnnCGTCTCAAGGCTAATTCCTTCAGGGGGAGATAAnCnnnCACAAGnnn
nnnAAGCTCnATCTCAAGAAGTnnCAGAAGAAGCAATTGCCTTGAGAnGATCTAnTCGAC
AAACCAGACCnCCTGTGAAATTTAGAGACTATGTGTCTCATACGGTAACATATCCnATTC
AGAATTTTATTTCnTATAATGTnnTATCTAACCAATATCGCAACTATCTATGTCAGATCT
CCAATCACTCTGAACCTACAAACTTCTACGAAGCCAATACCGACCCCAAATGGTGTAAGG
CTATGGAAGAAGAACTTCTAGCCCTnGAAAAGAATGAnACATGGAGTATTGTnTCTCTTC
CACCAAATAAAAAACCnnGTGGGATGCAAATGGATATACAAGATCAAGTACAATAGTGAT
GGAACnATTGAnAGATACAAGGCCAGACTTGTAGCCCGAGGCTTCACTCAAACTTATGGA
GTTGAcTATCAAGAGACnTTTGCTCCAGTGGCCAAGATGAATACnGTnAGnATCCTnCTC
TCAATAGCAATCAATCAAGGnTGGAATCTATTCCAAATGGATGTCAAGAACGCCTTCCTA
CAAGGAAACTTAGAAGAaGAAGTTTACATGACnCTTCCTCCTGGAcATAAGTCAAnCTCA
GACtCnTCCCTGGTATGTAAGCTnAAGAAGGCAATCTATGGCCTGAAACAATCCCCAAGn
GCATGGTATGCnAAACTCAGCnGTTTTTTATTAAGCATTAATTTCAATAAnTGTGAnTCT
GATTCnTCTATGTTCGTTAnACACACTCACACACACACnATTATTATTTTnGTATATGTT
GATGACATCATAATAACAGGGAATGATnATCAAGgGATAGAAAATGTCAAACAAAGTCTA
AAAAAGGAATTTGACATTAAAGATCTAGGnCAGCTnTCATACTTnCTAGGCATAGAAATG
GCAAAATCCAGCAAAGGTTTATTCCTATCTCAAAGGAAATATACCCTTGATCTATTAAAG
GAAACTGGAAAAATAGGAGCTAAACCTGCCATCACTCCAATGGAAACCAAAATTAAACTC
AATTTAGAAGATGGAGAACCtTTAACCAACATAGGGCATTATCAGCGTTTaGTAGGAAAA
TTnATTTATTTAACTGTCACTAGACCTGACATTTCTTTTGCAGTTAGTATGGTAAGTCAG
TTTATGCATGCTCCTCGCACCAGCCACCTnGAAGCCATnGATCGGATCCTCAGATAnCTn
AAGGGAACACCCGGACAAGGAATCTGGATGAAGAAAAATAACTCnACTAATATAGTTGGT
TTCTCTGATGCAGATTGGGCTGGAAGCTGTGATAGAAAGTCAACCACTGGnTTCTGTGTn
TTTGTCGGAGGAAACTTGGTGACATGGAAAAGCAAAAAACAAAGCGTAGTTGCTAGATCA
AGCGCCGAAGCnGAATATCGTGCAATGGCATCCACnGCTAGCGAACTCATTTGGATCAAG
CAAGTnCTCAAGGACATGAAAgTTGAAAnnAAnGAGCCTATGAAAATGnATTGnGATAAn
CAAGCTGCTCGnCACATAGCATCaAACCCAGTGTTTCAnGAAnGnACnAAGCACATnGAA
GTnGATTGnCATTTCATCAGAGAAAAnGTTCAAAAAGGAGAAATTGAAACnCCTTAnATC
AAGAGTCAAGATCAATTGGCAGACATATTTACAAAAGCTCTTGACAAnCAGAATCATCAn
TCnATTCTCAGCAAGATGGGTTCAATAAACnTATATGAACCCAnCTTGAGGGGGAGTGTT
GAAGAAAACAGAAAnnAGnnnnnnnnnnnnnnnnGnnATGGTCTCAGAGnCTGCACAAGC
TaGATTGCTTGTGCAGgCTTCTCATCACTGACCAAGGGTnAAAGGGAGCAACCTTTCCTG
CAAAGCAGGAAAGGTCACTTCnACCTTTnCCCnnnnnnnnnAGAnnnnnnnAAnTAnCCG
TTAGAAnAnnnnnnnnnnnAnnCnnAGCATnnATATATATnCnTCnnnnAnTTGTnAATG
AACTCAGAATnnnnnTnTTGTnnnnnAAAnAnTCATCAnnGtTnnATnnnnnnAAAnTTn
TACAnnnnnnnnTTnnnnnnnnnnnnnnnnnnnnnnnnnnnnnnnnnnnnnnnnnnnnnn
nTnnnnnnnnnnAnnnnnnnnnnnnnnnnnnnnnnnnnnnnnnnnTnnnnnnnnnnnnnn
nnnnnnnnnnnnnnnnnnnnnnnnnnnnnnnnnnnnnnnnnnnnnnnnnnnnnnnnnnnA
nnnnnnnAnnnnnnnnnnnnnnnnnnnnnnnnnnnnnnnnnnnnnnnnnnnnnnnnnnnn
nnnnnnnnnnnnnnnnnnnnnnnnnnnnnnnnnnnnnnnnnnnnnnnnnnnnnnnnnnnn
nnnnnnnnnnnnnnnnnnnnnnnnnnnnnnnnnnnnnnnnnnnnnnnnnnnnnnnnnnnn
nnnnnnnnnnnnnnnnnnnnnnnn
>Gypsy-3_rCom#LTR/Gypsy
nnnnnnnnnnnnnnnnnnnnnGnnnAAGTCGAACTAAGTAAGCCTAGATGAGAnTTGGGA
GnGATTnTAGGTGAGCAAAGTAGGCAGCAGGGGTTTAGGACTTGGGTAGGGTAGAGAGTT
GAGAGCACTTGAGCTTTGAAAATATGGAGAGCTTTATTAAnGTTTCCAACCTTCCTCnnn
nnnnnnnnnnnTTnTATGTTACAAATGATGAATGGAGGGGGTAnnnnnTTTATAGGCTTC
CCACCTCCTCAACTTGTGGCTAGAATTCATTCTTCTAGAATTCTCTACAAGTTACnTATG
TACAAGGCTTCCTTTGGAAGCTACTCTATGTACnAAACAAGGGAAnnnnnnnnnnGCTTC
TAGGCAGCTCCTTGGCTTGGCACACAGCCTTGCATCnnTCCAGCAATnTCTAGATCCTTC
CCTTGGTTTCCTTnGGCAGCCAACTTGGGCTAGGCTGCAGCATTCnGGGCTGGGCATATG
TTGGGCATATTTCTGCCCATGGACAAGCCTTGCCTTGCCCAAGATGAGGCGGGCTGTGAC
ACCCTCCCCCACTCAATCTCGCGACGTCCTCGTCGCGCCTTGAGCTTTGTAATTTTGGAT
ATGCTCGGGGAATTGCCATAGCAAATCTTCACGTTCCCACGTAACCTCGGTGTCGGGCAA
ATTTTTCCACTTCACCAAGTATTCGGTGTAGTTGGGAACTCCTCTTCTTCTTATCACTCT
ATCCGCAAGGATGCATTCAATCTCCTTATCGAACTCGGTGACAACGGCTGTTGGAGCTCT
TCTAGATTCGCCACGGCTGGGGTCTTCCTTGTCTTCGTGGTATGGCTTGAGCATACTCAC
ATGGAAGACATTATGGATTTTTAATCTCGAGGGCAGTTGGAGCTGGTAGGCAGCAGCACC
AACACGTTTCACAATTGGGAACGGGCCTTCATATCGCCTTACCAAGCCTTTGTGTACTTT
GCGGAGGGACTTGAACTGATTAGGCAGCAGCTTCACCATCACCAAGTCGCCAGCGCTGTA
TTCCTTGGGGCGTCTCTTCACGTCAGCCCACTTCTTCATGCGCTTCGCTGCTTTGTCGAG
GCATGCCCTTGTTATGTCTGCCTCTTCGTGCCATTCCCTTGCAAACTTATAGGCGGAAGG
GTTGGCTCCTCCATAGCCAGCAGCAATGGCATTTGGCGTCAATGGCTGCTGTCCCATAAT
GACTTCGAAGGGACTCTTACCCGTGGACTCGCTCCTTTGGAGGTTGTACGAGAATTGGGC
TACGTCAAGCAGTTTTGCCCAATCTCGCTGGTGAGCACTAACATAGTGCCTTAGGTAGAG
TTCCAGCAAGGCATTAATCCTTTCCGTTTGGCCGTCGCTTTGCGGATGAAAGCTTGTGGA
GAAGTTGAGGTCTGTGCCCAGCAACTTGAACAACTCTCGCCAAAACTTGCCGGTAAACCG
AGGGTCTCTATCGCTGATTATACTCTTCGGTAAGCCCCACAGCTTCACAACATTCTTGAA
GAAGAGGCGAGCTGCCTCGTCTACCTTGCAGTCCGCCGGGGCAGGGATAAAAGTAGCATA
CTTGCTAAATCTATCCACAACAACCATGATACTTCCGAACCCTTCGGATTTCGGCAGGGC
CACAATGAAGTCCATCGAGACACTCTCCCACGGCCTTTCAGCGACGGGAAGAGGTTCAAG
TAGGCCAGCAGGCTGTTGTTGTTCCACCTTGTCTTGTTGGCATACAAGGCAGGTCCGAAC
ATAGGCCTCCACATCGTCCTTAAGTTGCGGCCAGTAGTAGTTTTGCTGGACTAACGCAAG
TGTGCGAGTCATnCCGGGATGTCCAGCCCACAAGGAGTCATGGCACTCCTTCAnAATTTC
TCTCCGCAGATTTCCCCACTTCGGCACATAGACTCGATTGCCAACAGTGAGGAGAAGGCC
ATCTTTCTCCCAAAATCGTCGAGTTTTTCCCTCGATCGCCAGCTTGATGATGCTCTTGGC
CAAAGTGTCTTGCTGCATTCCTTCCTTGATGCGGCTAAGGAAGTCGCTCTTCGGCGTGCT
AGCAGCAATGGAAGCCAACTCCGCCTTTCTACTCAACGCATCAGCGACAACGTTGGCTTT
GCCTGGCTTATATTCAAGCTTGTAGTCGAATTCGGCCAAGAAATCTTGCCAGCGTGCTTG
CTTAGGACTCAACTTCTTTTGAGTCTGGAAATAGCTTGTAGCCACATTGTCCGTTAAAAT
AGTGAACTTGCTGCCGAGCAAGTAATGTCTCCATGTGCGCAAGCAGTGGACGACGACAGT
CATTTCCTTCTCTTGGACAGTATACCGCCTTTCCGTTTCATTGAGCTTGCGACTTTCATA
GGCGATAGGGTGCCTATCTTGCATGAGGACGCCTCCAATGGCATAGTCCGAGGCATCCGT
GTGCACCTCAAATGGTTTTCCnTAnTCGGGCAGCATCATGACAGGCTCCATTGACACGGC
ATCTTTCAAGGCTTCGAATGCAGCTTGGCATTCCTCACCCCAATTCCATGCCTTATTCTT
CTTGAGTAGTTCCGTCAATGGGGCGGCGATGGCAGAATAGCCTTTGATGAACCGCCGATA
ATAGTTCACCAGCCCAAGAAAAGATCGCAACTCGGGCACTTTGGAAGGAGGTTGCCATTC
TTGGATGGCTTTAACTTTTGCTGGATCCATCATTAACCTGCCATCCTTGATTCGATGGCC
AAGGAACTCCACTTCTTCTTTCGCGAATGAGCATTTCTCGCGCTTCACGTACAGCTCGTG
TTCGCGGAGTACTTGGAAGACTTGCTTGAGGTGTTGCACATGCTCCTCAAGACTGTTGCT
GTATACAACAATGTCATCCAAATAAACAACCACAAACTTATCAAGAAAGGGATGGAGTAC
CTTGTTCATGAGTGTGCAGAAAGTGGCAGGGGCATTAGTGAGGCCGAAAGGCATGACCAA
GAACTCGAAAGCTCCATATCGCGTCACACATGCTGTCTTCGGCACATCACCAGGTGCGAT
GCGGACTTGGTAGTAACCAGACCGCAAGTCCAGCTTTGAGAAATATCGAGCCTTCCCCAA
TTGATCGAACAAGTCGGCAATCAAGGGGATTGGATACTTGTTCTTGATGGTAATCTTGTT
TAAAGCCCGATAGTCTATGCACATCCGTAGCGAACCGTCCTTCTTCTTTTGAAAGAGGAC
TGGCGCACCnTATGGGGCCTTCGATGGCTGGATATAGCCCGAnTCAAGTAGGTCTTGGAG
CTGTTTCCTCAATTCAGCCAGCTCCGGAGGTGCCATGCGGTAGGGTGCCATGGCAGGAGG
TTTnGCACCAGGCTCGAGCTCnATGTGGTGATCCACATCTCGCTTTGGTGGCAACTTTTG
CGGCAGCTTCGGTGGCATCACGTCCTTnnnn
>Copia-9_rCom#LTR/Copia
nnnnnnnnnnnnnnnnnnnnnnnnnnnnnnnnnnnnnnnnnnnnnnnnnnnnnnnnnnnn
nnnnnnnnnnnnnnnnnnnnnnnnnnnnnnnnnnnnnnnnnnnnnnnnnnnnnnnnnnnn
nnnnnnnnnnnnnnnnnnnnnnnnnnnnnnnnnnnnnnnnnnnnnnnnnnnnnnnnnnnn
nnnnnnnnnnnnnnnnnnnnnnnnnnnnnnnnnnnnnnnnnnnnnnnnnnnnnnnnnnnn
nnnnnnnnnnnnnnnnnnnnnnnnnnnnnnnnnnnnnnnnnnnnnnnnnnnnnnnnnnnn
nnnnnnnnnnnnnnnnnnnnnnnnnnnnnnnnnnnnnnnnnnnnnnnnnnnnnnnnnnnn
nnnnnnnnnnnnnnnnnnnnnnnnnnnnnnnnnnnnnnnnnnnnnnnnnnnnnnnnnnnn
nnnnnnnnnnnnnnnnnnnnnnnnnnnnnnnnnnnnnnnnnnnnnnnnnnnnnnnnnnnn
nnnnnnnnnnnnnnnnnnnnnnnnnnnnnnnnnnnnnnnnnnnnnnnnnnnnnnnnnnnn
nnnnnnnnnnnnnnnnnnnnnnnnnnnnnnnnnnnnnnnnnnnnnnnnnnnnnnnnnnnn
nnnnnnnnnnnnnnnnnnnnnnnnnnnnnnnnnnnnnnnnnnnnnnnnnnnnnnnnnnnn
nnnnnnnnnnnnnnnnnnnnnnnnnnnnnnnnnnnnnnnnnnnnnnnnnnnnnnnnnnnn
nnnnnnnnnnnnnnnnnnnnnnnnnnnnnnnnnnnnnnnnnnnnnnnnnnnnnnnnnnnn
nnnnnnnnnnnnnnnnnnnnnnnnnnnnnnnnnnnnnnnnnnnnnnnnnnnnnnnnnnnn
nnnnnnnnnnnnnnnnnnnnnnnnnnnnnnnnnnnnnnnnnnnnnnnnnnnnnnnnnnnn
nnnnnnnnnnnnnnnnnnnnnnnnnnnnnnnnnnnnnnnnnnnnnnnnnnnnnnnnnnnn
nnnnnnnnnnnnnnnnnnnnnnnnnnnnnnnnnnnnnnnnnnnnnnnnnnnnnnnnnnnn
nnnnnnnnnnnnnnnnnnnnnnnnnnnnnnnnnnnnnnnnnnnnnnnnnnAnnnnnnnAA
GCnTnATGAAnnnnnCnnnCTCnCTCGAnnCTGCCGAnAAnCGnGCnTGCTCnACTCGAC
GnCTCCCnACnCACGAnnnnGCnCGnCnnAnGGGAGAnCCnAGCAnCnTCGAACGnTGTG
ACCACTGTAAAAAAnAGGGTCAnCATCGnGAnGCnTGCTGGnnTCTnCACCCCnAGCTnA
nnCCnAATCnnGGnTGGGAGAGAGGAGGnGCnAnGCGAGGnnnnnnnnnnnnnnnnnnnn
nnnnnnnnnnnnnnnnnnnnGnnnTTnGnnTnGGnGGnGCnGCnGGnAGAGAAGAnnAAG
nnnnnnnnnnnnAAAACCCTAATGAnAAGGGTnnAAnnGAAnnGnnTTTTATnnnGGnTC
CGAAnnTTATAnnnCGACCCGACCCGnnnnnnnnAnCnnnnnnnnnnnnnnnnnnnnnnn
nnnnAnnCGACnnnnnnnnnnnnnnnnnnnnnnnAnCnGACCCGACCCGGnTCnnnnnnn
CnnnAnCCGACCCnnnnCAnnTGnTCCGnCCCnnnnAnCCGACCCAGCAGTnTCnAnCAT
nCAnCTCACnCAATTGnTGTCCCAAATTCAAGCCCTGGTCCAnCAnCnnnAGTCnAATGG
GTCAGGTTCGGTATCnCAnTCTnnnnnnTCTnTAAAAATTGCnAATnTnTATCAAAAnnn
nAATnAnTGGATTATTGATTCCGGAGCCACCGATCACATGTCnTGGAATCCAATGAATnT
GCAAAATnTTGCACCCATTGnTGATTCCCAACATGTGACnGTCGCnAATGGnAATAAGGC
CACTATTTATGGCCAAGGCACTACCACnTTACTTAATAAAnAAnTACATAATGTnTTAnT
ACTACCTGATTTTAAATCAAATTTATTGTCTGTTGGnAAAATAACTCGTGATTTAAATTG
CAATGTTATTTTCTCACCATCTTCAGTnCAATTTCAGGATCGAGTTACAGGGAAGACGAT
TGGTGAAGGnCGACTAGAAAAAGGnnTGTATTATCTTAACAACCCAACCAGCCAATGCCT
CAnnGCCTCTnCCACTnTCAATCAAGGCATGTTGATGCATTGGCGGTTTGGGCATCCATC
TGATTCTGTCTTAAATAAATTATTTTATTATAAATTAAATTCTAGTTGTTGTGATGTGTG
CAAATTTTCAAAACATACTCGnTTnCCTTTTnCTTTATCTTCnACTGTnTCTACCAAACC
nTTTGAATTAATnCATTCTGATGTTTGGGGACCTGCCCCTGTTGAATCTTATAATCATTA
CAGATATTTTGTTACATTTATTGATGACTATTCCCGCACTACTTGGGTTTTCTTACTnAA
AGGAAAAAATGAGGTnTTCACTTACTTTCAAGAATTTTTTCATTTTATTCAAAATCAGTA
TGATGCnAACATTAAAATnTTCCGGTCAGATAATGGTACTGAGTATATCAACAAAnATTT
TTCTGAnTTTTTTAAACAAAAnGGTATTnTGCATCAAACTACGTGCATTAACACCCCCGA
ACAAAATGGGGTTTCTGAAAGAAAAAATCGnCATCTTCTTGAAGTCACTAGnACTCTnCT
TTTTCAAAATCATGTCCCTAATATCTATTGGTCnGATGCCATTCTnACTGCTACATATCT
nATTAATCGATTACCAAGTGTCACCTTACAGAATCTAAGTCCATTAGAAATTCTGAAAGG
ACGAAAAATAGAATTAGGGCACATCnGAGTCTTTGGnTGCATTTGTTATGTnCATATCAA
ACGnCATCACAAGTTTGACAAAAGTTCnGTTAAAACCATTTTCTTAGGATACTCCTCnCA
AAAAAAGGGGTATAAATGCTATGATCCCACCACTCACAAAACTTATATCTCnCGnGATGT
nTCCTTTATnGAAAATGACTCTTACTATCCnnnTCnnnnTCAnAnTCCTCCCnCACACAC
TCATGGGCCACACACTCCATTATTTCCGCATAACTTTGTTTTTTCTGAnAGCAGCCAnCn
nGAnCAGGATGCTCACCCCGAGGGGGAnnnnnnGCCAAATATnCCCTCAAGnnCAATTCC
TTCAGGGGGAGAAAGTGAAAnCACCGnnnAnTTAGAAGATGnATCTGAAnCTACTCAAGn
nnAAGAAATTGCCTTGAGACGATCCACTCGACAGACTCGCCCTCCTGCAAAACTTCGAGA
CTATGTGTCTCATAAGGTATCGTATCCAATCCAACACTTCATCACATATGATAACATCTC
AAACACATACCAGACCTACCTAAGnAATATTACAGCTCACACnGAACCCACATCCTTCTA
TGAAGCCAACACCGACCCAAAATGGTGTAAGGCCATGAAAGAAGAACTTCAAGCCCTAGA
AAAAAAnAACACATGGGACATTGTGCCTCTACCACCAAnAAAAAAAACCGTAGGGTGCAA
ATGGGTATACAAnATAAAATATAAnTGTGATGGGACAATTGAAAGATACAAAGCTAGGTT
AGTAGCCAAGGGATTCACTCAAACCTATGGAGTTGATTACCAAGAAACCTTTGCCCCnGT
TGCAAAAATGAACACTGTTCGAATTCTATTATCTGTTGCTACTAACCTAGGATGGAACCT
nTTTCAAATGGACGTnAAGAATGCATTCCTTCAAGGnAACCTAGAAGAAGAAGTTTACAT
GACTCTTCCCCCnGGnCATAAATCTACATCAGACTCnTCnCTGGTATGTAAACTAAAAAA
GGCAATCTATGGATTGAAACAATCTCCAAGAGCATGGTATGCCAAACTAAGCCTCTTTCT
TTTAAATATTAATTTCAGTAAAAGCACCTCTGATTCCTCTATGTTTGTCAAACAnACACA
CACACATACTATTGTTGTCCTTGTATATGTTGATGACATCATAATAACAGGAAATGATGA
CCAAGAAATTGAAAAGGTCAAGCAAAGTCTAAAAAGGGAATTTGACATCAAAGACTTAGG
TCAACTnTCATATTTTCTTGGAATAGAAATGGCCAAATCAGACAAAGGnnTGTTCCTATC
TCAAAGGAAGTATGTCCTTGAnCTACTAAAGGAGACTGGAAAACTnGGAGTnAAnCCAGC
CAACACTCCAATGGAAACCAATGTCAAACTTAATTTGGAAGATGGTGAGCCTGTCTCnGA
CATAGGnCAATATCAGCGnCTnGTAGGnAAGTTAATCTATnTAACCGTnACAAGGCCTGA
TATTGCATATGCAGTAAGTATGGTAAGCCAATTCATGCACGCnCCnCGnACCAGTCACTn
AGAAGCnATnGACAGGATACTTAGGTATCTCAAGGGCACCCCAGGnCAAGGAATCTGGAT
GAAGAAAAATAACACTAACACCATAGTTGGTTTCTCTGATGCAGATTGGGCAGGAAGCTG
TGATAGAAAATCAACnACAGGTTTTTGCACCTTCGTAGGAGGAAACTTGGTnACnTGGAA
AAGTAAGAAACAAAGTGTTGTGGCAAGnTCAAGTGCAGAAGCTGAGTATCGAGCCATGGC
nTCTACAGCCAGTGAACTTACnTGGATCAAGCAAGTnCTCCAnGACTTAAAAATnGAATG
TAAnGGATCTATGAAnATGTACTGnGACAATCAGGCAGCACGTCACATTGCATCCAATCC
AGTGTTTCATGAACGTACCAAACACATTGAAGTGGATTGTCACTTCATCAGAGAAAAAGT
ACAATCAnGnGAAATTGAAACACCATTTGTCAGAAGCCAnGATCAGCTnGCCGACATnTT
TACAAAAGCTCTCAACAAAAATAGTCACCAAAnCATTCTCAGCAAGATGGGTTCnATnAA
CCTCTACGAACCCAnCTTGAGGGGGAGTGTTGAAGAnAGnAAnnnnnnnAAGnnnnnAnn
AnGAAAnnnAGCCTCAGACACTGCACAnGCAGAAAAGCCTGTGCAGGGCTACTCATCACA
GGCnnCnnGAAAAnnGGGAGCAACCATnCCTGTnACAGGGAAAGGTCACTTCAACCTTnC
CTAnnAAnAGAAAnGGACGTTGGACAnAGnTTACAAGGCAACnnnnnGTATAGAnTTAGG
CTACCGTTGnAnnTnATGTATATATATnCnnAAnCAnnAAAnnnTnnGTAATCTCAGAAT
TnnnnATAAAnnAnnnAnAnAnATTCTTCATnGATnACnnAAnTTnAACAnnnnnnnnnn
nnnnnnnnnnnnnnnnnnnnnnnnnnnnnnnnnnnnnnnnnnnnnnnnnnnnnnnnnnnn
nnnnnnnnnnnnnnnnnnnnnnnnnnnnnnnnnnnnnnnnnnnnnnnnnnnnnnAnnnnn
nnnnnnnnnnnTnnnnnnnnTnnnnnnnnnnnnnnnnnnnnnnnnnnnnnnnnnnnnnnn
nnnnnnnnnnnnnnnnAnnnAAnTnnnnnnnnnnnnnnnnnnnnnnnnnnnnnnnnTnnn
TnnAnnnnnnnnnnnnnnnnnnnnnnnnnnnnnnnnnnnnnnnnnnnnAAnnnnnTnnnn
nnnnnnnnnnnn
>Copia-10_rCom#LTR/Copia
nnnntnnnnnnnnnnnnnnnnnnnnnnnnnnnnnTnnAanTtnnGnannnnnnnnnnnnn
nnnnnnnnnnnnnnnnnnnnnnAnnnAnnntcntTnnnnnnnnnnnnnnnnnnnnnnnnn
nnnnnnnnnnnnnnnnnnnTnTnCnnnnnnnnnnTnnnnAnnnnnnnnnnnnnnnnnnnn
nnnnnnnnnngnnngnnannnngAAannnaTTnnnnnnnnnnnnnnnnnAnTnAgAAAat
TnnnnnnnnAAGCTTCTnnnnnnnnnnnnnnnnAnnnnTATGCTtnnnAnaCATnnTnnn
nnnnnnnnAnAnnnnnnTtnnnnnntnnnnnnnnngnnnTTnnnnaTnnTTGTTGAGATA
TGATGACATAATGTTTGATGCAAGTACTGATGTAATAAAATATTTTGTTATCCTCCATAT
CAGATTAGGTAATATTTTAATTAATGTTTGATGTnAAATATGnAgnAGCTTATTTCTAnC
TTCnnTnTTnTAnAcAAACTTTCTTAAATCATGnAAGTTTnGTTAACAAACCTCTAGCAT
AnnTCATGTATAAATATGTTATATCAnCTAATGAaAAnnntGnnnnAAAaAAAAAAAAAA
nTTCTGCTCCATGCCAAcAAATGGTATCAGAGCTTTCTTGATCTTGCGGGACTGTGTGAG
TGTCTAAAGATAAATCTnAAAAAAAAAnntTTTTTTTCTCAGTTGATTTGCTTCATCTTT
TCTCTTTTTCAATGACnTCTAGCAGCACTTCTCTTGCACCTCcTCACTTTAATGGCAAAA
ACTATCATGTATGGGCTGTAAAAATGAAGGCTTATCTTAGAGGTCTTGGACTATGGCAGT
ATGTGGAAGAGGATAGAGCTATTCCTCTTCTGAGACAGAACCCAAnnCTGCATCAAATAA
GGCAGCATGAAGAAGAAGTTGTCAAAGCTCCAAAGGCCCTGTCCTACATTCATGCAGCTG
TTTCAGATCCTATATTCACCAAGATCATAGCTTGTGAATCAGCACATGAGGCTTGGGAGA
AATTGAAGACAGAATTCCAAGGATCTGATAAGACAAGACAAATGCAAGTTTTTAATCTGA
GAAAAGAATTTGAGCTGTTAAAGATGAAAGATACAGAGAAGGTGAAGGACTATGTGGATA
GAGTCATGAAGATAGTCAATCAGATAAGGTTGCTGGGAGAAGAGTTGGAAGAGAGGAGAA
TTGTTGAAAAGGTTATGGTGACTCTTCCAGAAAAATTCGAAGCAAAAATTTCTTCTCTTG
AGGACGCTTGGGACATGTCTCAAATAACTTTGCCAGAGCTAACAAATGCTTTACTGGCTG
TTGAACAAAGAAAAGCACTCAGGGAAGAAGAAAGTGTAGGAGAAAAAGCACTTGCAGCAG
TACAAAAGATGAGTTCACAAGAAGGAGGATCAAAGAACCAAACTGTTCACAAGAAGGGAA
AGAACAAGAAAATTGGAAGATGGAGAGGCAAAAAGGATAAATATCCACCTTGTCCCTACT
GCAAAAAATCAAATCACACAGAGAACTATTGTTGGTTCCGGCCTGGTGCTCAATGTAAGA
TCTGTAAACAATTTGGTCACACTGAGAGGGTATGTACCACAAGAAATGACCAGCAGACAC
AAGCACAACCAGCTCAAACAACAGAAAATAGTGATTATCAAGAGGAGAAGTTGTTTGCTG
CCACTAAAGTTGAAGAATGTGGTGTTTCAGTCGAAAGTGTTGATGTATGGCTAGTTGATA
GCGGATGCACGAACCACATGACAACAAGCTTAAAAAGCTTTGAAGATCTTGATATGAACT
ATTCCTCAAAAGTCAGAATTGGAGATGGAAGACTTGTTGATGTTAAAGGCAAGGGAGCAG
TCCGTGTGCAAACTATCTCAGGTACAAAAATTCTTACTGATGTTCTCTTTGTGCCTGAGA
TAAATCAAAATTTATTATCAGTTGGTCAGTTATTGGAAAATAATTATATGCTGGTGTTTA
AGAATGGAACTTGTGAAGTCAGTAGTCCCACTGGCATGAGAATGTTCTCAGTTAAAATGA
ACAAAAGAAGTTTTCCATTGACTTGGAAAACAATTGAGTTTGAATCTTGTCTCAGTCTTA
AAGAAGAAACGTCACTGTGGCACAAAAGATTTGGTCATGCAAATCTTAAAACACTTGAAT
TAATTTACAAAAGGAATTTAGTTTCTGGAATGCCACAAGTGATTGAAAACACCAGTGTAT
GTGACACATGTCAGCTTGGAAAACTCAGCCAATTGCCATTTCCTGCCGGTCAAGCCTGGA
GAGCTTCTACAAAGCTTGAATTGATTCACACAGATGTGTGTGGACCAATGAGCACTCCTT
CCTACAGTGGAAGCAAGTACTTTCTATTGTTTATCGATGATTACACCAGATATTGCTGGG
TATATTTTCTCAAACAAAAGTCAGAAGTCTTTGAGACGTTCAAGAAATTCAAAGCCTCTG
TTGAAAAACAATCTAGTTTTTCAATCAAAGCTCTGAGGTCTGATAATGGAGCTGAATATA
TGTCTAGCCAGTTCAAAGAATATTTGAAAGAGGCTGGCATTCATCATCAACTAACTATCA
CTTACACACCTCAACAAAATGGTGTGAGTGAAAGAAAGAACAGATCGGTGATGAACATGG
CAAGGTGTCTTTTGTTTGAGAAAAATCTACCAAAAATCTTgTGGGCTGAAGCAGTAAACA
CTGCTGTGTACTTGCAGAACAGATTGTCAACGAAGGCTGTGACTGGAAAGACGCCATTTG
AAGCATGGTTTGGAGTCAAACCCACAGTCAAGCACCTTAAAGTCTTTGGCAGTGTTTGTT
ACTCCCTTATTCCTGAAGCAAAAAGAGGAAAGCTTGATCAAAGAGCAGAGAAAgGAGTAT
TTGTGGGTTACAGTATTGAATCTAAAGGCTATCGAATTCTAAATCTCATTTTTCAGCAAG
TATATACCAGCAGAAGCATAAAGGTTGATGAAGAAAGTGAGTGGGACTGGAACAAAATGG
AGTCTTCTACTCTTGAACAACCTGTCAGTTATGATCAGCATCAACAGTTTCCAACAGCTA
ATCATGATGACTCTAAAGATGAAAATGAGTATGCTGTTAGAGGCATAAGAACCTTAGAAG
ACATATATAATCGATGCAATATTGCTTGCTTGGAGCCCACAATGCCAGAAGAAGCTTTGA
AAATTCCCGAGTGGAGAGCAGCCATGGAGGAAGAGTTCAATATGATCATAAAAAATAAAA
CATGGGTTTTAGTTCCTCGACCGGTCAATAAACAAGTAATTGGAACAAAGTGGGTCTTCA
AATTGAAACTGAATCCAGATAGCTCCATCAACAAGTACAAAGCAAGACTTGTTGTAAAAG
GGTATGCTCAACAACAAGGAATAGACTTCATCGAAACCTTTGCACCAGTAGCAAGGTTTG
ATACGATAAGATTAATCCTTGCATTAGCAGCATGCAATGGATGGCAAGTATTTCAGCTTG
ATGTGAAGTCTGCCTTTCTTAATGGTTTATTGGAAGAGCAAGTCTTTATTGAGCAACCTG
ATGGTTTTAATGATGGAAGTAATCGAGTTTGCTTGCTnAAAAAGGCTCTTTACGGCCTGA
AACAGGCGCCAAGAGCCTGGTATGCTAGAATCGATAACTATTTGTTGAATGCAGGTTTTA
AGAGAAGCTTGAATGAAGCGACTCTTTATGTTAAAGATCAACAGTATGAAGTCATCATTG
TCTCTATTTATGTAGATGATATTTTGGTGACTGGCAGCAATTTGAAATCAATTGAAGAAT
TCAAGCTAAAGATnCAnCAAGTGTTTGAAATGAATGATCTGGgAAAGATGTATCACTTTC
TTGGAATGGAGATTATTCAGAGTGAAGAAGGTATTTTTATGTCTCnnAAAATAAATATGC
TCGGGAACTTCTCAACAAATTTGAACTCAACAAAGCCAAATCAGTGAGCACACCTGCAGT
CCATGGTGAGAAGTTGAAGAAAATTGATAATTCTCAATCTGTCGATGTTTCAGCCTATAG
ATGCATGGTTGGTTCGTTGCTTTATCTGTCAAATTCCAnACCTGATATCATGTTCGCCAC
CAGCTTATTGTCAAGATTCATGAATGCACCTTCAGAAATTCATCTTATTGCAGCAAAAAG
GGTGCTGAGATATATTCATGGAACCAGTGATTTTGGTTTGTTTTATAGAAGAGCAAGTTC
AACAAAATTATTnGGATTTACAGACAGCGATTGGGCTGGAACTGATGAAGACATGAAAAG
TACATCAGGGTAnTGCTTCTCACTTGGTTCTGCTGnnnnnnnnnn
>Copia-11_rCom#LTR/Copia
nnnnnnTnnanTnnAAAntnnnActtnAtnnnnTTnnnAannTnnnnnnnnTnntnnAnn
nnnngnAtnnnnnnnnnnnnnnnnnCaAnnntcTatnnnTTnnntaaaancaAAatAntT
tannnnncntTtnnnnttAcTtTcTtAntnTnnTtaaaGnATTTTTtTnnntntnnTatt
AAtntcTnnaaaAAnTccnTTnnTAnnnannttnnnnnnatAGcTnntTtnTanAtnnTn
naATnTttTtnTTntGnTtnAnntnnnnnnaaananngnagTnnnnnTGnnnnTTnnnnn
nnnnnnnnATacnGanATTgntAnTctCCTttnnnnntatncngnttngnnnnnnnnTTG
TTAAgATTtgAtTTAGCTTGATTTATGTAATTGTGTATCAnATCtTCTATTTATAGaAAG
TCTCTCTGTATTGTATGTAATTGGCCATTAATTTAGGTTCTTATTTTGTTAGTTTCTTTT
TGTAAAAAGCTGTCTATATAACAGCCTCTGTACTGCTATACAnnnnnaAAAAAAAAAAGA
GACTTCTTTTCTTCAGAntTTTTTTTATGGTATCAGAGCATATGATCCTATTAGCTCTCT
AACCCTACTTCCGCAAATTTTATGGATGATACTGCTATTGATAGTGATAGCAACAGTAAC
CATTCATCAAGAGACACATCTTCTCAACGCAGTTCAAAAACCTTTAATCATAATATGTCC
ACACCTGTTATTGATCCCTCCGATCCTCTTTTTCTTCATGCTTCTGATCATCCAgGCATG
ACTCTTGTCTCAAAGGTTTTAGATGGAACCAATTACGTTATGTGGAAGAGATCTATCCTG
GTGAGTCTTGGAGCCAAAAACAAACTGGGATTCATCAAAGGAACCATTCAAACACCAGAT
GCAGAACATCCAAAATACTCTTTATGGCAACGTTGCAATGATATGGTTCTCTCCTGGATC
TTGAACTCATTAAGTCAAGAACTTACAAACAGTGTACTTCATGCGGAGACACCTTCAGAA
ATTTGGACAGATCTTCAAGAGCatTTTTTTCAAGGTGATTTTTCTCATTATTATCAAACT
CAAAGATCTATTGTTGAATTGAAACAAAATCAAGATTCCATTTTCTCTTATTACACAAAG
ATGAAAATGCTGTGGGATGAGTTAACCAATTGCAGCCCCTTGGTCACATGCACATGCAGT
GGACAAAAGGATTTAAAAGAAAAAGAAGAAAAAATTAAGTTAGGGCAATTTTTGATGGGA
TTAAATGAAACCTATTCTGCTGTACGAGGTCAGATCATGTTAATGCAGCCTCTACCAACA
GTCAAAAAGGCATATGCACTTCTTTGTGAAGAAGAAAAACAGCGAGGACTCACTGAAGCC
AAAGGTATTGATATTGTTCATGCCATGAATGTCAAAATTCATGATAACTCTAAAGAATCA
CAATCAGATGCTCAGCGACAAGCTAGACAGGGGTCATCTTCTTATAGTAAATCACAGAAG
TCACAAGGATCTAAAAAATTCTTTTTCTGCACTTATTGTGAGGGCACAACCCATACTGTG
GATCGGTGTTACTACCTAAATGGTTTTCCTGTCAGTCACAAATTTCATGGAAAAGATGTT
CAACCTCCAAATCGAAGTCGGAAGCCTGCTGCACACCAAACCAGTGGTGACACACACATG
GATACAaTAAAGACATCAACTGACCAATCTCTCCAATTTACTCCTGAAGAGCTTGCACAA
ATAAAAGCTTTCTTTAAGAATGGTAAAAATCCTACTCGTGCAAACTACACAGGTATGCCT
ACACCTTTTTGTTCATCTTCTAGTATACAAAAGACAGATTTAAATAATTGGATCATCGAC
AGTGGTGCAACAAATCACATAGCCACCTTCTTAACCAATTTCACTCCTTTATCTTCACAA
GTTAATTTACCCAATGGTTCTTACTCTAAAGTAACTGGAATTGGTTCTACTCAACTCTCA
AATCATCTGCATATTAAAGATATATTATGTGCTCCATTTTTTCATGTTAATTTGCTGTCC
GTAAGCCAACTTACAGCCACCTTGAATTGTTCAATTCAAnTTTTTTCCTACTTTTTGTAT
ATTGCAGGACCTAGCTTCGAAGAAGATGATTGGTTTGGGGAAGCAGCTTAATGGATTGTA
CTATTTTGTTCCTCCAGTTAAGTCTACATCAACCTCTCTTCCAATCACTCATCATGTTGA
CTCAACCACCAGCATTACCTGGCACAAGCGATTAGGACATCCCTCCACAGCACCTTCCAA
GTTTTTAAGCAATATTATTTCCTCATTTGTATTTGATTCTCATCATTCTTGTGAAACTTG
TCCTTTGGCAAAGCAAACTCGTTTACCATTTCCTTTAAGTTCTATTCAAACTTTGCATTC
TTTTGACCTTATTCATTGTGATATTTGGGGACCATTTCGTACTGCCACTCACACTGGAGC
ACACTATTTTTTAACTATAGTAGATGATTTCACACGCTTCAGTTGGATTTTCTTAATGAA
ATTCAAATCTGAAACACAAGGGTTGCTTAAAACATTCATATCTTATGTCAATACCCAATT
CAACTGTCAAGTTAAATCCATTAGATGTGATAATGGTGCAGAATTTGTGTCCATGAAACC
TTATCTCTCCAACTTAGGCATCTTGTTTCAAAGCTCATGTCCATCTACGCCCCAACAAAA
TGGTGTTGTTGAACGAAAACATAGACATCTTTTAAATGTTAGTAGAGCTTTGCGATTTGA
TGCTCATCTTCCTTTACAATTTTGGGGGGATAGTTTACTTACTGCAACTTATCTTATTAA
TCGTCTACCCACTCCCATTTTGCACAATAAATCTCCTTATGAATTGTTGTATAACAAGCC
ACCAGATTACTCTCATTTACGAGTTTTCAGATGTCTTTGTTATGCAACAAATCTTCACCC
TTCCAATAAATTTGACTCTCGAGCTAGAAAATGCATTTTTGTAGGTTATCCTATCGGACA
AAAAGCTTATCGCTTATATGATCTACAAACTCACCAATTTTTTTCAAGTCGTGATGTTAT
TTTCCATGAATCAATTTTTCCATTTTCTACTTCTGCAACAACATCGAACACTTCCCCAAA
TATTTCACCACCTGTGCTACCAGATTACACCCATGAATCTGCCCCTCTTGTGCCTCATTT
GTCACCTTTAGCTTCTGAACCAACTATTCCATCACCATCTCCTCCTTCCATATCCTCACC
TTCTTCATCAGTACAACCTAATCCACCTCCTATCCGACGAAGTGACCGTGTCAAACAGCC
TTCTGTCCTTCTTCGTGATTTTCATTaTGGACAAGTTAGTACAATACCATCAACTGCAAC
CTCAAATTCGGCATCTTCAACTAAGTCAGGTACTCGGTATCCTTTAAGTAATTATATTTC
TTATGATTCTCTGTCACTTACCCATAAACACTTTGTTAATACCATTTCAAGTGTTTTCGA
ACCAACCTCTTATGCTCAGGCTGTCTTGGATTCAAATTGGAGAGAAGCAATGAGACATGA
ACTTGATGCTCTCACTAAACAACAGACCTGGTCCTTAGTTCCTTTACCGGCTGGTCATCG
TCCCATTGGCAGCAAGTGGGTCTACCGTATCAAATATAATTCCAATGGACAAATTGAACG
CTACAAGGCCCGATTGGTCGCGAAAGGTTTTTCTCAACAAGAAGGCTTGGATTACACTGA
AACATTTGCTCCCGTCGCGAAATTAACATnTGTCCGATGTCTACTTGCTGTTGCTGCTGC
CAAAAATTGGCCATTGTACCAAATGGATGTGACTAATGCATTCTTACATGGTGACTTAGC
TGAAGAAATATACATGACTCCACCACCGGGTCTTTGTCGACAGGGGGAGAAACTTGTGTG
TCGACTgCATAAATCTCTTTATGGGCTTAAACAAGCACCTCGGAATTGGTTTGCAAAATT
TTCAAGTGCTATTAAGAAAGCTGGTTTTGTTCAATCACACTCTGATTATTCATTGTTTGT
AAAAACAAAGGGCTCATCTACAACTATGGTCCTTATTTATGTCGATGACATGGTGATTAC
TGGAAATGATGCAGATGCTATACACAATCTCAAGAAACTCCTTCATCAGCAATTTCACAT
CAAAGATCTCGGCATACTGAAGTATTTTCTTGGGTTAGAAGTTGCAAGGTCCAAAACAGG
TATCGTTATCTCTCAGCGAAAATATACTTTAGAGATCATTGATGATGTTGGTTATTCAGG
TGCTCAACCCTCAAAGTTCCCCATGGAAATGAATCTCAAACTCACAAATCATGAAGGTGA
TATTCTTCATGATCCAGCTCGCTATAGGAGATTAGTTGGACGACTGATCTATCTCACGAT
AACAAGACCTGACATTACATACTCAGTTAACATACTGAGTCAATTCATGCATGCTCCGAG
AAAAACACATTGGGATGCTGCTCTTCGGGTTATTAAATATCTGAAAGGAAGTCCTGGTTT
AGGTCTATTATTTCCATCTAATAACTCCCTCACTTTGAAAGCTTATTGTGACGCAAATTG
GGCAAACTGTCCAATGACAAGAAGATCAACAACGGGCTATTGTGTGTTCTTGGGAAGTTC
ATTGATCTCTTGGAAAGCAAAGAAGCAGAAAACTGTCTCAAGATCATCTTCAGAAGCTGA
ATACAGGTCCATGGCAGCCGCAACTTGTGAATTAACTTGGCTAAGATTTTTGTTTAATGA
TATGCAAGTCTCTGTAGGACCAGCAATGCTGTTATGTGATAATCAAGCTGCACTTCACAT
AGCAGCAAATCCAGTGTATCACGAACGCACGAAACATATAGAACTTGACTGTCATGTTGT
AAGAGAAAAGGTCCAAGCTGGTCAAATTATCACCAAGTTTGTTCCATCTCACTTGCAGCT
AGCAGACATCTTCACAAAAGCTCTTGCTGGAAATATTTTCAAGGAGCTAACATCCAAGTT
GAACATGCTTGATATTCATGCTTCAACTTGAGGGGGAGTGTTAAGATTTGATTTAGCTTG
ATTTATGTAATTGTGTATCAGATCTTCTATTTATAGAAAGTCTCTCTGTATTGTATGTAA
TTGGCCATTAATTTAGGTTCTTATTTTGTTAGTTTCTTTTTGTAAAAAGCTGTCTATATA
ACAGCCTCTGTACTGCTATACAnnnnAAAAAAAAGAGACTTCTTTTCTTCAGATTTTTTT
nnnnnnnnnnnTtnAnnTnnnnnnnCtAnnnnTnnTTnnntnnnnnnnTaAtnTntTATn
nnccAnGtgnTTnanTTntCAaTAnnnnnnnnnnnnnnnnnnnnnnnnnnnnnnTGTTgn
nnnATnnncAacAnnnnnnnnnnnnnnnnnTgTctCCTTnntAnnnnnnttnnnAAAnTA
nTnAnAaanaTTTTnnTnAnTnnnnTTnAAtnTAaAnAnnanAnnnnnnnnnggnaAnTc
ATnnnTTTGAnnnnnnnnaTAATTAnntnnntnnnnTTnnAnnnnnAnaAnanTnnaTnT
nnnnaannnnnnntnnnnnnnTnAnTnnAAAnnntnnAnanAnatnnTtnntnnnnnnnt
Tancnnnnnnnn
>Helitron-1_rCom#RC/Helitron
nnnnnnnnnnnnnnnnnnnnnnnnnnnnnTnnnnnnnnnnnnnnnnTnnnnnnnnnnnnn
AnTnnntTnnnnnnnnTnngnnnnnnnnnnnnnnnnnnTnnnnnnnnnnnATnAnnnnnn
nnnnnnnntnnnnnAACnnGTnnntnCTnntnnnnnnnnnnTnnAACTnnnnTCannnnT
nAAAAntnnnnnnnnnnnnnnnnAnAAnAtnTTnnAnnTnnnTAnnnTnnAnCnnnnnnn
nnnnnnnnnnnannAnnCCAGnTGnnnnnnnnnnnnnnnnnnnnnnnnnnnnnnnnnnnn
nnnnnnnnnnnTnAaTnTAnAAnAGnTncAAnnnnnnnTnnnnnnnnnnnTnnAAnnAnn
AnATTnnnAnnnnnAnnnnTnnnnnnnTnAAATGnnnnnnnnnnnnnnnnnnnnnATnnt
TnnnnAtnnAnnnATAnnAAnAAnnnnnnnnnnnnnnnnnnnnnnnAnnnnnnAAnTnCn
nCnAATAnTnAnnnAAnTGAAAnnnAATnnnncnnnnnnnnAnnTnnnnnnnnnAnGnnA
nnTnnnnnnnTAnnTnnnnTnTnnnnnnnnnnnnnnnnnnTTnCnnnnnnanAnnnTnnA
AnAGTnnAAnGnTCannnnnnnnnnnnnnnnnnnnngnnnnnnnnAgAnTnAnnnnnnnn
nnnnnnnnnnnnnnnnnnnAATGTCACGGCCCGCCTCATCCTTGGGCGAGCAAGGCCTGT
CCATGCGACACACAGTGCCAAGAGTGCTGGAGTAATGCGGAATTCTCCTAGAACACTCTT
GAATAAnGTAGAATTCTCTAGAGTACTCTAGAACAcnnTAGAAnnCTCTAGAATAGTCTA
GAACTTTCTAGAACAATCTAGAATGGTCTAGACACTTCTAGAATAATCTAGAAGnGTGTA
GATACTTCTAGAATATTCTAGAAGAGTGGGGACAATTCTTGTACATACTAGATTAGTCTA
GAATATTCTAGACCCATGTAGGCTACTCTAGAATATTCTAGACATGTATAGnCATGTACA
TGTGATGTGTGTAGAGAATTCTAGAAGAATGAnTTCTAGCCACAAGTTGAGGAGGTGGGA
AGCCTATAAATACCCCCTCCATnCATCATTTGTAACAnnnAnnnnnAnAAnnAnAnnnan
nannAnAnACAAGAGGAAGGTTGGAAACTTAATAAAGCTCTCCATATTTTCAAAGCTCAA
GTGCTCTCAACTCTCTACCCTACCCAAGTCCtAAACCCnTGCTGCCTACTTTGCTCACCT
ACAATCTCTCCCAATTCTCATCTAGGCTTACTTAGTTCGACTTCGTCAAGCAAGTTAACT
AAGTGCCGCGCGACTTGGCTAACCTCTAAGCCnAAGTTTCGTGACAnnTnGcnTnnAGAG
CnnnnGTTTnAATCCTAnnTnnnnnnnnGnTGnTGnAAgnnATnnnGAnTnATnGCAAnn
nAnnAAnnAAnnGnnGnTnnnnnnnTnnnnnnnnnannnnnnnAGnnnAnnnnnnnnnnn
nnnnTnAgnAAnAAnnnnCnnTCAnAnnnTnnAnnnnnnnnnnnnnnnnnnnnnnnnnnn
nnnnnnnTnnnAnTnnnnAgTTnnnnnCnTTnnnAAAnATTnGnnTAnnnTnnCnnnnnn
nnnnnnTnnnAcTATTGnnGAnCTTAGnnATcAnnTTnAnnnnAACCTnnnnnnnnaTCC
nCnnAAAnnTGnAnATCAnAAnnnnTGCnAAnGCCATnnnnnnnnnnnnnnnnnnnnnnn
nnnnnnnnnnnnnnnnnnnnnnATnnAAnAnnTTGGnAnAGnnnnnnnnnnnnnnnnTTT
CannGAnAnnnnnnnnnnnnnnnnnnnnnnAnTATGCTnnCTTAnnnAnGAnnnnnnnnn
TnnnnnnAnnAnnnAAAnnnnnTAnnAnnTGAnCTnnAAnAnnTTnnnannnnnnnnnnn
nnnnnnnnnAnATGnATnnnnTnCnTnnAnnnnnnAGTnnAnnnTnnAnAAnnnnnnnnA
nAGCTnCnAnnnCTnnnnnnnnnnnnnnnncnnnnAnnnnnnnnnn
>Copia-12_rCom#LTR/Copia
nnnnnnnnnnnnnnnnnnnnnnnnnnnnnnnnnnnnnnnnnnnnnnnnnnnnnnnnnnnn
nnnnnnnnnnnnnnnnnnnnnnnnnnnnnnnnnnnnnAnnnGnnTnGAnAnnnnnnAnnn
nAnnnnnTAnnTCnCCnAnnnnTCnCAnCnTCGnGAGnnnnnTCGAGnGnGAGGAGnnCn
nnCnAGCnTCGAGAGGTGCGACCACTGCnGAAnGCAGGGGCACnCnCAnGAnCGCTGCTG
GCACCTCCATCCnnnCCTTCGGCCnAnTCTCnnCAGGGGnGAGAGAGGnAGAAnnnnnnn
nnnnnnnnnnnnnnnnGGAGAnGAGAnnAGGAnnAGAnnnnAAnnnGGTTTGGCGGCnTn
GGnnTnnnnAnnnnnnnTAACCCTAAGGGTTATGAnGAnnTnnnnGAGTCGGGnnGnGnn
nnnAGTAACGGGTnGGnnTnnnnnCTTTTAACTTAnnCCGACCCGACnCnnnnnnnCnnA
CCCGACCCGnnnCCAGTGACCCGACCCGACCCGnCTnCnnnnnnnnGnnnnnnnnnnnnn
nnnnnnnnnnnnnnnnnnnnnnnnTGACCCnnnnnnGATCCGnCnCAnTTnGCTCAnCnn
ACCCGACCCGnAnnnnnnnnnnnnTCnnnCCCnAnnGAAAAATCnCAACTTTCnnAnnTn
ATTTCTCAGCTTCAGTCnATTnTTCAGCTnCAGCAAnCCCGTGGGTCAGGTTnGGTTTCT
nAAAATTATnnAAAnTCnTTAnATnCnTCTnAAAATTGGATTATTGACTCCGGnGCAACn
GATCACATGACnTGGGATGCAACAAAATTACAnAATTTTGTTCCTACnnATTCCCAACAT
GTGATCGTTGCCAATGGnnATCAAGCTAAAATTTCTGGTTTTGGCTCCTCnCAATTATTG
CATAAAAATATTCCTGATATTCTTnTnTTACCTGATTTTAAATCTAATTTATTATCTGTT
GGTAAnATnACTAGnACTTTAAATTGTAATGTTATTTTCTCACCnTCTnnAGTGnTnTTT
CAGGATCGCATnACAGGGAAGATGATTGGTGAGGGTCGnTTTGAAAATGGCCTnTATTAT
CTCACnAAnTCCCCCAACCAGTGTCTTGTCTCnACCAAnCCTGTCAATCAAGnnATGTTG
ATnCATnGGCGGTTTGGGCATCCGTCCGATAGAGTnTTAAATCAnCTTTTTTGTTTAAAA
ATGAACTCTAGTTGTTGTGATATTTGCAAATTTGCTAAACAnACTAGATTACCTTTTCCT
GTATCTTCnACTATATCnnAAAAnATGTTTGATTTAATTCATTCCGAnGTTTGGGGACCT
GCCCCCGTCACTTCATACAATCATTTTCGnTATTTTGTCACnTTTATTGATGATTACTCC
CGTACCACTTGGGTnTATTTACTAAAAGGnAAAAATGAAGTTTTTnCCTGCTTTCAAAAn
TTTTTTnATTTTATTCAAAATCAGTACAATGCCAAAATTAAAATTTTTCGnTCAGATAAT
GGCACTGAATATGTAAATAAAAAnTTTTCTGATTTTTTCTCCACnnAnGGnATTTTACAT
CAAACCACCTGTATTTATACTCCnGAACAAAATGGGGTTTCTGAAAGAAAAAATCGTCAT
CTTCTTGAAGTCACTAGATCnCTTCTTTTTCAAAATAATGTTCCCCATATTTTTTGGTCG
GATGCCCTCCTCACCGCTGCCTACCTCATCAACCGATTACCTAGCCCCAnACTCAAAAAT
CTCAGTCCTCTAGAAATTCTCAAAGGCCGAAAAATAGAnTTAGGACACATTCGAGTTTTT
GGTTGTACAGCCTTTGTCCACATTAGACGTCACCATAAACTTGACAnnAGTTCTGTCAAA
ACTGTnTTCCTAGGATACTCCTCTGAAAAAAAGGGGTATAAATGTTATGACCCCTCCAnn
CACAAGTCCTATATCTCCCGnGATGTGTCATTTGATGAAnGTTCCCCnTACTTCACnAnT
nnTnCTCCTCCCnnTCATGnACCCTCTACTTTATTATTTCCnGATAACTCTTCCTTTTTT
GACAGCnnAnTCCAGGACACTCTATCTnnGACnnnGAGCAnATTTnnGAGGnnACCnCCG
AGGCnACTCCTTCAGGGGGAGACAnnnnnnnnnnnnnnnATCTCACTCCCGAGGCAACTn
CTTCAGGGGGAGAnAATGAGCCACAAGnAGAAGAAAnnnTTGCCCTACGAAGATCATCTC
GGCTAATCAGACCTCCTGCCAGGCTAAGGGACTATGTGTCCCACAAGGTnTCGTATCCnA
TCCAACACTTCATTAATTATACTTCAGTATCAAATTnnTATAAGGCATATCTAGnnAATC
TCACnTCACACACTGAGCCCACTTCCTTCTATGAAGCTAACACTAATCCTAATTGGTGTA
AAGCCATGAAGGAAGAACTnCAGGCTTTAGAAAAAAATGACACATGGGAnATTATCACCC
TGCCnCAAAATAAAAAACCnGTnGGnTGTAAATGGGTGTATAAGATTAAGTACAAATATG
ATGGTACCATTGAAAGATATAAGGCTAGGTTAGTAGCAAAAGGnTTCACTCAGACCTATG
GnGTAGACTACCAGGAAACCTTTGCTCCTGTAGCnAAAATGAGTACTGTTCGCATTTTAT
TATCTGTTGCTACTAATTCAGGTTGGAGCTTATTTCAAATGGACGTnAAGAACGCnTTTC
TnCAAGGATCTCTAGAnGAAGAAGTCTACATGACTCTTCCTCCAGGTCACAAGTnTTCCT
CnGACCATTCCCTGGTATGTAAGTTAAAAAAGGCTATCTATGGATTnAAGCAATCCCCAA
GAGCATGGTATGCCAAGCTAAGTCATTTTTTGTTAAAAATTAATTTTAATAAATGTGCTT
CnGATTCnTCTATGTTTGTnAAACACACTCACACATnCACTATnATTATTCTTGTTTATG
TnGATGACATTATCATAACAGGTAATAATAATGAGGAAATTGAAAAAGTAAAGCnAAAAC
TAAAAGGAGAATTTGATATCAAAGATCTAGGTCAATTATCATACTTTCTnGGGATAGAAA
TAGCCAAATCTCATAAAGGCCTATTTCTGTCTCAAAGAAAnTATGTTCTTGATCTATTAA
AAGAAACAGGAAAAATAGGAGTnAAACCnATAAATACCCCAATGGAGACTAAAACCAAAC
TnAACTTAGAAGATGGnGAACCTTTAGATAACATAGGnAATTATCAGCGTCTAGTAGGAA
AATTAATATATnTAACnGTCACTAGACCTGATATTnCCTATGCTGTAAGTATGGTAAGCC
AGTTTATGCATGCTCCTCGTACCnGTCATTTGGATGCnATCGATAGAATCCTnAGATATC
TCAAAGGTACTCCAGGTCAAGGTATnTGGATGAAAAATAATAATAATGCTAACACTATTA
TTGGTTTCTCTGATGCAGATTGGGCAGGAAGCTGTGACAGAAAATCGACTTCTGGATTCT
GCACATTCGTAGGAGGAAACCTAGTAACTTGGAAAAGCAAAAAnCAATCAGTAACCGCAA
GATCCAGTGCnGAAGCnGAGTATCGAGCCATGGCATCAACAGCTAGCGAGCTCATTTGGA
TCAAACAAGTGCTnACTGACATGGGAATAGAATGCAAAGGCCCAATGGAAATGTACTGTG
ATAATCAAGCAGCCAGACACATTGCATCnAACCCTGTCTTTCACGAAAGGACCAAACATA
TTGAAGTTGACTGTCACTTCATAAGAGAAAAAGTCCAATCnGGAGAAATTGnAACTCCAT
TCATCAGAAGCCACGAACAACTGGCAGATATCTTCACAAAGGCCCTAGACAAAGCAAGTC
ATCAAAGnCTCCTnAGCAAGATGGGTTCTATCAACTTATTTGAACCCACCTTGAGGGGGA
GTGTTGAAGAnnnnnnnnnnnnnnnnnnnnnnnnACCAAAACnAnAnnAnnnCAGCAAnG
nnCAACAGTCAAAGACTGnnAGTAAGGACCAACAGTCTTTGACTGTTGGTCAAGGCCTCA
GnnnnnCTGATCATCACAGGCCnAAAATnAGGGAAAAGGAGCAACnCnTCTnCCCTAnGG
AAnAAAGGTCACTTCTACCTTTCCCnAAGCTAGAAAnGAACGTTGGAATnnAAnnnnnnn
nnnnnnATAGCAATAGGACCGTTnCAAnnnnAAnCnTGTATATAACAGnATnCTnATnnn
TCATGTAATCTCAGAATACTnATnTnTAnnnnnnnnTCATCATAGATCAATAAAnnnnnn
nAnnTnnAnTTTTnCACAnnnnnnnnnnnnnnnnnnnnnnnnnnnnnnnnnnnnnnnnnn
nnnnnnnnnnnnnnnnnnnnTnnnnnnnnnnnnnnnnnnnnnnnnnnnnnnnnnnnnnnn
nnnnnnnnnnnnnnnnnnnnnnnTnTnnnnnnnnnnnnnnnnnnnnnnnnnnnnnnnnnn
nnnnnnnnnnnnnnnnnnnnnnnTnnnnAnnTnnnnnnnnnnnnnnnnnnnnnnAnnnnn
nnnnnnnnnnnnnnnnnnnnnnnnnnnnnnnnnnnnnnnnnnnnnnnnnnnnnnnnnn
>Gypsy-4_rCom#LTR/Gypsy
nnnnnnATTAGAAGTCTTTTAGGGTTTGATTCTTTATTGCTTATCTCTTAGTCCTTTTTA
GGGTTAGAATCATTTCAAAACTCTATAAATAGAGCTATGTATTTCGGCTAAAGnACnATA
AGATCAATATACATTTCTGAATGAAGTTTTATTTGAGTTGTTAACTCTTATTCCTTAAGG
TGTTCCTTATTGAATTTCTTGAGATTAAATTAACTTGTTTGATTTAGTTTCACATCTACA
TGTTTGATCAATCAATTAACTTTTTATTAGTTTCTTGAGTTGTTTGAACATTCTTCATCT
ATTTATAACTAAAGGGCTTAGTAGTTCTATTGCTAAGTTTGTTAGTTCCATAATCAATTG
CAAACTTTCAAGTTAGATTTTGGGGCGACAAATTCGAACTTATTGGTAAGGGTGCTTCCT
CTTAAATAGGGAGAGCGTTTATCAGTTTGATTTTCTCACCATTACTTATCTTGGTGTTTG
AACGTATCCGGTTCGAGTTCGTATCATTTGGTATCAGAGCCAAACTTGTAAGnTTGGTTC
AnTTTTTTTTCAATTAAAGAGTCTGTCTTCTATTTCATCTCAATTTCTGTTCGCATCATT
ATAAnnnAAAAAAAAAAGTATACTATTTTCATTGCTGCCCGCATACCAAGGCAGATTTCC
nnnnnAAAAAAAAAAAAAAGGGAAGGAACGGAAAACTAACCCTAACCATTTGTGTTGGGT
AGTTCTTGAAGAATTGACTCTTGATTGATTCATTCCGCAATTCCTTTTAATTAATTGGAG
CTGTTCTTCATTCTTATAATTCTGATTTGGGTAATTTTGTTTGTTTTCTCTTAAAAAGCT
TTTCTTTTGGGTTAATTGAGTCTTGTTCGATTAGTTGTAAGCTTGTTTTGTTCACACGCT
TATAATTCGTTTTATTGATTCACGAGTGTTCTATTGAACTTCAGAATTAATAAACGTTAA
GAGGTTGTGAAAAACTTGTTCTTGTGATTACTAGAACAATTTGATTTAATTTCTATAAGG
AATTCAATTCTTTGTGAGTGAAACACGTGAGGGAGTGATCTTTTCTTGnTTTTGCCTTTA
ACTATAAGAAGCCTCCAGAGTATAACACTTGATCACGTCCnTTTnTTTTTnTTTTCTTTC
CTAGTCTTTTGGTTTAACCATGTCATCTGAACCATCATTGACTTTGGAAAATTTAGCTTA
TACATTGAGAGATGTAGTAGAACATATGACAAAACAATTTCAAAAACAAGATGACAAATT
AACTAGGTTATTGAATGATATGCCTAAAACGTCTAAAGGGGATGGTTCTGATAATGACCA
AGAAAGTGAGTCTAAAGGGTCTAGACATAATCTCCAACCCAAAATTGACACTAATTTGGG
TAGCATTAAGATGAAAATACCATCTTTTCATGGTAAGAGTGACCCTGAAGTTTATTTGGA
GTGGGAAAAGAAGGTTGAAAGGGTTTTTGAATGTCATAACTATAGTGAGTCTAAAAAGGT
TAAACTTGCTGTTGTTGAATTTTGTGATTATGCTGCCATTTGGTGGGATCAATTGGTGAG
TGGTCGTAGGCGTCATGGGGAACACGAAGTTGGTTCATGGGATGAGGTTAAACGCATTAT
GCGTAAAAGGTTTGTGCCATCGCACTACCAAAGGGATTTGTACAACAAGTTACAAAATTT
AGTACAAGGTAGTAAGAGTGTTGAGGAGTATTGGCAATCTATGGAGATAGCTATGATTAG
AGCCAATATAGATGAGGATAGGGAAGCCACAATGGCAAGATTTTTGCATGGTTTGAATCG
TGATATTGCTAACATAATTGAATTGCAGCATTATGTAGAGATGGAGGACATGTTGCACAT
GGCCATAAAGGTGGAAAAGCAATTAAAAACCAAGAGCAGAAGTGCTGCCCCTAGCTCAAA
ATGGAGTAACGCATGGAAAGGGAGCAACCAGCCCCCTAACAAGGGTCGTGAGGCATCAAA
GGACATCAAGCCAGCCCCTAAATTTGATGTTAACACTAAACCAACGACGCAAAGTGACCT
CAAATCAAAGAAAGTGCAATGCTTCAAGTGTTTGGGGTATGGACATATATCTTCCCAATG
TCCAAACAAGCGAACCATGGCAATTCGAGGTGGTGAAGTGGTCTTTGAGAGTGATGAAGA
ATCCGAACCAGGTGAGGAGGATTACCTAGACATGCCTGAGTTGGAAGAATGTGATGATGT
GCAATTGGGTGAGGTTAGTAATGTACTTATAACTTTTAGAGCTCTTAATTTACAACCTAT
TGATGATGATGCTCAAAGGGAAAACATATTCCATACTACATGTAAAGTACAAAACCATGA
TGCTAATTGTAGTTTAATCATTGATGGGGGTAGTTGTACTAATGTAGCCAGTGCTATGAT
GGTTGATAAACTTAGACTTCCAACTATTAAGCATCCTAAGCCATACACCTTGCAATGGCT
TAATGATCAAAGTGGGATTAGAGTTACTAAGCAAGTACGGATTGCATTTAGTGTAAAGAA
GTATAATGATGAGGTATTATGTGATGTTGTTCCCATGCAAGCATGTCATATGTTGCTAGG
TAGACCATGGTTATATGATAGATCTGTAATTCATAATGGTCGAACCAATGCATATTCTCT
TGTAATGGATGGAAAACCGTATGTTTTGGCACCATTAAGTCCTAAAGAAGTTTGTGAATT
ACAAAAAGTTGTAAAGGACCGAATGGAAGCATATGAGAAAGAAAAAAGAAAGTGTGAGAG
TGCACATGAAAAAGAAAAGGTGCACAAGCAAAAGGGGAGTTGTGTGGAAAATAATGAGGG
GCGAGAGCAACGAGTGGTAAAAGGAGAGTTTAGCGAGGGTTTGCGCAAGAATGTGAGCAA
AAGAACGAGTAAGGCGCAAGAAAAAGGGGAGGCAAGCGAGAAAAAAGTGAGTTTCTTAGT
TAGAGAGCGAGACATGAGAAAGGCTTTGAGTGAAAATAGGCAAGTACTTGTACTTATGTA
CAAGGAGACTTTATTTAACACTAATAATCTTAACTCTTCTCTTCCTAGTGTGTTTGTAAG
TGTTTTGCAGGAATATGACGATGTGTTTCCCGAGGAGTTACCTAGTGGGTTGCCACCACT
AAGGGGGATAGAGCACCAAATTGACTTTGTGCCGGGGTCATCCATTCCAAATAGACCAGC
CTATAGAGTCAATCCnGAGGAGACCAAAGAGCTGCAACGCCAAGTTGAGGAACTACTAAG
TAAAGGTTATGTTAGGGAAAGTCTTAGCCCATGTGCTGTTCCTGTTTTGTTAGTCCCTAA
GAAAGATGGGTCTTGGCGTATGTGTGTTGATTGTCGTGCAATTAACAAGATTACCATTAA
ATATCGTCATCCTATTCCTAGGTTAGATGATATGTTAGATGAATTGCATGGAAGTGTTAT
CTTTACTAAAATTGATTTGAGAAGTGGCTATCACCAAATTAGAATGAATATAGGTGATGA
GTGGAAAACAGCATTCAAAACTAAATTTGGTTTGTATGAGTGGTTGn
>Copia-13_rCom#LTR/Copia
nnnnnnnnnnnnnnnnnnnnnnnnnnnnnnnnnnnnnnnnnnnnnnnnnnnnnnnnnnnn
nnnnnnnnnnnnnnnnnnnnnnnnnnnnnnnnnnnnnnnnnnnnnnnnnnnnnnnnnnnn
nnnnnnnnnnnnnnnnnnnnnnnnnnnnnnnnnnnnnnnnnnnnnnTnnCAnnnnCGnGA
nnnnGnnCGnGnnnGnGGnnnGCCnnnnAnCnnCGAGAGnTGnnACCACTGCnAnAAGCA
GGGnCACnCTCAnGAGCGnTGTTGGCATCTCCAtCCgCAnCTTCGGCCGAnnCTCAACnn
nnnnGAnCGAnnGAGnGGAGAAAnGnGAGACGGnnnnnnnnnnAAnGAAGAnAnAAAnAn
nTTTGGCGGCnTGGGnATGntnAACGCAnnTAACCCTAAnGGTTATGATGnGnnnnncGA
gTCGGGTnnGGnnnnnnnnnAnCGGGTCnGnnnnnnnnnnnTTTAAnTcaACCCGACCCG
ACTCnnnTAnnnnnACCcnnnnnnnnnnnnnnnnnnnnnnnnnnnnnnnnnnCAntnaCn
nnAnCCnGCCCAnnTGnAnnnnnnnnnCCnnnnCnnnnnnnnnnnnnnnnnnnAnnnnnn
CnGnCCCnGnnCAnnnnACCnnnnnnnCnnnGnCCCGntCCGACTCnnnnnnnnnTCAAT
TGGnCCGACCCGAnTnnnnnCCAACAGAAAAnTnCCAAATTTCnCAACTTATnTCTCAnC
TTCAGTCnATTnTnCAGCnTCAGCAnTCCCGTGGGTCAGGTTTgGTATCnCAAAATTATn
nnAATTnnTTnAATAAnTCTTCAAATTGGATTATTGAnTCCGGGGCAACnGATCACATGA
CnTGGGAnGCnACAAAATTGCAnAATTTTGTnCCTACTnATTCCCAACATGTGATCGTTG
CnAATGGAnATCGAGCTAAAATCTCTGGTTTTGGCTCCTCAAAATTnTTnCATAATAnTn
nnnnnATTCAnAATATTCTTCTnTTACCTGATTTTAAATCnAATTTATTATCTGTTGGTA
AnATnACTAGnACTTTAAATTGnAATGTTATTTTCTCACCATCTnCAGTnnTnTTTCAGG
ATCGAATCACAGGGAAGACGATTGGTGAAGGnCACtTTGAnAATGGCCTnTATTACCTCA
CnAAntCTCCCAATCAGTGTCTnnTCTCnACCAAnCCTnTCAATCAnGnCATTTTGnTnC
ATCGGCGGTTTGGGCATCCGTCTGATAAAGTcTTAAATCAgCTTTTTTGTCTnAAAATnA
ATTCTnGTTGTTGTGACATTTGCAAATTTgCnAAnCATACTAGATTACCTTTTCCTGTnT
CCTCTACTAnATCAGAaAAnATGTTTGATTTAATTCATTCCGATGTTTGGGGACCTGCCC
CCnTTACnTCnTACAATCAcTTTCGTTATTTTGTCACnTTTATTGATGATTACTCTCGCA
CCACTTGGGTnTATTTGTTAAAAGGnAAAAATGAAGTTTTTnCnTGnTTTCAAAATTTTT
TCnATTTTATTCAAAATCAGTATAATGCCAAAATTAAAATTTTTCGnTCAGATAATGGCA
CTGAATATATnAATAAAAAnTTTTCTGATTTTTTCTCCACnAAAGGnATTTTACATCAAA
CTACCTGCATTTAnACTCCCGAACAAAATGGnGTTTCTGAAAGAAAAAATCGTCATCTTC
TTGAAGTCACnAGATCCnTTCTTTTTCAAAATAATGTTCCTCATATTTTTTGGTCGGATG
CCCTCCTAACTGCTGCCTACCTCATTAATCGCCTACCTAGTCCCAAnCTCAAAAATCTnA
GTCCTCTnGAAATTCTCAAGGGnAGAAAAATAGAATTAGGnCACATTCGAGTTTTTGGGT
GCACAGCCTTTGTCCATGTTAGACGTTCTCATAAACTnGACCCnAGTTCTGTCAAAACAG
TnTTCCTAGGGTACTCTTCTGnAAAAAAAGGGGTATAAATGCTATGACCCnTCCACnCAC
AAGACCTATATCTCTAGGGATGTGTCnTTTGATGAATGTACCCCTTATTTCACnAnTnAn
nCTCAnCCnnCTCATGGGnCcTCTACTTTGTTATTTCCnGATAACTCTTCCTTTTTTGAC
AGnTCAGnnCTnnCnnCTCCATCnAnCAAGGAGCCnnCTCCCGAGGCnAnTCCcGAnGCC
ACCCCTTCAGGGGGAGcCAGTATCATTCCCGAGGCAACTTCTTCAGGGGGAGAnnATGAG
TCACAAGTTGAAGAAnTTGCCCCGCGAAGATCATCTCGACCTACCAGACCTCCTGTCAGA
CTAAGGGACTATGTGTCCCACAAGGTGTCGTATCCnATTCAACACTTTATTAGnTATCAT
ACTGTATCnAATTCATATAAGACCTATCTAAATAAnCTCACCTCTCACACTGAGCCnTCT
TCCTTCTATGAAGCTAACACCAATCCTAAnTGGTGTAAGGCTATGAAGGAAGAGCTTCAG
GCTCTTGAAAAAAATGACACCTGGGAATTAGTnnCTCTACCACAAAATAAAAAACCTGTT
GGGTGCAAATGGGTgTATAAAATTAAATATAAACATGATGGAACnATTGAGCGATATAAG
GCTAGACTGGTAGCAAAAGGGTTCACTCAAACATATGGGGTAGACTATCAGGAAACCTTT
GCTCCTGTAGCAAAAATGAGCACnGTTCGCATTTTATTgTCTGTTGCTACTAACTCAGGA
TGGAGCTTATTTCAAATGGATGTnAAAAACGCnTTCCTCCAAGGGTCTCTCGAAGAAGAA
GTnTACATGACTCTnCCTCCAGGTTATAAGnCTACnACCGAnCAATCCCTGGTATGTAAG
CTAAAAAAGGCCATCTATGGATTGAAACAATCTCCAAGAGCATGGTATGCCAAGCTAAGC
CATTTTCTnTTAAAAATTAATTTCATTAAATGTGCnTCTGATTCnTCTATGTTTGTnAAA
CACACTCACACATGCACTATCATTATTCTTATTTATGTTGATGACATTATCATAACAGGT
AACAATAATGAAGAAATTGAGGAAGTaAAACAAAAACTAAAAGAGGAATTTGACATCAAA
GATCTCGGTCAACTGTCnTACTTTCTTGGAATAGAAATAGCCAAATCTCATAAAGGTCTA
TTTCTATCCCAAAGAAAGTACGTcCTTGATCTnTTAAAAGAAACAGGAAAAATAGGAGTn
AAACCTATAGATACACCAATGGAGACTAAAACCAAACTTAACCTnGAAGATGGCGATCCT
TTAGATAATATAGGGCACTATCAaCGnCTAGTAGGAAAACTAATCTACCTCACTGTnACC
AGACCTGAnATCACCTATGCTGTAAGTATGGTAAGTCAGTTnATGCATGCnCCTCGnACT
AGTCATTTGGATGCCATCGATAGGATTCTTAGGTATCTCAAGGGnACTCCTGGTCAAGGT
ATTTGGATGAAAAATAATAATnCnAATGATnnnATTGTTGGTTTTTCTGATGCAGATTGG
GCCGGAAGCTGTGACAGAAAATCAACTTCTGGnTTCTGTACATTTGTnGGnGGCAACCTA
GTAACnTGGAAAAGCAAGAAACAAACTGTAACTGCaAGATCCAGTGCAGAAGCAGAATAC
AGAGCAATGGCATCAACaGCCAGCGAGCTAATATGGATCAAnCAAGTnCTTACAGACATG
GGAATTAAATnCAAAGGnCCAATGAAaATGTACTGTGATAATCAAGCAGCAAGACACATT
GCnTCAAACCCnGTCTTTCACGAACGCACCAAACACATCGAAGTAGACTGnCACTTCATA
AGGGAAAAAGTnCAATCTGGaGAAATTGAAACTCCATTCATCAGAAGCCAnGAACAATTG
GCAGAnATCtTnACAAAGGCCCTAAACAAAnCTnATCATCAAAAnCTTCTnAGCAAGATG
GGaTCnATCAACTTATTCGAACCCAnCTTGAGGGGGAGTGTTGAAGAACAAnnnnnnnnn
nnnnnnAGCAAnnnCCAACAGTnnAnnnnnnnnnnnAAnAACCAACAGtnAAnGACnGnn
GGTCAAGGCCTCAGnnnnnnnnATCATCACAGGCCTnAAAnCnGAGAnnAGGAGCAACCT
TTCTTCCCTAAGGAAGAAAGGTCACTTCTACCnnTCnCAnAnTnnanAAAnGAACGTTnn
nATAGAnnTnAGGnnnnannnnnATAGCAATAAGACCGTTnnAnnTnnnAnnTGTATATA
nnnAGnnCAnnCATnnTCnAnnnAATCTCAGAATTCnnnnATnnnTnAAnTCATCACAnG
ATnAATAnnAnnnnnnnnnnnnnAnnnnnnTTTnnACAnnnnnnnnnnnnnnnnnnnnnn
nnnnnnnnnnnnnnnnnnnnnnTnnAnnnnnnnnnnnnnnnnnnnnnnnnnnnnnnnnnn
nnnnnnnnnnnnnnnnnnnnnnnnnnnnnnnnnnnnnnnnnnnnnnnnnnnnnnnnnnnn
nnnnnnnnnnnnnnnnnnnnnnnnnnnnnnnnnnnnnnnnnnnnnnnnnnnnnnnnnnnn
Annnnnnnnnnnnnnnnnnnnnnnnnnnnnnnnnnnnnnnnnnnnnnnnnnnnnnnnnnn
nnnnnnnnnnnnnnnnnnnnnnnnnnn
>Copia-14_rCom#LTR/Copia
nnnnnnnnnnnTGnAnnGATnTnGTTnAnTnTTTnGnTTATnnnnnnnnnAnAnGnATnT
nAGnAATnnnATnAnnnTnnnnnnTnnnnnnTAnTnnCATCAACnnATGAATATnnnnnn
nnnGATAnTACTnATTCnTnnTAnATCAACTAnTTATnnnGCATTCTnTAAGTTTCTTCC
TTnTnGTCnnnnnTTTnnTnnnnAnGAAAAnnnnnnnnnnnCCTTAnnAAGAATnCGTnA
GCAATnTTTTnATTTATTTnAnnnTnnnGnAAAnAnnnnnnnnnnnnnCTGTTGAAGAAT
GATTCAAAGGTTGACCGGGTTTTGTGGGACAAACAGATATTTTAGTAATGGGTTATGAGT
TTGTTTTAGTCAATAAAATAGTGCGTAATnTTGCTAATATTAnGCTGGTAGTTAGTAAAC
TTAGTTTTGGACTTATTTTGTAAGCCTATATATAGGCACTGCACATCTTTATCATTTATT
AAGCAATTnAGTAAAAAGTCTTCTGCAAATTCTGCAAATCTCTCTTGTTCTTTGCTTCTC
TTTCCAACAAGTTTGGTATCAGAGCCTGGTTGGGCAACAAAAGTAATTGTGAAGTTTGGG
TTCACTGGGTATTTGAGTGAAACACGAGAAAGTTTGnnTTTACTGGGTGCTTGAGTGAAA
CACGAGAGAGTTTGAAGAGAGATGAACGnAAAAATTAATGGCAGGAGCTGGTTTTTCATC
CTCTCAACCnCTTATACCGATTTTCCATGGTGAGAAGTATGAGTGGTGGAGCATCAAGGT
GAAGACGTTGCTCAAATCGCAAGAGTTGTGGGACTTGGTGGAATATGGGTTTGTTGATAT
TTTAGATCCCACTCAAGAAGAGGAGGACAGACTGAGAGAAACCAAGAAGAGAGACGCCAA
AGCATTATTCATTCTCCAGCAAGCAGTGCATGAGACAATTTTCTCTCGAATTGTTGCAGC
AACCACATCAAAAGAAGCATGGTCAATCCTGCAGAAGGAGTTTCAAGGCGGTTCAAAGGT
CATAGTTATGAAATTGCAAGCACTAAGACGTGACTTTGAAACTTTGCTTATGAAGAATGG
TGAATCAGTTGCAGATTTTTTATCACGAGCTATGGCCATAGTTAGTCAAATGCGCTCTTA
CGGTGAGCAGCTTTCAGAAGAGATAATTGTTGCCAAAATTTTGAGAAGCTTGACTCAAAA
ATTTGATCATGTGGTAGCTGCTATAGAAGAATCTAAAGATCTGTCAGTTCTTTCTGTTGA
TGAACTGATGGGATCTCTTCAAGCGCATGAGTCAAGAATCAAnAGGTCACTTGAACAGAA
TGAAGAAAAGGCATTTCAAGTGAAGGAGGCAGCAAACAAACATGAAGCAGATTACCATCC
AGCTACTAGCAGTAGAGGAAGAGGATTTCGTnGTCGTGGTCGCGGTAATGGCTATGGCAG
AGGAAGGATGAATGAAGAGCACAGGCAGACGTCTAATGAGCAGCGAAACACAAACAATGG
CATTCAATGTTATCATTGCAGGAGGTACGGGCATATTAAAGCTAACTGTTGGTATAAAGA
TGAAAAGATGAATTTTGTCGCAGAAGCAGAAAGTGAGCATGAAAACAAGCTTTTTATGGC
GTGCTTTGATACTAACCATACACCAAGTGATTTGTGGTTTGTAGACAGCGGTTGTTCAAA
TCATATGACTGGCACCAAAAGCTTGTTCCAAGAATTGGATGAAACTCATAAGATAACAGT
TCAGCTAGGCAACAATAAAAAGCTGCAAGTTGAAGGAAAAGGCACTGTGGGAATCAGCAC
TGGCAATGGAACAGTATTGAATAATGTTCAATTCGTACCTGATCTTGAGTATAATTTATT
GAGTGTTGGGCAATTGATGAATGGTGGATATTCTGTTTTATTTGATGACGATGCTTGTGT
CATTAAAAATAAAAAAATCAGGCCAACAGGTCCGTATTATCATGACTTCAAACAAGATGT
TCCCATTGGATGTCTCTAACATGGAGAATTTTGCTCTTGCTGCACTTACAAAGAATGACT
CAGAGCTATGGCATTTGAGGTACGGCCATCTCAACGTCAAGGGCCTCAAGCTGCTGAGTG
ATAAAGGTATGGTTCACGGACTTCCAACAATTnGTTCTATTGATTTATGTGATGGGTGTA
TTTATGGGAAACAAACAAGGAAATCATTTCCTGTTGGGAAAGCTTGGCGAGCTTCAGAAT
GCCTAGAATTAATTCATGCTGATTTATATGGTCCGATGCAAACTGAGTCCTTAGGTGGGA
GTCGTTATTTCTTGCTATTTACTGATGACTATAGTCGCATGAGCTGGGTTTATTTTCTGA
AAAGCAAGTCAAATGCCTTTGAGAATTTTCGAAAATTCAAGGCCATGGTAGAGAAGCAAA
GCAGCTGTCATATCAAAATTCTTCGCACAnATAGAGGTGGAGAATTCATGTCCAAAGAAT
TTAAnTTATTCTGCGAAGAAAATGGCATCAATAGGGAGCTGACAACTCCTTACACTCCGG
AGCAAAACGGCGTCGCAGAGCGAAAAAATCGAACTGTTGTGGAGATGGCAAGAAGTATGT
TGAAAGCCAAGGGACTCTCGAATCAGTTTTGGGCAGAGGCTGTAGCGGCATCAGTTTATT
TGCTGAATCTCTCACCAACAAAAGCTGTCATGAATCAAACTCCATATGAAGCCTGGTATG
GAAGGAAACCATCTGTGAGTCATTTGAGAATTTTTGGTTGTGTTGCTTATGCCTTAATAA
ATTCTCAAGTTCGTCAAAAGCTTGATGAAAAATCTGAAAAATGCATTTTTATCGGTTATT
GTACTCAATCCAAGGCATATAGATTGTATAACCCTCTCAGCGACAAGATTTCAATTAGAA
GAGATGTAATATTCGATGAAAGTAAGAGCTGGGATTGGGGTGACGAACAAGTGCAACAAG
ATATTCCTGTGTCTGCTGAGATGTCTTCAGATGAAGAAAAAGGAGTTGTTCATCCAAGTT
CATCTGTTGATTTCCCTACGACGTCAGCAAATTCATCTATCTCAGCAACACCAAACAGAA
CTTCACCACCCTCTACAACTCTTGAGGAGTCTTCAGATGAGACACCACCAAGGAAGTATA
GATCTTTGACTGATATATATGCATCTTGTCAGTTTGCTCTTACTGTCTCAGATCCTATAC
ATTATGAAGAAGCAGTTGAAAAAGAAGAATGGCGGAGAGCAATGGTGGAAGAAATGAATG
CTATTGAAAAGAATGGAACATGGGAGATGGTTGATTTGCCGGAAGnAAAAAAATGCAGTT
GGCTTGAAATGGGTGTTCAAGACTAAATGGGCTGCAGATGGGAGCATTCAAAAGCACAAA
GCTCGTCTAGTAGCAAAAGGTTATGTACAGCAATATGGTGTAGATTTCGAAGAAACTTTC
TCTCCGGTAGCTCGATTCGAAACTGTGCGGCTTATTCTAGCATTGGCTGCACAAAAGCAA
TGGCCTATCTATCAATTTGATGTCAAGTCAGCGTTCCTCAATGGAGATTTACAGGAGGAG
GTCTATGTAGCGCAGCCAGAAGGTTTCATAAAAnAGGGnAGCnAAGCAAAGGTGTACAAG
TTAAAGAAGGCnTTGTACGGGTTGAAGCAAGCGCCGCGAGCCTGGTATAGCAAGATTGAT
GGGCATTTTCAGAAAACTGGTTACAAGAGAAGTGAGAATGAGCCTACCTTATATCTGAAA
AAGCAAGGTAAAAATGATTTCATCGTTGTCTGTCTTTATGTCGATGATATCATTTATACT
AGTTCCTCTAGTTCTCTTnTGGATGAGTTTAGATCTCAAATGATGAATGGATTTGAGATG
TCAGATATGGGTTTATTGCATTATTTTCTTGGTCTTGAAGTTCATCAAGCTGAAGATGGA
ATTTTTATTTCACAAAGAAAATATGCCAAGGACCTCCTTAGTAAATTTGGCATGCTTAAT
TGTAAGCCTGnAGCTACACCAATGAATATCAATGAAAAATTGCAGCATGGAGATGGGGCA
GAAATGACAGATGCATGGAGGTTCAGAAGCTTGGTTGGAGGCTTAATTTATTTAACAAAC
AGTCGACCCnATGTTGCATTTTCTGTTGGTGCTATTTCAAGGTTTATGCAGCGACCTTCA
AAAGATCATTATGGAGCAGCTAAAnGAGTTTTGCGTTATATTGCTGGAACTATGGAGTAT
GGAATATGGTACTCTAAAGATATCAGTTTCAGATTGTGTGGATTCACTGACAGTGATTGG
GCAGGnTnGTTGGATAATAGGCGnAGCATTTCAGCTAATGTTTTCTTTCTAGGATCGGGA
ATAATCACTTGGAGCTCAAAGTTGCAAGCAACAGTGGCACTATCGTCTTCTGAAGCTGAG
TAnGTGGCAGnAnCTTCAGCAGCTTGTCAAGCCGTTTGGCTAAGAAGATTATTGGCTGAA
CTTCAACATGAGCAAGAAnAACCAAnGGAGATACTTTGTGACAACAAAGCAACAATCTTC
ATGACAAAGAATCCAGCTTTTCACAGCAGAACAAAnCATATCGAACTGCGTCACCATTTC
ATTCGTGATCTTGTTGCAAAAGAAGAGATAATCTTGAAATATTGTAGCACCAATGAnCAG
TTGGCGGATATACTTACGAAAGCTTTATCAAAGGAGAAGTTnTGCTACTTCAGAGGATTG
CTTGGTGTGTGCAACTTTGAATCAAGGGGGAGTGTTGAAGAATGATTCAAAGGTTGACCG
GGTTTTnTnGGACAAACAAATATTTTAGTAATGGGTTATGAGTTTnTTTTAGTCAATAAA
ATAGTGCnTAATGTTGCTAATATTACGCTGGTAGTTAGTAAACTTAGTTTTnGACnTATT
TTGTAAGCCTATATATAGGCACTGCACATCTTTATCATTTATTAAGCAATTCAGTAAAAA
GTCTTCTGCAAATTnTGCAAATCTCTnnnnnnnnnnnnnnnnnnnnnnnnnnnnnnnCTT
GTTCTTTGnnnnnnnnnnCTTCTCTTTCCAACAnAnnCnTnAnnnTTnnnnTnnnnnnnn
nTTnAnnAATnCAGnTTnAnnTnAnnnCnCnTTnTTnnnnTnTnnnnnATnnnnnnnnnn
nnnnnnnnnnnTGCnnnCTTTTTAnCnnTnnnnACnnnnnnnnnnnnnnATnTTnnATAT
GTAAATnnnnnAnAACnTTCnTnAnCnATnAnnnnnnnnnnnnnnnTnnGATnCAnCnnT
nnnnnnACAGnAnTnATTTnTnnnnCAAnnnnnnTnTnTAAnTAnTGnnnnnnnnnAnTA
Tnnnnnnnnnnnnnnnnnnnn
>Copia-15_rCom#LTR/Copia
nnnnnnnnnnnnnnnnnnAaTtGAgcAAGAnnnnnnnnnnttannnttnnnanatAAaAA
AAATacgtaaAAttTgTTaaATaTCTTaTAgctGtagAaTgATAgGTaagAAacAaagaG
aAATccTannnnnnnnnnnnnnnnnnnnnnnnAActaAaAtacAcatAactaAgntgtAT
ttTnatCtAAaGcTTCaGnntnnnCAATtgaGTaAttTACcctAtattcAatTCTtccTT
TgtTTanTtcnnnnnnnnnnnnntngannntncCntTTAAGActcAtgntTTnntgnaaT
atgATGtatgntAatTGATAAGGAAGAAAAGCTAATTGAGGAAACAAAATATTTCACAnA
GACAACGGAAACAAATATCACTGTAGAAAATCAAGGAAATATTCAAAGGAATCATTCTCA
TCAACTCATGCCTATAATtAAGGAGTTAATATAGTATACAGCTTGTATCTTGCTATCTTG
CCTTTTTAATTCTCCTTTCTCTTTgTATATAAGTCTGACCTGTTTTAGGAAAAATACAtA
GCAAATTGAATAAAATATTAAGTTTATAAGAGTTTTTCATGGTATcAgAGCCTTGAAACT
tGCAAGCATCAAGAGCCCAGTTCCTCCATTTTCTTATTGATCAGTCATGGAAGAACCCAA
GCTTACATTACAATCATTCCATCAATGTGCCAGTTTGATTTCAATCAAACTAGGCTCCAA
TAACTATCTCATGTGGCGATCACAAATCCTTCATCTGGCTCGTAGTCTCgGCGTGCTTCA
TCATTTGGAAAAGAATGATGACAAACCTGAACaTTTGCTAAAAGATGGGGTTaTGAATCC
AGCCTATACCTTGTGGTTAACAAATGATGGTCTTCTTATCTCATGGTTGCTTGGCACAAT
AAAAGAAGAAGCTCAACCATCCATTGCAGAAGATGCTACTGCCTACGATGTGTGGAGTTC
TTTAGAAGAACAACTGCTACCAATCACAATTGAAAAGGAAGGTCTTTTGAAAAATATGCT
GATGACCATCAAGAAAGGATnnCACGATCCTTAGATGACTACACAAAAGAATTCAAATCA
ATCTGCGACAACCTAGCAGCTATCAAGAAACCAGTGGATGATCTTGATAAAGTCTTTCAA
TTTGCAtaTGGACTAGGAGCAAAATATGAAAGCTTCCaTCTAGCTATGGTAACTAAACCT
CCTTATCCTAAATTTAATCAATTTTTACTTGCTCTTCAGGGATATGAGCAGACCCTAGCn
TTCTCAAAAGGAAGAAGAGAATAGTTATATTGAATATAATCAAGCACTCTTTAGCCAACG
TGGATGTGGACGTGGACGTCGCGGGAGTTTTAATTCAAAAGGTAGAGGATTTACTCCAGC
AGGACGTTACAACAATGtTGATTCCAATAACTTCAAnAAAaaGGAGAACAAACGAAGTTG
TACAACAATCAAAAAGTGACAAACCAACATGTCAAATATGTGGTAAGCTGAATCACGTTG
CTCTTgATTGTTGGTATAGATTTGACTATTCCTATCAATCAGAAGATCTACCACAAGCAT
TGGCAGCTCTCACCTTAAACAACAATGACCCTTCTTTTTACATGGACTCGGGAGCTACAG
CTCACATGACCAACAATGCAGGTATGTTGTCTTATACAAAACCATATAAAGGAAAGGATG
TTATCTATGTTGGAAACAaAAACAAACTTGATATAACACATACTGGAAATGCATGTGTTG
GAGAATTAAATTTAAAAGATGTTCTTGTCGTTCCTAAACTGAAAAAggATTTAATTTCAG
TAAGTAAAATCACTAGTGATAACTCTTGTACTGTTGAATTCACACCATCTGATTTTGTTA
TTAAGGATCAAAACAAGAGAACAATAGGGAAGGGGCATAGACAAGGACAACTCTATGCTT
TGGAACCTGGTTTTCAAGAAGCTTTATCTGCAATAAAAnGGGACAACTCATTCTCTTTGT
GGCACCAACGCCTTGGACATCCAAGTGCAAAGATTTTATCTCTATTAAAAGGAAAGAAAG
TCATTGATGTCACTAATTGGCAAACTAAGTCTTCTATCTGtATTAGTTGCCAATCTGGAA
AGAGtTGTAAATTACCCTTTAATTTGAATAATGATATGTCTAATTATCCATTACAAAAAG
TGCATTGTGATCTTTGGGGACCAGCTCCCATTGTCTCAAATCAAGGATTTCGGTTTTATG
TTATATTTATAGATGATTTTTCAAGATTTTaTTGGTTATATCCTTTAAAGAAAAAGTCAG
ATnTTTTTCTTTGTTTTCAAAAATTTCAAAAATTAGTAGAAAATCAATTTGATAGAAAAA
TAAATTTTTTTCAGTGTGATGGGGGTGGAGAATTTAACTtTTTTGATTTTCTCAGTCATA
TTAGTAATTGTGGTATTCAGCTCCAAGTTTCATGTCCTGGAACACCAGAGCAAAACgGAG
TGGCCGAGAGGAAGCATCGGCACATTGTTGAGACAGgTTTAACTATGTTATTTcATGCTA
ACTTGCCATTATTTTTATGGATTGAAGCTTTTATTGCAGCTGTCTATTTAATCAACAGAA
TGCCAACCTCAGTTTTACACAACCAGTCTCCATACTCTAAACTATATCAcAAAGAACCAA
ATTACAAAAGCTTGCGAGTGTTTGGATGCTTATGCTTTCCTTCTCTAAGACATCAAGGAG
GTAATAAATTTGTTAAGAAAACTTATCCTTGTaTATTTATTGGTTATAGTCCTATTCACA
AGGGTTATAGGTGCTATGAACCTCGAACAAAAAGAGTATATATATCAAGACACGTTGTTT
TCGATGAAGGTAAATTCCTCTATAAACCCTCTcCTCAAGAATCAATTCcTGTACCATTAG
AATTTGCTGAATTTCCAGCACTTGATGAATGGTTTAAAGTCACTCTTGAAGCTGAACCTc
CAAAGGTAGGAACAAATGCAGAGTCAGCAACTCAAACATCTATTATAACTACTAACGACT
GTTGTGATGAAAATAATGATCATGACAGATGTTATAATGACAATAATGTTGAATCTCCTG
ACAATAaTGGAGTTTTGCCTGATGTTAATGTGCCTCATGAAGATGAAACCTTAGTTGCAG
CTGAACcGaCAGATACACAAACTCTCACTTTGCTAAATGACTTGCCTAGGCATATTGTTG
ATACAAATATCGACAATAATGAAAGTGAAAATTATGTTCATCCtCAACGCCATAGGCAAC
CTCCAAAACATCTACAAGATTATGAATGCTATCTATCTCAACTCGAGTTACCTGTTGAAC
CCCGAAATTATCATGTTGCTCTAAAAGATCCTCGATGGGTTATGGCCATGGAAGAGGAAC
TACAgGCCCTTCATTCAAACCAAACCTGGTCACTAGTTCCTCGACCCtAAAATGTGAATG
TTGTTGGGTCAAAATGGATTTATCGTATAAAGCAACGAGAGAATGGATCTATTGAGCGCT
TCAAGGCTCGTCTTgTTGCCCGTGGTTTTACACAAGTCTCAGGTATTGATTTTGATGAGA
CTTATAGCCTAGTTATTCGTCATACTACTATTCGTCTTGTGATAGCACTTTCAACTTCTC
TAAACTGGCACATGAAACAACTGGATGTGAAGAACGCCTTTTTGCATGGAAATTTAAAGG
AGATTGTGTATATCGAACAACCCCCTGGTTTTGTGGATCCACACAAACCTGATCATGTAT
GCCTTCTTCACAAGTCTCTCTATgGGCTAAAGCAAGCTCCTCGAGCTTGGTTTGATCGCT
TATCTCGGTTTCTTCTTCATCTTGnTTTTTATTGTAGTAAGGCAaATTCTTCTTTATTTG
TTTATCGTCAAAATTCnnnnnnnnnnnnnnnnnnnnnnnnnnnnTGTTACAATATTGCTT
CTCATCTATGTAGATGACATATTGGTGACTaGAAATAATGACTCCTTTATCTCTAACTTA
ATTCATCAATTGAGTGCAGAATTTGCTATAAAGGATCTTGGATATCTAACATTCTTTTTA
GGTGTGGAAATTAAATACTTCAATGGAGGAGTCATTCTcTCTcAAGGCAAATATaTCAAG
GATcTTcTCAgCCGTACAAaGATGGCaGATTgTACTCcTAATgCTACTCCTATGGTTCTC
AAAGAAAACGATAATATGTCAAAACAAAATGGTGTAgATGCTACTTATTAtAGAAGTATT
GTTGGCGCTCTTCAATACCTCACATTCACTCGACnAGACATTCAACATGCTGTAAATAAA
GTTTGTCAATTCTTCAACTCCCCCACAGAACTACATCTTAAAGCAGTCAAGCGAATTCTT
nGCTACCTTAAAGGTACACAAGACTATGGCTTACgGTTCATTTCTAACAGTCcTCTCTCT
TTnnnnnnnnnnnnnnnnnnnnnGTATGCTTTTTCAGATGCCGATTGGGCAGGTTGTCCC
TTAAnCAGACGAAGCACAACAGGTTTTTGTGCTTTTnTAGGTGCAAATTGCATCTCTTnG
TGTTCAAAGAAGCAacctACAnTTnCTCGATCTAGTTCAgAAGCAGAATnnAGGTCCATG
GCTTCCACCACAGCTGAATTAACTTGGCTCACATTTTTATTACGTGACATTGGCATCCCT
TTACTTCATGCTCCATAATTATTCTGcGACAATCTCAgCGCTCTTCATATGTCGGTTAAT
CCTCTTTTTCATGCGAGGACAAAGCATATnGAAATAGACTATCATTTTGTCCGAGAAAAG
GTAGCCATgGGTCATCTTGTCACatGGTTTGTGCCATCTTCACATCAAATaGnAGATATT
CTCACCaAGTCnTTACCAAAGGCACCTTTTGTTTTCCTTnnCGACAAGATGnGACTCCAT
TTACACTCCgTCTCcAACTTGAAGGGGGnTgATAAGGAAGAAAAGnTAATTnAGGAAACA
AAATATTTcACAaAGACAAnggAAACAAATATcACTGcAgAAAATCAAGAAAATATTCAA
AGGAATCATTcTCATCAACTCATGCCTATAATCAAGnAGTTAATATAGTATACAgcTTGT
ATCTTncTATCTTnCCTTTTTAATTCTCnTTTCTCTTTnTATATAAGTcTGACnTGTTTT
AGGAAAAAtACAnAGnAAATTGAATAAAATATTAAGTTTATAAnnGTTTnnnAnnAnnnn
nnnnnnnnnnnnnnnnnnnnnnnTntnntCnTtnanaTTTtGnnnnnnnnnnnnnTnTtn
nnntnntangaATannnnAnnannnanaTnnnTTTnnnTnGnnnnnnnnnnnnnnnnnnn
nnnnnGATTnTntnnTnATnnnTnnnnnnnnnAAnnTnnnnAnnanCaAnTTnnCnnTnn
nannTnTnTgnnnCnAtnntatnnntntntcnnnnnnnnnnnnnnnnnTtnnTtnTnnTc
TcnnnnTnntGnnTCtTAtnATcAnnTnTAnnnnn
>Copia-16_rCom#LTR/Copia
nCTTTCTTTGTTTCTCATAAAGGAAAGAAGCCAAACAGCAGAAATAGAAGAGGTACTAGC
TACAAAAATCGAGCTCCAGAAAATTCGAGCTCAAAACAGGGCAAGCTTCCTCCTTGCTCC
ATTTGCAAGAAAACAAACCATGCTGAAAAAGATTGTTGGTACAAAGATGGTGAAAAACCA
AAGTACAAATGCAGCTTTTGCAACAAGATTGGCCACACCGAAAAGTTTTGCAGAGCTAAG
AAAGCTCAACAAGCTCAGACGCAAGCTCAAGAGCAGGTCCTTGCAGCTGAGGAGGAGAAA
TCACATCCAAGAGAGCATTTATTCATGGCTTCTCAAGCTAACAAAACAGCTCAGAATTAC
ACTTGGCTCATAGACAGTGGATGTACTAGCCACATGACACCAGATGCTACAAGTTTTACT
AGCCTTGACGAGTCAATAACAACCAGAGTGAAGCTGGGAGATGGCTCAACGGTTCAAGCT
AGAGGAAGAGGCTCAATTTCTATCAACACTAAGAAAGGTATCAAAGTTATCTCAGATGTT
CTTTACATACCTGAGCTCAATCAAAATTTGCTTAGTGTGCCTCAAATGATTAGAAAAGGT
TATGGTGTCTATTTCAAAAATGCATGCTGCTATATTTTAGATACCTGTGGTGTTGAGATA
GCTAAAGTCAAGATGATTGGTAATAGCTTTTATTTGAAGCTAGATGTTATTCAGACATGT
GCATTTAGTGTAAAAGAGGATGATAGCTTGAAATGGCATAAGAGGCTAGGCCACTACAAT
TTTAGAACTTTAAAAGAGATGCATGATTTAGAGCTAGTTTTGAGTCTGCCTGAAATTGTA
GCTCCAGAAGTAGAGTGTGAGGGCTGTAAGCTCGGAAAGTCACAAAGAACTCCTTTTCCA
AAAGGCGGAGTCACTAGAGCTACTGAAAAGCTAGAAATTGTGCATTCAGATATTTGTGGT
CCTATGGCAACACCTTCTTTGAGTGAAAACAGGTACTTTGTGCTCTTTATTGATGATTTT
TCAAGGATGACTTGGGTGCACTTCCTCAAAACCAAGTCCTCAGTTTTTTCAATTTTCAAA
AATTTCAAGAAGCTAGTGGAAACTCAAAGTAGCTGCAAGCTTAAGGTGTTGAGAACTGAC
AATGGTGGAGAGTACACTTCACAAGAATTCAGCTCCTTTTGCCAAGAAGAAGGCATCCTA
CACCAGCTCACGGTTCCATATTCTCCACAACAAAATGGAGTCTCAGAAAGAAAGAATAGA
ACTGTGATGAACATGGCTAGAAGCATGCTGTTTGAGAAGAAGCTACCAAAGACTTTTTGG
GCTGAAGCTGTAGCTACTTCAGTATATTTGTTGAATAGAATTGCAACGAAGGCAGTGGAA
GGCAAGACCCCATATGAAGCTTGGAATGGTGTCAAGCCTTCAGTTGAGCATCTCAGAATT
TTTGGCTCAATATGCTATTTTCACATTCCTTCAGTCAAAAGAACGAAGCTAGATCAGAGA
GCTATGAAGGGTATATTTGTGGGCTATTCAACAGAGTCCAAAGGCTACAGAATTTTTGAG
CTCAACAATAAAAGAATTGAGCTCAGCAGAGATGTGAGCTTTGATGAGAGCTCTTTTTGG
AATTGGGATTCACATGAAGTCGAGAAGCATGAGCTCCCTTCCTTATTAGCTCCTACTTTT
GAAGTGGAAGAAGAAGAGAACGTCAATGACGAGCTATTTGATGTGCACAACACTAGTGAC
ACTCAAGTGCTCAGAACAAGACCGTTAGCTGAGGTGTATGAAAGATGCAATTTTGTCTTC
GCTGAGCCAGCTAACTTTGATGAAGCTTCCAAGCATCCAGAATGGATTGAAGCTATGAAA
GCTGAAATTCAAATGATAGAAAAGAACAACACTTGGCTGCTCACTGAGCTACCACAAAAC
AAGCAAGCTATAGGAGTCAAATGGGTGTTCAGAACCAAGTACAATCCTGATGGCTCAATC
AACAAGCTCAAGGCCAGATTAGTTGTGAAGGGCTATGCTCAAGTTGCGGGTAGTGACTAT
GGAGATACCTTTGCTCCAGTAGCTAGACATGACACTATCAAGTTGCTGTTGTCTTTTGCA
GCTCAAATGGGCTGGAAAGTTTTCCATCTCGATGTGAAATCAGCATTCTTGAATGGTGAG
CTCAAGGAGGAGCTCTACATAGAGCAACCAGAAGGTTTCCAAGTGAGAGGAAGAGAAGAT
GAGGTGTACAAGCTAAGAAAGGCTTTGTACGGGCTGAAGCAAGCTCCAAGAGCTTGGTAC
CAGAAAATTGATGCTCACTTGATGCAACAAGGGTTCAAGAGAAGTGATAATGAAGCTACT
CTTTATTTGAAGCAAGAAGATGGAGAGCTCAAGATAGTGGTTTCATTATATGTTGATGAC
CTCCTTGTTACTGGTAGCCAAGAAGAAGCTGTTTCAGAACTCAAGAAGCAAATGGAAAGT
GTTTTTGAGATGTCCGATTTGGGCTTAATGAACTATTTTCTTGGGATGGAAATTCATCAA
TGCTCCTCAGGAATTTTCATATCTCAAAGAAAGTATGCTCTTGATGTTTTGAAGAAGTTT
AAGCTAGAAGCTTGTAAAGAAGTTGCAGCTCCAATAGCTCAGAATGAAAAGCTTTCGAAG
AATGATGGAGAAAAGCTAGAAAACCCAACTGTGTACAGAAGCATTGTTGGCAGCTTGCTG
TATCTTTCAGCTACAAGACCTGACCTAATGTATCCAGCTAGCCTTCTTTCAAGATTCATG
AGCTATCCTACGAGTGTGCATCTAGGAGTAGCTAAAAGAGTTCTCAAGTTCTTAAAGGGT
ACCGTGAAGGATGGTATTTGGTATCACAGGCTTGACCAAATTGAGCTACAAGGTTATGCT
GATAGTGATTGGGCTGGAAGTGTGGATGACATGAAGAGCACCTCAGGCTATGTGTTCTCG
CTAGGCTCAGGTGCAATTTGCTGGAACTCAAAGAAACAAGAAGTTGTAGCTCAATCAACA
GCTGAAGCTGAGTATGTGTCGATTGCAGCTGCATCAAATCAAGCTATATGGCTTAGGAAG
CTCTTGTCAGATTTGTGTGTTGAGCTAGACAAACCAACTACAATCTATTGTGACAACAAG
TCAGCAATTGCTATAGCTGAAAATCCAGTTCAACATGGACGAACCAAGCACATCAATGTG
AAGTTTCACTCCATTAGAGAAGCTGAGAAGAATTTGGAGATCAAGCTCCAGCATTGCTCT
TCAGAAGAGCAGCTTGCTGATCTCTTTACCAAACCATTATCAAGACCAAGAATTGATTTT
TTGAAGAATCAGCTAGGAGCTTCCAAGACCAACCTCAAGGAGGAGTGTTGGAACATGTGA
GCTTGTCTTGGAAACAAGCACATGGTTTCCAGCnAGTTTTCCATAGCTTGTAAGTCCCCA
TGTAGTATTTAATTTCTTGTTTGACTTTGTACAAGTTCCTATGTTAGTGGCATTGGGAAC
TACnnnnnnnnnnnnnnnnnnnnnnnnnnnnnnnnnnnnnnnnnnnnnnnnnnnnnnnnn
nnnnnnnnnnnnnnnnnnnnnnnAACTTTTGTAATCTCnTTCTCTATTTAAATCAAATGT
TAAAGGCTGAAAATATAAGnAAAAAAAAACATATTnnnnnnnnnTTTCCTCTCAATTTCT
CTTCATCATTTCCATATTTCTTAAGAACTTGAGCTCAGATTTAGCTCAGTTTATAAGAAC
TTTAGCTCAAACCCAGCTAAGTTCTATTTCATTTCCGCATTTACAnnnnnnnnnnnnnnn
nnnnnnnnnnnnnnnnnnnnnnnnnnTAAnnnnTnAnaAnntnnnnnAnnnnnnnnnnnn
nnnnnnnnnnnnnnnnnnnnnnnnnnnnnnnnnnnnnnnnnnnAAAAnTnnnnTnAnTnn
nnnnnnnnnnnnnnnnnnnnnnnnnnnAnATnnnnnnnnnnnnnnnnnnnnnnn
>Copia-17_rCom#LTR/Copia
nnnnnnnnnnnnnnnnnnnnnnnnnnnnnnnnnnnnnnnnnnnnnnnnnnnnnnnnnnnn
nnnnnnnnnnnnnnnnnnnnnnnnnnnnnnnnnnnnnnnnnnnnnnnnnnnnnnnnnnnn
nnnnnnnnnnnnnnnnnnnnnnnnnnnnnnnnnnnnnnnnnnnnnnnnnnnnnnnnnnnn
nnnnnnnnnnnnnnnnnnnnnnnnnnnnnnnnnnnnnnnnnnnnnnnnnnnnnnnnnnnn
nnnnnnnnnnnnnnnnnnnnnnnnnnnnnnnnnnnnnnnnnnnnnnnnnnnnnnnnnnnn
nnnnnnnnnnnnnnnnnnnnnnnnnnnnnnnnnnnnnnnnnnnnnnnnnnnnnnnnnnnn
nnnnnnnnnnnnnnnnnnnnnnnnnnnnnnnnnnnnnnnnnnnnnnnnnnnnnnnnnnnn
nnnnnnnnnnnnnnnnnnnnnnnnnnnnnnnnnnnnnnnnnnnnnnnnnnnnnnnnnnnn
nnnnnnnnnnnnnnnnnnnnnnnnnnnnnnnnnnnnnnnnnnnnnnnnnnnnnnnnnnnn
nnnnnnnnnnnnnnnnnnnnnnnnnnnnnnnnnnnnnnnnnnnnnnnnnnnnnnnnnnnn
nnnnnnnnnnnnnnnnnnnnnnnnnnnnnnnnnnnnnnnnnnnnnnnnnnnnnnnnnnnn
nnnnnnnnnnnnnnnnnnnnnnnnnnnnnnnnnnnnnnnnnnnnnnnnnnnnnnnnnnnn
nnnnnnnnnnnnnnnnnnnnnnnnnnnnnnnnnnnnnnnnnnnnnnnnnnnnnnnnnnnn
nnnnnnnnnnnnnnnnnnnnnnnnnnnnnnnnnnnnnnnnnnnnnnnnnnnnnnnnnnnn
nnnnnnnnnnnnnnnnnnnnnnnnnnnnnnnnnnnnnnnnnnnnnnnnnnnnnnnnnnnn
nnnnnnnnnnnnnnnnnnnnnnnnnnnnnnnnnnnnnnnnnnnnnnnnnnnnnnnnnnnn
nnnnnnnnnnnnnnnnnnnnnnnnnnnnnnnnnnnnnnnnnnnnnnnnnnnnnnnnnnnn
nnnnnnnnnnnnnnnnnnnnnnnnnnnnnnnnnnnnnnnnnnnnnnnnnnnnnnnnnnnn
nnnnnnnnnnnnnnnnnnnnnnnnnnnnnnnnnnnnnnnnnnnnnnnnngnnnnnnnnnn
nnnnnnnnnnnnnnnnnnnnnnnnnnnnnnnnnnnnnnnnnnnnnGgAnnnnnnnnnnnn
nnnnnnnnnnnnnAnAnnnnnnnnnnnnnnnnncannnnnnnGAnnnnGnnnnnnnnnGA
GGnnnnCCnnnCAnCGnCnnGAGnTGtGACCAnTGCAAnAAGCAnGGnCACnCTCAnGAG
CGnTGTTGGCATCTCCAnCCGCAnCTTCGnCCGAnnnTCAACngAnGAGAACGAGnGAGn
nnnnGAGAAAnnAGAGACAGnnnnnnnnnnnnGAGGAnnAnAnAnnTTTGGCGGCGTGGG
TATGnTGAACGCATnTAACCCTAAGGGTTATGATGCGTTCnnCGnnTCGGGTnnGGAnnn
nnnnAnCGGGTCnGnnnnnnnnnnnTnnAAnTnnACnCGACCCGACTCnnntAnnnanAn
CnnnnnnnnnnnnnnnnnnnnnGnCCAnCCCAAnTncAnnnnnnnnnnnnnnnnnnnAnC
CnGnnCnCnnCCCATnnGnnnCAnCCCnGCCnnnnCCnnnnnnnnnnnnnnCAnTTCnnt
nGGCnAnnnnnGCnTCCnGGCCCnACCcnntAAAncGACCnGAnTCnngCCCAACAGAAA
AnTaCCAAATTTCTCAAnTTnTnTCTCAACTTCAGTCnATTnTnCAGCTTCAACAGTCCC
GTGGGnCAGGTTTAGTATCnCAAAATTATnnnnnnnnnnnnAAnAAATCTTCAAAnTGGA
TTATTGACTCCGGTGCAACnGATCACATGACTTGGGACtCnACAAAATTGCACAATTTTG
TCCCTACnGATTCCCAACATGTGATCGTTGCAAAnGGAnGTCGAGCTgAAATCTCTGGTT
TTGGCTCCTCAAAATTGTTnCATAATAnTAATnCnATTCAngATATTCTTTTATTACCTA
AnTTTACATCnAATTTATTATCTGTTGGTAAAATAACTCGnACTTTAAATTGTAATGTnA
TTTTCTCACCATCTTCnGTAATATTTCAGGATCGCACCACnGGGAAGACGATTGGTGAAG
GATACCTTGAnAATGGnTTATACTAcCTCAnnAATCCTnCCAATCAGTGTCTTnTCTCCn
CnAAACCTnTCAATCACAnCATTTTnCTnCATAGGCGGTTTGGGCATCCGgCTGATAAAG
TTTTAAATCAnTTnTTTTGTCTnAAAATnAATTCTnGTTGTTGTGACAcTTGCAAATTTT
CAAAnCATACTAGATTACCTTTTCCTGTnTCCTCTACnACnTCAAcnAAAATGTTTGATT
TAATTCATTCTGATGTTTGGGGACCTGCCCCCTGTACCTCTTAnAATCATTTTCGTTATT
TTGTCACnTTTATTGATGATTTCTCTCGCATCACTTGGGTnTATTTgTTAAAAGGnAAAA
ATGAAGTTTTTGCnTGTTTTCAAAAnTTTTTCAATTTTATTCAAACTCAGTATAATGCCA
ACATTAAAATCTTTAGATCTGATAATGGCACTGAATATATCAATAAAnAnTTTTCTGATT
TTTTCTCCACTAAAGGCATCTTGCAcCAAACTACCTGCATTTACACTCCCGAnCAAAATG
GAGTTTGTGAAAGAAAAAATCGTCATCTTCTTGAAGTCACCAGATCCnTACTTTTTCAAA
ATAATGTTCCTCAnATTTTTTGGTCTGATGCCCTCCTAACTGCTGCCTACCTCATTAACC
GCCTnCCTAGTCCAAAACTCAAAAATCTnAGTCCTTTnGAAATTCTCAAGGGnAGAAAAA
TnGAACTAGGnCACATTAGAGTTTTTGGGTGCACAGCCTTTGTTCATGTTAAACGTTCTC
ATAAACTGGAACCnAGTTCTGTCAAAACAGTATTCTTAGGGTACTCTTCnAnAAAGAAGG
GnTATAAGTGCTATGACCCGTGCACnCACAAAACCTATATCTCTAGGGATGTGTCnTTTG
ATGAATGTACACCTTATTTCACnnnTAAnCCTCAnCCCnCTCATGGGnCTTCnnnCTTGT
TATTTCCAnnnGATAACTCTTTnTTTTTTGACAGTTCAGTCCTCCCtCCTCCATCCAnCG
AGGAGACAGCTTCCGCAGCAAATCCcGAGGCCAACCCTTCAGGGGGAGCCAGTACCATTC
CCGAGGnCACTTCTTCAGGGGnnnnnnnnnnnnnnnnnGnAGaAGATGGATCACnAGnnn
nnnnnnTTGAAGAAGTCGCCCCACGCAGATCATCTAGACCTACCAGACCaCCAGTCAGAC
TAAGGGACTATGTGTCCCACAAGGTGACGTATCCTATTCAAAACTTTATTAGCTACCATA
gTATATCCAgTTCATATAGGACCTACCTAAATAAACTCACCTCCCATACTGAGCCATCTT
CCTTCTATGAnGCTAACACCGATCCTAAATGGTGTCAGGCcATGAAGGAGGAGCTTCAGG
CnCTTGAAAAAAATGACACCTGGAAATTAGTcCCTCTACCACAAAATAAAAAACCTGTTG
GGTGCAAATGGGTATATAAAATTAAATATAAACATGATGGAACAATTGAGCGATATAAGG
CTAGATTGGTAGCAAAaGGGTTCACTCAAACATATGGGGTAGACTATCAGGAAACCTTTG
CnCCTGTAGCAAAAATGAGCACnGTTCGCATTTTATTGTCTGTTGCTACTAACTCAGGAT
GGAGCCTATATCAAATGGATGTAAAAAACGCnTTCCTCCAAGGGACTCTCGAAGAAGAGG
TnTACATGACTCTnCCTCCAGGTTATGAGnCTACCACCAACCAATCCATGGTATGTAAAC
TAAAAAAGGCCATCTATGGATTGAAACAATCTCCAAGAGCATGGTATGCCAAGCTAAGCC
nTTTTCTTTTAAAACTCAATTTCATTAAATGTGCATCTGATTCTTCTATGTTTGTCAAAC
ATACTCATnCnTGCACnATCATTnTTCTnATTTATGTTGATGACATTATCATAACAGGtA
ACAATAATnAAGAAATTGAGGAAGTnAAACAAAAATTAAAAGAGGAATTTGACATCAAAG
ATCTCGGACAACTGTCCTACTTTCTTGGAATAGAAATAGCCAAATCnCATAAAGGTCTAT
TTCTGTCCCAAAGAAAGTACGTCCTTGATCTATTAAAAGAAACAGGAAAACTAGGAGTAA
AACCTnTAGATnCACCAATGGAGACTAAAgTtAAACTTAATCTTGAAGATGGCAATCCTT
TAGACAATATAGGGCACTATCAACGACTAGTAGGGAAACTAATCTAnCTCACnGTAACCA
GACCTGACATCACCTATGCTGTAAGTATGGTAAGTCAGTTCATGCATGCACCTCGCACTA
GTCATTTAGATGCCATCAATAGGATTCTTAGGTATCTCAAGGGnACTCCTGGTCAAGGGA
TTTGGATGAAAAATAAnAnTTCAAATGATATTgTTGGTTTTTCTGATGCAGATTGGGCCG
GAAGCTGTGACAGAAAATCAACnTCTGGnTTnTGTACATTTGTGGGTGGCAATCTAGTAA
CTTGGAAAAGCAAGAAACAAACTGTAACTGCnAGATCCAGTGCAGAnGCAGAATACAGAG
CAATGGCATCAACAGCCAGCGAACTAATATGGATCAAGCAAGTnCTTACAGATATGGGAA
TTAAnAnCAAAGnACCAATAAAGATGTACTGTGACAATCAAGCAGCAAGACATATTGCTT
CAAACCCnGTCTTCCACGAgCGCACCAAACACATCGAAGTAGATTGTCACTTTATAAGGG
AAAAnGTTCAATCTGGAGAAATTGAAACTCCATTCATCAGAAGCAATGAACAATTGGCAG
ATATnCTCACAAAAGCnCTaAACAAATCTnATCATCAnAAnCTTCTCAGCAAGATGGGAT
CnATnAAnCTATTCGAACCCAnCTTGAGGGGGAGTGTTGAAGAACAAAAGCAAAACACAn
nnnnnnnnnnnnnnnnnnnnnnnnnnnnnnnnnnnnnnAnnAACCAACAGnnAAnGACnG
nnGGTCAnGGCCTCAGnnTnTATCATCACnnnnnnAGGCCnnAAAGCTGAnATnAGGAGC
AACCTTTCTTCCCTAAGGAAGAAAGGTCACTTCnACnAATCnCAGnnTAnnnAnAnGAAC
GTTAncATAGAnTTnnGGnnnnnnnnnnATAGCAATAAGACCGTTnnnAnnAAnnnTGTA
TATAnnnnGnTCAnnCnnAnTnnAnnnAATCTCAGAATTnnnnnATTnnTAAATCATCAC
AGATtAATAnnAnnnnnnnnnnTCAnnnnTTTnnACAnnnnnnnnnnnnnnnnnnnnnnn
nnnnnnnnnnnnnnnnnnnnnnnnnnnnnnnnnnnnnnnnnnnnnnnnnnnnnnnnnnnn
nnnnnnnnnannnnnnnnnnnnnnnnnnnnnnnnnnnnnnnnnnnnnnnnnnnnnnnnnn
nnnnnnnnnnnnnnnnnnnnAnnnnnnnnnnnnnnnnnnnnnnnnnnnnnnnnnnnnnnn
nnnnnnnnnnnnnnnnnnnnnnnnnnnnnnnnnnnnnnnnnnnnnnnnnnnnnnnnnnnn
nnnnnnnnnnnnnnnnnnn
>Copia-18_rCom#LTR/Copia
nnnnnnnnnnnnnnnnnnnnnnnnnnnnnnnnnnnnnnnnnnnnnnnnnnnnnnnnnnnn
nnnnnnnnnnnnnnnnnnnnnnnnnnnnnnnnnnnnnnnnnnnnnnnnnnnnnnnnnnnn
nnnnnnnnnnnnnnnnnnnnnnnnnnnnnnnnnnnnTGTTGAAGAAnnCTnAATATnTGT
TGAAnAnnCACCAAAACCAGnCAnnAACAATGTTCAAnAGTCAAAGACTGGCAGTAAGGA
CCAACAGTCTTTGACTGTTnGATATGGCCTCAGAACTCTAGATCATCACAGGCCTATTAG
GGAAAGGGAGCAACACCTCTCCCnTAAnGGGAAAAAGnCTnCTTCnACCTATCCCTAAGC
TAGATTTAAACGTTGGAGTnCAACAAnCAACAACAAGGAGCAATAGGACCGTTGCAAACA
TACTTGTATATAAnAnAAnAnnnnTnTACTnAATAATnTnAGAATTCAnATTTnnnnnnn
TnTnnATnAnAGATCATAAnATAAACnCAATTTnTTCAnGGTATCAGAnnnGGTTTAACC
TCTCATCATCTACCnCAACCACAnAAAnTCAAAATGnCTCACAATGAnnTTTCnAAnnTA
ACnAnCnTTGTnCTnAAAGGCnnnnnnnnnnnnnnnnnnnnnnnnnnnnnnnnnnnnnnn
nnnnnnnnnnnnnnnnnnnnnnnnnnnnnnnnnnnnnnnnnnnnAAnnAGACCAnnnnCn
ATCAAnCnAGnnCAACCAACnAAAGAAGAAACAnAnGAnATTGAGGAATGGCAGACAnCC
nAnCACATGGTnATGTCnCTCCTCACAAAnACAATGGAACCAnAGATCTCnnGACTnTGC
ATATTGCTnGAATCCTCACnAGnAATTTGGnnnAAAATGAAAnGCnTATACnGnCACnAG
CAnAATTnTGCTCATnTTTTnAAnnTnAAGCAnGAGCTnTCnCAnATnAAAnAnGGnACA
AAATCnAGCACAAnCTACGCTAnAnAAnTnnTAACCAGGTGGGAGGAGTTnCAAAACTAC
CTCCCACnCACCACAGATnCnnAnGAnATnAGAAAGAnAGnCGAACAAGATTTnGTTTAT
ACnTACCnnnGGGGCCTGGACTCnnGTTATGAAGCTCTGnGCTCGCAAATCTTGTTGTCC
AACTCCCTCCCnAAGATTGATGCCGTCATAGCCATCTTCCAGCAGGAAGAGACTCGACGA
AGCACGATGAACGCCTCCAGCCCCTCCAACCCAGAAAAnCGGGCGTTTTTCTCACGCCAT
nTCGACCTCCACGAnGGGTTGCGCGCGAAGGGGACGCCTGCGTCTGTCGACAGGTGCGAC
CACTGCCGAAGGCAGGGGCACACCCACGACAGATGCTGGCACCTTCACCCTCATCTGCGG
CCTCTCCATGGTCGGGGTGAnnnAGGGAGAAGGGGnGACGCACGCAACAGGGGCGGCGGC
GGAGGGAGAAGGGAGAAnnnnnnGGAGCGGTTTGGAGGCAGCTGCnTnnnnnnnnnnAGG
AGnTGGnnAGAAGAAGAAGAAAGAAAACCTAAAGGAGAAGnnnGnnnnATGGGCAACATA
TGCCCCCTAAnnnACGGGTCGGGTTATTTnnnGGGTCGGGTCCGACAAGTCGATCCGAGC
CCACCAACAGTTGGCCCAGGCCCGAGCCCAGTAACTCCTCCCAGTCCGGCCnAnAnnnnn
nnCnnnGACCCGAGCCCAGTAACCTTGTCCGACCnGGCCCnnnnAAnTGGCCCAnCAnTA
ATCCnGCCCnnnCCGnnCCAGnnAGCTGGCCCACCACAGATCCAACCCGGTTTGCAGCCT
CCACCCGACCCGCCCATGCAGAAAATTTGCATCTTTCCCAGCTCATTTCTCAGCTCCAAT
CTCTTGTAAATCAnCAGCAGTCTCATGGGTCAGGTTCAGTTTCTAACTCTCAAAATTATT
CTAATTTGTTTCACTCTAAAGATTGGATTATTGATTCAGGTGCTACCGACCATATGACAT
GGGACGCAACnAAACTACACAATTTTGTTCCCnTTGAATCTCAACATGTGATCACCGCAA
ATGGTGCCCAAGCCAAAATnTCTGGCTGTGGCACCTCCACCATCTTCCGCAAAAATATTC
ATGATATATTATTnTTACCTGATTTTCAATCAAACTTATTATCTGTTGGCAAAATTACCC
GTCATTTAAATTGTAATGCTATTTTCTCACCAACTTCAGTACTGTTTCAGGATCGCATCA
CCGGGAAGATGATTGGTGAGGGATATTTTAAAAATGGTCTTTACTACCTTAGAGACTCCA
CTACCCGTTGTCTTGCGTCAACAAGTCCGGTCAATCAAGGGATGTTGATGCATCGGCGAC
TTGGGCACCCCTCCGATCACATCCTAAACAAACTTTTTCCTTGTCATTTAAATTCTGnTT
GTTGTGATATTTGCAAATTTTCTAAACATACCAGGTTACCGTTTCCTGTGTCCTCCACTA
CTTCCATAAAnATGTTTGATTTAATTCATTCTGATGTTTGGGGACCTGCCCCCTGTACTT
CTTACAATCATTTTCGTTATTTTGTCACCTTTATTGATGATTTCTCCCGTCTCACTTGGG
TATACTTACTAAAAGGAAAAAATGAAGTTTTTTCCTGTTTTCAGAATTTCTTTCATTTCG
TTCAAACTCAATATGATGCCAAAATTAAAATTTTTCGATCCGATAATGGCACTGAATATA
TTAATAAAAACTTTTCTGAnTTCTTCTCCGCACAAGGCATTTTACACCAAACCACCTGTA
TTTATACTCCTGAACAGAATGGCGTTTCTGAACGAAAAAACCGCCATCTTCTTGAAGTCA
CTAGATCACTTCTTTTTCAACACAATGTTCCTCATATTTTTTGGTCTGATGCCCTCCTCA
CCGCTGCCTACCTTATTAACAGATTACCTACTCCCACTCTTAAAAACCACAGTCCTTTGG
AAATCCTTAAGGGTCGAAAAATAGATTTGGGCCACCTTCGAGTTTTTGGTTGCATTACTT
TTGTTCATATTAGACGATCCCATAAACTTGACACAAGTTCCGTTAAAACTGTTTTCCTAG
GGTACTCnTCTGnAAAAAAGGGGTACAAGTGTTATGACCCCTCCACACACAAGTCCTATA
TTTCTAGAGATGTGTCTTTCGATGAAAGTACAnCCTACTTCnCCACTnnTACGnCCCCCC
CnnnnnnATCCCCCnnnnnnTTATTTCCCGATAACTCTTTCTTATTTGACAGATCAGAnn
nnnTCnCTCTCCCTCAGCCGATnTGGAnnGnGGnnnAnnGTCCTGTTCCCGCGnCAACTn
CTTCAGGGGGAGAAAATGAATCACAAGTAGAAGAAGCAATTGCCCTGCGGAGATCATCTC
GACCATCTAGACCTCCTGTTAAACTAAGGGACTATGTGTCCCACTCGGTATTGTATCCTA
TCCATCGCTTTATTAATTATAATTCAGTCTCGAAnTCTTATAAGGCATATCTCAACnCTC
TTTCTTCTCACACTGAGCCAAGTTCTTTCTATGAGGCTAACACCnACCCTAATTGGTGTA
AAGCCATGAAAGAAGAACTCCAGGCCTTGGAGAAAAATGAAACTTGGAAGCTTGTCCCCC
TACCACCAAACAAAAAACnGGTGGGnTGTAAATGGGTGTATAAAATCAAATACAAGCATG
ATGGTTCAATTGAGAGGTATAAAGCTAGGCTAGTAGCGAAAGGCTTCACTCAGACCTATG
GTGTGGATTACCAGGAAACCTTTGCTCCGGTAGCAAAAATGAGnACTGTTCGTATTTTAn
TATCTGTTGCTACTAACTCAGGnTGGnGnTTATTTCAnATGGACGTTAAGAACGCATTTC
TnCAAGGnTCnCTnGAAGAAGAnGTnTACATGnCTCTnCCTCCAGGTCAnAAnTnTnCCT
CTGACTCCTCCCTGGTATGTAAGTTAnAAAAGGCAATCTACGGnTTGAAnCAATCnCCnA
GAGCATGGTATGCCAAGCTAAGTCATTTTCTnTTAAAAATTnATTTCAnCAAATGTACCT
CTGATTCnTCnATGTTnGTnAAACACACTCnCACATnCACnATCATTATnnTnnTnTATG
TnGATGACATTATnnTAACAGGnAACAATAATGAGGAnATTGAnnAAGTAAAnCAAAAAT
TAAAAAGGGAATTTGACATTAAGGATCTnGGTCAATTAACnTACTTTCTnGGAATAGAAA
TnGCnAAATCTCATAAAGGnCTATTTCTGTCTCAnAGAAAGTAnGTnCTnGAnCTnnTAA
AnGAAACAGGnAAAATAGGAGCnAAnCCTATAnATACCCCnATGGAnACnAAnACTAnAC
TnAAnTTAGAnGATGGTGACCCnCTAGATAACATAGGTCATTACCAGCGCCTnGTnGGnA
AATTGATTTAnTTAACnGTCACnAGACCTGAnATTAnTTATGCTGTnAGTATGnTnAGCC
AGTTTATGCATGCTCCnCGTACnnCTCAnTTAGATGCnnTTGATAGnATCCTnAGATACC
TCAAAGGnACTCCAGGnCAnGGTATnTGGATGAnAAATAATAATAATGCTAnnACTATTn
nTGGTTTCTCTGATGCAGATTGGGCAGGnAGTTGTGACAGAAAATCnACTTCAGGATTCT
GCACnTTTGTAGGAGGAAACCTAGTnACnTGGAAGAGCAAAAAAnAATCnGTAACnGCAA
GnTCCAGTGCnGAAGCnGAnTATCGnGCCATGGCATCnACnGCTAGTGAnCTCATnTGGA
TnAAnCAAGTnCTnGnTGAnATGnnAnTAGAAnnnAAAGGnCCnATGnAGATGTACTGTG
ATAACCAAGCAGCCAGACACATCGCATCnAAnCCAGTCTTnCATGAAnGnACTAAACAnA
TTGAAnTTGAnTGTCACTTCATAAGAGAnAAAGTnCAATCnGGAGAAATnnnAACTCCnT
TCnTCnGAAGCCATGAACAACTGGCAGATATnTTCACnAAAGCnCTnGACAAAGCAAnTC
ATCnAAnnCTnCTnAGCAAGATGGGTTCTATCAACnTATTCGAACCCACCTTGAGGGGGA
GTGTTGAAGAnnnnnnnnnnnnnnnnnnnnnnnnnnnnnnnnCnnnCAGnAnnAAnnnTn
AnnCAGTCAAAnAnnnnnAnnAAGnACCAAnnnGTnnnnGnnnnnnGGAnATGGCCTCAG
nnCTnTAnAnnnnnnnnnnTCATCACAGGCCTnnnAnnnnnGGnAAAnGGAGCAACnnnT
CTnCCCTAAnGnnnnAAAGGnnGCTTCAACCTATCCCTAAnCTAGAnnTnAACGTTGGAn
TnnAnCAnAnnAnnnCAACAnGnAGCnnnAGGACCGTTnCAAnCnnAnnCnTGTATATAA
CAnAnCATnCTnnnAnTnnnnAnnCTnAGAATTCnnATTnnnnnAAAnAnTCATCAnnGn
nCAnAnnnnTnTnAAnnnAATTTnTnnAnnnnnnnnnnnnnnnnnnnnnnnnnnnnnnnn
nnnnnnnnnAnnnnnnnnnnnAnnnnnnnnnnnnnnnnnnTnnnnnnnnnnnnnnnnnnn
nnnnnnnnnnnnnnnnnnnnnnnnnnnAnnnnnnnnnnnnnnnnnnTTnnnnnnnnnnnn
nnnnnnnnnnnnnnnnnnnnnnnnnnnnnnn
>Gypsy-5_rCom#LTR/Gypsy
nnnnnnnnnnnnnnnnnnnnnnnnnnnnnnnnnaGCAAnTACGCTAGCGGAAGTAAATTn
ACGAAAGTGGCACAAAGAGAnCGCAAGAGTTnTGGAAGTGTATnCTTGTATTGnTTAATT
CACACTAAnnCTAnTTACAATGAGCACAnCTnnnTCTCTCTnTACAAnnnnnnnTCntnn
nnnnnnnnnnnnnncnnnnnnnnnnnnTTACAAATGATACAAGGAAGGGGTATTTATAGn
nTTtnnnnnnnnnnnnnnCCCCCTGTCCGCCAACATGGCCnnnnGTGTTCCTnnnGGCCG
TnnnnGTnnnGAAnATnnnnGnGnnnCnnnnnnGTGTTGnGAACACnnnnnnnnGGTCTn
GGGTAAATAGCCGTGTTACCTACTGTGGCCGTGTTnTCCCGAAGCTTCTAGGCCnTTCGC
AnTTTnTATTCAACCAACACGGGCGTGTCCnTGGGCGTGTTGGnCAACACGGGnnnnnnn
nnnnnnnnnnnAGTGTTgnnnnnnnnTCnACAnnnnnnnnnnGnnnnnnnnnnAATnCnA
CACGGnnnnnnnnnnnnnnnnnnnnnnCCGTGTTGTGCAGCCTTCCCTTGCTAGnnnnnn
nnnnnCTGCGAGGCGGGGCGTGACATTCTCCCCCACTCAATCTGGCAACGCCCCCGTTGC
CTGCTCCTCGTAAGCTTTAATTTTCTCCTCAAATTGCCACAAGTCGCGAATTGGCTCCCA
ACTTGCCTCACTCTCGGGGAGTCCCTTCCACTTGACnAGAAACTCCGTCATAGGAGGTTG
ATTGGACTGTGGCACCTTACGGTGGGAGATGATGTAGTCCACnTCTTTGTCATACTGAGC
CCGCACATTCAAAGGAGCTCTnGTAGACTTGCCTCGGCTTGGGTCATCATGATCCTCCTT
nTAgGGCTTCAACAgGCTCACaTGGAAAACAGGATGGATCTTGATGCCTTGGGGAAGTTC
aACCTTGTACGCCACCTTTCCCACtCGTTTAATAATGGGGAAAGGtCCATCATACCTTCT
TCGGAGCCCCCAATGAAGTCCGTCGGCTTTcCCATGCAGGTATAGCTTGACAAGCACTTT
ATCCCCTTCTTGAAACTCCATTGGTCTCCTCTTCcTGTCCGCCCACTTCTTCATTCGCTT
AGATGCCTTTTCCAAGTAGGCTCGaGCGACATCGGCTTGCTCCTTCCATTCCTTCGCAAG
CTTaAAGGCGGGTGGACTGCGGCTTGACCAgTCTAGGGCAAGAGTGCTCGGnGTGTAGGG
TTGTTGGCCCGTAACTATCTCAAATGGACTCTTGCCGGTAGACTCACTTCTTTGCAAGTT
ATAAGAGAATTGGGCAACATCAAGCAACTTCGCCCAATCTCGTTGATTGGCACTCACGTA
GTGCCTCAaATAAAGTTCCAAAAGTGCATTGATCCTCTCCGTTTGCCCATCCGTcTGGGG
GTGCATACTCGTAGAGAACCTGAGGTCGGTGCCTAATAGCTTGAACAACTCCGTCCAAAA
CCGACCCGTGAAGCGAGTGTCCCGATCGCTCACTATGGATTTTGGCACACCCCAATATTT
TACCACATGTTTCATAAAnAGACGGGCAGCTTCTTCGGCGGTGACGGCCTTTGGAGCTGG
AATGAAGATGCCGTATTTAGAGAACCGATCCACCACCACAAAGATCCATGCACATCCTTC
TGACAAAGGAAGCCCCACAATAAAATCCATGGAGACACTCTCCCATGGTCTCTCAGGAAT
AGAAAGTGGCTCTAGTAAACCACCCGGGGCTTGTTGCTCCATCTTGTCTTGTTGGCACAC
AAGACAAGTCCTCACATAGGCCTCCACATCTTCCCTCATGCGAGGCCAATAGTAGGCATT
CTCCACAAGnGCCATCGTnCGTTGAATGCCGGGATGACCTGCCCACTTGCTGTCGTGGCA
CTCTTTAAGGATCTCCTTCCTTAGATTATCATGGAGCGGCACATATAnCCTCCTTCTTTT
TGTGTAAAGCAAGTCTCCTTCCAGCCAAAACCTTCGAGTCTTACCTTCTCGAATAAGAGC
AAgGAAGTTCTTGGCCATnGGATCATGCTTTAGCCCCTCCTTGATGCGCTCCGCCAAGTT
GCATGCAGGACGGCTTATATCGGCAAGCTCCCCCTTCCTGCTTAGGGCATCGGCAACAAG
GTTTGCTCTTCCTGGCTTGTACTCCATGACATAGTCAAATTCCGCAAGGAAGTCTTGCCA
CCTAGCTTGCTTnGGTGTGAGCTTCTTTTGTGTTTGAAAGTAGCTAGTGGCGACaTTGTC
GGTTTTGACAACAAACTTGCTCCCAAGCAAGTAGTGCCTCCAAGTCCGCAAGCAATGGAC
TATCGCGGTCATCTCTTTTTCTTGCACCGTATACCTCCTTTCGGTGTCATTCAATTTCCG
GCTTTCAAAGGCTATCGGATGCCCCTCTTGCATAAGTACTCCACCAATAGCAAAATCAGA
AGCATCCGTGTGGATCTCGAATGCCTTTGTATAGTCGGGGAGTGCTAAGACCGGCTCCTC
CATAATCGCCTTCTTTAGCCCTTCGAAGGCTTCTTGGCACTTCGTAGACCAGTCCCAGGC
ACGACCCTTCTTTAGTAAATCCGTTAAGGGAGTGGCAATGGAAGAATAACCCTTAATGAA
CCTCCGGTAGTAGTTCACCAATCCAAGGAAAGACCTCAACTCCGTCACCTTGGCCGGCGG
CTCCCAATCTTGGATGGCCTTCACCTTTGAACCGTCCATCCTCAACTTCCCATTGCCAAC
GACATGCCCAAGGAACGCCACTTCTCGTTGGGCAAACAAGCATTTCTCCTTTTTAACGTA
GAGCTCGTTAACCCGCAAGGCTTTGAACACTAGCCTTAAATGCTCTACGTGCTCCTCCAG
nGTGTTGCTGTACACAACAATATCATCnAGATAAACAACAACAAATTGATCAAGGTAAGG
AGCAAGTACCTTGTTCATCAAnGTACAGAATGTGGCCGGCGCATTTGTGAGGCCAAAGGG
CATGACAAGGAATTCATACGATCCATATCTCGTCACGCACGCCGTCTTTGGCTCATGTCC
TTCGGAGATGCGTACCTGATAGTACCCGGACCGTAAATCCAACTTGGTAAACCACTTAGC
ACCACCAAGTTGATCAAAGATGTCCGCAATGTTAGGAATCGGGTACTTATTCTTGATTGT
AATCTTGTTnAGCGCTCGGTAGTCAATGCATAACCGAAGAGACCCATCATGCTTCTTCTG
GAACAAnACCGGCGCACCATACGGAGCTTTGGACGGCCTTATATAGCCTGCATCAAGCAG
CTCCTTAAGTTGCCTCCTTAATTCCTCCAGCTCAGGAGGCGCCATACGGTAGGGGGCAAA
GGCGGGTGGTTTGGCTCCCGATTCTAGCTCAATCTCGTGGTCCACTTCTCGGCGTGGAGG
AAGCTTCTTCGGCAGCTCTGGCGGCATAACATCTTTAAACTCATCAAGCACGCCTCGGAT
AGGGCTTGGAAGTGTAGCnTCATCAACATGGGTACCTTCTTCCACTTTAAGGGTTGCTAG
GAAGGTTGGCTCCTTCCTTTTTACCCCTTTTGAGAGCTGTATGGCCGACACCATCTTATC
TTGACTTAACTCCCTtTTTATCGGCACAACACAAGGTTGGCCATTCTCCATTATGCACAT
GGTGTTGGCGTAAGGAACCAAGAATGCCTTCACCATGTCGAGGAAGTCCATACCAAGATA
AAATCGTTGATCATCAATAGGAGCAATTGTGATATCGACCTTACCTTGCCATTGGCCTAT
TCGGATGTTAGTTCCTCTCGCAATGCCAATGATAGGTAATCTCTTTGCATTCACCCCTTT
AATGAAGCCCTTTTCCTTCTTGTAAGGCAGCTTAATAGAGTCAGCCACCTCTTTCGCCAT
GTATACCGTGTCAGCTCCAGTGTCCACCATGGCTTGAATACTCnTGCCTCCGATATTnGT
CTCCACGTACATTCGnCCACGAGGCTTTTGCTCCACTTTGGCTTGGATAGCATTGAGGAG
TCGAAGGGAAGCAAGTCTTCGCTCTTCTTCTTGCCTTTCCTCTTCGGTGATCACTAgCGC
TCCAAGCTTTCCtCGCTTTGGACAATCATAnGCCCGATGAGGTCCGTCGCATATGAAGCA
GGCAAGCTTTCTCGGGGAAGAACTACGCcTGTCTTCCTTCTTCCACTTGCCCTTATCCTT
GTATGAAGCCTTACCATCCTTGGTGGAAGATTTTCCCCTATCTCCACCACCTTTGTCACT
TCCTTCGTAcTTCTTTACCTTTGGCTTAAACGAGTCCTTCCTCTTCAACTCTATCAAGGA
CTCGGCAACCGCCATCGCGGTGGCAAGGTCCTGCACACCTCGCCTTTCTAGCTCCAACTG
AGCCCACCGAGATAACCCATCAATGAAGGCATGAAAAGCTTCCTTCTCCCCCAAATCGGG
AATCTCCAACATCAATTCGGAGAATTCCTTCACATATTCCCGAATATGACCATCTCTATG
TTGGAGACGTCGAAGCTTTGACCTnGCCTCCTTCTCGGCATTGTCGGGATAGAATTGCTT
CTTAAGCTCCCGAACAAAATCTTCCCAAGTATTAATGGTGCAGAGGCCCTTTTTCACATC
CTCGCACCTCCGTCTCCACCAGACGGTAGCAATATCACACAAGTAGAGAGATACGGACTT
TACCTTAGTGGTGTCGTCCACGATGCCCACTGCCTCAAAGTATCCCTCCAAGTTCCACAG
GAAGTTGTCGATCTCCCTCGCATTCCTCGCCCCACCGTAGGCTTTTGGTTTAGGAGCATC
GACTTTGTGGACCGTCGCTGCTTGCGCTCCCCCACTCTTTGCCAACGCGGTCTTGCACAA
ATTAAGCTCCACCTCGAGCTTATCGACCTTCTCTAGGCATTGGACAAGCAACTTCTTGAG
AGCCTCATTGTCCCTtGATAAATTGTCGGCGAGAACATTCAAGGCACCTTGCATCTCCTC
GCGAAGCTCTCCATCGTCCCCCTTGGACTCTAGCTTCTCGATGCGTAGGTCCATGTCTTC
GATTTTATCCCCCCAATCGGACATGGTAGTCTCCACCTTGACTAGCCTTTCCTCCATCGC
GCCAATCACGTCGCGGGACTTATCCCTCCGGCCCTTTCCGCTATCCTTTCCTCCTTCCCT
TGGAGTAGGAGGAGCGGTAGAAGTAGATTGCTCACCAACCTTGGCCATTATCTCGTGCAA
GAATTCTCCCAAAGAACTTATCCGCGCTaTACTTCCAACTGTGGCGTGATACnAACCTGC
TCTGTCTCGAACTTGGCTTTGTCTCGAACCnnGCTCTGATACCAACTGTCACGTGAGTTT
TGTTTTATCnCCAAAACTTTGCCCACGTGCGGCCTAGCTTGCTTGATTTCCCCGAAAGTC
AAGATAGCTAGTCAGCCTACCCTTGATTGCCAAACcCGGCAGAATGATAGCAAATACGCT
AGCGGAAGTAAATTCACGAAAGTGGCACAAAGAGAnCGCAAGAGTTGTGGAAGTGTATaC
TTGTATTGATTAATTCACACTAAaGCTACTTACAATGAGCACACTnnnTCTCTCTCTACA
AnCnnnnTtnnTnnnnnnnnnnnnnnnnnnnnnnnTTACAAATGATACAAGGAAGGGGTA
TTTATAGnnTTnnnnnnnnnnnnTnnCCCCCTGTCCGCCAACATGGCCGTGtTCcnGGCC
GTnnnnnnnnnnnnnnnnnnnnnnnnnnnnnGTTGnGAACACGGTnTnGGGTnAnTnGCC
GTGTTACCTACTGTGGCCGTGTTnTCCCGAAGCTTCTAGGTCTTTCGCATTTTTATTCAA
CCAACACGGGCGTGTnnnnnnnnnnCTnGnGnntnnTnGnnnAnAnnngnnntnnnnnnn
nnnnnnnnnnnnnnnnnnnnnnnnnnnnnnnnnnnnnnnnnnnnnnnnnnnnnnnnnnnn
nnnnnnnnnnnnnnnn
>Copia-19_rCom#LTR/Copia
nnAnnnATnnntcannnnnnnnnnnttaanaAnTAaTCATgcanntgnnnnnnnnannnn
cannacTggCaAnGataaagnnnnnnnnnnnnnnnnttAananTcAanTttnTtttcgnA
TTAnnnattnanatnctnntgcannnnnnnTtttAAAcnGaagnnnnannnnnnnnnnnn
nnnnnnnnnnntncntnnntgnagntnAngtAAnAnaATnaAnAgttATnnAgnagnAAa
tggnncnnnnaatTGATGGACTTATTCTTCCGTAAAATtAGTTAnCTTTGAACTaATTTt
ATacAGTTgCTATTTTCTTTCTGTTTAGTTAATAAAaAgaCCTATTATTCAgGTcTGAAT
AAnTATCTTTGATTaTgTTTTGTTAGACTCTTAGTAGGTGAAAACCTAAcGTCTCnTTTA
AaTTGTAAAAGGCTATTTAAGCCAAGTATTCCTTTtAATnnnnnncTAnGTGAnaTCCTT
TTGCTCTTAGCAAATAtTGTGTtTGCATTTTAtTGTGTgAGTTCTAgCTTCTAcAATTGG
TATCAGAGCCTCAcCAAGAGaTcTgATTTCaAGnGTGAnnnAAACAnGAGTgAAnTTGAG
AGTGAAAACnnnnnnnnnnnntAGAGTGAGAAGAAATgTCGAATgAAGGAcAGAACtTGT
TGAGTATCCCCAAGTTTGATGgTGATTATGATCACTGGAGTATGCTGATGGAGAATTTAC
TTCGTTCCAAGGAGTGgTGGCATCTCATTGAtCCAGGATAcGTTGAGTTGgGAGCAgATG
CAAAGGAGAGtGATGCCcAGAAGACaGtAAGAGCAGAGCTGAAgTTGAAGGATCTGAAAG
TCAAAAATTATcTATTCGCAGCCATAgATAAGAGCATTCTGAAGACAGTCCTGCAGAAAG
anACATCTgCAcAGCTcTGGgAATCAATGAgAAGGAAATATCAAGGAAGTGAGAGGGTAC
AAAGAGCCCAATTACAAGCTCTCAGAAGAGAATTTGAAATCcTTGAAATGAAAGAAGGAG
AAACCATTGTCGAATATTTtTCtAGAGTTATGATaGTGGCAAAtAACATGCgCAACAgTG
GAGAGgCAATGCAAGACACTCAaATTGTGGaGAAGATTCTGAGAAcTCTCACTGAGAGAT
TtAATTACATAGTTGTCTCGaTAGAGGAATCAAAAGACATAAGCTGCCTCACAGTTGATG
AAgTTCAAAGTTCACTcATTgTCCATGAACAgAAGTTcTGAAGAAAGATCAATGAAGAAG
AaCAGGTGCTCAAAGTgACTCAAGAGGAgAGAAGCGGAAAAGGAAGAGGCAGGAGCACGT
TTGGAGGGTACCgAGGAcGAGGACGGGGGAGATCATCACcAGtTTACAAAGCAGcAATAa
AGTGCTTCAAGTGTCACAAAcAAGGACACTTCCAcTACGAATGTCCAGATTGGGAAAGGA
GGGCCAACTTTGCTGAGTTAGAGCATGAAGATGAGCTGCTACTCATGGCATATGTTGAAG
AAAAGAAAGCAACAAGAGAAGAAATCTGGTTCTTGGACTCGGGATGCAGCAATCACATGA
GTGGAAATAAAGAGTGGTTTATAGACTTGAATGAGGGCTTtAAGCAGACAGTAAAATTGG
GAAATGACAGtCGTATTGCAGTGATGGGGAAAGGAAGTGTGcGGTTGTGTGTAAATGGCA
TCGTTCAGGTAATCACCAATGTTTATTATATTCCTGAACTCAAGAATAATTTgTTAAGTG
TTGGaCAGTTACAAGAGAAGGGGCTCACCATATTAATCCAGAATGGCACCTGCAAAGTAT
TTCATCCTAtAAGAGGATTAATCATGCATTCAGATATGAGCGGAAATAGAATGTTCTATT
TCTTAGCAGAaATGGTGTCAgCTCTACCTAAATGTCTGCAAGTTGAAACTGATGATGAAT
CACGACTATGGCATTCACGaTTTGGACATCTCAACTACAAGGGACTCAGAACTCTTGCgT
ATCGAGGAATGGTTGAAGGGCTGCCTACTGTGAAAACcCCACAAAAGCTGTGCACACATT
GTCTCGTCGGAAAGCAACACCGAGATCCtATTCCTAAAGGAAATCTCTGGAGAGCAACAC
ACAAAcTGCAGCTTGTGCACTCAGACATTTGTGGCCCTATTAGTCCAATTTCCAGCAGCA
ATAAGAGGTtTATTCTAAGTTTTATTGATGACCTTACACGTAAAACTTGGATATATTTTT
TGAATCAGAAATCAGAAGCATTGGAGGTATTCAAAGGATTCAAAACATGGGCTgAAAAGG
AGGCTGaAACAAGCATCAAATGTTTGAGAAcGGATAGAGGAGGCGAGTACAACTCGAAGG
AGTTCACAGAtTTTTGCAGtATTCATGGAATCACTCGACAACTAACGGCAGCATACACCC
CtCAACAAAATGGTGTTGcTGAGCGAAAAAACAGGACGATCATGAATATGGTGCGCTCGA
TGCTGgCTGAGAAACAAATGCcGAAGGAATTCTGGGCTGAAGCAGCAAATTGGTCAATTC
ACATCCTCAATAGATGTCCAACAGCAGCTCTTGAAAATATGACTCCACAAGAAGCATGGA
CTGGCTGCAAACCAAGAGTGaATCACTTCCGAATATTtGGATGTCTTGCTCATGTACATG
TTCCAGATCAGAGAAGAAGAAAGCTAGATGACAAGAGcAGAGCACACATATTTCTTGGgG
TGAGCAAGGAGTCCAAAGCATATAGACTCTTTGATCCTATTACCAAGAAAATAACAATCA
GCAGAGATGTAAAATTTGAAGAAGATGCATGCTGGACGTGGGAACAAAGCAAAGGAGAAG
TGCAATCAGATGtACTGGACTGGGaAGATAAGAACTCTGATACTAACAAAGAATTAGAGT
TAGAAGAAAATTTTGGCTCTAACAATACAAGTAACAtaGCTTCACAAACAGAAGGAAACT
CCTCCACAACCTCATCAGGCGGAAGCGAACCAAGCTCACCAGAAGaAAGATCTCGAAAAG
CTCCTGgATGGATGTCAGAATACACAACCGGAGAAGGACTTTCAaAGGAGGAACAAGAAG
CAATGATGATGATAATAGCAGAAGATCCAATTACATACAATGAAGCTGTGAAAGAAAAAA
AATGGAGAGAGGCaATGGCTAAAGAGATTGACTCgATAGAGAAAAATGGCACGTGGAgAC
TCACAACCTTGCCGAGAGGAGTCAAAGCCATTGGaGTTAAATGGGTTTTCAAAACCAAGC
TTAATGAGCATGGTGATaTAGAGAAGCACAAAGCAAGATTGGTGGCCAAAGGCTATGCGC
AACAATATGGGATTGACTACAtAGAGnGTGTTTGCTCCaGTGGCTCGTCTTGATACAATA
AGACTTATCCTGGCAACCACAGCACAAAATAAGTGGGAAGTATAtCAGTTAGATGTCAAG
AGTGCATTCCTTCAAGGAaAACTTGAAGAAGAGGTGTATGTACAACAACCTATTGGCTTT
GAGAAAAAGGGAGAAGAAGnAAAAGGTATATAAGCTAAACAAAGCTTTATACGGACTGAA
ACAGGCTCCGCGAGCATGGnnTACAGCCGCATAGAATCCTACTTCATTAAAGAGGGCTTC
aAAAGGTGCGCaTCTGAACATACTCTtTTTACAAAAGAGAAGGAGGGAGGTAAACTCCTA
ATTGTCAGTCTTTAcGTTGATGATTTGATTTATACTaGGAATAATAAAGGCATGTGTGAG
GAATTTAAGATATCAATGATGCATGAATTTGACATGTCTGATTTGGGAAGGATGAGATAT
TTTCTTGGCGTGGAAGTCATACAGAATTCGAAGGGaATATTCATGTGTCAAAGAAAATAT
GCGAGAGAAGTGCTGGCAAGGTTTGGCATGTCTGATAGCAAACCGGTTGGAAATCCTATT
GTGCCAGGCACAAGGCTTTCCAAGGATGAGAAGGGAACCAAGATCGATTCAACCATGTTC
AAACAAGTTGTTGGGAGCCTGATGTACTTGACGGCAACTAGACCAGACATAATGTTTGGA
GTGAGTTTGATTAGCAGATATATGTCATCTCCAACTGAGGAGCATTGGTGTGCAnCAAAG
AGGATATTAAGATACATTAATGGTACAgTTGAAATGGGAATTCTTTACAAAGGTGAAAGC
ATCAcAGACTTGGTGGCATACACGGACAAcGACTTTGCAGGAGATCTTAATGACnAgGAA
AAGTACTTCTGGGTTTGTATTTCTTCTTGCAGGAGGAGCAGTTTCTTGGTCATCAAAGAA
GCAGCCTGTGGTGACATTATCTACCACtGAAGCTGAGTACATTGCcGCAGCTTCTTGCGC
GTGTCAATAtATTTGGCTCATGAGGnTTGCTCGAAAAACTTGGGCATAAAGGAGAAGAAG
GCAGCCTAATGTACTGCGACAACAGTTCAACAATACAATTATCGAAGCACTCTGTGTTCC
ATGGTAAaAGTAAACACATAGATGTGAAGTTTCATTTTTTAAGAGACTTgGTGAATGGAG
GAACtGTGAAACTGAGGCACTGTAATACTGAGAATCAGATTGCAGATATTATGACAAAAC
CATTGAAGAAAGAACAGTTTATCAAGCTTCGAGAGATGATGGGCATGATGTCTACAATAG
AAATAAGCTGATTTACTTACAaTATTCAGCTTAAAGAAGGGATTGATGGACTTATTCTTC
CGTAAAATTAGTTACCTTTGAACTAATTTtATGcAgTTGCTATTTTCTtTCTGTTTAGTT
AATAAAaAGACCTATTATTCAGGTCTGAATAAgTATCTTTGATTaTgTTTTGTTAGACTC
tTAGTAGGTGAAAACCTAACaTCTCcTTTAAaTTGTAAAAGGCTATTTAAGCCAAGTATT
CCTTTTAATaanaaaCTAaGTGAtatncTTTTGCTCTtAGCAAATAcTGTGTTTGCATTT
TAtTGTGTGAGTTCTAGCTTCTACACtnaTAannnnnnnAAcnAgcAccAtTnnnnnTTT
cAtcAAAgAaTcAAAAntAAntnncatnatnnnnnnnnnnnnnnAgntaAAnAAtATntC
gTgtacCccTtTccTAAATactTcannnctnnnnnnAAGtctTntAAaAaGntntAaaTn
tGnntaaaTTTtAATTnaAnngTAgTanannnnnnnnnnnnnnnnnatanannnnaTtTc
tAATTCTTgATnnnnnnnnnnnnnnnnnnnnnnnnntTTTttaATTttAacTTgAAaTtc
AAnTAtAGCAnaAttaAanATttTgaTTttTtncAAnggaanntn
>Gypsy-6_rCom#LTR/Gypsy
nnnnnnnnnnnnnnnTnnATTTAnAAnnAnTGTnAnAnnnnnAnnnnnnnnnnnnnnnnn
nnnnnnnnnnTnTnTnTTTCAAnATTTnnnnnTnnnCnTCTATTnTTCTCnnTnAAnCnT
nnnnnnnnnnnTnnnnTTnnnGCATTnTnnnnnnnnnnnnnnnnnnnnnnnnGAnTGCAT
nTTnTnnnnnnnnnnnnnnnnnnnnnnnnnnATTnnAGnTnnAGAGnnnnnnnnnnnnnT
nnnAnAnnnTATGnnTnnnnnAnTnnnTATnTGATACGTnnnnnnnnnnnnnGGCCTTGT
TTACTCTTAGCAAGACTTAGTCAGTAGTTTGTTACAATTTATTCCACTTAATAAGCTnnn
nAGTTAGAACTAGTCCTAAGCATGTTCACGTTATTGTTTTAGTGCAGATGTGCCnAGGTG
AAnnGGCCTTAGTCTTTTCCTCATTTATAGCCTTGTnTGTTAAATTTTGAGnTGTAAGAC
TATTATAAATAGTCAGTCTTGAGTTCAATAAAGGAnAGCAAATACATTACAAATATCCTT
CTTCTCTTCTTCTCTCTTCCAACTTCTCCACTTATAATTCAGTTCCAACATnnnnnTTTG
GTATCAGAGCCGGTATnnnnCAACAATGGACACTCGTGGTAAAACGAATGCTGAATTTCG
TAATGATGTTAATGAAGCATTAGCTCGTCATGAGTCTAATTTTGATCAAATTCATGCTAC
CCTGCAAACAGTGTTAACTGAGATACAATCCTTACGTATCTCTCGCATTAACCCCACTCC
CCAACCTGAAGTCAACCCATTTTCCCAAGGAGAAACTTCCCATTTCCCnAACACAATCAA
ACCTCACACTCCAAATGACCACCATCACCACCTCAAGCTATACTTCCCAAAATTCAATGG
AGAGGACCCAAGTGGTTGGATTTACAAGGCAGAACAATACTTTGATTTTCAGAACATCAG
TCCTGACCATCGAGTCCAACTAGCCTCCTTTCATTTAGAAGATATTGCCTTACAATGGCA
TCGATGGTACATGAAATTTCGTGGACCACAAAATTGGAACGAATTCACCAAAGCAGTCCT
CCTTCGTTTTGGTTCAACAGATTATGAAGATCCCTCTGAAGCTCTTACTCGCCTTCGACA
AACCTCCACTGTGGCAGCTTATCAAGAAGCCTTTGAAAAACTTTCTCATCAAATTGATGG
CCTACCTGAGGGATTTCTTGTTGGTTGTTTTATTGCAGGACTACGAGATGACATTCGTTT
AGATGTGAAAATTAAACAGCCCAAAACATTAGCGGATGCTATAGGAGTTACACGGTTGGT
TGAAGAACGTAATCGACTACAGAAAAAGCCACCTGATCCAAGCCGCTTCCAACCAGCAAT
AACGGCATCAAAAATAAACTCAACTTCAGCTTCTGGAGTACTAGGCCCTCCACCAGTCCA
ACGTGGAAATCCCAATGCAAATGCTAATCCCACCACCTTTCnAAGAATCACTAATCAAGA
GGCGAGGGAACGTCGAGAGAAAGGATTGTGCTACTATTGTGATGAGAAGTTCACCCCAGG
TCATCGATGTCAGCGGCCACAATTATTCATGATAGAAGATGTCGGCCACTCAAGCGTTGA
TGAGGATGAACAAGCTAAAGCAGAACCTGATTATCAAGACGTCATGCCCGAGATTTCTTT
CCATGCTATTTCTGGAGCTAGTCACCCACAAACTATCCGTGCACTGGGTAAATTAAGGAA
CAAAAATGTGATTGTACTTATGGATGGGGGCAGCACCCATAATTTTGTTGATCAAGCCAT
CGTCACCAAATTTGCATTACCCATATTGCAGACAAAAAAATTTCAAGTCACCGTCGCCAA
CCGTGATCACATAGAGTGCATGAGTCTTTGCAAAGATCTTACCATCCACATCCAAGGTAA
ATCCATTACCGCTGATTATTTTGTGCTTCCTGTGGCAGCTTGTCAAGTGGTTTTAGGAGT
ACAATGGTTGGCAACACTTGGACCAATAGAGACAGACTACCAGAAATTGACCATGACCTA
TAAGGTTGGAGGAGAGTCATATACGATCCAAGGTCTAAAGCAGGGAACTTTAGAAGCCTT
ATCTGATAAGGAGTTCCATTGTCTACAGGGTACTGGATTCCTATTCCAAATCTCACTCTC
TCCAAATATTACCCAACCAAGTCCCCACCCACCTGACATAACCCATATTCTAACCGAATT
CTCTCAAGTATTCAAATCACCCACAGACTTACCCCCAAAAAGATTACATGATCACCGCAT
TCCATTACAACCCAACACTGAACCAGTAAGTGTCAGACCATATCGATATCCCTATTACCA
AAAGACTGAAATAGAGAAGATGGTGAGAGAATTGCTGCAATCAAAATTGATAAGGCCTAG
TAATAGTCCATTTTCCTCACCTGTCCTATTGGTCAAGAAGGCGGATGGAGATTGGCGATT
TTGCGTTGACTACCGAGCTTTGAACAGTATCACAGTCAAGGATAAATATCCAATCCCAGT
CATTGATGAACTCCTTGATGAGCTATATGGAGCCAAATTCTTCTCTAAGTTAGACTTAAA
GGCTGGATATCATCAGATTCGAGTGCATGAAGAAGATATCTCAAAGACAGCCTTTCGAAC
ACATGAAGGGCATTACGAGTTTATAGTGATGCCATTCGGCCTTACCAACGCACCCTCCAC
CTTCCAAAGTCTCATGAACGATCTCTTCCGACCTTACCTCAGAAAATTTATTTTGGTCTT
CTTTGACGACATCTTGGTGTATTCACGAACTTGGGAAGAGCATCTATCACATCTCCGAAT
AGTCCTTACTATTTTAAAGACTAACCAACTGTTTGCTAAAGAAACAAAGTGCAGGTTTGG
TGTTTCACAAGTGGACTATCTGGGCCACATCATTTCAGAACATGGAGTGGCAGTAGACCC
AACAAAAATACAAGTTGTTCTTGAATGGCCAATTCCGACAACAACAAGAGAAGTGCGAGG
ATTTCTCGGGTTAGCTGGGTACTACCGCAAATTTATTCGTCACTTTGGATGTATAGCAGC
TCCGTTAAATCAACTCTTGTCTAAAGAAGGATTTAAATGGAGTGAAGAAGCTGAACTAGC
CTTCAATCGATTAAAAGAAGCACTAACATCGCCACCAGTCCTATGCCTACCTGATTTTTC
TCAACAATTCGTCATTGAATGTGATGCTAGTGGGATCGGAATTGGAGCTGTACTTTCTCA
AAATAATCGTCCAATAGCTTATTTCAGTGAAGCTTTAAAGGGATCAGCTTTGCTATTGTC
CACTTATGAGAAAGAAATGTTAGCCGTCATTAAGTCGATTCGGAGGTGGCGTCCATATCT
CCTGGGCAAGCGATTTATAGTCCGCACTGACCAAAAGAGCCTTAAGTATTTACTAGAGCA
GCGAATTACCACTCCCGCACAGACTCGGTGGCTTCCAAAGATCCTTGGCTATGATTACGT
AATTGAGTACAAGCGTGGGTCTGAAAATCAAGCTGCTGACTCACTTTCTCGTGTGGTTGA
GTTTCAGTTCACATCCATTTCAAGGCCATGTGCAGATTGGTGGCCAAAATTACAAGAGGA
AGTGCAACAAGACCCTTTCTATAAGAAGTTGAGTCAGTCACAATCACTCCAACAACTAGT
GCAACGGGATGGAGTTTGGTTCAAACATGGGAAAATCTACTTGAGTCCCACTTCAACCTT
AATCCAACAAATCATTGAAGATTGTCATTCATCACCAACAGGTGGACATTTTGGATTCCA
TAAAACTCTCTCACGCATTAAACTTAGTTTTTGGTGGCCTAACATGCGTCGGGTAGTAAA
GGAATTTCTACAACAATGCGAAACATGTCAACGGTACAAAACTGATTGCATGAAACCAGC
CGGCTTAnTTCAGCCATTACCCATTCCAAATCAGATGTGGATTGAGGTGTCAATGGATTT
TATCGAGGGACTACCnnTGTCAAATGGCTATTCAGTTATCATGGTGGTTGTTGATCGCTT
AACAAAATATGCCCATTTTGTTGCGTTAAAACACCCATACACTGCTGTTACAGTGGCTAA
AGCATTCATTGCCAATGTCGTTCGCCTCCACGnTGTCCCAACATCTATTGTCAnTGATCG
AGATAAGGTATTTATCAGTTCTTTTTGGCAAACACTATTCCAGTTACAGGGAACTAAGCT
ATGCATGAGTTCAAGTTACCACCCCCAAACnGnnnnCCAGACAGAGGTGGTGAACCGCAC
TTTGGAACAATACTTGCGATGTTTTGCAGGTGACCAACCACGAAAATGGTCTGAATGGAT
TTCTTGGGCTGAATTTAGCTACAATACATCCATTCATTCATCCACCAAAATGACGCCATT
TGAAGCCGTnTATGGCATTCCACCACCACATTTGCTAACTTACATTCCAGGTACTTCCCG
CATTCAAGCTGTTGATGAGTACCTACGTGATCGTGACACCATTCTACGTGAACTCCGTTA
TAACCTTTCATTGGCCAGACAACGAATGAAATGTCAAGCAGATnAAAAACGACGGGAAGT
CTCTTTTGATATTGGAGACTATGTGTATCTTAAGCTCCAACCATATCGTCAAACTTnTGT
TGCCTTTCGAGCTTCAATGAAATTGGCCCCCCGTTTTTATGGTCCTTATCAGATTATTGA
AAAAGTGGGTATAGTTGCATATCGGTTAGCCCTTCCACCAAATTCTCAAATTCATAATGT
GTTTCATGTTAGCATGCTGCGCAAACATTTGGGTCCAnGTACACTCTCCTATTTCAAGTC
AACCTCCACCAGTGTCTGATGATTCCATTATTCTTCCACAACCTGAAGCTGTACTTGATC
GCAGAGTCATTCAAAAAGGAAAATATCGTCCCAAGTCTGAAGTTTTAATCAAGTGGAAAG
GAGCTCCAAGAGAAGATGCCACTTGGGAAAATGAATGGCGCTTTACCAGGTCATATCCAG
GTTTTATCCTTGGGGACAAGGATTCTTAAnTGGGGAGGAATGATACGTGGCCTTGTTTAC
TCTTAGCAAGACTTAGTCAGTAGTTTGTTACAATTTATTCCACTTAATAAGCTAGTTAGA
ACTAGTCCTAAGCATGTTCACGTTATTGTTTTAGTGCAGATGTGCCAGGTGAACTGGCCT
TAGTCTTTTCCTCATTTATAGCCTTGTnTGTTAAATTTTGAGCTGTAAGACTATTATAAA
TAGTCAGTCTTGAGTTCAATAAAGGAnAGCAAATACATTACAAATATCCTTCTTCTCTTC
TTCTCTCTTCCAACTTCTCCACTTATAATTCAnTTCCAACAnnAnnnnnnnnnnnnnnnn
TnAnnATnnnCAnnAnnAnnnnnnCAATnTTnnnnnnnnnnnnnnnnnnnnnnnnnnnnn
nTnnTAAnnnnnnTnnnTTnTnnTTnTTTnTnnnnAnTTnnnTnATnTTnnTnnAAAnnA
AAnnnAnnnnTnnnTAAAnnnAnnnnnATnnAnnTCnAnATnAnnAnnnnnTnnnnTnnn
nnnnnnTGnnnAnnnnnnnnnnTnnnnTAnnATnnnn
>Copia-20_rCom#LTR/Copia
nnnnnnnnnnnnnnnnnnnnnnnnnnnnnnnnnnnnnnnnnnnnnnnnnnnnnnnnnnnn
nnnnnnnnnnnnnnnnnnnnnnnnnnnnnnnnnnnnnnnnnnnnnnnnnnnnnnnnnnnn
nnnnnnnnnnnnnnnnnnnnnnnnnnnnnnnnnnnnnnnnnnnnnnnnnnnnnnnnnnnn
nnnnnnnnnnnnnnnnnnnnnnnnnnntccgcttaaatattttgnncttctnctcttccc
atataagcatcctttttnTGTTCCATCTTCAnAAGAACACnnATTTTTnCTGCAGCCnnn
nnnnTATAACCTAGAGAGAGAAACTGAGCtGTGTGAGACCaGAGAGACCTnTGTGGTATC
CTCTTTTtCCGGCGATCGCagcGnCAAGTCTTGTGAGCGTaGAGAGGGCTTCCGTTCCCc
GACCTTTGTGTGTCCGTCGTTCTTGCTCCGGTGTGTGGACGTcCCGTGGAAACCCtGAGC
CtGTGAGGTGCAAACGTAaCaGTGGTATCAGAGCACCGtTCGGtCGCCATCGTCGTCGCA
CCaGGAGCAACTCCGCCAAGCACtGCCGCCATCGCCGCCGTGCGnnnnnnnnnnnnnnnn
nnnnnnCCGCCGCCATCTGCCACCTTCGTCCGCTGCTCTAGTCAGATTATCCAGCTnnnn
nnnnnnnnnnnnnnnnnnnnnnnnnnnnnnnnnnnnnnnnnnnnnnnnnnnnnnnnnnnn
nnnnnnnnnnnnnnnnnnnnnnnnnnnnnnnnnnnnnnnnnnnnnnnnnnnnnnnnnnnn
nnnnnnAGTTACTTGGTGTTTCTGCTTTTGAnTTTTTTCTGCATACTTTGTGTTTGCTTG
AATTCCTTTGTGGTTTTCTACTCCTCTGTGATCAGTTTGTTTATCCTCTGTGGATTGTGT
nnCTTGATTCTTAATTGTTGCAATGGCTGCAAATCAATATGGTCTTCTTCCTTTCAATGG
AAGGACTGATTTTGATATTTGGAAGCAAAAGATTAAATGTGTTTTAATCCAACAAAAAGT
ATTTAGggCtgTTAGTGGAATATACCTagATactGAGGATCAATTAAAACGAGCTGAACT
AAACGAAACTGCATGTTCCACAATTTACCtGAACTTGTCTGACTCTGTGCTTAGAAAGGT
AGGTATCATGGAAAATGCTAAGGATTTGTGGGAAAAACTTGTTTCATTGTACACTGATAC
TTCCTTACCTGGAAAGTTGTTTCTGCTTGAAAAATTCTTTAGGTTTAGACTTGATCTAAC
TAAAGATATTGAAGAAAACCTAGACGTGTTTAATAAGCTAATTCAAGACATAAAATTGgC
TGGTGACAAACACATTGATGATTACACTCCTATTGTTCTTCTTAATGCCATTCCAGACTC
TTATAACGATGTCAAATCTGCCATCAAGTATGGTAGAGATGAAATATCTCTCGATATAGT
GGTAAATGGaTTAAAAAGTAAGGAATTAGACCTTAAACAACATAGGCCCAGTAGTAATCA
ATCTAGGGATTCAGGGGAAGCCATGTTTGTGAGGGGTAGATCAAAGAGTAGATCCAAACA
CAAACAGAAGGATGGCCAGGTTAGAAACAATAGTCAAAATGGTAGGAAGAGGGGGAAGTC
CAAGAAGAGGGTTTGTTACAACTGTAACAGCCCAGGGCATTTTGCTAATGCCTGTCCACA
TCCTAAGAGAGCTGAACAAGCTAATATAGTCTCAGATGGAAATAAACTTGGTGATGTTTT
TTCTGTTTGTGAACATAGTATAGTTTCAGATGGTAATAGACTTGGTGATGTCTCCTCTGT
GTGTGACAATGTTAAATCTGTGACAACAAATATGACTGATAATGAGTGGCTAATTGACTC
TGGATGCTCTTTTCACATGACACCTTACAAGCACTTGTTTGATTCTTATGAGGCATGCAC
TTCTGGTTTTGTGTCATTAGCTGATAGTAAGAAATGCAATGTGCTAGGTATAGGTAATAT
CTGCCTAAAATTTGATTGTGGTAGTGTGTTTACTGTGAAAAATGTGAGGCATGTACCTGC
TTTGTGTCATAATTTGCTCTCTGTTACTGCTCTTGAGGATGCTAATTTAGAGGGTAGATG
GGGAAAAGGACGCATGAAAATTTTTAAAAATTCTCTTGTGTTATTCAATGCTATTAGGCG
AAATAACTTGTACGTTTGTTGTGCTGATCCTTTTGCTGAATCTGCTAATGCTGTATGTTC
TGATATGACTTCTTTGTGGCATCATAGATTAGGACATATGTCTAATAAGGGTTTAGAAAT
TCTGCATAAAGGGGGTTATTTTGGGGAGGACTCTGTGTCTTCTATGCCTTTCTGTGAAGC
ATGTGTGTTAGGGAAACAACATAGGGTGAGCTTTCCCATTTCCTCATACCCTAGGCTTAC
CAAAAGCACGTCTGTACTGGAATATGTGCATTCTGATGTTTGGGGACCTGCTAATCTCTC
AACCCATGGGGGGAAGAGATATTACCTGTCAATCATAGATGATTATTCTAGGAAGGTCTG
GGTGCACCTACTAGAGAGAAAATCTGATGTTTTTCAAAATTTCAAAAATTGGAAAATTTT
GATTGAAAACCAAACTGGTAAGAAAATTAGAATTCTAAGAACTGACAATGGTTTAGAATT
CTGCAATAAGGAAATGAACCAACTTTGTGTTGATAGTGGGATTAGGAGACATAGGACTGT
CACCTACACTCCCCAACAGAATGGAGTGGCTGAGAGGATGAATAGGACTCTCTTAGATAA
GGTTAGGAGCATGTTGACAGCCTCGGGGTTACCAAAGAAGTTTTGGGGTGAAGCAGTTAT
GACTGCTGCATACTTAGTGAATAGGTCACCCTCGGTACCTTTAGGTGGGGAATGTCCTGA
AGTGGTCTTCACTGGAAAACCACTCGATTTATCAAACCTTAGAGTTTTTGGTTGTGCAGC
GTATGTGCACCAAAACGGTGATAAACTTGACCCTAGATCTAAGAAGGGAGTTTTCTTAGG
TTATCCAGAGGGGGTTAAGGGCTATAGAGTTTGGGATAGAACCATAGCCGGTTTTAAGGT
TGTGATTAGTAGAGACGTTGTTTTCAATGAAGTTGATTTCCCTTGTTTGCCAAATGCTGT
TCTTGAACCTAAATTTGGTTTGGAAGAGACTCATTTTGAGGTGGAGTCTCAACCAAACAc
CTGTGTGCCATTGCCnnnnnnnnnnnnnnnnnnTGATATGCATACCACCCTTAGTGAGGT
GGAGCCTTTGCATGATACTGATGCCACCACCATTGGTGAGGTGnnnnnnnnnnnnGAGCA
TCAACATGAGCATGAACATGAGCATGATAATTTGCATGATGTGCATGTTGATTCTGATTT
TCCTGAACAAGTTGAAGAAATTTCTTTGCCTGTTGAGCCTGATTTACATGATTATCAATT
GACAAGGGATAGGTCTAGACGAGCCATTAGGAGAAAGGCAGACTCAATGTCCGATTTTGC
CTTTAATGTGTTTGAAGACCTAGAATTAAATGAACCCGAATCATTTAAAGATGCCCTCAG
TTCCCATGAATCTCACAAATGGCAAAGTGCCATGGACAATGAGATGGAATCTTTGAGGAA
GAATCAGACTTGGACCCTTGTCCGTAGACCTCCAAACCACTCAGTTGTTGATTGCAAGTG
GCTTTACAAAGTCAAGGAGGAACCTAATGATGTTAGGTTTAAAGCTAGGTTAGTGGCTAA
AGGATTTACTCAAAAAGAGGGGGTAGATTACACTGAAATATTTGCTCCAGTTGTGAAGTT
TACTACTGTCAGAATCATGCTTGCTTTGTGTGCTCACTTTGATTGGGAATTGAAGCAAAT
GGATGTGACTACTGCTTTTCTGCATGGAGATTTAGATGAAAAAATTTATATGTCTCAACC
TGAAGGTTATGTGGATCCTAAGAAAAGTGACTATGTGTGTTTACTTAGGAAGGCCCTGTA
TGGCCTCAAGCAGTCCCCTAGACAATGGAACATAAAGTTTGACAAATGCATGCAATCCTT
GAATTTTGTGAAATCTGAGTGTGATCCTTGCTTGTATTTCAAAACTGCATCCAATGTGCC
TATCTTCTTGCTGCTATATGTGGATGATATGTTGATCATCAGTCCATGTTTGAAAACCAT
AGCTTACGTGCAAAAGTGCCTTTGTGATAACTTTTCCATGAAAGACTTAGGTGACGCTAA
GAAGATTTTAGGCATGAACATTGTTAGGGATAGAAGCAAATCCATATTAGTTTTGAATCA
AACCTCATATGTTGAAAAGGTTTTGAGTAAATTTAATATGTTGGGTGCTTCTTCTGTGAA
TGTCCCACTTGCTTCCCATTTTGTGTTGAGTAAGGATCAGTGTCCCAAAAcTGATTCCGA
TGTTGAGAAGATGAAAAATGTACCTTATGCAAATGCCATAGGATCCGTGATGCATTTAAT
GGTAAGTACTAGGCCAGACATTGCTTATGCTGTGAGTGTATTGAGTAGATACATGTCCAA
CCCTGGTATTGCTCACTGGAATGCTTTAAAATGGTTGTTGAGGTATCTAAAATCTTCTGT
GAATAATGGATTGATGTTTACTAGATGTCCTGAAAGTGTTAAGTTGTGTGGTTATGTTGA
TTCCAATTATGCTAATGATAGAGACAATAGGAAATCAACAACGTCCTATGTGTTTACTCT
TTGTGGGTCCTGCATTAGTTGGAAGTCCCAATTGCAACCCATTGTTGCATTGTCAACTAC
GGAAGCAGAATATGTTGCTGCTACAGAGGCTTTCAAGGAGGCTATATGGCTTAAACGTCT
AGTTTCTGAACTTGGTTATCTTAAGCATGATGTTGTTATATATTCTGATAGCCAATCTGC
CATTCAATTATGCAAAAATCCTGTTTTCCATGATAGAACAAAACATATCGATGTTAGGTT
CCATTTTATCCGTGATATTGTAGAAACAGGTGATGTGAAGCTGACCAAGATCCCATCAGA
ATTCAATCCGGCTGATATGGGaACGAAGTGCCTATCTGCTGAGAAATTGCTATCTTGTAA
AAGGATTCTGAATTTTGATTGTGGTTGATTCTGTGGTTATGCTTACCCTTTGTGTTGGTT
nCCTTTTGCTCTGTGCTTACGGGAACCACGCTCCATCGTATGACTGGCTCGTGTGCTGAT
TGTACTGGATCATTGTGGTCCAGGAGAGTGTTGCAAAGCACTCCTCCAATTGTGTTGCGC
TGACCATTGTGGTTAGCAGGTGTGCCTTGTGCATCACCCATGGTTAACTTTCCnnnnnnn
ttTTTTCACTGTGnnTTTTTTTACTTTGTGTTTTAAAACCGGTGAGCAGGCAGTGATGAA
TCCACAACGACGTATCCACACACCGCCAAGGCCAATAAGGTGGAGAATGTAGGATGGTGT
ATTGGCATTTGGTCAATTACGCAACCCATTCCTACTTTGTCATGATGATGGGCCCAACCC
CATCTCTCTTTGTTGACTTTGCCTAATTTGAATCCTTTGTCCGCTTAAATATTTTGagCT
TCTcCTCTTCCCATATAAGCATCCnTTTTTTGTTCCATCTTCAgAAGAACACnnATTTTT
TCTGCAGCCnnnnnnnTATAACCTAGAGAGAGAAACTGAGCTGTGTGAGACCAGAGAGAC
CTCTGTGGTATCCTCTTTTTCCGGCGATCGCAGCGgCAAGTCTTGTGAGCGTAGAGAGGG
CTTCCGTTCCCCGACCTTTGTGTGTCCGTCGTTCTTGCTCCGGTGTGTGGACGTCCCGTG
GAAACCCTGAGCCTGTGAGGTGCAAACGTAACAnnnnnnnnnnnnnnnnnnnTnTaAnAA
nnAAnAnnAnnAAAGAnnnTAAnnnttannnnnnntncntttnnnnncnnnnnnnnnnnn
nnnnnnnTAAGTTnnTnnTGCAnnACTTAnaCAtnnaancAtngAACTTaanGCttantn
nnnnnnnn
>Copia-21_rCom#LTR/Copia
nnnnnTAnctnAnnatTnnAAAAntTTgATaTTnnnGnnnnnnnnnnnnnnnnnnnnnAt
nTAaannTTAtTACAAnnnTAAnnnnnnnATTnTTAAcAnATnTAannnnntTnnnnGAa
TATTTGnnTTAaGAATTnnnnnnnnnnnTnnnnnnnnnATTtTnTnAaTnnnnnnnnnnn
nnntnAncaAACtAAnAAcnnTTAAAAaTnngnttnnnnnnTCnAnTnTnAgAATTAnnA
gAnttTAnaancCTnnnTnnnnttannnAnTAnnAAnnAnAnnAnnnTnnnnnnnnnnnn
tnAnnnnTTACTGTAGAATTATAGAGAGATTTATGTTTAAAGATCTGTTAGCAATATTAG
GGGCTAATATCTAGGAGATCTACAGCTAACAGATCAGTTTTTCTTATCCCATGATTTTAG
GAGATTTGGTAGTCTGTTACCAAATCTGTAGATATAAGTTTCCTGTTTTATAGCTTTCAG
TTTnAGGTATATAAAGAGGGGCCTGTAACCTTATTTTTAATATAATTGAATCTTACTCTT
TCCTTCCACAAACAAGATGGTATCAGAGCAATCTCTGAACCCTAATTCCCTCATATGACC
AAATACGGGAAACGTGATTCAAGAGCTACCGTTTCCCAAATCACCTCCAATCAGGAAGCC
ATGGCTTCCAACAATGATAGTAACCTCATGCCCATTACAGGACACAAACTGAATGGGAAC
AACTATCTCCAATGGTCCCATTCCGTAATGATGTTCATATGCGGAAAGGGCAAAGATGAT
TATCTCACCGGAGATGCTGCCAAACCAAACAAGACGGATGAAAAGTTCAAAGTCTGGAAT
GCCGAAAATAATATGGTCATGTCATGGCTCATTAATTCCATGACAAATGACATTGGAGAA
AACTTTCTTCTCTATGGAACAGCAAAGGAGATTTGGGATGCTGCCAAGGAAATATATTCT
AACAATGAGAATACATCGGAATTATTCGAGGTGGAAAGTGTTCTTCATGACTTCCGCCAA
GGAGAATTAACAGTGACTCAATACTTCAACACTCTCAATCGGTATTGGCAGCAGCTAGAC
TTATTCGAGGAGCACAATTGGAGCTGTCCGAATGATGGAATCAGGTATAGACAAATAATT
GAACGGAAAAGAATATACAAATTTTTGATTGGATTAAATAAGAACCTTGATGAAGTACGA
GGAAGAATTTTAGGATCCAAACCACTACCAAATATCCGAGAAGCTTTTTCAGAAGTTCGG
AGAGAGGAAAGTCGAAAGAAGATCATGATGGGATCTCAAGATTCTATGACAAATCCTGAG
AGTTCAGCACTTGTGGTGAGAGGGAATCCATCCAACAACAACAGCGATCACAGACCAAAG
AAAGGGCGACCATGGTGTGATCATTGTCGACGTCCTGGTCACACCAAGGACAACTGCTGG
AAGATTCATGGCAAACCAGCAGATTGGAGGCCTTCCCGGTTTGCCAATGACAAAGAAGGA
CGAGGCAACCTTGCTTCCATGGATGAACAACCTCCACCCGAACCAACTCCCTTCAGCAAG
GAACAGATAGAGATCTTGCAGAAAATGTTCAGCCAATCCTTGCCTGCACCAGCTCCCACT
GTAGTTGGTACCGGATCCCTGGCACAAAAAGGTAATTTTTTAAGTGCTCTAAATGCTAAC
AAGGAGAGGCTCAGTCCATGGATTATAGACTCAGGAGCTTCTGATCATATGACTGGAGAT
GAGAAGCTATTTTCAACTTACACCCCATGCTATAAAAATTTAACTGTGCGAATAGCTGAT
GGTTCACTCTCAAAGGTGGCTGGTACAGGCTCGGTTCAAATTTCAGAGAACATCACTCTT
GATTCTGTTCTACTTGTACCAAAATTAAATTGCAATTTACTGTCCATTAGTAAACTCACT
CGGGATCTCAACTGTGTTACTAAATTTGGCTCAAATCTGTGTGTATTTCAGGTCTTGGAC
TCAGGGAAGACGATTGGCAGTGCTAAGATGTGTTCGGGGCTCTATCTTCTAGAGGTTAAT
GATCCTCCTCAAGGAGCAATTCATCAATCAGATTGTTCAGTGTCCAGTAGTCCTGTTTCT
TTGTCTGTGAGTCAGTCTAATAATGATAGTGCAATTATGTTATGGCACTATAGGTTAGGT
CATCCAAATTTCTTGTATCTTGAGAAGTTGTTTCCTTCATTATTCCATAGTAAAAATCCA
AATGAATTTCAATGTGAGATCTGTCAATTCTCTAAACATATTCGCAATTCTTATCCTAAC
AGATCCTACAAAGCATCTCAACCTTTTTCCATGATTCATAGTGATATATGGGGCCCTTCT
AGGATAAAAAATGTTACTGGTTCTCGCTGGTTCATTTCATTTATTGATGATCACACTAGA
CTCACATGGGTATTCCTCATGAAAGAAAAATCTGAGGCAAACCAGATCTTCAAAACCTTC
AATACCATGATCCAAACACAATTCCAAGCAAAAATTCAAATTCTGAAAACTGACAATGCC
AAAGAGTATTTCAATTCCAGCCTTAATGATTATCTCATGAGTCATGGTATTGTTCACCAA
AGTTCCTGTGTTAACACTCCTCAGCAAAATGGTATTGCCGAAAGAAAAAACCGGCATCTT
CTTGATGTGGCTCGATCTCTTATGTACTCTACCCATGTACCAAAATATTTCTGGGGTGAA
GCCATCCTTACTGCTGCATACCTCATAAATAGGATGCCATCTCGGATTCTTAACTTCCAG
ACTCCCTGTCAAATTCTCCTTCAGTCCTTTCCCACTACTCGTCTCATCTCCACCATCCCA
TTCAAAGTTTTCGGGTGTTCAGCTTTTGTTCATGTCCATCAACAACACCGGGACAAACTT
GATCCTAGAGCTCATAAATGTATTTTCCTTGGGTACTCTCCAACTCAAAAAGGATATAAA
TGCTACTCACCGGTCACTAAACAATTCTATCACTCCATGGATGTCACATTCTTTGAGCAA
CAACCTTATTTCCCCAAATCTGATATTCAGGGGGAGACTAATTTTATCCTAGACTATCAG
CTTTGGGATATTGAAGAATCACCTCATGTCTCTCATAATTCTGACCAAACTTGCCCATCA
CTAAATCATGAATCACTTCCTCCTCAAAATCTCTCCCTTGAGTCTTCTTACTTCCTAGAA
CCTCCTACTCAAGATCAAGCCAACAATCCACCTCAAAATCTGGACACACCTCAAAATCTG
GACACTATTCAATCAACAAAGAGTGATGAATTGATTACCTACTCAAGGAGGAGAAAGAAC
CAAAAGGAGATGGAACAACAAGCATCTCTTGAGCAAACCCAAGAGTCTGACTCAAGTCCT
AGATCAAGTGAAGATCCACCAGGTAACACTAATCCTGAAACTAATGATGACAGTGGCCTT
CCTATTGCTGTGAGAAAAGGGGTAAGATCATGCACAAAACATCCGATATACACATTTGTG
TCATATGAAGGATTGTCACCGAAGTTCAAAGCTTTTGTTGCCAACCTCGACAACATCCAA
GTTCCTAATAATATACAAGAAGCTCTCAGCTCACCAGAATGGAAATCAGCAGTGTATGAA
GAAATTCATGCACTAGAGAAAAATGGAACTTGGGAAATCTCTGACTTACCAACCGGGAAA
CGCCCAGTAGGCTGCAAATGGATCTTCACAGTAAAATATAATGAAGATGGGAGTGTTAAT
CGGTTCAAGGCACGACTGGTTGCAAAGGGATTCACCCAATCATATGGAATCGATTATGAG
GAGACATTTGCTCCAGTAGCCAAGTTAAACACAGTTCGGGTTTTATTATCTTTGGCTGCA
AACCTTGACTGGCCTCTCCACCAACTAGATGTCAAGAATGCCTTTCTAAATGGGGACCTA
ACTGAAGAAGTGTACATGGAAATTCCCCCCGGATTTGAGACACAAACTACATGCAACAAG
GTTTGTAAACTTAGGAGATCGCTATATGGGCTCAAGCAATCTCCAAGAGCTTGGTTTGAA
AGATTCACAAAGGTAGTGAAGAAGCATGGCTACTCTCAATGTCAGACGGACCATACACTA
TTTGTTAAACACTCTTCTGCAGGAAAACTTGCTGTTCTCATAGTGTATGTGGATGACATA
ATCCTAACAGGAGACTATGAAGAGGAAATCTGCACCACCAAAAGTTTACTAGCTGCAGAA
TTTGAAATCAAGGACCTTGGGAATCTTAAATATTTCCTAGGTATGGAGATTGCAAGGTCA
AGAAAGGGAATCTCTGTCTCACAGAGAAAATATGTCCTAGATCTCTTAAAAGAGACTGGA
ATGCTCGGGTGTAAGCCGGTAGATACTCCTATGGATCCAACTATCAAACTAGGAGCTAAG
GAAAATTGTGCACCCGTGGACAAAGGAAGATACCAAAGATTAGTAGGTAAACTAATATAC
CTATCTCACACACGACCAGACATTGGATTTGCTGTTAGCATGGTAAGTCAGTTCATGAAC
AATCCAAATGAAGAACACATGGAAGCTGTGTATAGAATCCTGAGATACCTGAAACTAACA
CCAGGCAGAGGATTATTTTTTGAGAAGAACCAAAGAAGAGATATTGAAGTGTTCAGCGAT
GCAGATTGGGCAGGATCAGTTCAAGACCGAAGATCAACTTCAGGATATTGCACTTTTGTG
TGGGGAAATTTGGTCACTTGGAGAAGTAAGAAGCAGTCAGTGGTATCAAGAAGCAGTGCA
GAAGCTGAATTCCGGGCAATGGCACACGGTATTTGTGAGGGAATTTGGTTAAAAAGGGTG
CTAAAGGAATTAAAAATTTCAGATGAAGAACCTATGAAAATGTTCTGTGATAATCAATCn
AGCAATCAGCATTGCCAAAAATCCAGTTCATCATGATAGAACAAAACATGTGGAAATTGA
TCGACATTTTATAAAGGAGAAGATAGAGGAAGGAATAATCAAGATGTTGTACGTGCCTAC
ATGTCTTCAGACAGCAGACATTCTTACCAAGGCTCTATCGAGAAAGGTGTTTGATGATCT
GAGTTCCAAGCTGGGGTTAATTAATATTTACCGCCCAGCTTGAGGGGGAGTGTAGAATTA
TAGAGAGATTTATGTTTAAAGATCTGTTAGCAATATTAGGGGCTAATATCTAGGAGATCT
ACAGCTAACAGATCAGTTTTTCTTATCCCATGATTTTAGGAGATTTGGTAGTCTGTTACC
AAATCTGTAGATATAAGTTTCCTGTTTTATAGCTTTCAGTTTnAGgTATATAAAGAGGGG
CCTGTAACCTTATTTTTAATATAATTGAATCTTACTCTTTCCTTCCACAAACAAGAnTTn
CtnnnnnnnnnnnnnnnnnnnnnnTnTtTnAnaAnnnAnnnnGnAnnnnnnnnnnnnnCn
AnTnnnnCnnnnnnTnnnnnnnnnnnnnnnATnnGnnnnnTATnTTnnnaannAnnnTnn
AnCnnnAATTnnATnTTnnnAnnnTnnAcAnnAnAnnnnannnncnTGAtTTGnnnnnnn
nnnttnnnnnnnnnnnnnnnnnnCnnnnTnnnnnanttTnTnnTnnnannAaAnAnCAna
TnnnnCAAAnAnntAnncnTAGnnAnnnnTTnnTATnTtTtAnnnnnannnnannnnnnn
nannnnnnnnTnnnnnnnnnnnnnnnnnnnn
>Gypsy-7_rCom#LTR/Gypsy
nnnnnnnnnnnnnnnnnnnnnnnnnnnnnnnnnnnnnnnnnnnnnnnnnnnnnnnnnnnn
nnnnnnnnnnnnnnnnnnnnnnnnnnnnnnnnnnnnnnnnnnnnnnnnnnnnnnnnnnnn
nnnnnnnnnnnnnnnnnnnnnnnnnnnnnnnnnnnnnnnnnnnnnnnnnnnnnnnnnnnn
nnnnnnnnnnnnnnnnnnnnnnnnnnnnnnnnnnnnnnnnnnnnnnnnnnnnnnnnnnnn
nnnnnnnnnnnnnnnnnnnnnnnnnnnnnnnnnnnnnnnnnnnnnnnnnnnnnnnnnnnn
nnnnnnnnnnnnnnnnnnnnnnnnnnnnnnnnnnnnnnnnnnnnnnnnnnnnnnnnnnnn
nnnnnnnnnnnnnnnnnnnnnnnnnnnnnnnnnnnnnnnnnnnnnnnnnnnnnnnnnnnn
nnnnnnnnnnnnnnnnnnnnnnnnnnnnnnnnnnnnnnnnnnnnnnnnnnnnnnnnnnnn
nnnnnnnnnnnnnnnnnnnnnnnnnnnnnnnnnnnnnnnnnnnnnnnnnnnnnnnnnnnn
nnnnnnnnnnnnnnnnnnnnnnnnnnnnnnnnnnnnnnnnnnnnnnnnnnnnnnnnnnnn
nnnnnnnnnnnnnnnnnnnnnnnnnnnnnnnnnnnnnnnnnnnnnnnnnnnnnnnnnnnn
nnnnnnnnnnnnnnnnnnnnnnnnnnnnnnnnnnnnnnnnnnnnnnnnnnnnnnnnnnnn
nnnnnnnnnnnnnnnnnnnnnnnnnnnnnnnnnnnnnnnnnnnnnnnnnnnnnnnnnnnn
nnnnnnnnnnnnnnnnnnnnnnnnnnnnnnnnnnnnnnnnnnnnnnnnnnnnnnnnnnnn
nnnnnnnnnnnnnnnnnnnnnnnnnnnnnnnnnnnnnnnnnnnnnnnnnnnnnnnnnnnn
nnnnnnnnnnnnnnnnnnnnnnnnnnnnnnnnnnnnnnnnnnnnnnnnnnnnnnnnnnnn
nnnnnnnnnnnnnnnnnnnnnnnnnnnnnnnnnnnnnnnnnnnnnnnnnnnnnnnnnnnn
nnnnnnnnnnnnnnnnnnnnnnnnnnnnnnnnnnnnnnnnnnnnnnnnnnnnnnnnnnnn
nnnnnnnnnnnnnnnnnnnnnnnnnnnnnnnnnnnnnnnnnnnnnnnnnnnnnnnnnnnn
nnnnnnnnnnnnnnnnnnnnnnnnnnnnnnnnnnnnnnnnnnnnnnnnnnnnnnnnnnnn
nnnnnnnnnnnnnnnnnnnnnnnnnnnnnnnnnnnnnnnnnnnnnnnnnnnnnnnnnnnn
nnnnnnnnnnnnnnnnnnnnnnnnnnnnnnnnnnnnnnnnnnnnnnnnnnnnnnnnnnnn
nnnnnnnnnnnnnnnnnnnnnnnnnnnnnnnnnnnnnnnnnnnnnnnnnnnnnnnnnnnn
nnnnnnnnnnnnnnnnnnnnnnnnnnnnnnnnnnnnnnnnnnnnnnnnnnnnnnnnnnnn
nnnnnnnnnnnnnnnnnnnnnnnnnnnnnnnnnnnnnnnnnnnnnnnnnnnnnnnnnnnn
nnnnnnnnnnnnnnnnnnnnnnnnnnnnnnnnnnnnnnnnnnnnnnnnnnnnnnnnnnnn
nnnnnnnnnnnnnnnnnnnnnnnnnnnnnnnnnnnnnnnnnnnnnnnnnnnnnnnnnnnn
nnnnnnnnnnnnnnnnnnnnnnnnnnnnnnnnnnnnnnnnnnnnnnnnnnnnnnnnnnnn
nnnnnnnnnnnnnnnnnnnnnnnnnnnnnnnnnnnnnnnnnnnnnnnnnnnnnnnnnnnn
nnnnnnnnnnnnnnnnnnnnnnnnnnnnnnnnnnnnnnnnnnnnnnnnnnnnnnnnnnnn
nnnnnnnnnnnnnnnnnnnnnnnnnnnnnnnnnnnnnnnnnnnnnnnnnnnnnnnnnnnn
nnnnnnnnnnnnnnnnnnnnnnnnnnnnnnnnnnnnnnnnnnnnnnnnnnnnnnnnnnnn
nnnnnnnnnnnnnnnnnnnnnnnnnnnnnnnnnnnnnnnnnnnnnnnnnnnnnnnnnnnn
nnnnnnnnnnnnnnnnnnnnnnnnnnnnnnnnnnnnnnnnnnnnnnnnnnnnnnnnnnnn
nnnnnnnnnnnnnnnnnnnnnnnnnnnnnnnnnnnnnnnnnnnnnnnnnnnnnnnnnnnn
nnnnnnnnnnnnnnnnnnnnnnnnnnnnnnnnnnnnnnnnnnnnnnnnnnnnnnnnnnnn
nnnnnnnnnnnnnnnnnnnnnnnnnnnnnnnnnnnnnnnnnnnnnnnnnnnnnnnnnnnn
nnnnnnnnnnnnnnnnnnnnnnnnnnnnnnnnnnnnnnnnnnnnnnnnnnnnnnnnnnnn
nnnnnnnnnnnnnnnnnnnnnnnnnnnnnnnnnnnnnnnnnnnnnnnnnnnnnnnnnnnn
nnnnnnnnnnnnnnnnnnnnnnnnnnnnnnnnnnnnnnnnnnnnnnnnnnnnnnnnnnnn
nnnnnnnnnnnnnnnnnnnnnnnnnnnnnnnnnnnnnnnnnnnnnnnnnnnnnnnnnnnn
nnnnnnnnnnnnnnnnnnnnnnnnnnnnnnnnnnnnnnnnnnnnnnnnnnnnnnnnnnnn
nnnnnnnnnnnnnnnnnnnnnnnnnnnnnnnnnnnnnnnnnnnnnnnnnnnnnnnnnnnn
nnnnnnnnnnnnnnnnnnnnnnnnnnnnnnnnnnnnnnnnnnnnnnnnnnnnnnnnnnnn
nnnnnnnnnnnnnnnnnnnnnnnnnnnnnnnnnnnnnnnnnnnnnnnnnnnnnnnnnnnn
nnnnnnnnnnnnnnnnnnnnnnnnnnnnnnnnnnnnnnnnnnnnnnnnnnnnnnnnnnnn
nnnnnnnnnnnnnnnnnnnnnnnnnnnnnnnnnnnnnnnnnnnnnnnnnnnnnnnnnnnn
nnnnnnnnnnnnnnnnnnnnnnnnnnnnnnnnnnnnnnnnnnnnnnnnnnnnnnnnnnnn
nnnnnnnnnnnnnnnnnnnnnnnnnnnnnnnnnnnnnnnnnnnnnnnnnnnnnnnnnnnn
nnnnnnnnnnnnnnnnnnnnnnnnnnnnnnnnnnnnnnnnnnnnnnnnnnnnnnnnnnnn
nnnnnnnnnnnnnnnnnnnnnnnnnnnnnnnnnnnnnnnnnnnnnnnnnnnnnnnnnnnn
nnnnnnnnnnnnnnnnnnnnnnnnnnnnnnnnnnnnnannnnnnnnnnnAnnnAnGCnnA
AGnGCTCAGCACGGGCTGAGTCCnnGCCGTGnTGATCAGCACGGCCnTnCCCTCnCCCGT
GCTGACCCCnGTGCCTATAAnAAGnnnAGGCCTCCnAAAnAATTTTGCTnCCCnnnnnnT
TTTnTnAAGCTCnAAGGTGTTGTTnTnnTnCnnTTnTCTCAtCCTTCTnACTTTnCTCaG
CnAnTnCAAGTAAGTCTCTTCACTTnTTGCTTTnnnnnnnTnTTTnTTTnTnATTTnnnT
TTTnTTTTATnCATATACTTTnnTTAGGACATGCTAGnATnTTTTGGTnGnnTTTATnTT
GTnACnnnnnnnnAATATGACCTCAGTTAGnnTTAATTTACATTAGTTGTTnTGTTTGnn
GTGnAGTTGnTTATGAAAATGATAAGTGTnGGGnTTTGGnGGAAATAAAnTTTGnCTATG
GCATtCnnAnTATGAATAATTGTTAGAnTnAAnTTGCAnTAGTTGGTnCACGATAAAnTA
GnTTGGnATGTATCGGTTAATTAGTTTATnnAnnnGATTGAnGCTTnnnTnGncTTTnnt
nAnGTnTAAAGTTTTCTGTTAGTCGAATTATAnnCnTTATGCTGTTnAAnTTTCGGTAGG
nnnnATTTTTnATTAACTTGATTTCTTGTAnGAATAACTAATGATTCATTGCATnAGGTG
ATATGACGGACCGCGATnAATCnCGTAGnAAGCAACCnAAACGCGTCnCTACCAGCAAGC
GATCGCGTGGTGAAGGAACATCTTCCTCCACAGCACCAGAACCAnCACCnnnnnnAGCAC
CAGCACTnnnAnnCnCCAnCACCnnnACAGCAAnTAGTCCGAGCTCGAAGAGCACCTGCT
GTGAACCCAtCTACACCTGGTCGTCATCCATTGTGGACATTCCCTAATGCAGAnAATGAA
AGTnGATTCCAAGTCATGAGATGGAAGCAAGTGATGGCGGGTCGTTGCATnGACTTCGCA
TCCCTAGAAAGAGTGGGATTGGTTCAGGATGTGCGCACTCTGTTCGAGACTCTGCCGTAT
GCGnGATTCTTTGACATCATTGAGCCAACCTACCGTGAGCTTACAATTGAGTTCCTCAGC
ACCTTCTTCCTGCAGCAACAGATCACAAACTGGCATCAGCCTGATGCAATTTATTTCAGA
CTTGGGGGAAGGGAGTTCTCAATGTCAGTCCCACAATTTGGCATGCATTTGGGATTATGG
ACTGAACAAGAGATCTCGGGGGAGGAGTATCAGGGATGcCTCTACATCCACCCAATATCn
TATGACACCATGTGGGACTCATTGGTACTGAGGCCGGAAACATACTACCCAAGCAGGTCT
AAGGCGTCTAGCCTTCCGGATCATCTCCGCTATCTTCATACCCTATTAGCTTACACCATT
ACAGGCAGAGGAGATAGTTTTGGAGCAGTnACACAGACTGATGTCTTCATCCTCTGGGCT
ATGCAACATCAGAAGAAGTTAGACTTGGGATATTTATTGGCTCGtCAAGTCCGATCATTT
ATAGTAGACGCCCAGAAGAAGATGCATTGTTGTTTTGGCCCGTACGTGACTAGGTTAGCT
AAGAGACTGGATGTATTGGACGATTGTCTGTCAGAGCTTTCAAATATTGGTGACATGACA
CCACTAGGGATCAGACAGATGATCAACATGCAGATGATCACGGCTACTAGACATCCACAT
GGTATAGAGTATAGGCTTGTGAACACAATAGTCAGGGAGGCTAGAGAGGCAGCGGCTAGA
GGAGCCCAAnATCCGTCGGCTGGGATCCCGGATGTTAGGATTCCTAACCCAGCTAGAGTG
TTTATGCCTCCATCTGGAGCCTCATCCTCTTATTCTGCAGGGACATCGAGTGCTCAGATT
AGTGCTTTGGCTGACCGaCTAGATCGAGTCTGCGATCTACAGCAGCAGCAnTATACTnAG
TTTGTGCAGTTTCAAGAGGAGACTAGGGCACAGnTTGGCGGnaTGAACAntATGCTTCAA
CAGCTTATGAGTGGgTTAGAGAGGCAGGCCACCCAGACAGACTTCATAGTAGAGCAGATn
AAAAAGATGatGGAnGCTAGAGCACAAAATCAGCGGCTCATTGATGATATGGAGTTCGAT
CTGGCAAnATGCTTCACGGACCCTGATCCACCACnGCnnCCTnCnTCAGnnAnTTTCCCT
GCTCCtCATCTTCCAGCAGATCCAACCAGTGAGGATACACCATCAGCAGACTCCTAGCan
nnAAAAAAnAATTTGTGATATTTTtCTtTTTCCTTTTTCTTnnnnnnnnnnnnnTTTATT
TTnTTTCnTTnAnnnTnTTATnTnnTTTTAnTTTCTTGCTTnTnGCATGCTTAATTTTAT
GTTATTTCCTTnCATTTGTnTnTTTnATGTTAAGTtAnnnnnnnAGAACACTATGCnTTT
CnAATTnTnAAAnnnnnnAnTnAGCATGATCTTCAATAACtATGATGTGTGAgTCATATG
CTTnCnCAGTTTTAATCTnTCTAACACTGTGGACAGTGTTATACTnAAnTGTGGGGTAGG
TACCTnnnACCGATnTTGTnAnTATCTTGAGTTTTGTTTCAATtAAGTAGTTGATGAnTT
TTTCTCnTTTGAATGGATnCCCTTATAGCTTTTATCGAAnCTTGTTnGGAAGAAGGCAAT
GAACGAATCTCTTAATTnCAATCnAGCCAGGTAAAACTGGTnTTTTTCCTTAATTnTTCC
ATTTTACTTTATCTTAGAnATAGAACACTGTTAATATTGCTGCTTATTATTnTGATTGAn
TGTTTAAACTTTGGTTTGAGAATTCATGCAATTTTAACCCACTCAAATGGTGAGnTTTTG
AGCCAAnTnGnGCATCAnTAnnnnnTTTATGCTCCnTTTnnTnTTnATTAGTGAGCATTG
TACAGAATCTnTGTTTCTAGAACTTGCTTTntGATnnnnCTTTTGAGATTACATGAATTn
TnnATAnTCnTGAGATGATTTGGGCACTTAGGATTTACACAATTTGGCCnAAAAGCCTAA
CCCTGTTTTTCCCTTAGTGAACCAATTTTGAGCCTTAGCCTTTnCTTTCGTnnTAATnnn
AnCnnTGACACTCATTTTATCACTTCTATTCATTTnACCATTCTTTCTACCATTGTTGCT
GGAAATTATGTAAGTTTATGCTGCATTTcATTTTGGATCAATnTGCATTCnnnnnnnATA
TAnTTCACTAAGTTGCTAGATTTTTCATAGATGCTCCCTTCAATnCAAAATTnGATATTC
AnTCTTATTGTnTnTGTCAATAACCAnnACAnCTCCTACATAAGCTGTTGTAATATATAT
ACATAGTATATnnATnnnnnnnnAAAAAnnnnnnnnnnnnnAAAAAGAAnAnAGTATTnn
TTTAGTTCATTTCGAGCATCATCTTATTnTTAGAGCAACTTAGTGTTCAnTTTTGGTACA
nCAnTTGATCCTTnGnTAnTTTCTTGCATTACnTGCnTAATTTnCnAGCAACTTnTAGCC
TACTTTCCATATTTnTcCGTACCCTACCTTAACCCCATTACAACCTGGCTCAAGACCCTT
TGATCATGATTATTGATTATTTCnnAGTAGTGGAGATTGGATCTATAAGCAAGCCTATGG
TAAGCACTTTTTnCTGTATTTTTGCGTTGAGAGCTTGGCGATCTTCTTTCACCTATATAC
ACTTGTGTGTTTTGAGTGACATCTTGTGAGGCATGGTTCTCAATTTCTCAATTTnGATGG
TTTATCATTTTAAnTTTAGCAnCTTTATTAAnTTTGTTCTCTCTCTTAAGGATTTAGTGA
TTTGGGGATTTTGGGnAAAnTCATTACGGAGTTTTGAnATTTGTTTTGAGCTAACnTCCT
GCAAnGnATTTGATTGAGTTATTTGGTATCTGTTTGAGGAGTGAGTTGTTGATTGCTTGA
GGACAAGCAAAAGnTTAAGTnTGGGGTnATTTGATAnGCATCATACTACACATGTTTTCA
TGCCCGATTGTTTACATTTTTATGCATGATTATCCCGTTTTATGCTAGAATCACCTGTCT
TTTGTTTCCTTTCTCGTTTCAGGTCATTTTCGAAGGACACCATCAATAATCGAGGGAAAT
ACGTGTGATTACGGACCAAAATCCATCAAATTGGGCGAGGACTAGCACCCCGAGGGTTGA
GCACGGCCTGGACTCCGGCCGTGCTGAATTGCCAAnnAGCTAtCCnCCAAnnGTGCCnTT
TnnGCACGnnTTCCGTAGCCACCACGGCCTCCAnCACGGCCTGTGGTGGnTCAGCACCGG
CTTGGGCACGGCCTGGAAGnGGTCAnCACAACAGAnTCCnnAGnTTCAGCACnGCCTGGA
CTCCGnCCGTGCTGAnnCAnCACAGnCTnGACnnCGGCCnTGCTGAAnnnACTATATAGG
CnAAnnTTnAATTnTnTTnGAnGnGGCnCGAnTTTTnnGACTnAATTCCAAnAnACACAC
TnAATnnAnTnnTTTnCTAnACCTCAATTGTnGACCTTGnGAGATCAAnATTCATCAATT
GAAGGnnGGATTnCACTTGnTTnCAACATCGAnTTGAAGATCAAgACAAnnTTTGGGAGC
ATTCAAGAGGCAAnnTAGGGTTTGAnATTTTGAAnTTGnAAAnTTAGGGTTTCTCATnCA
nCTTGAAAGAGAAGGGTGTACATGCCTTnAATTTTCTTTTCCTTATTTnnTnCTTnnnTT
GCTTTAACTATGAACATGAGTAGCTAGATCTTTTGAAnCCATTnGGGnTCnnnnTTGTTG
ATGGATTnTGCTTAnTTGTTAGnnTTTnTAATTGnCATTCTTGnAATCTTCTTGCTATTC
AGTAATAAAnGTTTGATTCAGTTAATTTGAGACGTTGAATTAATTGTnTnTTnGGTTGTT
TCTTGACATTGAGAAATGCTTGTTACAACTGGAnnTTGAATAGTAAGAACTGGTAGTTAA
CACTTAGAGATAAGGTTnATTTACTCGCCGGATTAAGAATTAACAACTCTTAATAGnTnT
AAATCATnCTTAATGCTAATCTGTAnTAATCTGATAGGAAGAGATTCCATTAGGTTAGTG
CAGGTTTAGGAAnTCGGTAAGCTCGAGAGAGGAACCGnGnTTCnATTCAGGATTTAGGCA
CGGGTAAGCAAGATnGGnAATnnATAAAATCnAnCTTTAGAATTCCATCACTTAGGnnCC
CnTTTGGGTTTGTTTCTCTnnTTGnnATTGTCTTTnnATTGTCnnTTGTTnTTnATTTAn
TTATTTGCAnTCATAAnCATTAGnTnGTnAnnTTAGAnnTnTCACACnCTATTTCAGACT
AGATAACATAGnnAACAGTAGTAACTCTAGGTTCACCCGATCTCCAGGGATACGACCTTG
ATACTCACTAGTGCTAGGCtGCATCGnTAGGTTCACTGCCTTAGGTGTAGGTTGCATAAn
nAGCCCATCAnnnnnnnnnnnnnnnnnnnnnnnnnnnnnnnnnnnnnnnnnnnnnnnnnn
nnnnnnnnnnnnnnnnnnnnnnnnnnnnnnnnnnnnnnnnnnnnnnnnnnnnnnnnnnnn
nnnnnnnnnnnnnnn
>Copia-22_rCom#LTR/Copia
nnnnnnnnnnnnnnnnnnnnnnnnnnnnnnnnnnnnnnnnnnnnnnnnnnnnnnnnnnnn
nnnnnnnnnnnnnnnnnnnnnnnnnTTGGTATATTGTGCATTCTATGTTGGTTGCATGGT
nnnnTGATGAATACCATTGATCnnnnnnnnnnnnnnnnnnnnnnnnCTTTACTCTATTCT
ACTCTCTCGTACTATGAGGATGnGCAAGAACTATGGACTGTCTTGAAnGGAnATTTCTGT
GTAGTGAATGGAACAnGGATCTGTCAACTnAAAGCATCTCTTGCCCAGTGCAAGCAAGGG
AAGACGnAATCCATCTCTTCATTCTTTGGACGTCTTAGTAAGATTTTAGATGAnnnnnnn
nnnnnnnnnnnnAATAGCAAATTTTATCACTTTACCAAnGTGTTnTTGTGACGGCTGTAA
ATGCAATCTTGnnnCAGCACAATATATGCAATTATTGnAGGAAGAACGACTTATGTGGTT
TCTCATTGGTCTGGACAATGCCTATGTnTCAGTCCGCTTGCAACTTTTGACTCAAGACCn
GCTGCCTTTGCTAGACAAGGCGTACCAnACTTTGATACAAGAGnnGAGCGTTTGCGTGGA
GGCnATTTACGTCTTGAGAAGGGCAACCAAGACAATnnnnnnnATCATGGCTTTTAAGGT
TCAGACGAATCTTCAAAGTAAATCCCGTTCTGTTGATAATTCTGACCAGTTTTGTGTGTA
CTGTAATCGTGAAGGCCATGATCAAAGTTCATGTTTTCAACTTCATGGTTTCCCGGATTG
GTGGGGGGATCGACCTCGTGGTGGTCGTGGTCCAGGTnGnnnTGGGAGAGGTGGTACCCG
TAGTGGTACGACTAGTnGACGAAGTAGTAGAGGGAGAGGCAGTAATGGTGCCCCGTTGGT
TCGCGCACACAAAACTACCGTTGATTCTTTGAGACAGGCGAGTACTTCTCAGGCAGTGCC
AACCACTTCAGAGGCAGCAGGCTTTTCTGGCATTACGCCTGCAnAATGGCAGACCATTCT
TGATCTTCTTAATTTGCCAAATTCCAAAGATCGCTTGATGGGTAAGTGTTTATGGATAAT
TGATACCnGGGCTACTCATCATGTCACAGGTACATTAAAATCGTTAATCAATTTGAATAC
AATTAGCCATTGTCTnGTGAGATTACCAGATGGTCGGACTACTACCGGCACACATGAGGG
AAGCGTGGTATTATCGGGCAATTTGAGGATTAATAATGTGTTATTTGTTCCCAATTTGGA
TTGTAATTTGATCTCTGTGACTCAACTATTAGATGAACACAAATATACCATTCAAATCAC
TGATGCTTTGTGTGTTATACAGGACCGAGTGACGAnGAGGTTGATTGGAGTGGGTGAGCG
CAAGGATGGACTTTTCTTTTTTCGTGGTATTCCTCATGACAAGGTCCTAGCTATTAATGG
TGGTGAGTCCATGGAGTTATGGCACAAGCGTCTnGAGCATCCTTCGGAGAAAGTTATTCn
nAAGTTTTCATTnnTGAGTAAATCTAGTGATTTGAATAAAAATGGTTGTGATGTGTGTTT
GCGTGCAAAGCAACCACGAGACAGTTTTCCTATTAGTAGGAGTCGTGCTAGTAGGATTTT
TGAACTTATTCATTGTGATTTGTGGGGACCCTATCAGACTCGTTCCTCCTGTGGGGCTTC
TTATTTTTTGACGATTGTGGATGATTTCTCTCGAACAGTTTGGGTTTACTTGCTTTATAA
TAAATTAGAAGTTGGCATCATGTTTTTGAATTTTGTTGCATTGGTTAAAAGGCAATTTAA
TCAGACTATTAAGCGAGTTAGAAGTGATAATGGAACTGAGTTTACATGCTTAACTGAATA
TTTTGAGAAACATGGTATTATTTTTGAAACATCTTGTGTTGGGACTCTGCAACAAAATGG
TCGTGTTGAGCGTAAACATCGACACATTTTAAATGTGGCnCGTGCTTTGCATTTTCAAGG
GCATTTGCCTATTCAGTTTTGGGGAGAGTGTGTGATGGCAACATGTTACTTAATAAATCG
TACTCCTTCTAGTGTTCTTAATTATCAAACACCATATGAATGTTTGTTTGGTAAAATTCC
TAACTTACAAGCCATTCGGATTTTGGGTTGTTTATGTTATGCTCGTAATAAAAAACATCA
AGGTGATAAATTTGCTAGTAGAAGTCGTAAATGCATTTTCTTGGGGTACCCATTTGCTAA
AAAGGGATGGAAGTTGTATGATTTAGATACAAAAGAGATCTTTGTGTCTAGGGATGTTAA
ATTTTTTGAAAATGTGTTTCCATTATGCAAAGAAGGAGTGGGTTGTTATGATACTTTACC
TGCTCCTATGGAGAACAATGTGGATCAGATTATGAGGGGGAGTAATGCGnAGATAGAAGG
TGATAATGAGGAGATAGAAGGTGATAATGCGGAGATAGAGGGTGnTnATnCAGAGATAGA
GGGTnATAATGnnnAGATAGAGGGTGATGATGGGCAGGAAAGTGAAGGGGGTGTTGTGTT
GGTGGCTGCTGAAAATGAGGAACCTGAAGCCATAACAACAGAACTGGGACGAGGCAAACG
TTCAAAATTACCTAATTCTCnCTACCGTGACTTTGTGACTCATACCATTGTGAAAAAGAA
AAGTTCTTCCGCCAACTCATCTTCTTCACCATCTTCCTCAGGTACTCCTTATCCTATTTC
TCATTTTGTGTCTTGTGATAAATTTTTCGATAGCCATAGAAAATATATAGCAGCAGTAAC
TACAGGCAATCCnnnTAAAAnTnnTnAAGAAGCTnTAAAACATnAAGGTTGGAGAAAGGC
TATGGCTGAGnAGATACGTGCTTTGnAAGATCAAGGCACTTnnGTCCTnCAAnAATTACC
TnnTnGAAAGAAAGCTnTAGGAAGTAAATGGGTnTATACTGAAAAGCATGATGAAAGAGG
AAATTTGnAGAGATTGAAAGCAAGGCTTGTTATATTTnGTCATCATCAGGTAGAAGGTAT
TGAnTACAACnAGACTTTTnCTCCTnTTGnAAnAATGGTGACnnTTCnTAnTTTTCTTGC
ATTAGCnnnAGTGAAGAAATGGAAnGTTCATCAnAnGnATGTTCATAATGCTTTCTTGnA
TGGTGATTTAGCCGAAGAGGTCTACATGAAAATTCnTCnAnnATTnGAGAAAAATCAnAC
TAACTTGGTGTGCATAATGAAGAAGTCCTTATATGGTTTAnAACAAGCTCnTCGGTGTTG
GTTTGCCAnAnTTGCAAnnGCATTGCAGAATTATnGTTTTCAACAATCATATTCAGATTA
TTCTTTATTCACTTTGACAAGGGGAACAnTTCAGAnTAATnTTCTTGTATATnTGGATGA
TATnATTATTnnCAGCAATGATAnTnTGGCCnTGnnAATATTTAAAGACTATCTTGnAAA
ATGnTTCAAAATGAAAGATCTnnGGGTATnnAnATATTTTCTnGGAnTAnAAGTTGCTnG
nAGTTTGGAAGGCATTnTTATTTGTCAAAnGAAATATGCTTnnnnnnnnnnnnnTGAnAn
AGGTTTACTAGGTGCTAAACCTGCAnAATTTCCTATnGAGCnAAATCATCnTTTGGCATT
AnnCGCTnnTCGATTACTTGATGATCCGGAGCAATATCnTCGACTAGTTGGGCGnTTGAT
TTATCTGGGTGTnAnACnTCCGGATTTGGCTTACTCTnnTTCATATTCTCTCnCAGTTTA
TGCAACAGCCCnnAGAAGAGCAnnGnGAAGCTGCATTACGAGTTnTTCGCTATTTGAAAA
AGAnTCnTGGCCAAGGAATAATGTTGCATGCTGATAGnAAATTAAACTTGGAAGGTTGGT
nTGATTCTGATTGGnnAAGTTGTnCATTAAAGAGGTnATCATTAAGnGGnTnGTTCGTTT
TACTTGGTnATTCTCCTnTTTCnTnGAAAACnAAGAAGCAACnAnCCnTTTCTCATnnnT
CAGTAGAGGTGnAATATAGATCAATGGCATCTATTACCTnnnAATTAAAATGGCTCAAAn
AGTTGCTTGGGGATTTGGGTGTACACCAnGAGAAnGGAATGAGACTCTATTGTGATAGTC
AGTCTGCnTTATATATAGCACnAAATCnTGTTTTTCATGAnnnnACGAAACAnATTGAGn
CAGACTnTCATTTnnTACGAGATGCGATTACAGAnnGCTTAATTGTTCCTTCATTTGTGC
TTACAAAGCAnCAATTGGnGGAnnTTTTTACTAAAGnTTTGGnTCGATCACAATTCGAAT
TATTGTTGnGnAAGTTGGGTGTnTCGAGATCTTCACGCTCCAACTTnAnnGGGGAnATTA
GGAAATnCAAAAGTTTTATCCAnnnnnnnnnnnnnnnnnnnnnnnnnnnnnnnnnnnnAT
nTAnnTATATTTATTGTAGTTAGTTTGTAATTAATTnTAAnnTATGTnTGAAGTATAnGA
AGTTTAAnAGTTATAGGTTACACTTTnAATTAGCATTAAATATAGGATAGCCAAAnGnCT
ATTTGCTCTTTAAGCTAGTnnGTCTATATATTTGTTTTAGATCTTTAAnAnAAAnGnnGn
nGAGAGTTCTTTTCTTTCAAATnTTTACAAAnnnnnnnnnnnnnnnnTnnnnnnnnnnnn
nnnnAnnTnTnnnnnnnnnnnnnnnnnnnnnnnnnnnnnnnnnnnnnnnnnnnnnnnnnn
AnGnnnnnnATAATnnnnnnAnAnnnnnnnnnnnnnnnnnAnAnTnnnCnnnnnnnnnnn
nTTnnnAnnnTAnAnnnnnnnnnnAnnAAnnnTnnnnnnnnnTnnnnnnnnAnnnAnnnn
ATTnnnnCnnGnnnTnnnnnnnnnnnTnnAnATAnnnnnnTnnnTTnnAnnnnAnnAnnn
AnnnnnnnTAAnnnnAATnnnnnnnnnnnnnnnn
>Copia-23_rCom#LTR/Copia
nnnnnnnnnnnnnnnnnnnnnnnnnnnnnnnnnnnnnnnnnnnnnnnnnnnnnnnnnnnn
nnnnnnnnnnnnnnnnnnnnnnnnnnnnnnnnnnnnnnnnnnnnnnnnnnnnnnnnnnnn
nnnnnnnnnnnnnnnnnnnnnnnnnnnnnnnnnnnnnnnnnnnnnnnnnnnnnnnnnnnn
nnnnnnnnnnnnnnnnGnGGAGnnnnnnnnnnnnTCGAnAGnTGnGACCAnTGnnnnAnn
nAnGGnCAnnnnCnnGAnnnnTnnTGGCAnCTnCAnCCnnAnnTnnGnCCnnnTCnnnnn
nGnnnnnAnnnAnGnAnnnnnnnnnnnnnnnnnnnnnnnnGnnGnnnnnnnGnAGAAGAG
AnAnnnnAnAnAnnAGnTTnGGnGnnnnnnnCnnnnnnnnnnnnAACCCTAAnnnnnnnn
nnAnnATGAnnnnnnnnnnnnnnnnGnnnnnAnnTnnnnnnnnnnnnnnAnnGGGTCnnn
nnnnnnnnnnGGnTnnnTTnTAAnnnnnnnnnnnnnnnnnAnnnnAnCnnCGACCCGAnT
CnnnnnnnnnnnnnnnnnnnnnnnnnnnnnnnnnnnnnGACCCGACCCGAnnCnAnnnCn
ACnnnnCnnnnnnnnnAnCCnGATCCGACCCnnTTTnnnCAnCnGAnCCGACCCnnnnnn
nnnnCCGACCCnnCAGnnAAnTTnCAACTnnCnCAATTnATTTCnCAACTCCAATCCnTn
GTnCAnCAACAnCAAnCnnGTGGGTCAGGTTCGGTATCTAACTCnnAAAATTnnTnnnnA
AAnTTTTTAAAnnnnnnnTTCTnAnnATTGGATTATTGATTCnGGTGCAACnGATCACAT
GACnTGGGATnCAACAAAATTnCAAAATTTTGTnCCnATTGnnnATTCCCAACATGTGAn
nGTTGCnAATGGAGnnCAAGCTAAAATTTnTGGnTnTGGCACCnCTAnnTTATTTnATAA
AAATATnCAnnATATnTTATTnTTACCTGATTTTAAATCnAATTTATTATCTGTTGGnAA
AATAACTnGTnATTTAAATTGTAATGTTATATTCTCACCnnCTTCAGTnnTnTTTCAGGA
TCGAATnACAGGGAAGACGATTGGTGAGGGACAnTTTGAAAATGGnCTnTACTATCTTAA
nGACTCCACCAAnCAATGTCTTGTnTCGACnAnCCCnGTCGATCAAGGCATGTTGATGCA
TCGGCGGTTTGGGCATCCnTCCGATnAAGTTTTAAACAAACTTTTTTnTTACAAnTTAAA
TTCTAGTTGTTGTGATATTTGCAAATTTTCTAAACATACTCGnTTACCTTTTCCTTTATC
TTCTAGTATnTCTGAAAAnATnTTTGAATTAATTCACTCTGATGTTTGGGGACCTGCCCC
CGTTACnTCTTATAATCATTTCAGATATTTTGTCACATTTATTGATGATTACTCnCGCAC
TACTTGGGTTTATTTATTAAAAGGAAAAAATGAGGTnTTTACTTGCTTTCAAnAAnTTTT
TTAATTTTATTCAAAATCAGTAnAATGCCAAAATTAAAATTTTTCGnTCnGACAATGGCA
CTGAATACATAAACAAAAAnTTTTCnGAnTTTTTTAnAAAAnAAGGnATTnTGCATCAAA
CTACnTGCATTAATACCCCnGAACAAAATGGGGTTTCnGAAAGnAAAAAACAGGCATCTT
CTTGAAGTCACnAGnACTCTnCTTTTTCAAAATAATGTnCCnAATATTTTTTGGTCGGAT
GCCCTCCTAACCGCTACnTATCTCATCAATAGnTTACCnAGTGTCAAATTAAAAAATCTC
AGTCCTCTAGAAATTCTCAAAGGnAGAAAAATAGAATTAGGnCACATTCGAGTCTTTGGn
TGCACTAGCTTTGTCCATATCAAACGnCAnCACAAACTTGATAAAAGTTCnGTnAAAACC
nTnTTCTTAGGATACTCCTCnGAnAAAAAAGGGGTATAAATGCTATGACCCCnCCACTCA
CAAAACCTATATCTCTCGGGATGTnTCATTTGTnGAAAnTGAACCCTACTACACAnATGA
nnnnnnnnnnnnnCCAACnAACACTCATGGGCCnCACACTTTATTATTTCCGCATAACTT
TnnnTTTTTTGAnnnnnnCAGTCAAnnACAGGATACTCnnCCAGAGGGGGAGCCAnnTCC
AGnnnnnnnCTCnnnGGCAATTCCTTCAGGGGGAGAnnATGnnnnAnnAnnnAnnnnnGA
AAATnnnnnnnGAGCCACnnnAAnnnGAAGAAATTGCCTTGnGAAGATCCACTCGACCAA
CCAGnCCTCCTGTCAGGTTAAGGGACTATGTGTCCCATAAGGTATCATATCCAATTCAAC
ACTTCATTACTTATnATTCnATATCAAATCAATATAAnGCCTACCTAGGnAATATCACAA
CnCACACnGAACCnACATCCTTTTATGAAGCTAACACCAACCCnAATTGGTGTAAnGCCA
TGAAGGAAGAGCTTCAnGCCCTAGAAAAAAATGACACnTGGGATATTATnnCTCTnCCAC
CAAATAAAAAACCCGTAGGATGTAAATGGGTATACAAAATAAAATATAAnTGTGATGGAA
CAATTGAAAGATATAAGGCTAGGTTAGTAGCAAAAGGnTTCACnCAAACCTATGGnGTnG
ACTACCAnGAAACnTTTGCnCCnGTAGCAAAAATGAnTACTGTTCGnATTTTATTATCTG
TTGCnACTAACTCAGGATGGAGTCTATTTCAAATGGATGTnAAAAATGCATTCCTnCAAG
GnnCTCTAGAAGAAGAAGTCTATATGACTCTTCCTCCAGGnCACAAGTCnACATCAGATC
nTTCCCTGGTATGTAAGCTAAAAAAGGCAATCTATGGATTAAAnCAATCTCCAAGAGCAT
GGTATGCCAAGCTAAGCCATTTTCTnTTAAATATTAATTTCAATAAATGTnCnTCTGATT
CnTCTATGTTTGTAAAACACACTCACACATnCACTATTATTATTCTTGTATATGTnGATG
ACATTATCATAACnGGTAAnAATAATnAAGAGATTGAAGAAGTTAAACAAAAnCTAAAAA
GnGAATTTGATATCAAAGACCTAGGTCAACTATCATACTTTCTTGGnATAGAAATAGCCA
AATCACATAAAGGnCTATTTCTnTCTCAAAGAAAGTATGTnCTTGACCTATTAAAAGAAA
CnGGAAAAATAGGAGCnAAACCTATAAATACnCCAATGGAAACTAAnGTCAAACTTAATT
TGGAAGATGGTGAnCCnTTAnnTAACATAGGnCAnTATCAGCGnCTAGTAGGAAAATTnA
TnTATCTAACnGTCACTAGACCTGATATTGCnTATGCAGTAAGTATGGTAAGCCAGTTTA
TGCATGCTCCTCGTACCAGTCACTTGGAnGCTATTGATAGAATnCTTAGATATCTCAAGG
GCACnCCAGGTCAAGGnATnTGGATGAAnnnnAATAATAATnCTAAnACTATAGTTGGTT
TCTCTGATGCAGATTGGGCAGGAAGCTGTGACAGAAAATCAACTACAGGATTnTGCACCT
TnGTAGGAGGAAACTTAGTAACATGGAAAAGCAAAAAACAAAnTGTAATnGCAAGATCAA
GnGCAGAAGCnGAATATCGAGCCATGGCATCTACAGCTAGnGAnCTCATTTGGATCAAAC
AAGTnCTnnnnGACATGAAAATAGAATGnAAAGGACCnATGAAAATGTACTGCGATAATC
AAGCnGCnnGnCACATnGCATCAAAnCCAGTnTTTCACGAACGAACCAAACACATTGAAG
TnGATTGTCACTTCATnAGAGAAAAAGTnCAATCnGGAGAAATTGAAACnCCATTnGTCA
GAAGTCAnGAACAACTnGCnGATATATTTACAAAAGCTCTnGACAAAnnAAATCATCAAA
nnATTCTnAGCAAGATGGGTTCTATCAACnTnTnCGAACCCAnCTTGAGGGGGAGTGTTG
AAGAAnnAAAnnnnAAAnnnnnnnnnnAnnnACnAAAAGAnnAnnnnnnnnnnnnnAnAG
GCCTCAGnGnCTGTACAnCnnnnnnnTGTnnAGnCnTnTCATCACAGGCCTnnnnnnnnn
nnnAAAnGGAGCAACCTTTCnTnCnTAAGnAAGAAAGGTCACTTCAACCTTTCCnAAAnn
AGAAnnnnACGTTGnnATAGAnCATAGGnAnnCnTTnnnnTAGnnnAnnnnnnACCGTTn
nnnnnnnnnnnATGTATATAnnnAnAnnnnnCnnATAnTnnnAAnCTCAGAATTCnnAnn
nnnnnnnnnAnAnAnTCATCATTnATCAnnnnnnnnnnnnnnnnnnnnTTTnTnCnnnnn
nnnnnnnnnnnnnnnnnnnnnnnnnnnnnnnnnnnnnnnnnAnnnnnATnnnnnnnnnnn
nnnnnnnnnnnnnnnnnnnnnnnnnnnnnnnnnnnnnnnnnnnnnnnnnnnnnnnnnnnn
nAnAnnnnnnnnnnnnnnnnnnnnnnnnnnnnnnnnnnnnnnnnnnnnnnnnnnnnnnnn
nnnnnnnnnnnnnnnnnnnnnnnnAnnTTnnnnnnnnnnnnnnnnnnnnnnnnnnnnnnn
nnnnnnnnnnnnnnnnnnnnnnnnnnnnnnnnnnnnnnnnnnnnnnnnnnnn
>Gypsy-8_rCom#LTR/Gypsy
nnnnAnnnnnnnnCnCAnGCnTnGnnTCACAGCCCGnAGGnnnnnnnnnnnnnnCCnnTn
GCnACATGAAGGTTCAnAAGGCCnAAGACGTCCAnTCATTCTnnnnnnnnnnGATGGAAG
ATTCTAGAACATTCTGGAACCTTnnnnnnnnnnnTAGAATCnTCTAGAAACATGTATAAT
GTGTAGATAAnTATGGAAnTGTnnnnTAGAACATTCTAGAnACTTAATCTTAGCCATTAG
ATnAAATGTATCCTCACCGTCCATTGAGGAGGTGGAGGCCTATATATAGCTTAGAGnAnT
TCATTTGTAAnnATCAAGCnnnnnnnnnnnnnnAATCAAGTnGnAATCnnnnnnnnnnnn
nnnnnnnnnnnnnnAAGnAnTnTCTCTCTCTAnAAnnnnnnTCTCTAAGCTTTCTTAAGC
TnTCTTTTGTTCTTCTTGCCATCCTAGCTAGCATTTTGCCTAGCATnTnGAAGAGTAAGG
CTGACTAGCTTACTTGTTTnCGnnGAGAAAGTAGCTAGTGCCGCACGGTTCGTTGGTAGA
AAAGACCAAGCCCGTGACAGTTGGTATCAGAGCAAGGTTAGnACAATCGTTGAAATGGCA
AAGACATCGGGAGCAAGTGAGGCTGCCAGAGTTCCGGAAGAGGTAAGGCAACCCCATAGT
GAAGTTGTGAAGGACCAACCGGAAGCGTCCAAGCCACCAAGGAAGGAGAGAGGAAGGTCG
AGGGAnGTTGTGTCTGACATGGAnGCCAGGCTAGCCAAGnTAGAGCTAACTGTGGCCGAG
GGACAAGATACGTTCnGGGACTTAGAGCAACGCATCGAGGAGCTCGAGAATGGAAGAGAA
GAGCTTCAAGAAGGGATGCAAGCTGCCTTGAACGAGGGGATGTCCAAGTGTCAAGAACAA
GCCAAGACCATGGAGAAAACTCTCCTTGCCGAGGTTGTGACGTTGAGGGAAATGCTTGAT
GGGATGGTTGCTAGGTTGnTGGCAACCGAGGAAGAGCTTATCCTCTGCAAGAAGGCAGCT
ATCCAGGGAGGTGGAAGnGTGCCTATGATAGTCTCTACTnCATCGAAGTTAGATGTTCCG
AAGCCTAAAGCTTATAAAGGCTCnAGGAATGCGAAGGAAATTGATAACTTCCTATGGAGC
TTGGAGCAATACTTCAAGGCACTTGGCTTAGTAGAAGAAGCCAAGAAGGTTGACGCTGCC
GCACTCTTCCTAGAAGATACCGCAATGTTGTGGTGGAGAAGGAGGAGTGGCGACATAGAA
AAAGGnACATGCACCATCAACTCGTGGGGAGAATTCAAGGAAGATTTGAAGAAGCAATTC
TACCCCGAGAATGCTATTAGAGATGCAAGGGCCAAGTTGCGGCGACTCTCACATACGGGA
AGnATCAAGGAGTATGTTAAAGAATTCACnGACACACTCCTTGAGATTCCCAACTATACC
GATGAAGAAGCCTTGTTTGCnTTCACAGATGGGTTGCAGATTTGGGCAAGGTTGGAGTTG
GAGCGCCGTGGTGTCCAAGATCTCAACACCGCCATTGCCGTGGCCGAATCCTTGATAGAG
ATnAGGAGGCAAGACAAGCCCAAGnCCAnCCAAGATAGAAGTGGCAAnGGAAAGAGTGGG
GGAGACCGCCACnACAAGAAGGAAGGCTCCTACAGGTTTGGCAAGCCCAGAGAGGGAGGC
AACCATGGCAACAAAAATGACAAGGGTGGAGACAGnCCACGTnTCAAGTGTTTCTTCTGC
GATGGACCGCATAAGGCAAGAGAGTGCCCTACGAAGAGCAAGCTCTCTGCGTTGGTCGAA
GAAAGGGAAGAACACCAACGAGAGCCAGAGGGGTCnAAGGTnGGATCGCTACAACTCCTC
AGnGCCATCAAAACCAAATTCGAGATGCCTAAGTCCGAAAAGAAGGGCCGATTGTTCGTC
GAGACGAAGGTTGGAAGCCACACGGTAAAAGCATTGTTGGATACCGGGGCCAACAAnAAT
TTTCTCGAGGTAAAAGAAGCAGAAAGACTTGGCATCAAGTATTCGAAGGAGCAAGGGTGG
CTTAAGGCTGTCAATTCGGCACCAAGTGCGACATACGGAGTTGCACGAAATGTCAAnGTA
AGCCTAGGTGAGTGGTCTGGCCCCTTGGACTTTTCTATTGTTACnATGGACGATTATAAG
ATGGTGCTTGGCATAGAGTTCCTGGATAAGGTAAATGCATTCCCACTTCCATTTGCCAAC
ACCATGTGCATCTTAGAGCAAGGnAATACTTGCATGGTACCGTTGATGCGAGAAGCCAnG
CTAAAAGCCATGCAAATCTCGGCCATGCAACTATCGAAGGGGGTAAAGAAGGCACAnCCC
ACATTCCTTGCAACACTAAAGGAAGAAGTGGAAACCTTGCCGCAAGGCGAAGTGCCTAAA
GAGATCATGGGnGTCCTAGAAGAGTTCAAGGACGTAATGCCnGCGGAATTGCCAAAGAAG
CTCCCACCAAAGAGAGAGGTGGATCATAAGATTGAGCTAGTAGAAGGTGCAAGCCCACCT
GCGGCAGTCCCnTATCGCATGGCGCCTCCTGAGCTAGAGGAGTTGCGGAGGCAACTAAAA
GAGTTGTTGGATGCTGGCTACATTAAGCCATCCAAGGCACCCTATGGAGCACCGGTACTT
TTTCAAAAGAAGCATGATGGGTCGCTTCGAATGTGCATTGACTACCGGGCACTCAATAAG
ATCACGGTAAAGAATAAGTATCCCATTCCTCTGATTGCAGACTTATTTGATCAACTTGGT
GATGCAAAATGGTTTACCAAGCTTGATTTGCGATCGGGTTACTATCAAGTGAGGATTGCA
GAGGGAGATGAGCCnAAAACCGCTTGTGTTACGAGGTATGGCTCTTTTGAATTCTCAGTT
ATGCCTTTCGGACTAACGAATGCTCCTGCCACATTTTGTACTTTGATGAACCGAGTATTC
CAGCCCTTCTTGGACAAGTTCGTCGTAGTGTACTTnGACGATATAGTGGTGTACAGCAAA
ACCTTGAAGGAACACATCCAACACTTACGACAAGTTTTCCAAGTGCTAAAGGAAAACGAG
TTGTATGTCAAGAAGGAGAAGTGTGCCTTTGCGAAGCCAGAGGTAATGTTCTTAGGGCAC
ATTGTGGGAGGTGGCAAGCTTAGGATGGACAAGGCAAAAGTGCAAGCCATCGAAGATTGG
GAGCCACCGAGGAAAGTGACCGAGCTACGTTCTTTCCTTGGCCTCGTCAATTACTACCGA
AGATTCATAATGGGCTACTCATCGATCGCATCCCCACTAACCGATTTGTTGAAGAAGAAC
AAAGTGTGGGATTGGGAnGCAAAGTGTCAGAAGGCATTCGAGGGACTCAAGCAAGCGGCA
ATGGAAGAACCTGTATTGGCCTTACCAGATCACACCAAGGCATATGAAATACACACAGAT
GCTTCAGATTTTGCACTTGGTGGTGTGTTAATGCAGGAGGGTCATCCTGTAGCCTACGAA
AGCCGCAAGCTCAATGAGGCTGAGCGCCGCTATACAGTCCAAGAGAAGGAGATGACAGCG
GTAGTCCATTATTTGCGAACnTGGAGGCATTACTTGCTCGGGACCAAGTTCGTTGTGAAG
ACTGATAATGTGGCGACCAGTTACTTCCTCAAGCAAAAGAAACTCACTCCGAAGCAAGTG
AGATGGCAAGAATTCCTTGCAGAGTTTGACTTTGTGATGGAGTACAAGCCAGGAAGGGCA
AACTTAGTGGCTGATGCACTAAGTAGAAAGGCAGAGTTGGCTTCCATCACTAGCGCCAAC
TTTCCTTTGGTGGATCGTATCAAGGAGGGACTCGAGCATGACCTGCAAGCCAAGAACCTG
GTGGAATTGGCGAAGAAGGGGAAGACTCGTCAATTCTGGCTAAAGGATGGGGTGCTTGTC
ACCAGGGGAAACAGAGTCTATGTGCCGAAATGGGAAGGCTTGAGGAAGGCCATCATCAAA
GAATGCCATGACTCAAAATGGGCGGGCCATCCAGGCACGCATCGCACnTTGGCACTTGTG
GAGCGTGGATATTATTGGCCCCAGATGCGGGATGACATTGAGCTTTATGTCAAGACATGT
CTTGTGTGTCAACAAGACAAGGTGGAGCAAAACAAGCCCGCTGGTTTnTTAGAACCATTA
CCGATTCCAGAGAGGCCCTGGGAAAGTATCTCCATGGATTTCATCACATGCCTACCGAAG
TCTGAAGGATGTAGCAACATTATGGTAGTTGTGGATCGCTTTAGCAAATACGGAGTGTTC
ATTCCCGTGCCTACAAAGTTCACGGCCGAGGATGCAGCACGCCTATTTCTCAAACATGTG
GTGAAATACTGGGGCnnATACCGAAGACCATTGTCAGCGATCGAGATACTCGCTTCACTG
GAAGGTTTTGGATGGAATTATTCAAGATnATGGGGTCCGAGCTTAACTTCTCTACAAGCT
TTCATCCCCAAACCGATGGACAAACGGAGAGGGTGAATGCCTTGCTAGAGTTATTCTTGA
GGCATTATGTGAGTGCCAACCAAAGTGATTGGGCAAAGTTGCTCGATATGGCCCAATTCT
CATATAACTTGCAGAAGAGCGAGTCAACAGGGGCGAGTCCATTCGAGATTGCCACAGGAC
AACAACCATTGACTCCACACACACTAGCCATGGGGTATAAAGGCCCTAGCCCTGCAGCnT
TCAAATTTGCCAAAGGATGGCATGAGAAAGCCGACATGGCACGnGCTCATCTnACCAAGG
CCGCCAAnAGAATGAAGAAGTGGGCGGATGGAAAGAGGAGGCACTTGGAATTTGAGGAGG
GAGACTTAGTGATGGTAAAGCTCCTTCCCCATCAAAGCCGAAGGTTTGCTAAGGTGCATA
AAGGACTAGTAAGGCGCTACGAAGGTCCTTTTCTAGTGGAGCAACGGGTTGGGAAGCTAG
CTTATCGCTTGAAGCTTCCATCGCACTTAGAAATGCACCCTGTATTCCATGTGAGCTTAT
TGAAGCCCTACCATGAGGATAAGGAAGATCCAAGTAGGGGCGAGTCAAAGAGAGCTCCAA
CAGCAATCACAACCGTATCCGAGAAGGAAGCCGAAGAAATAATGGCACATCGGGTCnATA
CCGAGAAGGGGTTCCCATCCAAGTTATGTCGAGTATTTTGTGAAGTGGAAGGGATTGCCC
GAAAGTGAAGCTAGTTGnn
>Helitron-2_rCom#RC/Helitron
nnnnnnnnnnnnnnnnnnnnnnnnnnnnnnnnnnnnnnnnnnnnnnnnnnnnnnnnAnnA
TAnnnTnnnnnnnnnnnnnnnnnnnnnnTAnnAAnnnnnnnnnnnnGnnnnTnnnnTnAn
nnTnnnnnnnTnnnnAAnnAGAnTnTTnTnnAnnnnnnnnnnnTnnnnnnnnnAnTnnnA
nATnnnnTnnTTCnAnnCAnnnnnnnnnnnnCTTnnATnCCnTnnTnAnnnTnnnnnnnn
nnTnTCTnnCATnnnnnnnnTnnnCnAnGnGTTGnTnTAAnTCCCAGAAnnTAnnnTGTC
CnTnnGnnAnnnTTAGCTnTAnnnnnnnnnnnnnnnCTTnGnnAnnnnnnnnTnnAnGTC
AGAnACAAnnnnnnnnnnnnnnnnnnnnnTnnnCTTnnTnGGTGGCTTGGAnGnTTnnGn
nTnGTnnnnnnnnnnnnnnnnnnnnnnnnnnnTnnACAnCnTnACTnTGnnnTTGCnnnn
nnnnnnnnnnnnnnnnnCnnnAACTCTnGnnnnnnnnnnnnnnnnnnnnnnnnnnnnnnn
nnnnnnnnnTTnnTnnnnnTnTnTTTGCnATnnnTTCAAnnATnGTnnnnnnnnnnnnnn
nnnnnnnAnCTnnnnnnnnnnnnnnnnnnnnnnnnnnnnnnnnnnnnnnnnnnnnnnnGC
TCTnATnCnCAnCTGTCACGGGCTTGGTnTTTTCTACCAACGAACCGTGCGGCACTAGCT
ACTTTCTCnCGGnAAACAAGTAAGCTAGTCAGCCTTACTCTTCnAATGCTAGGCAAAATG
CTAGCTAGGATGGCAAGAAGAACAAAAGAGAGCTTAAGAAAGCTTAGAGAGAnnnnTTTT
AGAGAGAGAAATTnCTTGCTCTTnTATTnAnCTTnnnTnGCTTGATTAnnnCTTGATTTG
CTTGATGCTTACAAATGAAATTCTCTAAGCTATATATAGGCCTCCACCTCCTCAATGGAC
GGTGAGGATACATTTGATCTAATGGCTAAGATTAAGTATCTAGAATGTTCTnnnACACAC
TTCCATACTTATCTACACATTATACATGnnTTCTAGATTATTCTAGAATGTTCnAnATnn
TTCCAGATnnTTCCAGATGATTCTAGAATGTTCTAGAATCCTCCCTTGCTTTGTAGCGAA
CTCTGGAGGCTTCTTGGGCCTTTGAACCTTCGTGCGAGAAGGGGAAATnTGCGGGCTGTG
ACAnnnnnnnnnnnnnATTnTnnnnGGnnACnnnnnnnnnnnnnnnnnnnnCnTCnnnnn
nnTATGCnnnnnnnAnTAnnnnnnnnnnAnGnnnnnnnnnnnnnnnnnnnnnnnnGnAAA
TnnnnnnnnnnnnnnnnnnnnnnnnnnnAnnnnCAnnAAnnCTCnnnnnnnAAnnnCTnn
nnnnnnnnnnnnnnAnTnnAnTnnnnnTnTnnATnnnnnnAnnnnnnnnnnnnnnnnnnn
TTnTTnnTnTnnnTTnnnnnnnnnnnnnnnnnTnnAnnnnAnnnnnnTnnnnTnnnnnnn
nnCTnAnnnnnnnnnnTnnnnnnnnnnnnnnnnTTnnTnAnnnnnnnnnnnnnnnnnnnn
nnnnnnnnnnnnnnnnnnnnnnnnnnnnnnnAAnnnnnnnnnnnnnnnnnnnnnnnnnnn
nnnnn
>Copia-24_rCom#LTR/Copia
nnnnnnnnnnnnannnntntnnnnnnnncnnannnnnntnnnnnnnnnnnnnnnnnnnnn
nnnnnnnnnnaannnnnnnnnnnnnnnnnnnnnnnnnnnnnnnnnnnnnnnnnnnnnnnn
nnnnnnnnnnnnannatnnnnnannnnnnnnnnnnnnnnntnnnnnnnnnnnnnannntn
tannnnnnnnnnnnnnnnnnnnnnnnngnAnAAnATnnnnAnnnnnnntnnannnntnnn
annnnnnnnnnnnnnnnnnnnnnnnnnnnnnnnnAnnAAnnnnnnnnnnnnnnntnnnnn
nnnnntnnnannannTATTAAGaAATATTGnTGTAAtATnTAGTTGACTTTCnTTAGaTA
gnTTATGnnnnnnTTGTAATcnCTcTAACATAgGAGAATntnGnttnnntannCTAAgAA
TTAgnTATGnTTTnTTnCCTATATAgACnTGTACAnnTnTATATAntnnnTGTAnTATna
TTnTnATnaAtATAnAGAAAnCnTTcaATctAnCaTTntcTCTTCAaATtcttTATTTTa
gCATGGTATCAGAGCAaTnnnnnnnnnAtTCTnnCACcTAAtnatTCATTCttTAnTntA
TcAAnAGnnnnnnnnAnAAtATnactanTnAGACAtnAtCaGAATCTTCnaAnnnnnnnn
nnnnnnnnnnnnnnnnnnnnnnnnnnnAATCcATCCAAACACnAAaAAtATGAaTTCTAC
cATAGACcCATCAAACnCATtcTtTaTtCAcCCATCtGATCAaCCTGGnCATATACTTGT
tCCnAnAAAATTAAATGGCTtGAATTAtTCATCATGGAGTAAaTCtATgATtCATGCtCT
cACAgCtAAAAAnAAAATTGGcTTnATTnAtGGAtCCaTTCAnCCACnCTcAGaAaTTGA
TAAACCtGCAGAATATGCtATaTGGAATCAATGCAATAGccTGATnTTATCATGGcTAAC
TCATGCnnTTGAACCTGATCTAGCCAAAGAAGTTATTCATGCCAAATCAGCCCAACAAGT
ATGGGAAGATTTCAAAGATCAATTTTCACAGAAGAATGCACCTACAGTATATAAAATnnA
AAAATCTTTAGCCTCTCTCTCACAGnGTTCCATGACAATTTCGnCATACTTCACAAAAAT
TAAAGGCCTTTGGGATGAATTGGAGGCTTACCAAAAGCTTnCCACCTGCAAnCAGATGAA
AGCACATAATGATCAGAGAGAGGAAGATCGATTAATGCAATTCnTTATGGGACTGAATGA
TGCTTACAACAnTGTTCGtaCAAATATcnTGATGATGTCaCCATTGCCTAATGTaCGTCA
AGcaTAcTCTCTnGTnnTCCAAnnnnAAnCncAanGAcAAATGACCTCAGAAtcAACTGa
AntTTTtTCCATTGCAGCTGCAGTTCAAGnTCGAACAAATAAnnnCTCAAACAACTCTAA
AAATAAgTACTGTGATCACTGTAATAGAGATGGCCATACAATTGAGAATTgTAGnACTCT
TAAATTCCATTGTAAATTTTGTGAnAAGAAAGGTCATACAGAGGATCGCTGCAAATATAA
AGATGGCACATGGGTCCTCAAcAACACAAGAACnCATAACAATCGAnAAAATCAATCACA
ACAncAGCAACGnGGGCCTCACAATAATTTCTTTCCAgCTGCAAATGCTACAGACTnTTC
TCAATCAGATGTnAATCTTTcnAATACACGGGATTCTTCCAAATCTCTTTTTGGTCTCTC
CACAGAACAaCTTCAACAGCTCGCTCATGCCATTTCCATGATGTCTCCAAATCTTGCTTC
TGGTAATAnCAATGTCCATGCAAACGCTGnAGGTCTGTTCCCTTTTTCTAATACTTCAAT
TAATTnTGTGTTTACAAAACCTTGGATTTTGGATAGCGGAGCCACAnATCAcATTAtTTC
TGACCCTATnCAnCTTACACAAACAAAGTCTCCCTCcATGCCTGTTGTTAATCTACCAAC
TGGATCATTnGcACCCATAACTTCAATGGGGACTGTACCATTCAATTCAGACATAACTnT
AAAcAATGTTCTATGTGTCCCTTCTTTTAATTTAAATTTGATGTCTGCAAGCAAAATTAC
TAATGCTCTAAACTGTTGTGCCATTTTATTTCCATCTTTTTGTATCTTGCAGGACTTGAA
TACGGnGAAGATGATTGGCTCGGGTAAACAATACAATGGTCTATATTATATGTCTCnnTT
GCAAAnGACACCTACATCTCATCAAGTTTCTCACTCTTCAAATCTATGGCATATGCGTCT
AGGACATCCATCACCATCTCGTCTCAAACTnGTTTCTTCATTATTACCTTTAAATAATTT
CTCTTATGATAATAATTGTGTTGTTTGTCCCATAGCTAAACAAACAAGACTnCCATTTCC
nTTAAGTTCTATATCAACTCATGCnGCTTTTGAATTAATACATTGTGATATTTGGGGACC
ACATAAAATTCCTACACATTCAGGGGCACGTTTTTTTCTCACCATTGTGGATGATTTTAC
TAGATGCACATGGATATTTCTCATGCAACATAAATCTGAAACACAACACATTTTAAAATC
TTTCATTGGTTTCATTTATAnTCAGTTTCATGCCCATGTTAAGGCCATTAGAGTAGATAA
TGGTTCTGAATTTCTnTCnATGAAAnnnTnTtTTCAATCACATGGCATAGAATATCAAnG
CACTTGCGTGTACACTCCACAACAAAATGGAGTTaTCGAGCGAAAGCATCGCCATATTCT
TACTGTTGCTCGTGCATTGCTTTTTCAATCACAnTTGCCACTTGATTTTTAGGGTGAATG
TGTTTTAACTGcTGTTTATCTTATCAATCGACTTCCATCACCATTATTATCTgCCAAATC
TCCTTTTGAGTTATTATATAAACATCCACCATCTTTTGATCACTTAAGAATATTTGGTTG
CCTATGTTATGCAACTGTTGTTCATCCAACTAACAAATTTGATTCTCGTGCCAAATGTTG
TATCTTTATTGGATATCCTATTGGTCAAAAGGGCTACAAGCTTTATGATnTAGATAATAA
AAAGTTCTTTGTCAGCCGGGATGTTCaATTTTGTGAAACCACTTTTCCTTTCTCTTCTAC
TnnAACTnnnnCTnCTCCAACTCATATnCCACTTGATCACTCTCTTGACATTATACAAGA
ATATACACACATTGAACCATCTACCATAAATGACCCATCTCCTCCAACACAAGAAACTGA
ATCACCAAACATAGATACACCGATACCnACTCCTCTTGACCAACCAGAnnTAACTCCTCA
ATTAGAACATGATCATACAnTTCATCTAGACACTTCAGATCCTATCATAGTTnnACCACA
ACCTACTCGTTTCAAGCAGCGTCnTGTATGGCATAAAGACTATGTAATGTCTCCTCAAGT
CAATCAGTCTACCTCGACCTCAAGTTCTAnAAAAGGTACTCGATATCCTATTTCTAATTT
TCTCTCATTTTCTCGCATTACTCCTnCCCATCGCACTTTTTTAGCTAACATTACAGTACA
TACTGAGCCCAAATCATATGCTGAAGCTATCCTTGATCCAAATTGGCAACAAGCCATGCA
TGTGGAACTAGAAGCATTACAnAAAAATAACACATGGAGTCTAGTTCCTTTGCCTGTTGG
ACAAAAACCAATCGGCTGCAAGTGGGTCTACAAAATTAAGTACAAATCTGATGGGAGCAT
TGAACGTTACAAAGCTCGTCTTGTTGCnAAAGGATACACTCAGGTTGAGGGTGTCGATTA
TCAAGAGACATTTTCACCTACAGCCAAACTCACAACACTCCGTTGCCTTCTCACTATCGC
TGCTGCTCAACAATGGTTTACCCACCAATTAGATGTCCAAAATGCTTTTCTTCATGGTGA
TTTACATGAAGTnGTATACATGAAAGCACCACCTGGCCTTCGTCGACAGGGGGAGAAnAC
TGTATGTCGACTCAACAAGTCTCTTTATGGACTCAAACAAGCATCAAGGAATTGGTTTTC
CACTTTTTCAAATGCTGTTCAAAAGGCTGGTTATCAACAATCAAAAGCTGATTATTCTCT
CTTCACAAAGGCTCAAGGCACCTCTTTCACTGCAATTCTTATTTATGTTGACGATATTCT
TTTGACAGGAAATAATTTGCAGGAAATGGAAAGCCTCAAAAAGTTTCTTCTCAAACATTT
TCGTATTAAAGATCTTGGAGACTTGAAATATTTTTTGGGTATTGAATTTTCACGATCCAA
GAAAGGAATATTCATGTCACnAAAGAAAATATGCATTGGACATTTTGCAAGATTCAGGTC
TCATAGGTGCTCGnCCAGACAAATTTCCAATGGAGCAgAATTTGAAACTCAGTTCTACAG
ATGGAGAATTGCTAAATGATCCAACTAAATACAGAAGATTAATTGGAAGATTGATATATC
TCACTgTCACAAGACCAGATATAGTTTACTCTGTTCGAACATTGAGCCAATTCATGCATG
AACCTCGCAAACTCCATTGGGATGCTGCCnTTCGGATACTCAAATACATCAAAGnGTGCA
CCAGGTCAAGGATTATTACTGCCCTCTAACAACAATCTTGCTTTAAAGGCCTTTTGTGAT
TcAGATTGGGGAGGTTGTCGTGCTACACGAAGGTCAGTTACAGGATATTGTATTTTTCTT
AGCAACTCTCTCATTTCATGGAAATcAAAAAAACAAGCAAATGTTTCTAGATCATCAGCA
GAGGCTGAATATCGGGCTATGGCTAATACATGTTTGGAACTaACTTGGTTACGATTTATA
TTACAAGATTTnAGAATTnCACAAACATCTCCTACACCAtTATTTTGTGACAATCAAgCA
GCATTGCACATTGcAGCAAATCnCgTTTTTCATGAACGGAcGAAACATATTGAAATAGAT
TGTCATATAGTTCGAGAAAAAtTgCAAGCTAGAATGATTAGTCCTTCCTATGTTCCnACT
CGnTTCCAACTAGCAGATATTTTTACGAAAGCCTTGgGAAAnGAGCAGTTTATGAcATTG
TGTAACAAGTTGGGACTTCATGATATTCACTCTCCAACTTGAGGGGGAGTATTAAGAAAT
ATTGtTGTAATATTTAGTTGACTTTCCTTAGATAGCTTATGTTGTAATCCCTnTAACATA
GGAGAATCTCnTTntnntAGGCTAAGAATTAGCTATngTTTcTTTCCTATATAGACTTGT
ACAncTcTATATATtntTTGTAtTATtATTgTtATcAATATACAGAAAnnCnTTCAATCT
ACCaTTnTCTCTTCAAATnnTCTTTATTTTagCAnnnnnnnnaannnnnnaanannnnnn
ntCAAnTnTnnannannnntnnnnnnnnnnnannnnnnnTnnAnAnnTTtnnnannnnAa
nnnnnnnnnnnnnTTTnnnnnTTTnnnnAATnnnnnnnnnnnttnnnnnntnAnanTTnT
nnnnnnAnTnnnCtnnnnnnntnnnnnnnnnnnnnnnnnnnnnnTnnnnnnnnnnnnnnn
nnnAatnnnTngnnnnnnnAnAAnnTnnnnTnnnnnnntnnnnnnnnnnnnnnnAnnnnn
nAnnnnTnnAnnnTAnnnnnnnnnnnnnnnnnnnnnnnnCnnTnnnnnnnnnnnnnnnnn
nnnnnnnnnnnnnnnnnnnnnn
>Copia-25_rCom#LTR/Copia
nnnnnnnnTnnnnnnAnCTnnnATnnTnnnCnnAAnnnnnnnnnnnnGnnnGnTnnnAAn
nnTnnnTAnAnnnnnnTnnnnTnAnnnnnnnnnnnAnnnTTnnAnnAAnCnnnnTnATGT
nnAnAnnnAnnnnnnnnnnnnnnnnATnnnnTnnnnTCnATnnnnnnnGnnnTnnTnnnn
TGnCnAnTAnTnAnnAnnnnnnnnAnnnnnnnAnnnnnnAAAnnnnnnnnnnnnTnnAnT
nnnnnnTnnGnnnnnnnnnnnnnnAnnnnnnnnnnnnnnnnnnnnTGTTGAAnGATCTCG
TAAATAATTGTGATTATGTACCATATTTGTTATACTCTATATTTAGAGGTTTATGAGCTG
TATTAGTAATCTTAGGAATCAATATTTATTTTCTTCTATATTAGGnTnGTTAGnTGAATA
GTATATTTCTCnTTAATTAGGGAGATTAGCTGCCTTTTTTnTTCCTAGTTAAGCTnTTTA
AATAGCTGTACATCAATATAGAAAAATTnATTCAGCCTTCTTATATTTTTGTTCACTGTT
TTCATGGTATCAGAGCCnnAAAAATCCTAGGTTTGAATCnTTTTTCTTTTTATCTCGAAA
ATGTCTGAAGTCACGTCTGGGACAAGCCAGCCTCTTCAGCCATCTCAGTCCGAACCTCAG
AGAAATACATCTGAAAACCATCCCATTCAGATTACTACAATCCGACTAAATGGTGATAAT
TTTCTTCGATGGTCACAATCTGTTCGCATGTATCTCCGAGGAAGAGGAAAGATTGGCTAT
ATCACAGGTGATACTAAGCAGCCTGACGTGAATGACAAAACTTATACCATTTGGGATGCT
GAAAACTCAATGGTAATGACATGGTTGGTCAATTCCATGACTGAAGAGATAAGTGCAAAC
TACCTATGTTACTCTACAGCCAAGGAATTATGGGACAATGTCTCAGAAATGTACTCTGAT
nTTGGAAATCAATCCCAAGTTTACGAGTTGACCCTACGACTTGGGGAAATTTGCCAAGGT
GAGAATTCTGTGACAAAGTATTTCAATTCTCTTAAACGGATTTGGCAGGACCTGGACTTA
TTCAATGATTATGAGTGGAAATCAAATGATGACTGCAACCAGTACAAGAAGATAGTGGAT
ACTGGCCGAATCTTCAAATTTCTTGCAGGTCTAAATGTTGAATATGATGAGGTCTGTGGC
CGAATAATTGGAAGAAATCCCCTGCCTCCAATTGGTGAAGTTTTTGCGGAGGTAAGGAGA
GAAGAGAGTCGGAGACATGTGATGTTGGGAAAGAGGACTGCAGGTTCAACCGCGTCCATG
GAAGGATCAGCGCTGGCTATTCCTGAAGCTCAAGTAAGCAGTAGAACTTCTCACAACCAG
CGTGCAGAAGACAAAAACAACCTGCAATGTGACTATTGTGGAAAGCCACGCCATACTCGC
GAAAAATGCTGGAAGTTGCATGGTAAACCACCTAATGGTAAGGAAAAAAAATCTGGTGAA
CATAGCACACCTACAGCAAATGAGGCTGAGTCATCTCCATTTAGTAAAGAGCAATTAAGT
CATCTTCTTAAACTGCTGAAATCTTGCTCATCATCTAATGCTCCTATCGGTTCTATGGCA
CAAACAGGTAGTAATTCTTTGGCTCTATTTGTTCTAGGAAGTACTACTCCTTGGATCATA
GATTCAGGAGCCTCTGATCATATGACAAGCTGTTCTCAATTGTTTGATTCGTATTATCCA
TGTTCCGGTTCCGAAAAAATCAGAATAGCTGATGGCAGTTTTTCACCTATTGCAGGCAAA
GGAAATATTAAAATTTCAGnAAAAAATCTCTTTGAAATCAGTTTTACATGTTCCAAAACT
TGCATGTAATCTTCTTTCCGTTAGCAAATTGTCTAAAGACTCTGATTATTCCATTCTTTT
TTCTCCTTCCAATTGTGTTTTTCAGGACCGGAACTCGGGGAAGATGATTGGAACTACTAG
AGAAATAAATGGGnTGTACTACTATGATGGAACTGGTTCTGGGAATAAAACAGCTCATGG
ATTAGGTAGTACAAGTTCAAACTTTGTCTATGATCAAGTTATGTTATGGCATAAAAGATT
AGGGCATCCTAGCTTTCCATATCTCAAATCTTTATTTCCTAAATTATTTAAAGGTATTGA
TTGTTCAAAACTTCATTGTGAAGCTTGTAATTTAGCTAAAAGTCATCGTGTTTCGTTTCC
AATAAAACCATATTCTGCTTCAAAACCATTTTATTTGTTGCATAGTGATGTTTGGGGCCC
ATCCAAAGTTAACACACTTTCTGGAAAAAAATGGTTTGTAACATTTATTGATGATCACAC
ACGAGTTTGCTGGGTTTATTTGTTGGAAAAGAAATCTGAAGTTGAACAACGATTTAAAGA
nTTTTTCCACATGGTTGAAAATCAATTTCAAACAAAAATTGGCATTCTAAGAACGGATAA
TGGGACTGAATATTTCAACAAATATTTGAGAACATTTATTTTGGAAAAAGGTATTCTGCA
TCAATCCACTTGTCGTGACACACCACAACAAAATGGTATTGCTAAAAGAAAAAATAGGCA
TTTACTTGAAGTTGCTCGGGCACTTATGTTTTCCATGAATGTTCCTAAATATCTTTGGGG
TAATGCACTCCTAACCTCTTGTTATTTAATAAACAGAATGCCATCTCGAGTTCTGAAATT
TCAAACACCTTTACAAGTTTTGAAAAATTATTTTTCCACATCTAAGATAACAGCAGATCT
CCCTTTAAAGGTTTTTGGGTGTGTTTGCTATGTGCATGTCCCAAATGTGTTTCGCTCAAA
ACTTGATCCCAAAGCTGAAAAATGTGTTTTTATTGGTTATGCTTCTAATAAACATGGGTA
CAAGTGTTTTAATCCAGTCACAAAGAAATTTTTTGAGAGCATGGATGTCAGGTTTGTCGA
GGATCACTCTTTTTTTCAAAAAAAATTTCTTCAGGGGnGAGAACTTAGTTGAAGAAAATA
ATTTTTGGGAAACTTTACCCATTTCTTTAACTAATTCTGATATGGAAACTAGGGTTAGCA
TTATTAATCCTACTTTGCCAGATGTTACTTTATCAGAGACAGGGGGAGAAGTACTTCCAA
CGGATCATAATCCAGTGGATCATAATCCTCAACATGAGCTGCAGGTTTATACTAGGAAGA
AATTCCATAAAATTACTACAGCCTCAGTTATTCCTTCAGCAGATGTTCAATCAGCTTTGC
CGAATAATGGCCCTACAACTCAGAGTAACCTTCCCTCTACTTCCACTCCTTCTGATCTTG
ATCTTCCAATTGCTTTAAGAAAAGGAATCCGAACATGCACTAAACATCCTATCGCACAAT
ACTTGTCATATAAAAAACTGTCAAAAAATCATAGAGCATTTGTGTCTAGGATTTCTAATA
TGCTTGTTCCAAGAACTGTTCAGGAAGCATTAGGTGACCCGAGTTGGAGATTAGCTGTGA
TGGAAGAAATAAATGCTCTTAAAAGAAATAACACTTGGACTGTCATTGATCTACCCAAAG
ACAAAAAGACGGTTGGGTGCAAATGGGTGTTCACGGTGAAGTTTAAAGCTGATGGAAGTG
TGGAGAGATACAAAGCGAGACTAGTAGCAAAAGGATTTACTCAAACTCATGGTATTGATT
ACCAAGAGACTTTTGCTCCTGTTGCTAAAATTAACTCTATTAGAGTACTTCTTTCTCTTG
CAGTTAACTTCAACTGGCCACTTCATCAATTTGACGTAAAGAATGCATTTTTAAATGGAG
AATTGCAAGAAGAAGTATATATGGACCTGCCACCCGGATTTGAAGAAAAACTTGGAAAAG
GCAAAGTGTGCAAATTAAAAAGGTCTCTATATGGATTAAAGCAGTCTCCTAGAGCTTGGT
TTGAGCGTTTTGGTGATGTTATCAAGAGACATGGTTTCTCTCAAAGCCAAGCTGATCACA
CCCTGTTTTTCAAACATTCCATCAAAGGTAAAGTAGCTATTTTGATTGTGTATGTAGATG
ACATAATCATGACAGGGGATGATTCTCTTGAGATTAGCAACTTGAAGAGGAAACTTGAAG
CCGAATTTGATATTAAGGACTTGGGAAAGCTGAAATATTTCCTCGGGATGGAGTTTGCAA
GATCCAAGGAGGGAATTTTTGTCAACCAACGCAAGTATGTGCTTGATTTACTCAAAGAAA
CAGGAATGACAGGTTGTAAGGCAGCAGATACGCCAATCnnnnnnnnnnnnnnnnnnnn
>Copia-26_rCom#LTR/Copia
nnnnnnnnnnnnnnnnnnnnnTAnnnTnATTAnAnTTATnATTnTnnnnnnnnnnnnnnT
AAnAAATATTnaATTTnTTTTnnnnnnnnTnnnAAAAnAnnnnnnnnnnTTnAAnAAnTT
nTTnAAAAAnAATnnTnTnnnnTATAnTTnTnnnnnnnAAATnnATTATAnnnnnTnnnn
AnnnnnnnnnnAATnnnnnnnnnnnGnnnnnAnnnnnnnnnnnnnnnnnnnnnnnnnAnn
tAnnnnGTnnnnnnnTTTnnTTTnAnnnnTnnTnnnAAnTnnnAnTTAnTTnTTnnATAA
AAnTTAnnnTTnTnTnnTannAnnAAnnnnAnnTnTGTTGAAGTAGTCTTTAAAGATAAG
TTAGTTTTAATAAAGACCTATTCCTAAGGGATGCCAAAGGAATAGGAATTAGTTAGCTGA
ATTTTAGTATCTAGTTAGCAACGTGTTTAGTGGTAGATTTGTTAGCCAGCCATTATAAAT
ATCTTTGTAGCAGAACTTTATATTATAGTGTGTTTTTCTTTAAAGCTTCATATTCTTCAC
AAATTGGTATCAGAGCCTTTTATAAGCAAAAATGTCAAGTGACGAGAAGGGTCTCACTAC
AATTCCACATTTTGATGGGATCCACTACGACCATTGGAGCGAGTTGATGGAAAATTTGCT
TAGAGCAAAGGGTTTATGGCGTTTTGTTGAGAAAGGTTTTGCAGAACCTATGnTGGGATT
TGTGCTAACAGAAGAAGAGGAAGCACAACTAGAGGAAGCGAGAACTAATGATCACAAGGT
GAAGCATTATTTGTATCAGGCAATTGATCGAGTTGTTTTTGAACAAATACTTGATnGGAG
GACCTCAAAGATCGTCTGGGATTCCATGAAGAGCAAGTTTGGAGGAAATGCTCGAGTTAA
AAGGTCTCTTCTTAACACTCTAAGGAGAGATTTTGAAATTCTTGAGATGAAGAAGGGTGA
TACTATCACTGAGTATTTTGCTAAAGTAATGGCAGTCACAAACCAAATGAGGAGCAACGG
TGAAGTGATGCCAGACTCAAAAGTGGTTGAGAAAATTTTGAGAACGCTCACTGACAGGTT
TACATATGTGGTTGTGTCGATTGAAGAATCTAACGATACAGACTCTATgACCATTnATGA
GCTCCAAAGCTCGCTTGTTgTTCATGAGCAAAAATTTAAGAGAATAGATCGAGAAGAGGA
TCAAGTGTTGAAGGCTGCAACCGAAGATGAAGGATATGGATATCGAGGGAGAGGACGTGG
CAGTGCTGCTCGAGGACGAGGCAGAGGTAGAGGCAGGCATGCATTCAACAAGGCCgTTGT
TGAGTGCTACAAATGTCACCAACTTGGACACTTCCAATATGAGTGTCCGAGGTGGGATAA
TAAGGCACAGTATGCTGAGATAGATGAGGAAGAACTTGTCCTCATGGCCCATGTAGAGAT
GCGGGAAGCAAAGGAGGATGTATGGTTTCTAGATTCCGGATGTTCTAATCATATGTGTgG
GGACAAAAAATGGTTCTCACACATTnATGAGAGCTTCAAACAAACTGTCAAATTAGGAAA
TGACACCAGAATTGCAGTCACAGGCAAGGGGAATGTGAAGTTGAAAGTCGGAGGTCTCGT
ACAAGTAATTACGGATGTGTATTACATACCAGAATTGAAGAACAATCTTCTGAGTATAGG
GCAACTGCAAGAGAAGGGCATTGCAATTTTAATTCGAGATGGTGAATGCAGACTCTATCA
TCAACGCCAAGGGCTTATCATGAAGACCGCAATGACAGCCAATCGGATGTTTGTTTTATC
TGCATCAGCCTTAACAAAGACAAATTCGGTGTCACTTGCTCCGACATGTTTTCAAACGGC
AGGCACTGAAGACAAGCTGGACCTTTGGCATTGCAGATTCGCACACTTGAATTACAAAAG
CTTACAGACCATGCAACATCAGAAATTAGTGGAAGGCCTTCCTAATCTTACAACAAACGA
CAAAAAACTGTGCACACATTGTCTAATCGGAAAGCAGCATCGAGAAAAAATGCCAAAGAA
AAGCTCATGGAGGGCTTCTAAGCGATTGCAATTGGTTCATGCAGACATATGTGGGCCAAT
ATCACCAGCTTCAAATAGTGGAAAGAGGTACATGCTTACTTTGATTGATGATTTCTCTCG
TAAGTTATGGGTCTATTTCTTATGTCAGAAATCTGAAGCTTTTGACGTCTTCAAAAGGTT
CAAACAGCGTGTGGAAAAGGAAAGTGGAGAGTCCATAATCTGTTTGCGTACAGATAGAGG
AGGGGAGTTCACATCTCTCGAATTTAATAGCTTTTGTGCAGCAAATGGCATCAGAAGGCA
GCTAACTGCTGCATACACGCCTCAACAAAATGGCACGGCAGAAAGGCGAAACAGAACTAT
TATGAATAACGTGAGGAGTATGCTATCGGAGAAAGAAGTACCAAAGATTTTCTGGGCTGA
AGCTGTTCAATGGTGTGTCCATGTTATGAATAGAAGTATCACAGCTGCAATAATGAATAA
AACTCCTGAAGAAGCATGGAGCAACATCAAACCAAGTGTCGATTACTTCAGAGTGTTTGG
GTGTGTGGCTCATGTTCATATAGCTGATCAGAAGAGGGTCAAACTGGATGATAAAAGCTT
CAGTTGTGTGCTATTTGGAGTAAGCTCAGAATCTAAGGCTTACAGACTTTATGATCCGAT
ATCCAAGcGCATAATTATCAACAGAGATGTTATCTTCGAAGAAAATAAAAGTTGGAACTG
GAATAACAACCATGAGCAATCAGGAGCAGGTACTCTAGACTGGGAAGAAGTCGAAATCGA
AAAAGGAGATGAAGCCGATGAGCAGAATGATGAGTCTGCTGGTGAGGAAGAACAAGAGGA
AGCCACACCACAAGCTGTGCAAGATGAGCTTCAAGATATAGCAGCTACACAAGATCGGGT
GCGCAAACCTCCAACGTGGCTAGATGATTATGTTAGTGGAAGTGGTTTGAGTTCCTCAGA
GGAAGAAGAAGTCAATAACTGGGTATTATTTACAGCCATAGACCCAGTTAATTTCAAAGA
AGCTGTGAAGAGTACAAAATGGCAAGATGCAATGAATCAAGAAATTCAGGCCATTGAAAG
AAATCAGACATGGGAGTTGGTGGAGCTGCCAAAGAATGCGAAGGAAATTGGTGTCAAATG
GGTATTTAAAACTAAGTTCAATGAGCTTGGGAAGGTGGATAAATACAAAGCACGATTGGT
AGCGAAAGGTTACGCACAAGAACATGGAGTAGACTATAATGAAGTCTTTGCTCCAGTAGC
AAGATGGGACACCATTCGATTGGTAATTGCGCTTGCTGCACAGGAGGGCTGGAATCTATA
TCATCTAGATGTGAAAAGTGCGTTCTTACATGGAGAACTACTTGAGGAAGTATTTGTCAG
TCAACCACAAGGCTTTGAAAGAAAAGGAGAGGAGCAGAAGGTGTATCGATTAAAGAAGGC
CCTCTATGGTCTCAAACAGGCTCCAAGGGCATGGTATTCAAGAATCGAAGCATACTTCAT
GAAGGAAGGATTTGAAAGGTGCAATTTCGAACATACACTTTTTATTAAACATGGTATAGA
TAATAGAATTCTTATTATCAGTTTATATGTGGATGATCTTGTTTTTACTGGCAATGATGT
TAATATGTTTGAAAGTTTTAAGAAATCTATGATGGAGGAGTTTGAAATGACTGATCTTGG
GAAGATGAGGTTCTTTCTTGGAGTAGAAGTGTTGCAAAATGAAGAAGGAATTTTTATTAG
CCAAAAGAAGTATGCTGCAGAAGTTCTCGAGCGTTTCGGTATGTTAGAGAGCAATGCTGT
GAAGAATCCAATTGTTCCTGGAATAAAGCTTGTGAAAGATGAATCTGGAATCAAAATCAA
CTCAACACTTTTCAAGCAGATTGTAGGCAGCCTTCGTTACTTAACTGTAACCAGACCTGA
CCTTATGTTTGTTACTGGTTTGATTAGCAGGTTTATGGAAAATCCTACACACTTACACCT
GCAGGCTGCAAAGAGAGTTCTTCGTTACATTAAAGGGACTCTTGATCTGGGAGTTTTCTA
CAAGAAGGGAGGGGAGACAACTTTAATTGGATACACTGATAGTGACTATGCAGGAGATCT
TGATGATCGTAAGAGTACGTCTGGATATGTTTTTCTCCTAGGAGGTGGAGCTGTAGCATG
GATGTCTAAAAAGCAGCCGGTCGTAACTTTATCAACAACTGAAGCAGAGTATGTGGCAGC
TGCTTCTGCTGCGTGCCAGGGAGTGTGGATGAGAAGACTACTGGAAACTGTCAAGCATCC
TCAAAATGAAAGAACAACAATATTTTGTGACAATAGCTCAACTATCAAGCTTTCTAAGAA
TCCAGTACTGCACAAGAGGAGTAAGCACATCGATGTAAGGTTTCATTTTTTACGTAATCT
TACGAATGAAGGAATTGTGGAACTAGTGCATTGTTCAACAGAAGATCAGATTGCAGATAT
CATGACCAAAGCTCTGAAATTGGAAACCTTCGAACGACTCAGAAAACAACTCGGTGTATG
GTCAGCATGTGAGGTAAACTGCACGCAAGATGCATAGCAGTTTACAGGAGGGATTTGTTG
AAGTAGTCTTTAAAGATAAGTTAGTTTTAATAAAGACCTATTCCTAAGGGATGCCAAAGG
AATAGGAATTAGTTAGCTGAATTTTAGTATCTAGTTAGCAACGTGTTTAGTGGTAGATTT
GTTAGCCAGCCATTATAAATATCTTTGTAGCAGAACTTTATATTATAGTGTGnTTTTTCT
TTAAAGCTTCATATTCTTCACAAnnnnnnnnnnnnTATCACAAnATTTTnGTTnnAnnnn
nnnnnAnnnnTTnTATAnTnTTTnnGAAAGnATATATnTTATnTAnAnAATGGAAnnTCT
nAnATnnnnnnnnnnnnnnnnnnnnnnnnnnnnnnATGnATTATAAnAnAnnnnnnnnnn
nAnTTTTnAAnTTnTAACnTTAnAATTATTAnnnnnnTTATAATTATTnTTACnnnAnTn
nTAnnATTTnnnAnnnAAnnnGnnnnnnnnnnnnnnnnTGAnnAnnnATAGnTnAATTTA
TTCACnTATnnnnnnTCnnnnnnTATTTAAnAnnAAnATATnnTTTAnnAATTTnTGTTa
GnAnATnATnnnnnnTTTGTATanTnnnn
>Copia-27_rCom#LTR/Copia
nnnnnnnnnnnnnnnnnTnCnGCnnACATTAAGnATnAACAAACnATACCnnnnnnnnnn
nnnnnnnnnnnnGAATnAAGTTTTTAnGATTnGGnnnGCCnnTCAAGAGAAATAGnAGnT
TAnnnAnnGnnnnTGATGAnnnTCCGGTTGACTTTnATnCTTGnnnnnnnTTCTGnnTnn
nTnnnAnTTGGAGAGnTGATTGAAnnnTTTnAGnnnnnnnnACnnnAnnTCnnAAAGAAG
ATGnAGAnnAAnnTnAAGTATTGGATGAnTATnnAACnnTAnnnnnnAnnCTnTAnnnnA
nnAnAnGGCTGGnGAAGAAnAnnnnnnnnnnnnnnnnnnnnnnGTGTTAAAATAATAAGT
GGCCCAAAAGTAGTTAGGAcTTTTTCAACTCCACTCACCTGCACTTCCGTAATGGCCTCT
ACCCATTACTGCTATTTCTTTGCTTTGCCATGTATTTTCATTTTTTATCTCCTTGTTTGC
TTGTATAAATAGGCTCTGCATTTTAATGCCTTGTATTAGTTTTTAACTTCTCTGTAATTC
TCAATTCTCTGTTATTGGTTTCCGCTTTAATAAGCTAAATTCCTAACAATTGGTATCAGA
GCTGTCTTAATTGAGAATTACTTCCAGATATGTCGACGTTCAGCAAGTTCGACATCGAGA
GGTTTGACGGGAAAATTAGCTTTTCTATCTGGAGGGTCCAGATGAAAGCCGTTCTCACCC
AGAATGGTTCAAACAAAGCATTGGCTGGGAAATCAAAGAAACCTGCTACAATGACCGATG
AGCAGTGGGATGATTTGGATGAAAAAGCACTCTCAACCATTCAATTGTGCTTATCTAGTG
AGGTTCTACGCGAGGTGGTTGGTGAGACGACGGCGTCGGGGTTGTGGTCAAAGCTGGAAT
CACTTTATATGACCAAATCTCTAGCAAACAAGCTACGCTTAAAGGAGCAACTTTACACCA
TTCGTATGGCAGAAGGTACTCCCATTAAGTCTCACTTAGATAAATTCAATGCGATTCTTT
TGGACTTGGAGAATATTGATATCAAAATTGATGATGAGGACCGAGCTGTTCTGTTGTTGG
TATCTCTTCCTGTATCATATAAGCATTTCAAAGAAATAATGTTATATGGTAATGTGGATA
CCCTTACCTTTGAAGACGTGAAGTCTAATCTTTTGTCCAAGGAGAAATTTGACTTAGAAA
TTAAGTCCGAAGACAAAGGTGAAGGTTTGGCTGTTCGGGGGCGTCCACTTGAAACGGAGA
ATACCGGTAGAAAATCAAGGTCTAAGTCCAAAGGACGCAAGTCCAACAAAACCTGCAAGT
ACTGCAAGAAGCACGGGCATGAAGTGTCAGAATGCTTCAAATTGAAGAACAAACAAGAGA
GAGAAAAGAAATCCGCTGAAGCTAGTGTTGTTGCAAGTGATTCAGAGGATGACGTTTTGT
TATCTGTTAGCTGCAATGATAAACGGAGCAAAACTGAGTGGATCCTGGACTCTGGTTGTA
CATTCCACATGTGTCCTCACAAAGATTGGTTCATCTCTCTGGAACCAGTTGATGGTGGAA
CAGTCTTGATGGGTAATGACACTCAATGCAAGGTTAATGGAATTGGAAGTGTGCAGATCA
GAACTCATGATAATGTAATCAGGACGCTTACCAATGTTCGATACATTCCTGATTTGAAAC
GAAACTTGATATCCTTGGGCACTCTGGAATCCCTAGGGTGCAAATACACAGCTGAAGATG
GAGTTCTGAAAGTCATCAAAGGTTCTCTTGTTCTCATGAAAGCCTCTCGCTCCGGAAGCT
TGTACGTGTTGCAAGGCAGTACTGTGACAGGTTCAGTAGCAATATCCTCATCAGTGGTTG
ATACTGATCTCACTCAACTATGGCATATGCGTCTGGGGCATATGAGTGAGAAAGGCATGC
ATATCCTGAGCAAGAAAGGCCTCCTAGGAGATTCAGGTACAGGTAAATTACCTTTCTGTG
AGCATTGTGTTTTTGGGAAACAGAAGAGAGTTAGTTTCTCTACTGCTACACATCGTACCA
AAGATGTATTGGAATATATACATTCAGATTTATGGGGACCAACTAAGGTTGAATCTCTGG
GAGGTTGTAGATACTTCATGTCAATTATTGATGATTTTTCACGTAAAGTCTGGGTTTATT
TCTTGAAGCACAAAAATCAAGCATTTTCTACTTTCAAAAGGTGGAAAATTCTTGTTGAAA
CACAGACAGGAAAAAAGGTCAAGAAGCTCAGAACAGATAATGGTTTGGAGTTTTGCAATT
CAGACTTCAACGAGTTCTGTGAAACAAATGGAATTGCCAGACACAGGACTTTGCCAGGAA
AACCTCAGCAAAATGGTGTCGCAGAACGTATGAACAGGACTCTATTGGAGAGAGCACGTT
GTATGCTCTCTAATGCTGGGTTGTGGAAGCGGCGTGACTTCTGGGCCGAGGCTGTTTCCA
CTGCATGCTATTTGGTGAATAGATCTCCGCACTCATCTCTTGATTTTAAAATTCCAGAAG
AAGTTTGGTCAGGTAATCCTGTTGATTACTCTATCTTGAGAGTTTTTGGATGTCCTGCTT
ATGCTCATTCTAGTACGGGTAAATTAAACCCTAGAGCTATTAAATGCATTTTTCTCGGTT
ATGCTTCTGAGTCAAAAGGGTATCGTCTTTGGTCTCCTGATTCTAGAAAAATCATTaTGA
GTCGAGATATCACTTTTGATGAGCAAATATTATTCTCTTCTGGAAAAAATTCTACTGTTG
CTCCCAGTACAGGTGATGAGCAGAATATTGGGCAAAAGGTGGAGTTTGTATTAGAGACCA
ATGAGAATACTACTCACATCAATGATGATGTTACTGATGATGCATCTACTACAATTGCAC
CTCCTACTCAGCCACAACAAGAGTATTCTATTGCCCAGGATCGTCCTAGGAGGATAATCA
GGAAACCTTCTAGGTATGATGATAATGATGAATCTCATTTAGTTGCTTATGCTCTCTCTG
TTGCACAGGAAGTTGAAAGTGATCCATCTAGTTTTTCAGAAGCTATTTCCTGTACTAACT
CATCCAAGTGGCTGGTTGCTATGCAAGAGGAAATGGAAAGCCTTCATAAAAATGAGACTT
GGGAACTGGTAGATTTACCGAAAGGTAAACGCCCATTGAGTTGTAAGTGGATCTATAAAA
GGAAAGATGGCATCCCAGGTGTTGAGAAAGCACGGTGGAAGGCAAGACTGGTTGTTCGAG
GATTTGATCAATGCGAAGGTACTGACTTTAATGAGATTTTCTCTCCAGTAGTACGTCATA
CCTCTATACGTATGTTGCTTGCTTTGGTTGCTTTATATGACCTGGAATTAGAGCAACTTG
ATGTAAAGACTGCATTTCTATATGGAGATCTTGAAGAGGAGCTTTACATGTATCAACCCG
AGGGGTTTGAAGTTCCTGGGAAAGAGCACCGTGTTTGCCGTCTGAAAAAATCTCTATATG
GGCTGAAACAGGCACCTAGGCAATGGTACAAGCGTTTTGATGCTTTTATGACTAGACAAG
GCTTCTCAAGAAGCAAATATGACAGCTGTGTCTATTTCAAAAGAAATTCTAATGGGTCTT
TTATCTATTTATTGCTTTATGTTGATGATATGCTCATTGCTTCTCCTGACATGTCTCTTG
TGAATAAGTTGAAGTCTCAACTAAGCAATGAGTTTGAGATGAAAGATCTAGGTGCAGCCA
AGAAGATTCTTAGTATGGAGATACACAGGGATCGTCAAGCCGGTAAACTTTATCTGTCCC
AGAAAAAGTATATTGAAAAGATGCTTGATCGATTCAATATGTCAAACTGTAAATCTGTTT
CTACCCCACTTGGCGCACATTTCAAGCTGTTCTCTAATTCATGTCCTAAATCAGATGCTG
ATGTGATTTATATGAAAAATGTTCCTTACTCTAATGCTGTCGGAAGTCTTATGTATGCTA
TGGTATGCACTAGACCTGATTTGGCTTATGCGGTGAGTGTTGTAAGCCGATATATGCACA
ACCCTGGCAAGGAACACTGGAACGCGGTAAAATGGATTCTACGGTACTTAAAGGGTACTT
CTTCTTTGGGCTTGGTCTTTGATCGAAATTCTTCTGTGTCTACTGACATCGTGGGCTTTG
TAGATTCTGACTATGGTGGTGATCTTGACAGACGTCGATCACTATCCAGTTATATTTTCA
CTCTCTgTAACTGTGCTATCAGTTGGAAAGCTACGCTCCAGTCTATCGCTGCATTATCAA
CGACTGAGGCGGAATATATTGCAGCAACAGAGGGTGTCAAAGAAGCTACATGGCTACGAG
GTTTGGCTACGGAGCTTGGTGCTACACAAGGTCAGACCATTATGTTTTCAGATAGTCAAA
GTGCTATCCACCTCACCAAGAATGATACATACCATGCCAAAACCAAACACATCGATGTCA
AATACCATTTCATTCGTGACATTGTAGCTGCAGGAGATATAGTTGTTCAGAAGATTCACA
CACTGGAGAATCCTGCAGACATGCTCACCAAGCCTATTCCTATTGCTAAGTTCAAACAAT
GCTTGAGTTTAGTTGGTTGTTCCAGTTATTAATCTTATGGTGGTTTTTGGTCCAAGGTGG
AGATTGTTAAAATAATAAGTGGCCCAAAAGTAGTTAGGACTTTTTCAACTCCACTCACCT
GCACTTCCGTAATGGCCTCTACCCATTACTGCTATTTCTTTGCTTTGCCATGTATTTTCA
TTTTTTATCTCCTTGTTTGCTTGTATAAATAGGCTCTGCATTTTAATGCCTTGTATTAGT
TTTTAACTTCTCTGTAATTCTCAATTCTCTGTTATTGGTTTCCGCTTTAATAAGCTAAAT
TCCTAACAGAATGAnTATTGnnnnnGnnnnAnTnnnnnnnnnGAAnnGAAGGnTnAnnnn
nnnnnAnGAGnTAATTTTTATTTTAGGTATTCGTGACTTGAnnAnnnnnnnnnnnnnnnn
nnnnnnnnnnnnnnTTTTTnnnCAATgTAnATGAAGTTGnnnnATnTTTnnTnnnnnnnn
TnTnnCnnCTGnCTATTCCCTGTTAGnTTCTTTGAnnnAAAnnnnnAGCTATATTnTnAA
TTCAAnAAnCAAACAnCnAntAnCnnnnnTTAnAGGAGAAAnnGAGGAAcnTnGAnAnAn
nTnnAnGnGGCTnnnnnnnGAAAnnnAnGnnnnnnnnATGCnAnnnnnnnTGAnn
>Copia-28_rCom#LTR/Copia
nnnnnnnnnnnnnnnnnnnnnnnnnnnnnnnnnnnnnnnnnnnnnnnnnnnnnnnnnnnn
nnnnnnnnnnnnnnnnnnnnnnnnnnnnnnnnnnnnnnnnnnnnnnnnnnnnnnnnnnnn
nnnnnnnnnnnnnnnnnnnnnnnnnnnnnnnnnnnnnnnnnnnnnnnnnnnnnnnnnnnn
nnnnnnnnnnnnnnnnnnnnnnnnnnnnnnnnnnnnnnnnnnnnnnnnnnnnnnnnnnnn
nnnnnnnnnnnnnnnnnnnnnnnnnnnnnnnnnnnnnnnnnnnnnnnnnnnnnnnnnnnn
nnnnnnnnnnnnnnnnnnnnnnnnnnnnnnnnnnnnnnnnnnnnnnnnnnnnnnnnnnnn
nnnnnnnnnnnnnnnnnnnnnnnnnnnnnnnnnnnnnnnnnnnnnnnnnnnnnnnnnnnn
nnnnnnnnnnnnnnnnnnnnnnnnnnnnnnnnnnnnnnnnnnnnnnnnnnnnnnnnnnnn
nnnnnnnnnnnnnnnnnnnnnnnnnnnnnnnnnnnnnnnnnnnnnnnnnnTTTAGAGGTT
TAGTCTTTAGTCAnnGCnTGCACnAnGAGGAGnnCCnnnCnnCGATnnTCTGATCTGGAA
AGTCCnGTnGCCnGAACCCTAGCGCGTGAGTCTCACGCGCCCAAACAAGTTTCTGCACAT
TTGTTCACGnGCCGGCnnnTGnAGGnGCGTGGGTCACTGAACTTTTGTCnGGTCAACTTn
GCCAAGnTCGCCTCATCCTCTACnGnCCATAnTTGTGGTTnGTTTTGTGAAAATACAnAn
GGnTGAAGGGGTTTCTTTGATACAGGTTCTGATTTCTTTTATTTTTGCTGTnTTTGGTCA
AnTTTTTGnnTnAATTATTTGAAnTATnGCCGATAAGnAGTnAnTAATTATGCCTGAGAT
TGTTCCTATAGGAACAAAAATAACAnAACATAAACTTAATGATTCTAACTATTTTnATTG
GAGTAAATCTATGCnTCTTTATTTGnGAAnCATTGATATGGATCACCATATGACTGATGA
TCCACCGAAAGATGAATCTAAACAAACTTGGCTAnGnGAAGATGCTCGTTTATTTCTACA
AATTAAGAACTCTATnGACAGTGAGATTGTGGGTCTGATTAATCATTGTGAnTTTGTGAA
GGATTTACTAGAGTACTTAGAGTTTGTnTACTCTnGGAAGGGGAATATTAATCnCATGTA
TGATGTGTGTAAAGCTTTTTATCGAGCTGAAAAACAAGACAAGTCTCTCAnGAGCTATTT
CATnGATTTCAAGAAGACnnATGAGGAGCTTAACATGTTATTACCATTTAGCCnnnATGT
GAAAGTTCAACAAGCnnAAAGGGAAAAGATnGnTGTCATGAGTTTTCTAGnTGGGCTTCC
CTCTnAATTTGAGAnTGCCAAATCTCAnATTCTTTCTAnTCCAGAGATTACTTnTCTTCA
AGAnGCCTTTTGTAGAGTACTTnGCnCnnAAnAnTnnCnACCTACTCAACCnAATAnTGC
TCTTnTTGGACGnAGTAACATGGATGGTAAAAGTAGTAnAGnAAnnGGATCAAGTAATnC
ATCAAGCnATGnTGnTAnnnAnnnnnnnnnnnnnnnnnnnnnnnnnnnnnnnGnTTCGAG
TGGGATTnTATGTCACTAnTGTCATAAGCCAnGTCATCTGAAACGTGATTGCAGGAGAnT
ATTGAATAAGAGGAATCAnTnTnCACAAATTGCATCTACTCATGATACATCTGAGAAGTC
TGTTCTTATATCTGnAGATGAATTTnCnAAATTCCAGCAATACnAAGAATCATTGAAGTC
TTCATCTACTCCTnTCACTGCTATCGCCGAGTCAGGTAAAACAAACACATGTCTTnTTTC
CTCATCCTCnAACTGGGTCATAGATTnTGGTGCCACAnATCATATGACAGGTAATTCTAG
CCTATTTTCTACCTTTAAACCnTATACATCATCTTCTAAAGTTACTTTAGCAGATGGGTC
AACATCTTCTGTACTTGGTTCTGnCACAnTGAACCCTACTCCATCAnTTCCTTTGACATn
TGTTTTGAGTCTACCTCAGTTTTCTTTTAATTTGATATCTGTCAGCAAACTTACTCGTGA
TCTTAATTGTTnTGTCTnATTTTATCnTGATTATTGCTTnTTTCAnGATCTTATGACAAA
GAAGATTATTGGTAAnGGACATGAATCTGnAGGTCTTTACATCCTTGATAATCAAGTGnC
AAAGTCTATAGCGTGCTCTGGAGnAGTAACnCCnnTTGAAGCACATTnTCGGTTGGnTCA
TCCTTCTCTTnCTTTGTTAAAGAAAATGTGTCCTCAGTTTCACAATTTATCTTCTTTAGA
ATGTGAGTCnTGTCAGTATGTGAAACATCATCGTCTTAGTTTTAGTCCTAGAATCAATAA
ACGTGCTAGTGTTCCTTTTGAnTTAGTTCATTCAGATGTTTGGGGTCCTTGTCCAGTTGT
GTCCAAAGCTGGGTTTAAATACTTTGTTACCTTTGTTGATGACTATTCTCGTTTGACTTA
GTTATATTTAATGAAAAGTCGTTCTGAGTTATTTACTCATTTTTGTGCTTTTTGTGCTGA
AGTCAAAACTCAATTTAATGTTTCTGTCCACATACTAAGAAGTGATAATGCTAAAGAATA
TTTATCAGAATCTTTTCAGTCTTACATGACTAAACAAGGAATTCTTCATCAAACTTTGTG
TGTGGATACACCATCACAAAATGGGGTAGCAGAAAGAAAAAATAGACACCTTCTTGAAAC
TGCAAGAGnCTTATTATTTCAAATGAATGTTCCAAAACAATTnTGGGCTGATGCAGTTTC
AACAGCTTGCTTTCTGATTAAnCGCATGCCTTCAACTGTTCTTGnTGGTGAGACTCCTTA
TCATACTCTTCTTCCAAATAAATCATTATTTCCAATTGAACCTAGGATATTTGnTTGTAC
TTGTTTTGTTCGTGATATTCGTCCTCAAATCACGAAACTTGATCCTAAGTCTTTAAAGTG
CATCTTTCTTGGCTATTCTCGTGTTnAGAAAGGGTATAGGTGTTATTGTCCTAGTCTTAA
TAGGTATCTAGTGTCAGCTGATGTCACTTTCTTAGAGGATACGTCATTCTTCCCGTCTTC
CACTATATCACATAAAGGGGAGGTTGATGATGATGTGTTGGTCTAnACTATCACACATCC
TGTTnnTCTnTTnCAGATnTTTCTGTTCCTCGTCCACCAAnCACTCAGGTCTACTCnnGA
CGGCAGACTTCTTCTGATACATGTCCTGAACCAGATCCTTCGCCATCAGATCCGATGTCA
AGTGATGATCTTCCCATTGCCCTTCGCAAAGGTAAACGTCAGTGCACTTATCCTGTTTCT
TCATTTGTnTCTTACAACCATTTGTCACCTGCTACTTGTTCCTTTATTGCATCTCTnGAT
TCTATTTCTATTCCTAAAnCTGTCCAAGAAGCCCTAGCCCATCCTGGATGGCATAATGCT
ATGACAGAGGAGATGAATGCTTTAGATGGTAATGGTACTTGGAACTTAGTAnATTTACCT
GCAGGGAAGAAGGCTATTGGGTGTAAATGGGTTTTTGCAGTGAAAGTGAATCCTGATGGG
TCAGTTGCTCGTTTGAAAGCTCGTCTTGTAGCAAAGGGATATGCCCAAATTTATGGAGTT
GATTATTCTGATACTTTTTCACCTGTTGCTAAGTTGACTTCTGTCAGGTTATTCATATCT
ATAGCAGCCATTCAnAATTGGCCTnTCCATCAATTAGACATTAAGAATGCTTTTCTTCAT
GGAGATCTTGAAGAGGAGGTGTATATGGAGCAACCTCCTGGTTTTGTTGCTCAGGGGGAG
TATGGGAAAGTCTGTCGTCTTCAAAAGTCTCTGTATGGCTTGAAGCAnAGTCCACGTGCC
TGGTTTGGCAAGTTCAGTCAAGCAGTTGAGCAATTTGGAATGAAGAAAAGCAAATTTGAC
CATTCTGTTTTCTACAAACAGTCTGAGGGTGGCATTATTTTGCTAGTTGTGTATGTGGAT
GACATTGTGATTACTGGAAGTAATGTTTCAGAAATTTCATCTCTTAAGTCCTTTCTTCAC
AGTCAGTTTCACACAAAGGATTTAGGGATGTTAAAGTACTTCTTGGGTGTCGAGGTAATA
AGGAGTAAGAAAGGAATTnTGTTATCTCAAnnGAAATATGTACTTGACTTGTTATCTnAA
ACAGGTAAGTTGGGGGCTAAACCATGTAGTACnCnGATGGTGCCTAATTTGCAACTCACA
AGAGATGGTAAATTnTTTGAAGACCCTnAGAGATAnAnAAGATTAGTTGGnAAGTTAAAT
TATTTAACAGTGACTnGTCCAGACATnGCATATTCnGTCAGTGTGGTAAGCCAATACATG
TCTTGnCCAAnGGTTGATCATTGGAAAGCAGTAGAACAAATTTTnTGnTATTTGAAGGGG
GCTCCAnGACGAGGTATCAnATATAAAGATnATGGGCATTnTAGAATTGAGTGTTTTTCA
GATGCTGATTGGGCAnGATCTAAAGAAGATCGAAGATCTACTTCAGnnTATTGTGTCTTT
GTTGGAGGAAATCTAGTTTCATGnAGGAGTAAGAAGCAnCGTGTAGTCTCGCGTTCTAGT
GCAGAATCAnAATATCGAGCTATGGCTCAGTCTACATnTGAAATAACnTGGATTnATCAG
CTTCTGnCTGAACTCGGTTTTAAGnTTAnAGTACCAGCAAAGTTnTGGTGTGATAATCAA
GCAnCTCTTCATATnGCTTCnAATCnGGTATTTCATGAAnGAACTAAGCACATTGAAnTT
GATTGTCATTTTATTCnTnAGAAGATACAACAAGGACTAGTTTCCAnAGGATACGTGAAA
ACTGGAGAGCAATTAGGAGAnATTTTCAnTAAAGCTCTAAACGGAGnTCGAGTTGATTAT
CTnTGTAACAAACTGGnCATGATTAACATCTnTGCTCCAnnTTGAGGGGGAGTGTTACAn
CATnTATAnAGGATAAGATTGTAAACCCTAAATAGGAGTnCACnTTGTATAAnATTnCTA
TnATnTTnnnnnnnnnnnnnnnTAGGAGTCTTnCnnCTTGTGTATATnnnnnnnnnnnTA
TATATGTnTnAnTAGTnTGAATAAAGnATTCGnTTTTATTCCCTCAAATCTGTGATTACA
ATAnnnAAnAnnnnnnnnnnnnnnnnnnnnnnnnnnnnnnnnTnnnnnAAnTnTnnnnAn
nnnnnnnnAATCACTnnnAnTnCnTnnAnAnGnnnAAAnTnATnAnnnAnnnGTTnGAAT
nnnnnnnnnnnnCnCAnnnnnnnnnnnnnnnnnnnnnnnnnnnnnnnnnnTnnnAAGnnG
nATTTAnnnnnnnnnnnnnnnnTnnnnnnnnAnAATnTATnnnAAnnnnTTnnGGnCTnn
nTnCCnnnnnnnnnnnnnnnnGAATAnGnAnnAnnnnnnnTnTATnAnGnTTTnnnnAnn
TGnnnCCnTTTGnnnnnnnTnAnnGnnTTnnnnnnnnnnnnnnnnTnAGnAnnnnnnnnA
nnTnTnnnnnnnnnn
>Copia-29_rCom#LTR/Copia
nnnnnnnnnnnnnnnnnnnnnnnnnnnnnnnnnnnnnnnnnnnnnnnnnnnnnnnnnnnn
nnnnnnnnnnnnnnnnnnnnnnnnnnnnTnnnnnnnTnnnnnAnCAGnnnnAAnnnnnnn
nnnnnnnnnnnnTnnnnnnnnnnnnnnnnnnnnnnnnnnnnnnnnnnnnnnnnnnnnnnn
nnnnnnnnnnnnnnnnnnnnnnnnnnnnnnnnnnnnnnnnnnnnnnnnnnnnnnnnnnnn
nnnnnnnnnnnnnnnnnnnnnnnTnnnnnnnnnnnnnnnnnnnnnnnnnnnnnnnnnnnn
Tnnnnnnnnnnnnnnnnnnnnnnnnnnnnnnnnnnnnnnnnnnnnnnnnnnnnnnnnnnn
nnnnnnnnnnnnnnTnnnnnnnnnnnnnnnnnnnnnnnnnnnnnnnnnnnnnnnnnnnnn
nnnnnnTnnnnnTnTnnnnGnnnnnnTnnnnnnnTnnAnnnnnnGTTnnnnnnnnnnnTn
GnnnnTnnnnnnAnnnnCnnnnnnnnnnnnnnnnnnnnnnnnnnnnnnnnnnnnnnnnnG
nnnnnnnnnTnnnnnnnnnnnnnnnnnnnnnnnnnnnnnnnnnnnAAAnnnnnnnnnnnn
nnnnnnnnnnnnnnnnnnnnnnnnTnGCTATTACnnTnGnTnnnnnnnnnnnnnnnnnnn
nnnnnnnnnnnnnnnnnnnnTTTnnnnGTTnCnnnAnnAnnnnTTnnnnnnnnnnnnnnn
nnnnnnnnTnnnTnnnTGnnnAGnGAnCnnnnTCCnnnATnAATnnnTAnnnCAnCTnnn
ATnCnnnAnCAnnATCTCTTCAATGGCTACTGAAGATTTTAATTCTACACAAACCTTnAA
AATnGATGATCAGAATAGTGAATACTACATCCAnCCAAATGAAAATCCAnCTCTCATGTT
AACCTCnTCTCAATTAAnTGGCAACAACTATCATAGCTGGGCACGATCTATGAAGATGTC
TTTGATTTCAAAGAACAAATTTCGATTTGTTAATGGTTCAATTAAGGTTCCTAGGGAAGA
AGATCCTTCTTACAAnGCTTGGTTGAAATGCAACAATCTTGTGCTTTCTTGGTTACAGAG
GTCCCTTAATACAGAAATTGGGCAAAGTGTAATGTGGCTGGACTATGCATATGATCTTTG
GGCAGACTTATATGATCGTTTTTCACAAGGGGACCTTATAAGGATTTCTGATCTTCAGCA
GGAATTCTTCTCTCTGCAACAAGGTAACCTTTCTGTTACTGCTTATCATACCCACTTGAA
GATCTTATGGGATGAGATATGTAATTTGAGACCTCTACATGCTTGTGAATGTTCTGCTAA
TAAGTATAGGAAACAAGATTTTATCCTAAAGTTTCTTAAAGGGTTAAATGAGAAnTTTTC
TGTCCAAAGGTCTCAGATTCTTATGATGAAACCAATGCCCCCTGTGAATGAAATCTTTGC
TATTGTGATTCAACATGAAAGGTCTTTGAGTGCTGCTATAGTTTCTTGTGATTCAAATAT
ACTGCTTGCTGGGAAATTCAATATGAATACTGGAAGTAGAnCAACTGGTTTTAACCTTGG
ACATAATCAACACTTGAAGAATATGAATGGTTTTAGGCCGAAGATnGGAAACCAACAACT
CAACCTTGGTAATAGTCAAAAGAGATTTTTTGGCAATTCTGGAATTTTTCCAAACAATGG
GGCCAAGAAGCCTACCTGCACTTTCTGTGGAATGTATGGGCATCCTGTTGACAAGTGTTA
CAGAAAGAATGGATTCCCACCGGGATACAAGGGAACAAGCAAGAATTTTCAGAATTCTAC
AAACCAGGTTGCATCTTTTCCTTCTGACAATCATAATTTTTCAACTACTGAACAGTTGGC
ATATCATATGAATTATGACAATCATAACTCTTTTAACAAATCTGGTGATGATGGTCCTAT
TACTTTTACAAGGGATCAGTATAATAGTCTGATGTCAATGATTCAAGAAAAGGCAGTTGA
TTCTCAGAATGCAGCCAACTCTCAGATCAATGCTTTATCCTCTGTCTTCGATCCTATTGC
TGAAAAAGGTATTGTnCTATGTTGTTATAAGCAATTCCACAATAGGAAATGGATTGTAGA
TTCAGGAGCTACCGATCACATTACTAATTCTCTCAGTTTTTTCAAAAGGCATTACAAAGT
TTTTGACAAATATGTGAAGTTGCCTAATAATGAATTAGTTCAGGTTACACGTATAGGCAC
TGTAGAATTATCACCCTCTTTGATTCTTCATAGGGTTTTCTACATACCAAATTTTGCTTT
TAATCTCATCTCCACTTCGCAGTTAACCAAAAACAACCTTTATTCTCTCATTTTTTCTTC
CAACTTTTGTTATATTCAGGACATGAAACTTTGGAAGATGACTGGTATAGCTAAGCAAGT
GAATGGATTGTATCAGCTTTTACAACAAGAAGATAGTGAGAAGTTTTTAAATTCATTTCC
TGTTAGTTGTAATGTCGTTGCTTTTACTCTGTGGCATAACAGACTAGGCCACCCTTCTAA
ACAAGTAATGAAATCTCTTGATCAGTTTCATAATGCTGTGATTAATGATAATTGCTTTGA
ATGTGAAGTTTGTCATTTGGCTAAACAAAAAAGGCCCACTTTTCCTGTTAGCAATTCTTT
TTCTACTTCAATTTTTGATCTTGTTCATTTAGACATTTGGGGACCCTTTCCTGTCAAAAG
CATATATGGTCATTCATATTTTTTAACCATAGTTGATGACAAGAGCAGATTCCTATGGAT
TTATCCTATGAAGCTTAAGTCAGAAGCTAGACATTTAATCATTGATTTTTACCATCTTGT
TGAAACTCAGTTCTCAGTCAAGATTAAATGCTTTAGAACTGATAACGGnAAAGAATTTGA
AATGACCGATTTTTACAAATCAAAAGGGATTGTTCACCAAACTTCTTGTACCTATACACC
TCAACAAAATAGTATTGTTGAGAGAAAACACCAGCATATTCTCTCTGTTGCACGGAGTTT
AAGGATTCAAGCCAATCTCCCTCTTTGTTTTTGGATTGATTGTGTCCTGCATGCTACCTT
TTTAATTAACAGGACCCCAACACCAGTTTTAAACCAGTCTACTCCTTTTGAGATCCTTTT
TAAGGTCAAACCTTCTTATGATCAGCTCAAAGTCTTTGGTTGTTTAGCATTTGCTTCTGT
TTTACCTCATCCTAnGACAAAAATGCATCCTAGAGCAATCAAGTGTGTTTTCATTGGTTT
TCCTAAAAACACTAAAGGTTACAGAGTATACAATTTAGAGGATAAAAGCATTTTTGTTTC
TAGAGATGTAACATTTACAGAAAACAAGTTCCCATTTAAAGAGATTTTTGCTACAATACC
ATCCAATGATGTTCTTATTCCTGTTTATCAAAATGAAAGTTCACTTGAAGATTTCAAAAG
GGCAGATTCACAnACAGTTGATCCACTCCATTCATCTACTGCTGAAATACAGTCTCCTCC
AATTAATTCAGGTACTATTCCTCAACCCTCTCCCAGACCTACTAGAAATATTCACCTACC
ATCAAAATTTCATGATTTTGAAGTTTCTTTGCCCAAACCTAGAACCACACCACATCGTAT
TTCTCAAGTTCTATCTTATGAAAAGATCTCACCTCAGTACCAGTCCTATATATGTAATAC
AnCAATATTACCTGAACCAAAACATTATAATCAGGCAATCTCACATACTTGTTGGAAACA
AGCAATGGCTGAAGAAATAGCTGCTTTAGAAGAAAGTAATACCTGGGAATTAGTTCCTTT
ACCCAAGGGCAAGCAGACTATTGGTTGTAAATGGGTGTATAAAACAAAGCTTAAAGCTGA
TGGAACTCTAGAAAGATACAAAGCAAGGCTTGTGGCTAAGGGATACACTCAAAGGTCTGG
AATTGACTTTCTCGATACnTTTAGTCCTGTAGCAAAGATCACCACAATCAGAACTCTTAT
GGCCGTAGCTGCTGCAAAGGACTGGAACCTTTGTCAGCTTGATATCAACAACGCCTTTTT
GCATGGTGACTTACAAGAGGAGATCTACATGGATTTGCCCCCTGGTTTTCAACCTAnGCA
GACCAATACGGTTTGCAAACTAAAGAAGAGCTTGTATGGATTGAAACAAGCAAGCAGGCA
ATGGAATGAAAAGCTAACTGCTGCATTACATACTCAGAAGTTTAAACAGGCTGCATCAGA
CTCCTCTCTCTTTACCAAAGGTACTGGATCAAATTTCATTGCTTTAGCTATTTATGTGGA
TGACATTGTCTTAGCAAGTTCGGACATGACAnAAATTGTAAAGATAAAAAGATTCCTGCA
TGATACTTTCCAAATTAAGGATCTTGGAGAACTAAAATTTTTTCTTGGATTAGAGGTTGC
CAGGTCCAAAACCGGTATTAATCTATGCCAGAGAAAATACACTTTAGACCTTTTGCAAGA
GACTGGTTTTCTCGGAGCAAAACCAGTACTGACACCGATAGCATCCACTGAGAAATTATC
TAGAACAGGGGGGCAGGTTCTCAAAGACATTACAGCATACAGAAGTCTAGTTGGCAAGCT
GTTGTACCTAACCCATACTAGGCCTGACATAGCATATGCAGTACAACAGTTATCTCAGTT
CCTTCAAGCCCCTACAGATATTCATTTGACCTCAGCTCATAGAGTTCTCCGnTATTTGAA
AGGGACTCCAGGACAGGGCTTATTTTTCCCAGCAACAGGTGATCTCCGGCTTAAAGCTTT
CAGTGATTCTGATTGGGCTTCATGCCCTGATTCCnGAAAGTCCATCACTGGGTTCTGTGT
TTTTCTCGGTTCAnCATTGATCTCATGGAAGTCAAAGAAACAACAAACAGTCTCACGCTC
TTCAAGTGAAGCAGAATATAGAGCTATAGCTGCAGTGACATGTGAGATACAATGGCTTCA
CTTTCTCCTTCAGGATTTGCAGCTCCCCTTTTCTCCAGCAAATCTGTATTGTGACAACTT
GTCTGCCATCAGAATTGCCGAGAATCCTGTATATCATGCGAGGACCAAGCATATAGAAAT
TGATTGCCACCTCATCCGAGAGAAAATTCAACGTGGAATCATCAATCTTATGCCAGTCCC
TTCATCAAAACAACTGGCTGATTCCTTTACAAAGCCTCTTCCTACAACTCTGTTCCAAGC
TTCCATTTCCAAGTTGGGCATCCAGAATCTGTATGCTCCAACTTGAGGGGGGCTAATAGA
ATATnTATnGnCACCAATAGGAnCTAGACACGTGTAAAGCTAGTnTAATAnnnnTTTTnT
GTGTnnnnnATATAGnAAACATTGTAAGAAAAnnATnnTnTnnnnAnATnAATnAAnAnn
nnTTTnnTCTCnCAAAnTTTGAnAnnnnnnnnnnnnnnnnnnnnnnnnnnnnnnnnnnnn
nnnnnnnnnnnnnnnnnnnnnnnnnnnnnnnnTnnnnnnnnnnnnnnnnnATnnnnnnnn
nnnnnnnnnnnnnnnnnnnnnTnnnnnnnnnnnnnnnnnnnnnnnnnnnnnnnnnTnnTn
nnnnnnnnnnnnnnnnnnnnnnnnnnnnnnnnnnnnnnnnTTnnTnnnnnnnnnnnnnnn
nnnnnnnnnnnnnnnnnnnnnnnnnnnnnnnnnnnnnnAnnnnnnnnnnnnnnnnnnnnn
nnnnnnnnnnnnnnnnnnnnnnnnnnnnnnnnnnnnnnnnnnnnnnnnnnnnnnnnnnnn
nnnnnnnnnnnnnnnnnnnnnnnnnnnnnnnnnnnnnnnnnnnnnnnnnnnnnnnnnnnn
nnnnnnnnnnnnnnnnnnnnnnnnnnnnnnnnnnnnnnnnnnnnnnnnnnnnnnnnAnTn
nnnnnnAnnnnnnnnnnnnnnnnnnnTnnTnnnnnnnnnnnnnnnnnnnnnnnnnnnn
>Copia-30_rCom#LTR/Copia
nnnnnnnnnnnnnnnnnnnnnnnnnnnnnnnnnnnnnnnnnnnnnnnnnnnnnnnGGnnn
nnTATnnnGGnTCnGAnnnTTATnnnnnnnACCCGACCCnnntnnnnnnnnnnnnnnnnn
nnnnnnnnnnnnnnACCCnnnCCnGAnCnnnnnnnnnnAnCCGACCCGnnTCnnnnnnnn
nTnnnnnnnnnnnCnGnCCCnAnnnnnnnnnnAnCCGACCCnGCAGnnnnCAnnnTnCAn
CTnACnCAATTGnTnTCnCAAATnCAAGCCnTGGTcCAnnnACAACAATCnnATGGGTCA
GGTTCGGTATCnAAnTCnnnnnAnTnnnnTCnntnAAAATTnnAAAtATnTnnnnnnnnn
nAAATnATTGGATTATTGATTCCGGnGCCACnGATCACATGnCnTGGnATnCAATnAAAT
TnnAAAATTTTnnnCCCATTncnGATTCCCAACATGTGAnnGTnGCTAATGGAAAnAAAG
CCAAAATTnAnGGTnntGGCACnnCnAnAnTAcTTAATAAAnAnnTAnAnAATGTnTTnn
TnTTACCTgAnTTTAAnTCnAATTTAnTGTCTGTTGGTAAAATAACTCGTGATTTAAATT
GCAATGTTATnTTCTCACCATCTTCAGTACTATTTCAGGATCGAATTACAGGGAAGACGA
TTGGTGAAGGACAATTnGAAAAnGGGTTGTAcTATCTTAAGGACTCnACCAATCAATGnC
TTaTgTCgACnAgCcCnGTCgATCAAGGCATGTTGATGCATTGGCGGTTTGGGCATCCnT
CtGATnnnGTnTTAAATAAACTATTTTATTAnAAnTTaAATTCcAGTnnTTGTGATgTTT
GCAAATTTTCnAAACATACTCGnTTnCCtTTTnCTTTATCTTCtAnTGTTTCTGAAAAAA
nATTTGAATTAATTCATTCTGATGTTTGGGGACCTGCCCCTGTTGAATCTTATAATCATT
TCAGATATTTTGTnACATTTATTGATGACTACTCCCGCACTACTTGGGTTTATTTGTTAA
AAGGAAAAAATGAGGTnTTnACTTGCTTTCAAGAATTTTTTAACTTTaTTCAAAATCAGT
ATGCTGCAAAnATCAAAATnTTTCGnTCTGACAATGGCACTGAATACATAAACAAAnAnT
TTTTTAGAnTTTTTTAAAAAGGAAGGnATTCTGCATCAAACTACnTGCATTAATACCCCn
GAACAAAATGGGGTCTCAGnAAAGAAAAAACAGGCATCTTCTTGAAGTCACnAGaACTCT
nCTTTTTCAAAATAATGTCCCnAATACCTATTGGTCGGATGCCATCCTnACTGCCACnTA
TCTnATCAATAGGTTACCAAGTGTCAAATTAAAAAATCTAAGTCCATTAGAAATTCTCAA
AGGAaGAAAAATAGAATTAGGGCACATTCGAGTCTTTGGCTGCACTTGTTATGTCCATAT
CAAACGACATCACAAGTTTGATAAAAGTTCnGTTAAAACCnTATTTTTAGGATACTCCTC
AGAAAAAAAGGGGTATAAATGCTATGATCCCnCCACTCACAAAACTTATATnTCnAGGGA
TGTnTCATTTGTAGAAAATGAACCCTACTACAAnnnnnnngAnCnTnnTnAnAnTCCTCn
nAnaCACACTCATGGGCCACACACTTTAcTATTTCCGCATAACTTTGTTTTTTCTGACAG
CAGnAGTCAAGAACAGGATAcTCACCCAGAGGGGGAGCnAAATAnAnACTCAAGGnCAAT
TCCTTCAGGGGGAGAAAATGAnAcAAnCAAnnAAGAAAaCGAAcCnnnnnnCnnCTCAAG
AAGAAATTGCCTTGAGAAGATCCACTCGACaGACnaGGCCTCCTGTcAgaTTAAGGGACT
ATGTGTCCCATAAGGTATCGTATCCAATTCAACACTTCATCACTTATGATnCnATnTCAA
ATCAATATCAaGCCTACCTAAGaAATATCACAGCACACACnGAACCTACATCCTTTTATG
AAGCCAACACCAACCCAAAnTGGTGCAAGGCCATGAAAGAAGAACTTCAAGCCCTAGAAA
AAAATAACACtTGGGATATTGTnCCTCTACCACCAAAnAAAAAAACCGTAGGGTGnAAAT
GGGTATACAAAATAAAATATAAnTGTGATGGAACAATTGAaAGATACAAGGCTAGGTTAG
TAGCCAAAGGATTCACCCAAACCTATGGnGTTGATTACCAAGAAACCTTTGCACCnGTAG
CAAAAATGAACACTGTTCGnATTTTATTATCTGTnGCTACTAACTTAGGATGGAATCTnT
TTCAAATGGACGTnAAAAATGCATTTCTTCAAGGgACCCTAGAAGAAGAAGTcTACATGA
CTCTTCCCCCAGGCCACAAATCCACATCAGATcCTTCnCTGGTATGTAAACTAAAAAAGG
CAATCTATGGATTAAAnCAATCTCCAAGAGCATGGTATGCCAAgCTAAGCCTTTTTCTCT
TAAATATTAATTTCAATAAATGCACTTCAGATTCCTCTATGTTTGTaAAnCACACTCACA
CATATACTATTATTgTTCTTGTATATGTTGATGACATCATnATAACnGGTAATGATAATn
AAGAAATTGAAAAAGTTAAACAAAGTCTAAAAAGGGAATTTGACATCAAAGAtCTAGGTC
AACTATCATACTTTCTTGGAATAGAAATAGCCAAATCAnACAAAGGnCTGTTTCTATCTC
AAAGAAAGTATGTCCTTGACCTACTAAAAGAaACTGGAAAACTAGGAGCTAAACCAGCCA
ATACTCCAATGGAAACTAATGTTAAACTTAATTTGGAAGATGGTGAnCCATTAACTGACA
TAGGnCAATATCAnCGCCTAGTAGGnAAGTTGATCTATCTAACTGTtACnAGGCCTGATA
TTGCATATGCAGTAAGTATGGTAAGCCAATTcATGCAtGCTCCTCGTACCAGTCATTTGG
AAGCCATTGATAGGATACTTAGGTATCTCAAGGGCACTCCAGGTCAAGGAATCTGGATGA
AGAAAAATAACACTAACACnATAGTTGGTTTCTCTGATGCAGATTGGGCAGGAAGCTGTG
ACAGaAAATCAACTACAGGTTTTTGCACCTTCGTAGGAGGAAACTTGGTGACATGGAAAA
GTAAGAAACAAAGTGTAGTnGCAAGATCAAGTGCAGAAGCTGAGTATCGAGCCATGGCAT
CTACAGCnAGTGAACTCATTTGGATCAAACAAGTACTCCtnGACATGAAAATAGAATGTA
AAGGACCTATGaAGATGTACTGcGACAATCAAGCTGCnCGACATATTGCATCCAACCCAG
TnTTTCATGAACGnACCAAACACATCGAAGTnGATTGTCACTTCATtAGAGAAAAAGTAC
AATCAGGAGAAATTGAAACACCATTCGTCAGAAGTCATGATCAGCTnGCnGAnATATTTA
CAAAAGCTCTCAACAAAAnAAATCATCAAAnCATTCTCAGCAAGATGGGTTCnATCAACC
TATACGAACCCAACTTGAGGGGGAGTGTTGAAAGnnnnAaAnnnnnnAnnnnnAnCAAAn
AAnnnnnnnnnnAnAnnnAAngnnAGCCTCAGAnACTGnACAGgnnnnAAAGCnTGTACA
nnnnnnnnTnnTCATCACAGnCTnCnnnnAngAAAnGGAGCAACCATnnnnCTnTnAgAn
nGAAAGGTCACTTCAACCTTTCCTnAAnnAGAAanGGACGTTgnnnATAGnnCTTAnGAc
AGCCnTTAnGnATAGAnnnTTAGGCtACCGTTGcAnnTnnTGTATATATAnnCAAnAnna
TnnnAnanTGTAATnCTCAGAATTcnTAnannnAAAAAnAnnTTCATCATTGATnACTnA
AAntnAnAAnnnnnnnnnnnnnnnnnnnnnnnnnTnAnnnnnnTnnTnnnAnnnnnnnnn
nnnnnnnnnnnnnnnnnnnnnnnnnnnnnnnnnAnnnnnnnnTnAAnAnnnnnnnnnnnn
TnntnAAnnnnnnAnnnnnnnnnTnnnnnnCnnnnnnnnnnnnnnnnnnnnnnnnnnnnn
nnnnnnnnnnnTnTnnnnnnnnTTnnATnnnnnnnnnnnnnnnnnnnnnnnnnTtnAAAn
nnnnnAnnnnnnnnnnnnnnnnnnnnnnnnnnnnnnnnnnnnnnnnnnnnnnnnnnnnnn
nnnn
>Copia-31_rCom#LTR/Copia
nGGCTTCTTGACTCAGGAGCAACTTATCACATGACCTCTCGAAGAGAATGGTTCCATCAT
TATGAACCTATCTTAGGAGGATCTGTGTATAGTTGTGAAGATAATGCCTTAAAGATCATA
GGCATTGGAACTATCAGGTTGAAGATGCATGACGGTACAGTCCGCACTATTCAAGGAGTG
CGACATGTGGAAGGTCTGAAGAAGAATTTGTTATCTCTGGGACAGCTGGATGATCTTAAT
TGCATTATCAAAGTTCAGAAAGGAATCATGAAGATTAGCCGAGGAGCGCTTGTAATTATG
AAAGGAGAAAAAATTGCTGCTAATTTGTATATGTTTTTGGGAGAGACTGTGCATGAAGCA
GAAGCATCTGTTGCTTCAAGTAGTTCAAGCGAGAGATCTGCAATGGTGTGGCATCAGAAG
CTTGGACATATGTCTGAACAAGGCATGAAGGTTCTTGCTGAGAAAAATCTACTTCCTGGT
CTCACAAAGGTGTCATTACCCTTTTGTGAGCATTGCATAACAAGCAAGCAGCATCGACTA
CAGTTCAATACATCCAATTCTAGAAGCAAGGATGTTCTAGAATTAGTTCACTCTGATGTA
TGGCAAGCACCAGTTTCATCACTAGGAGGAGCTAAGTACTTTGTGTCCTTCATCGATGAT
TACTCCAGGAGATGTTGGGTGTATCCTATCAAGAGCAAGGGAGATGTATTTGCAGTTTTC
AAAACTTACAAAGCGCGGGTTGAACTTGATTCAGGCAATAAGATCAAGTGTTTGAGGACA
GATAATGGAGGAGAATACACAGGTAATGAATTTAATAGCTTTTGCAAGCAAGAAGGCATC
AAGAGGCAGTTCACTACGGCATACACTCCTCAACAAAATGGAGTGGCAGAGCGGATGAAC
AGAACTCTGTTAGAAAGAACTAGAGCATTGTTGGGAGCTGCAGGCCTAAATAAGGCATTC
TGGGCTGAGGCAGTTAACACCGCCTGTTATGTGATTAACCGGTCTCCATCTACAGCAATT
GATCAAAAGACACCGATGGAGATGTGGACTGGGAAGCCAGTTGATTATTCAAACCTCCAT
ATATTTGGAAGTCCTGTGTATGTGATGTATAATACCCAAGAAACTACAAAGCTGGATCCA
AAATCCAGGAAGTGTTTGTTCTTGGGATATGCTGATGGTGTGAAGGGGTATCGCCTGTGG
GATCCCACTGCCCACAAGGTTATAATCAGCAGGGATGTAATCTTCTTAGAAGATAAATTG
AAGGGAGAAGATGATAGCACTTCAAAAGAAAATTCAGAGACTACAACTATACAGGTGGAA
AGAAAGTCTACAGAAGAAGATTCTTCTGAAGCAGCACCAGAGCACGAAGAGGAAGAACCA
GTCGAGTTTGAAGAGCCAGCCGAGTTTGAAGAGTCAGAACTTGGAAAGGGAAAACGTATA
AAATTTACACCAACCTGGCAGAAAGATTATGATATAGGCAGCAATGTCGCATACTGTCTT
CTAACTGAGGAAGGGGAGCCATCAACTCTCCAAGAAGCAATGAGCAGTTCAGATGCATCT
CAGTGGATGGCAGCAATGCAAGAAGAGATGGAAGCTCTACATAAGAACAAGACTTGGGAG
CTTGTGCCACTACCACAAGGAAGAAAGGCCATTGGCAACAAATGGGTCTTTAAGATCAAA
AGAAATAGTGATGATCAAGTGGAGCGGTTTCGTGCAAGAATGGTGGTGAAAGGATATGCT
CAGAAGGAGGGGATTGACTTCAACGAAATATTTTCCCCTGTGGTTCGATTAACAACTGTT
CGAGTAGTCTTGGCGATGTGTGCTACATTTGACTTACATCTAGAGCAGCTAGATGTGAAA
ACAGCTTTTCTTCATGGAGATCTTAAGGAAGAAATTTATATGCTCCAGCCAGAAGGTTTT
GAAGAAAAAGGAAAGCGGAACTTGGTTTGTAGGTTGAACAAATCTCTATACGGTTTAAAG
CAGGCGCCGAGGTGTTGGTATAAGAGATTTGATTCCTTCATCATGAGCCTTGGATACAAC
AGACTTAATGCAGACCCTTGTGCATATTTCAAGAGGTTTGGTAAAAGTGATTTTATTATC
TTACTGTTGTATGTAGATGACATGTTGGTAGCAGGCCCCAACAAAGATCATATTGAAGAA
CTAAAGGCACAGTTGGCTAGGGAATTTGAAATGAAGGACTTGGGACCAGCAAACAAGATT
CTAGGGATGCAAATTCACCGAGACAGAAACAATAGGAAGATTTGGCTTTCTCAGAAAAAT
TATTTGAAGAAGGTCTTGCGACGCTTCAATATGCAAGATTGTAAGTCAATTTCTACCCCA
CTTCCTGTTAGTTTCAAATTATCCTCCAGTATGAGTCCTAGCAGTGAAGAAGGAAGGATG
GAAATGTCTCGAGTACCGTATGCATCAGTAGTGGGGAGTTTAATGTTCGCGATGATTTGT
ACACGACCAGACATTGCACATGCAGTGGGAGTAGTAAGTCGGTACATGGCGAATCCTGGC
AGAGAGCATTGGAATGCTGTAAAGAGGATCCTAAGATATGTTAAGGGAACCTCAGATGTT
GCATTGTGTTATGGAGGATCAGACTTTATTATCAGAGGATATGTTGACTCAGATTATGCA
GGTGATCTTGATAAAAGCAAATCTACTACAGGGTATGTGTTCACACTTACTGGCGGAGCT
GTGAGCTGGGTATCAAAACTGCAGTCAGTTGTGGCGACATCAACAACAGAAGCAGAATAT
GTAGCAGCTACACAAGCTAGTAAGGAAGCAGTATGGTTGAAAATGATGATGGAGGAACTC
GGGCACGAACAAGAGCATATTCCTCTGTTCTGTGACAGTCAGAGTGCCTTGCATCTCGCA
AGGAATCCAGCTTTTCATTCAAAGTCAAAGCACATACGAGTCCAGTATCACTTCGTTCGT
GAAAAAGTGGAAGAGGGCACTGTGGATATGCAGAAAATTCATACTAAAGACAACCTAGCA
GATTTTTTGACGAAGGCAGTTAACACTGATAAATTTATTTGGTGTCAATCCTCTAGTGGC
CTGATAAAAGTATAAGCAGCATGGAAAGGCAAGGAAGAAAGAACGGTGTGAAGATCTGAC
TGATCCTCAATCAAATCTTCAAGTGGGAGATTGTTGATATTTAGGGATTTGTATCnnnTC
TCCCACATTGnTAAGTTATTAAnTTTTnAGGAGTAnTTTCTCCCACATTGCTAAGTTAAC
AATGTTGAGGTACCTTCCAAGCCTATATAATAGAGGCCTCACCTTGTTATTCAATCATCC
CAAAAATAAGAGAAAAATATTAGAGAGTTAAGCAATTATTTTTCTCCTATTATAAAGAGA
GAATTTTAATGTTTTCTCCTTTATAAATAGAGAGTTTGTAACTCCTATTAnnTTTTCTTA
TAGTAAAATTCTTCTATCCTTGCCCGTGGTTTTTACCCTAATTTGTTTAGGGGTTTTCCA
CGTAAATCTGTGTGTTCTATTGTGTATTTTGTCTTTCTTTATCTTTATTTTCTCAAATTA
TTAGCTGTGATTTTGCTCTATCAGGTTCATATTTTTCTACAnnnnnnnnnnnnnnnnnnn
nnnnnnnnnnnnnnnnnnnnnnnnnnnnnnnnnAnnAnTnnnnnnnnnnnnnnnnnnnnn
nnnnnnnnnnnnnnnnnnnnnnnnnnnnnnnnnnnnAnnnnnnnnnnnnnnnnnnnnnnn
n
>Helitron-3_rCom#RC/Helitron
nnnnnnnnnnnnnnnnnnnnnnnnnnnnnnnnnnnnnnnnnnnnnnnnnnnnnnnnnAnn
nTnnAnnnnnnnnnnAAAnnnnnnnnAnnnncTTnATTnnnnnnnnAnnAGAAnnTAnnn
nnnnnnnnnnnnnnnnnnnnnnnnnnnnnnnnnnnnnnnnnnnnnnnnnnnnnnnnnnnn
nnnnnnnnnnnnTTCnCnATTATnAAnnnnnTnnnnnnnnnAGnnTAnAAGnnnGAAnnn
nnnnTTnnAnAAnGnAtnAAgAnnnnnnnnnnnnnnnnTnnAtnnTnTnTTTnATGTGAn
nnnnnATnnTnAAnCCTTnTnnnGAnnAnnnnnnnnnnnnnnnnnnnnnnnnnnnnnnan
nnnnTncTnnnnnnnnnnnnncTnAnTAnnAnAAAGAnnTnnnnTnnnnnnnnnnnnnnn
nnaTCTnnnATnnTAAGnTnnCAnAnTncaAnCAAnnnnnnnnTCcAATnnnnnAnnTnn
TnnTnAAGTgGAAnGGACTTCCnnAAAnTnAnGnAAnnnnnnnnnnnTnnnAnnnnnTTn
nnnnnnnnnnnnTnTGGCAaTTCnAnnnnnnGAGCAnATcnAnnCTTnnnAnnnnAnGGn
nACnnnnnnGnnnTTnnnAnnnnnTAnGTGnGnGnnAAnnnnnTGTCACACCGTGGAGCn
TCAAATCCAAAATTTTTTGCCGAGAGTGCTAGAGTAGTGCGGAATTCTCCGGAACACTCT
nGAnTAGTGTAGAATTCTCTAGAATACTCTAGAACTCTCTAGAAnGGTGTAGAACCTTCT
AGAACACTCTAGAATAGTCTAGAACTTTCTAGAACAATCTAGAAGGATGTAGATACTTCT
AGAATATTCTAGAAGGGTGTAGATACTTCTAGAACATTCTAGAAGGGAGGGGACAATTCT
TGTATATACTAGAATACTCTAGAATATTCTAGACACATGTAGGCTATTCTAGAATATTCT
AGACTTGTATGGACATAAGTAGTATTCTAGGACATTCTTTTAAGGAGGTnGGGATGGTGG
CCATCCATGCCTATAAATACCCCCTCCATGCTTCATTTGTAAnATAnAnAnAnnnnnnnn
nnnAnnnAnnnAGATAGAGAACTAAGCAATACAAGCTTACnCTTCCAAAACTCTTGTGCT
CTCTTTGTGCCACTTTCTTAAGCnTACTTCCGTTTGCGTAATTGCTGCCATTTTGCCGAG
TTTGGCATCCGAGGGAAGGCTGACTAGCAATCTTGACTTCnnGGGGAATCAAGTGAGCTA
GGCCGCACGTGGGCAAAGTTTGGGGATAAAACAAAACTCACGTGACAnnTGGnannAGnn
nnnnnnnnnnAnnTTnnTAnnnnnnnnnnnnnnnnnnnnnnnnnncnnnTTnnnnnnnnn
GnnnnnnnnnnnnnnnnnGTTGAnTTnTTTnGnnnnnnnnnnnnnnCTTnnAnGAnnnnn
nnnnnnATTAnnnnnAAAnTTnnTnAnCAnTcnnnTnnnnnnnnTCnTCnnnnTCnnnGG
nnAGnAnnaAAnnAnnnnnnnnnnnnnnnnnnnnnTnAnTnnnnnnnnnnnnnnnnnnnT
GnnTnnnnnnATngAnnAAAnnnTnnAGTnAAnnnnnTnnAnAnTnnnATnnnnnnnnnn
nnnnnnnnnTnAtAAAnnnnnnnnnnnnnnnnnTnnCATCGAGAAGnTAGAnnnnnnnnA
nnAngnnnnnGAGCTTnnnnnnnnnnnnnCAAnnTncnTTAnATnTTnTnnnnnanAAnT
nTAnnnnnnnnnnnnnnnnnnAnnnnnTTAAnAAnnTnnTTnCncAATnnnTnnAnAAnn
TCnATAAnCTngAnnnnnnnnnnnnnnnnnnnnTnnAnCTTAAnTTnTnnAAGgnnAnnT
TGnCnnATAGTGnnnnnnnnnnnnnnnnnnnAGTAnnAnnnnTnnAnAAAnTnnATnnTn
nnnnnnnnnnnnnnnnnnnnnnnnnnnnnnnnnnnnnnnnnnnnnnnnnnnnnnnn
>Gypsy-9_rCom#LTR/Gypsy
nnGGCTATTAGTGTGGATAGTGGTTACTAAGGCCATTTAAGAGTAAAAGTAATCCTATGT
GTGTGAGTCTATTTTAGTAGTGTGTGCATGGACTTGTACTCTATATAAACAAGTCCTTTT
CTCTTTCTTTTnGAGCATGATTGAATTTGATATATGAnnnnnAATTTTGTTTGAGTTTTA
TTGTGAGGAATTTTGTCTTTAATTTCTTGCTTGAACTTTGCGACTTATCAAGCTTTATTC
TAGCTTGTGGTGTCAAAATCTAAATCTTTGTTTTCTTGTTATTTATCAAACTTTCTTGTT
TGTGGCATAAGAGGAAATTCAAAGTCTATCTTAGTATCTTTATCCTTGTTGGTAAAGGGG
TTAAGTAGCATCCATCTTCTTACTTCAATCTTTGAACGATCCGAATTTGTGGATTAAATT
GGTAATTTCTAGTTTTCTTCTAATTCAACTTATCATAGTATTTTTGCTATTGGGGAGTTA
ATTGATGAAACCTACAATTCCCATCATAAGTGGTATCAGAGCATTGGCTCGAGATTGAGG
TTTGCGTATCCAATACTATCTTTTAATTCTCAATATCTTGTGTTCATCTTATATTTTGCA
CCTTTTGCCATCTATTGTTCTTGTTATTATTATTATTTTTATCTTTATTCTTCTTATCTC
AAGATTTTGTTTGCATATATCnnnnAAAAAAAAAAAATCGTCCTAAAAGAAAAAAATTGT
TATCTTTGATATTCTTGTGTTAGATCTCAGATTACATAAAnAAAAAATTGACTCTTCATA
TTCCATTGAGATCTATCTTTATAATTCTATnTCTTTGTGTTCTTTGATGATCTATCTTTG
TTTTTCATTTCTATTAGCCTATTTGCTACAAATTGTTCATTTCTTTAAGCCTACCTTATT
ATTTTCTTGTTAGCCTACCTTAnnnnnnTTTTTTTATCATTGATTACTACATTCTTGAAA
TTTTGTTTGATTGAGAAACTTAGTTCATCTAAGAAATCAAAAGGCAAATTTGAGAGGTAA
AAGGCAAGAGTGTGAGATCATTAGnnnAAAAAAAAAAGCCAAAATTGAGTGTAAACACGA
GTGGTATACATCAATTTTGAGTGAAAnCACGTGAGGGAGTGTTGTGAGATTGTTTCTTTC
TATTTTCTTTTGTTAAAATTTTAGGTTTTACAATCATGTCAAAAGACACAAGTTCTTCTT
nTACAAATGATCATGTGATTCAAGCTATGCAACAACAATTCGAAAGAATGTTTAATATGA
TGGCGGGAGTCAATGAAAAATTAGAGAAGCATGATGGCATCCTTAACCAATTACATGGAG
AGCCTAGACAAAGGAGACATCCACCAATTGACCAAGAGGACTATGAAGGAGAGGATGATT
TGGATGATGATCAAGTCACCTTGTTGGGACAACGAATCAATCCTAGGAGACAAGCTAGGA
GAnGACATCCAAATGATGATGTTGATCGCAACCTTGGAAGCATCAAAATGAAGATTCCTT
CATTCCAAGGAAGAAATGATCCAGATGTGTACCTTGAATGGGAGAGGAAAGTGGAACTCA
TCTTCGAATGTCATAATTATTCGGAGGAGAAAAAGGTAAAACTTGCCGCTGTTGAGTTTA
GTGATTATGCAATTGTTTGGTGGGATCAATTTTGCAAGGAAAGACGTAGATATGGAGAAA
GACCCGTGGAGTCTTGGAGAGAAATGAAGCAAATCATGAGAAAGAGGTTTGTTCCAAGCC
ACTACTACAGAGAGCTTCATCAAAGATTACAAACTCTAATTCAAGGATCCATGAGTGTGG
AGGAGTATCACAAAGAAATGGAGAAGGCTATGATTAGAGCAAATGTGATAGAAGATCGTG
AAGCTACCATGGCAAGGTTCTTGAGAGGGCTAAACAAAGACATTGCTGATGTTGTTGATT
TGCAACATTATGTGGAGATTGAAGATATGGTGAATTTGGCCATGAAAGTGGAAAGGCAAT
TGAAAAGAAAGAGGTATGATTCTAAACCAAATATGGGTTCTTCTTCTTCTTGGAAAACTT
CTTGGGGGAAAAAGGATGATAAACCTTTTACTAAGTCAAAAGTGGAAGAAACTAAACCTA
AAATTGACTTGGGTAATAAGGGAAAGGGTGAGAATCAACCAnCCCAAACTAGGGGAATCA
AATGTTTTAAGTGTTTGGGTCATGGGCACATTGCTAGGGAATGTCCAAATAAGAAAGCTA
TGATTCTAAGGAATGGTGATATTGAGTCGGAGAGTGAGGGGGATAGTGATGATGATATGC
CTTCTTTAGAAGATTGTAGTGATGTTGAATGTGCTAAGGGAGATAATCTTGTTGTTCAAA
GAACATTGAGTTTGCAAAATAAACATGATGTCCATAGGGAGCAAAGGGAAAATTTGTTTC
ATACTCATTGTTTGATTTCTAACAAGTTGTGCAACATGATTGTGGATAGTGGAAGTTGTA
CCAATGTAGCAAGCACTTTGCTAGTGGAGAAATTGAAGTTGCCTACTACCAAGCACCCAA
GACCATACAAGTTGCAATGGCTTAATGAAAGTGGAGTTGTAAAGGTAAATAAGCAAGTTT
TAGTTTCTTTTCAAATTGGTAGATATAAGGATGAGGTGTTGTGTGATGTGTTGCCAATGT
TGGCCGGACATATGTTGTTGGGGAGACCTTGGCAATATGATAGAAGGGCTAGTCATGATG
GATTCAAAAATATGTATACTTTGACTATGGATGGAAAAAGGTTTAACCTTGGACCATTAA
CTCCAAAACAGATTTTTGAAGACCAAATGCGCATCAAGCAACAATATGAAGAAATGGGTT
CTTCATTGGGAAACTCTTTGGGAAGGGAAACCTTTGAGAGTAAAGAAAAAGGTGAGATGA
GTGAACCTAAAAATTCCAATTCTCTTGACCAAAATGGGAAACACAAGGTGAGAGAAAACA
AGGAAGGTTCAAATGAAAGAAAAATGAGTGTTTATGCAAAAATGAGTGATGTGAAGGAAG
CTATGCTTTTGAGGCAACACATGCTTGTACTTATGTACAAGGAGATTTTGCATATTTCTA
ACGAAATAACCAATTGTTTGCCTAGTGTTGTTGTTGATCTTTTGCAGGTTTATGAAGATT
TATTTCCGGAAGAAATTCCAAATGGTTTGCCACCTAAAAGAGGCATTGAGCACCAAATTG
ATTTCATACCCGGAGCAAGCATTCCAAATAGACCAGCATATAGATGTAATCCGGAGGAGA
CCAAGGAAATCGAAAAGCAAGTGAGTGAGCTTATGGAGAAGGGTTATGTTCGTGAAAGCA
TGAGTCCATGTGCCGTACCCGTCTTGTTAGTGCCTAAGAAAGATGGAACTTGGAGGATGT
GTGTTGATTGTCGTGCCATCAACAAAATCACGGTGAAGTATAGACATCCCATTCCTAGGC
TAGATGACATGTTGGATGAATTGCATGGTTCATATTTGTTTTCAAAAATTGATTTGAAAT
CTGGTTATCATCAAATTAGAATGAGAGAAGGTGATGAATGGAAAACAGGTTTTAAAACTA
AACATGGTTTATATGAGTGGTTAGTAATGCCTTTTGGTTTAACTAATGCACCAAGCACTT
TCATGAGATTGATGAATCATGTTTTAAGAGCATTCATAGGCAAATTTGTTGTTGTCTATT
TTGATGATATCTTGGTTTATAGCAAAAATTTAGATGAGCATGTACAACATTTGACTTGTG
TTTTTTATGTGCTTAGAGAAGAGAAGTTGTATGCTAATCTAAAGAAATGTTGTTTTTGCA
CTAATGAAATTACTTTTCTTGGATATATTGTCAATGACAAGGGTATTCATGTTGATCAAG
AAAAGGTAAAAGTAATTAGAGAATGGCCAACACCCACAAGTGTAAGTGATGTAAGAAGCT
TTCATGGTTTAGCTAGCTTTTATAGAAGGTTCATTAAGAATTTTTCTACCATAGCTGCAC
CTTTAACTGAATGCATAAAAAAGAATGTTGGTTTTAAGTGGGGAATTGAACAAGATGAGG
CTTTTAACTTGCTAAAAGACAAATTAAGTTCTGCACCCTTGTTATCTTTGCCAAATTTTA
CTAAACCTTTTGAGATTGAGTGTGATGCAAGTGGCATAGGTATTGGAGGAGTTTTGATGC
AAGAAGGCAAGCCCATAGCATTCTTTAGCGAAAAGCTAAGTGGAGCAAGTCTAAACTACC
CTACATATGACAAGGAGTTCTATGCATTAGTGAGGGTTCTAAAGACATGGCAGCATTACC
TTGGCTACAAAGAATTCATAATTCACACTGACCATGAGTCCTTGAAGTATCTCAAAGGAC
AAGGAAAGCTCAACAAGAGACATGCAAAATGGGTGGAATTCATTGAATCCTTTCCATACA
TCATTAAGTACAAGCAAGGGAAAGAAAATGTGGTGGCCGATGCATTGTCAAGAAGGTATG
CCTTGATCTCTAAACTTGATGCAAAATTATTAGGATTTGAATACATAAAAGATCTGTATT
CTAATGATCCTGATTTTGCTAATGTTTATGGGGTATGTGAGAAAGGGGGTTTTGATAAGT
TCTATAAGTTTGATGGTTTTCTTTTTCGGGAAAACAAATTGTGTGTGCCACAAAGTTCTT
TGAGAGAGTTACTTGTGAGAGAGGCACATAGTGGAGGTTTAATGGGACATTTTGGGATTA
AGAAAACTTTGGATATGTTGGGTGACCATTTCTTTTGGCCACACATGAAAAGGGATGTTG
AGAGAATTTGTGAGAAATGCATTACTTGCAAACAAGCCAAATCCAAAGCAATGCCTCATG
GTTTGTATACACCTCTTCCCATACCAAATGAACCTTGGGTAGACATTTCTATGGACTTTG
TTTTAGGATTACCTAGGTCCAAGGGAGGGAGAGATTCTATTTTTGTTGTTGTGGACAGGT
TTAGCAAAATGGCACATTTCATTCCATGTCACAAGACAGATGATGCAACCCATATTGCGA
ATCTATTCTTCAAGGAGATTGTAAGGCTGCATGGAGTGCCAAGGACCATTGTGAGTGATA
GGGATGTCAAATTCCTAAGTCACTTTTGGAAGACTCTTTGGGGAAAGATGGGGACAAAGC
TTTTGTATTCTACAACTTGTCATCCGCAAACGGATGGACAAACAGAGGTGGTCAATAGGA
CACTT
>Gypsy-10_rCom#LTR/Gypsy
nnnnnnnnnnnnnnnnnnnnnnnnnnnntnngnnnCtgntAaGTTCcGaatctTaATaTt
ATCCcATTTTagtnnTAaAgnnnnTaAnGTGgaCAAgTnGAttccgaanatnttnnngnn
tcntnAActagcAtnagAacCCAAAggcggcAGctnAAnTtgctCtgAAAcGngttTtGa
cTTnngcAGATaAAatgnnnnnnnnnnnnnnnnnnnnngAACTcAAnTtnAtTGGgnagn
nttnnnnnnnnnnnnnnnnnnngttTAGnTGGTATGGACTGAGTAACgGATTCTTTTCCT
TTGCCTATTTTGAACTGATAGTATAAGAAAAAGATCAAGAAATGGTTTCTTCGAGGGAAC
CAACCTCCCTTAAGAATTGGATAAGTGTTTTGnnAAAATAAGACcTGTTTTTCCTTACTA
TCTCGGTATGGCTTATATAGCCATATTACAACTGTCAAACAAGAAATTAGGAGAAATACA
AGTGGCTTATTCAACTAGAAGATAATGACAGCAAAGCAAATAACAAAGAAATCTTTACTA
ACTAAGACTTATTCAAATACTAAATTAAATGGGAACGTGACAACTTATCCCCCCTTAAGC
TGCACTCTTGTCCTCAAGAGTGATATCTGGAAATTGCTTTCTAATGTAGCTCAAATTCTC
CCAAGTGGCCTCAGCTGGAGATAACCCTTTCCACAATATCAAAACTTCTTGTTGTCCCTT
TATAATCcTATGACCAATAACTGCTTGAGGTcGGAGATGGCCTTCTTCGGTCATTAAGCT
ATCCAGTGGCAATTGTCGGAGGCTGGCAACATGGTCACCTACTTTCTTCTTCAAAAGTGA
CACATGaAAGACTGGATGGATTTTAGATTCAACTGGCAATTCCAGTTTATAGGATACAgC
ACCAATACGTTGCAAGATTTGAAATGGCCCATAATACCTAGCTGACAACTTGAAGTTCCT
TCTCTTCGAAACCGATATTTGTCTGTATGGTTGCAATTTCACATATACCCAgTCCCcAAC
AACAAACTCTTTTTCCCTATGCTTGGAATCATAAACTTGTTTCATCCTCAATTGAGCTTC
TTTAATTTTCTTTTTAAGCTCACTCACAATAGCATCTCTTTCTTGTAACTCTTTATCAAC
TGTtGCAACCTTTGTTGTACCAGACACATAATTTATAAGAGTAGGAGGTGGACGCCCATA
TACTGCCTCAAATGGCGTTAGATGAATTgTCGAGTGCCAaCTTGTATTGTAGCAATATTC
TGCCCAAGTTAGCCATTTTGTCCACTTTTTTGGTTcTGAACTGGTGAAACATCTAAGATA
CATCTCGAGCaTGCGGTTGACCACCTCACTTTGCCCATCGGTCTaGGGATGATAAGAAGA
ACTGAAGTTGAATGATGTGCCATTTAGTTTGAATAACTCCCTcCAAAATACACTTgTGAA
AATTGGGTCTCTATCACAAACGATAGAGCGAGGCATCCcATgGAGGcgAAAAATTTGGTC
AaAAAATATTTGAGCTACTCCAACAGCAGTATAAGGGTGAGAAACCGCAATAAAATGAGC
ATATTTTGATAATCGATCAACCACTACCAGTATGGTTGATTTGCCATTTGAATTTGGAAG
ACCATCAATGAAGTCCATTGCTATGTCTTCCCAAATTTGGTTTGGTATAGGAAGTGGATG
AAGTAAGCCAGCTGGTGCAAGTTGCTCGATCTTGTGTCTCTGACACACATCACAACTCCg
GATGAATTCCTTGATACTCCTTTTCATGCCTTTccAGTAAAAGTTTGCTTTTATACGATG
GAGAGTTTTTAGAAATCCTTCATGTGTGCTGCCATGAAATTGTTCAATTATATCAGGAAT
AAGACAAGAATCTTCCACAAGGTAAATTTTACCTTTGGAAAATATGATTCCATCTTGCAA
GCTCCAAGGTCCTACCGCCTCATCTTCGGTAATCAACTTGACCAGCTTTTGGGCACTCGG
TTTTGAtAAATTCTCCTCTTTAATAGAGTCCACCCAGCTTGGTAGAGGTTGTGAAATGGC
ATGCACATGTTTTACGTCTTCTCCATCTTGCCTCcGAGAAAGAGCGTCAGCCACTATATT
TTCTTTTcCCTTTTTATACTCAATAACAAAGTCATACCCCATCAACTTATAGAGCCATTG
TTGTTGTGCATCAGTTGTAATCTTTTGGCTCCATAAATGCTTTAAGcTGTGGTGATCTAT
GCGAACAACAAATTTTCTGCCAAGCAAATATGGTCTCCATTTTTTGACAGCCAAAACAAG
AGCCAATATCTCCTTcTCATAAGTGGAAAGAAAGAGATGCTTCCCATGTAGAGCATGACT
ATAATATGCGATGGGTTGTTCCTGCATTAAGACTGCGCCGACCCCTGTCCCTgATGCATC
ACATTCCAcAATGAATTgTTTTGAAAAGTCAGGTAAAGCCAAGACTGGTGCTTGCaCCAT
TGCTGCTTTAAGTTTGTCAAAAGCCTCTTCTGATGTTGGATCCCAATTGAAAGAGTCCTT
CTTCATCATTTGGGTGAGAGGCCGGGCAATTtTaCcATAATTTTGTATAAATTTACGGTA
ATATCtCGTCAAGCCCAAAAATCCACGTAAAGCCTTAAGGGACTgAGGTTTTGGCCATGA
CAACATTGCATTAAnTTTTTTCTTGATCCACTGCCACTCCTGCTCTTGAGATTAcGTGTC
CAAGGTACTTCACTTCCCTTTGGCCAAATTGACACTTTTCTAACTTCACATAAAGCTGGT
TAGATTGAAGAATGGnaAAAAAACCAACTTTAAGTGTTGCATATGCTcTTCCCACATTTT
ACTATAAATTAAAATGTCATCGAAGAAAACTAAAACAAATTTTCGtAGATGCTTTTGGAA
TACCTCATTCATGAGTGCTTGAAAAGATGATGGTGCATTAGTGAGCCCAAATGGCATCAC
tAAAAATTCGTAGTGCCCTTGGTGAGTTCGAAAAGCAGTCTTCTCAATGTCCTTTGGGTA
CACCCGAATTTGATAATAGCCTGAGCGTAGATCCAATTTGGTGAAATACTGAGCCCCATG
TAACTCgTCTAATAGCTCGTCAATGACTGGTATTGGAAATTCATCCCTAATAGTGGCCTT
ATTTAATGCTCGATAGTCGACACACATCCTCCAAGAGCCATCTTGCTTTTTCACCAGTAG
AACAGGAGAGGAATAAGgACTGTTACTTGGTCTTATTATTCcAGTTGATAGCATTTCAGT
GACTAACTTCTCAATTTCAGCTTTTTgAAAATGGGGATACCAATAAGGTTTGACAGAGAT
GGGTCCTTGGCCAgGTTGTAAGGGAATTTTATGATCATGAGTACGTCTCGGAGGAAGGCC
TTTTGGCTCAGATAATATATTGGAATATTGGTTGAGGAGGTGTTGGATTGCGGGATGTGT
TTGTGTCTGGTTTTGATGTCTTTCTGGAGTTGTCAAGGAGTAAAGTTGCAGCATAAACCC
TTCTTTTCTTTTCCTTGCAATATGTGCCATTTGATGGTTATTAACCATTTTATTTTTTGG
AGTGGATAAACCTTGTAAAATTCTTTCTTTCCCCTCAACAACGAACTTCATCTGCATTCT
AGAAAAATCCCATAtAATGGGTCCTAGTGTTCTCAACCACTGCaTCCCAAGAACAACATC
ATAGCCTTCAAGTGGTAGTAAATATAGATCACAAAATATAGGAGTTCCTTGCAACTTGAA
TTTGACATGATCAtATTTACCTGGGCTAATGACCCTTTCACCTGAAGCCAcCATCACCGA
AAATTGACCCGCAGAGATAGGTTGAAGACCCATAGATTTGGCCATATTTGTGTTAATAAA
ATTATGGGTACTCCCcGAGTCAACTAAAACTGAGACCTCTCTTTGTTTAATGCTGCCATT
GACCCGCATTGTATCAGGTGCTAATGTCCCTGCCATGGCATGTAAAGAAATTTCTGGTGT
ATTACTAGAAACAGCTTCACTTCCTCCATCAACTTCCATCTCTACATCATCATCACTATC
TCCTAAACAAGCTTGAATGATGAAAAGTTTCTTACAGCGATGCCCAnGCCCAAATTTCTC
ATTGCATcGAAAACATAGGCCTTTCCTTCTCCTGTCATTCAGCTCCTCCGTTGATAGCCT
TTTTATTaGCGTAGATATTGGTATGTTAGAGGTGCGTGTTGAACTCTCTACCTTaTGGTT
AGTATGAACAGGTTTCTTGTGGGAGTTATCTTTTGCTTCGAACAAACGAGCAAGGCCAAT
GGCCGTTGTTAAAGTGGTTGGCCgATTGGCTTGTACATCTGTACGAATTGGATCTCGTAA
TCtGCTAATGAAACAGCTCAtTTGTTGCGCTTGCGGGAGTGGACCAGCTTGGGCAAGAAG
CTTCTCAAACTTAGCTTGATATTCTTGCACATCTCcTTTTTGCTGTAATTTGGTGAGTTC
CCCAAAAAAATnncAAAAAATTGGTTAGGACCAAACCTGACATATAGTCCGTCTTTGAAG
TCTTCCCAAGAAATGATCGTCATCTCTTGTTTCTTTAACTGATACCACAATTGGGCATCA
cCTTCAAGATGGTAAGATGCTAATTGAACTCTTTCAGCTATTGGAATATCATGGATCTCA
AAGAATTGTTGTGCTCTACAAAGCCAGCTAGTAGGATCCCCTTCTCCATCAAATCGTGGA
AAgTCTAGTTTCACTGTTTTGGGAGCAAAATTACTAATAGTGGTGCCTCGCTGTGATCCA
CTATTACCTCCACTAAGGGCTTTATTATGGGAGAAAGAATTTTCTCcTGCTTCTGCTTGG
TGTGGTGCTTGCAATTGATCCATTCGAGTTGCCATTTGATTCAACTTTTCAGTTACGTTA
GTCACCATCTCTTTTTGAAAGAGAGAAAGGGACTCAATTGCTTTCTCTATTGCCTCAACT
CACTGGTCCATAGCCAGGCTCTGATACCACTTTGGTATGGACTGAGTAACgGATTCTTTT
CCTTTGCCTATTTTGAACTGATAGTATAAGAAAAAGATCAAGAAATGGTTTCTTCGAGGG
AACCAACCTCCcTTAAGAATTGGATnAGTgTTTTGAAAATAAGACCTgTTTTTCCTTACT
ATCTCGgTATGGCTTATATAGCCATATTACAACTGTCAAAcAAGAAATTAGGAGAAATAC
AAGTGGCTTATTcAACTnnnnnAGAAGATAATGACAGCAAAGCAAATAACAAAGAAATCT
TTACTAACTAAGACTTATTCAAATACTAAATTAAATGGGAACGTGACaaTtgctcTtntn
tnnnnnnnnnnntnnnncntaGAtgAcCACttcTATcAtGAggnnnnnaaaTAtAatGCc
nncnnnatncnnttnaAaAgCaTtatTcaCtCTCtTaTTnttAGtntnnnnnnnnnnncc
GCAntCcAtAgAaaAtaAgGaGtTgGanAAnnnnnnnnnnnnnnnnnnnnnnnncaAGcT
tAnTAGAcAgGntTTgaagtaGAGtnAtgtTnTgCannGtnTgantnnnaaAaTgcgaAa
Gnnnnnnnnnnnnnnnnnnnnn
>LTR-Unknown-1_rCom#LTR/Unknown
nAAnCACCTTAATGTTGATGGGTACACTGATGCAGAnTGGGCAGnAGACGTGTCAAATAG
GAGATCGACTTnTGGAnTATTTCACGTTnnTGGGTGGAAATCTAGTTACTTGGAGAAnnn
nnnnnGCAAAAAGTAGAAAGTGGTGGCATTGTCTAGTGCTAAAGCAGAGTTTAnnnnnnn
GAGGGATATCTAnnnnnnnnnnnnnAGGGAnnnnnnnnnnnnnnnnnnnnnnnnnnnnnn
nnnnnnnnnnnnTTGTGTGAGTTGCTTTnGCTCAAAAGGCTGTTAnnnnnnnnnnnnnnn
nnnnnAGTGAAGTCGGGTTTGGTCCTAnnnnnnnnnnnnnnnnnnnnnnnnnnnnnnnnn
nnnnnnnnnnnnnnnnnnnnnnnCCTCTGAGATGAGATTGTTTTGTGACAATAAAGnAGn
AATTnnAATTGCTCAAAATCCAGTCCnACATGACCGTACGAAGCATnTTnAGGTGGnTAn
ACATTTCATTAAACAAAATCTTGAGGCAAnAATnAnnnnnnnnnnnnnnnnnnnnTTAAG
TTTCnGTTTnTTCnATCAGAAGACnAGCTTGnAGATATGTTGACAAAAGCTGTTTCAAGC
AAAAGTTTCCACAnCTCACTAGACAAGTTnGGCATnAAAnATATnTTCTCACCAACTTnA
nGGnnAGTGTTGACATGAGCTGTATATTTTCTATATAGGAATATTTGGTACTACATGAGC
TGTATATCTTGTATAGGAAGGTTTTAGGTACCnATAGATTTAGCCTAGTTCTTAGCTTAT
TTTCTAAATTAGCTCTnTTCATCTCTGTATAAATATGTAGTATTTGCACAGCAGACTAAn
AnATACATAACTTCTTCCTTTCATTCCATGTCTCTTCATCTATATTTTAACAnnnTATCA
GnnnnAATAnACTnnAAnTATnTTTGnTnTnnnnTCAnTTAAAnTCAnAnCTACAAAATC
TATAnnnACAnCAnGTGnAnATGAGTTCTnnnnnnCAAATTAAnnTGGTAGnnnnnnnnn
nnnnnnnnnnnnnnnnnnnnnnnnnnnnnnnnnnnnnnnnnnnnnnnGAnATGAnTCAAA
TnTTnACTAAGACCCTAACAGTAACATAnTACAGnGCnnnnnnnnnnnnnnnnnnnnnnn
nnnnnnnnnnnTnCCnCGCAGATTAGAnATTAAAnTTGATnnnAAnAnnnnnnnnGTnTA
nnnnnTnTACCTTATGGTnnCnnnnnnnnGnGATnnAnATCnCnnnnnnnnnnnAAAnnn
nnATTTTnAnAAAnAAnAGnTAATTATTnAnnACTCGnCAnTATTAATnCAnnnTTnnnA
AAATnnnnnnnnnnGnATnnTGTTnnnnAnnGAnGGnnnATCAACnnnAnnnACnnnnCT
nCAATTAAnAATTTTATTCCCnTTnCnnnnCnAnTnnnnACTGnCAnnnTnnnnAnnnTn
nnnAAAAnnAAnAGGTnTGnGAnTnnTnAGGTACCACATATTTTnATnnnnnnnnnnnnn
nnnnnnnTnTGnTnTCAAnnnnnnnnnnnnnnnnnnnnn
>L1-1_rCom#LINE/L1
nnnnnnnnnnnnnnnnnAnnnannncCannnnnnnnnnnnnnnnnnnnnnnnnnnnnnnn
nnnnnnnnnAnnTAnCnAnnntnanGnAnATnannnAggAAnCAATnnnnnnnnnnnnnn
nnnnnnnnGATAAAnagTCAAnnACAnGaTTnTnCAnnnTnntnnnnnnnAnCTTAnTAA
nnTGnAAnnnnnAAGTannnTnTAnnnnnnnnnnTnTnnntnnTnAAAAAnCAanGnGTA
gTnnnAAnATnaAgnTCAnAGntAGAACnTCTAgCnATGGnnnCTnnAnnnCAnGTGAAc
TCAnTTGGAnCAAnnnnnnnnnnnCAAGTAnncTCCTAGAAATnAanAnAnAAnGTAaAG
nAncTATGnnnnnnTnnTnTnAnAATnaagnnncnnnnnnnnTTnnnTcnnAtnTnnTnn
TnCnnnnnAnnAtTntnnnnAAAACnTnnAnnTTnnnnnnnntnncnnntnnnnAnnnnn
nnnAntnnAATTnnnnnAnAAaTtnaAannCnanTTnnaAaAAnnTnnnAnnAncTnGnC
nAnnTaTTtnnnnnnnAangCTcTCnACAAAAnCAnTnATnAAnnnATnnTnAnnAAnAn
GGaTTnnATCaAcCnnTaCAAAnCCAACTTgnnnnnnnnnnnnnnnnnnnnagnGnnAnT
GTTAAAAGCAGCAAAAnAAAnAACAnAGAAGAAGAAGGCAACAAGGAAGTCTCAGACACT
GCACAGGCAGAAAAGCCTGTGCAGGGTTATTCCTCACAGACTTCCAGGAAAGGGAGCAAC
CATTTCTGCCAAAGAGAAAGGCCACTTCAACCTTTCCTGAAACAGAATGGGACGTTAGAA
ATAGGTCTCAAGGCAACCGTTGTATAGGAGTAGGCTACCGTTGCAACCAATGTATATATA
AGCAAGAACAATCAAACTGTAAAAATCAGAATTCATATACTCAATACAATATACAATTCA
TCATCTTAAnnnTTTCAACnnnnnATnGTAnCnnAnCAnnnACTTAAAnntGnnnnnnnn
nnnnTGTGnTCATnnnnnnnnnnnnnnnnnnnnTCTAnCCACCcnnnnnnnnnnTTCCcT
TtnnnnnnAAAAGAAATnnTTTCnTAgnCAnnTnTnAAAnCnAnAAATnAACCAACAnnn
nnnnnnnnnnnnnnTAnnAcTnAnAGGCAnCTnAnnTnAnTTTGAATAGnCAAAATnnGT
nnnnnnnnnnGTATATCGGCCTCnnnnAnAGAAgnnnnnnnnnnnnnAAAAnTGGnnnnn
AnnnnnnnnnnnnnnnnnnnnnAGnTTATCATTnGAAnnAnACAAAAnCCnnAnCCAnAn
AAGtCAGAAGCcCnnAnnnnnnnnnnnnnnnnnnnnnnnGAnGnnTnnCAAACnAnnGnn
nAnATGGnnnnTGTCnAnnAnCACCAnCACAnTnGAAnnnnnnATTTcCCgnCTCTnTAT
TTTAATGGAATCnCAAAAGGCAATTnnnGATnAAAngAAnGGnnTATATGnnnnnnnnnn
nnnnnnnngCCATCAncAAAACTTtGCnnanAnAnnnnnnnnnnnnTTCAAACTCAAnnA
GGAAnTnTCnCnaAnnAnACAnGnnAnAAAAnnnTnnTnnnAAtatnnAGCnaAnATnnn
nnnnnnnnnn
>Copia-32_rCom#LTR/Copia
nnnnnnnnnnnnnnnnnnnnnnnnnnnnnnnnnnnnnnnnnnnnnnnnnnnnnnnnnnnn
nnnnnnnnnnnnnnnnnnnnnnnnnnnnnnnnnnnnnnnnnnnnnnnnnnnnnnnnnnnn
nnnnnnnnnnnnnnnnnnnnnnnnnnnnnnnnnnnnAnGAnAnnnGnAGnAGCACnATGA
ACnnnnnCnnnnAnnTCACAGACAnnCnnnCnTnnnnCAnnnnnCnAGAnCnAGnCCGnn
nGAGGGGAGGACCnnGCnCCATCGAGCGnTGTGACCACTGCAAnAAGnAGGGnCACnnnC
GCGATnGnTGCTGGCAnCTCCACCCnCAnCTAnGGCCATCTCGnGGGTGGGAnAGCnnnn
nnnnnnCTGGAGGnGTGAAGAnAGGnGnnAGAGGnnnnnnnGAGAAnAGGTTnGGCGGnn
nnnnnnnnAnnnGAnAAAACCCTAnnGAAGGGnTAAATnnnnnnnnnnnnAnCAGnGGGn
GnnnnnnnnnnnnnnnnnnnnnnnnnnnnnnnnnnnnnnnnnnnnnnnnTnGGGTGnnTA
TAACGnGGTCnGAnnnTTATGAGCnAACCCGACCCGACTCnAnnAnnnnnnnnnnnnnnn
nnnnnnnACCCGACCCGACnnCnACCnAnCnGACCnGACCCnnnnTnnnnCnnnnnnCAA
nnCTGACCCnACCCnnCnnnnnnnnnnnnnnnGnCnnnGAnCCGACCCGACAGnnnTnnC
nnTnCAACTnAnnCAATTAnTnTCTCAAATCCAAGCnCTGGTTCAnCAnCAACAACCCAG
TGGGTCAGGTTCGGTATCTAAnTCnTTTAATTnTnnnnnnnTnnnAnnAnnTTTAAAAAn
nTGnnnAAATGATTGGATTATTGATTCCGGTGCCTCTGATCACATGACnTGGGATTCAAT
GAAATTnnAAAATTTTnATCCnGnnAAAAATTnCCAACATGTGACAGTTGCnAATGGAnA
CAAAACCCAAATTCAnGGTnGTGGCACCACTACATTACTTAAnAAAAATnTAAAAAATGT
nTTATTnTTnCCTGAnTTTAAATCnAATTTATTnTCnGTTGGTAAAATAACTnnTGATTT
AAAnTGCAATGTTATTTTCTCACCATCTTCAGTAATGTTTCAGGATCGAACTACAGGGAA
GACGATTGGTGAAGGAnAnTATGAnAATGGnCTATACTATCTTAAGGACTCCACCAATCA
ATGTCTTGTGTCGACAAGACCnGTCGATCAAGGCATGCTAATGCATTTGCGnTTTGGGCA
TCCCTCCGACCAnGTCTTAAACAAACTnTTTTATTATAATTTAAATTCCAGTCATTGTGA
TATTTGCAAATTTTCnAAACACACTCGnCTnCCTTTTTCTTTATCnTCTCGTATnTCTGA
AAAAAnATTTGAATTAATTCAnTCTGATGTTTGGGGACCTGCCCCCGTTACATCTTATAA
TCATTTTAGATATTTTGTCACATTTATTGATGATTACTCTCGCACTACTTGGGTCTATTT
ATTAAAAGGAAAAAATGAGGTnTTTACATGCTTTCAAGAAnTTTTTTAACTTTATTAAAA
ATCAATACACCGnnAAnATCAAAATTTTTCGTTCTGACAATGGCACnGAATACATAAACC
AAAAnTTTTCAGAnTTTTTTAAAAAGGAAGGnATTCTnCATCAAACTACnTGCATTAATA
CCCCnGAACAAAATGGGGTCTCnGAAAGnAAAAAATAGGCATCTTCTTGAAGTCACnCGn
ACnCTnCTTTTTCAAAATAATGTnCCnTCTACnTTTTGGTCnGATGCnCTCCTAACTGCC
ACnTATCTTATCAATAGnTTACCAAGTGTCAAATTAAAAAATCTCAGTCCTTTAGAAATC
CTCAAAGGAAGAAAAATnGAATTAGGACACATTCGAGTCTTTGGCTGCACTnnTTTTGTC
CATATTAAACGACTTCACAAATTTGATAAAAGCTCnGCCAAAACCnTATTTTTAGGATAC
TCCnTAGGnnnAAAAAAGGGGTATAAATGCTATGATCCCCTCACTCACAAAACTTATATC
TCTAGGGATGTnTCATTTnTAGAACATGAACCCTATTACAAnGAGnATGACnnTCATAGT
ACTnnTCCnAAnCACACTCATGGGCCACACACnTTAnTATTTCCGCATAACCCTGTTTTT
TCTnATAnCAGCAGTCCCAAnCAGGACAATCACCCAGAGGGGGAGCAACATCnCAACTTA
AGGACAATTCCTTCAGGGGGAGAnAATnTnACAAGCAGCnAAGAAATnGAACCTnCCTCn
nnAAGAAGAAATTGCCTTAAGAAGATCCACTCGACCAACCAGGCCTCCTGTCAGGTTAAG
GGACTATGTGTCCCATAAGGTATCATATCCAATTCAAnACTTCATCACTTATGATTCAAT
GTCAnATCAnTATCAAGCCTATCTAGGAAAnATCACGGCACACACAGAACCCACATCCTT
CTATGAAGCnAACACTAACCCnAAnTGGTGCAAGGCCATGAAAGAAGAACTTTATGCCCT
AGAAAAAAATAACACTTGGGATATTGTnCCCCTACCACCAAAnAAAAAAnCTGTAGGGTG
TAAATGGGTATACAAAATAAAATTTAAnTGTGATGGAACAATTGAGAGATACAAGGCCAG
ATTAGTAGCCAAAGGGTTTACnCAAACCTATGGnGTTGACTACCAGGAAACnTTTGCACC
nGTAGCAAAAATGAATACTGTTCGTATTTTATTATCTGTTGCTACTAACTCAGGATGGAG
TCTATTTCAAATGGATGTTAAAAATGCATTTCTCCAAGGGACTCTAGAAGAAGAAGTCTA
TATGACnCTTCCTCCAGGnCACAAGTCCACATCAGACCCTTCnTTGGTATGTAAGCTAAA
AAAGGCAATCTATGGACTAAAGCAATCTCCAAGAGCATGGTATGCCAAGCTAAGCCTTTT
TCTnTTAAATATTAATTTCAATAAATGCACTTCAGATTCCTCTATGTTTGTAAAACACAC
TCACACATGCACTATTATTATTCTTGTATATGTTGATGATATCATCATAACCGGTAACGA
TAATGAAGAAATTGAAAAAGTTAAACAAAAnTTAAAAAGGGAATTTGATATCAAGGATCT
AGGTCAACTATCATACTTTCTTGGAATAGAAATAGCCAAATCACAnAAAGGCTTGTTTCT
ATCTCAAAGAAAGTATGTACTCGACCTnTTAAAAGAAACTGGAAAACTAGGAGCTAAACC
TACnAACACTCCAATGGAAACTAATGTCAAACTTAATTTGGAAGATGGTGATCCATTAGA
TAACATAGGGCATTATCAACGCCTAGTAGGAAAnTTGATCTATCTAACTGTCACTAGACC
TGATATTTCnTATGCAGTAAGTATGGTAAGCCAGTTTATGCATGCTCCTCGCACCAGTCA
TCTAGAnGCCATTGATAGnATACTTAGnTATCTCAAGGGCACTCCAGGnCAAGGAATCTG
GATGAAnAAAAATAATTCTAACACTATAATTGGTTTTTCTGATGCAGATTGGGCAGGAAG
CAGTGACAGAAAGTCAACnACAGGTTTCTGCACCTTCGTAGGAGGAAACTTAGTAACATG
GAAAAGTAAAAAACAAAGTGTAGTnGCAAGATCAAGCGCAGAGGCAGAATATCGAGCCAT
GGCATCTACAGCnAGTGAACTCACTTGGATCAAnCAAGTACTCCTnGACATGAAAATAGA
ATGTAAAGGACCTATGnAGATGTAnTGTGAnAATCAAGCnGCnCGACACATTGCATCCAA
CCCAGTATTnCATGAACGnACCAAACACATTGAAGTnGATTGTCACTTCATCAGAGAAAA
AGTACAATCAGGAGAAATTGAAACACCATTTGTCAGAAGTCATGATCAGCTAGCnGACAT
ATTTACAAAAGCTCTCAACAAAAnnAATCATCAAACCATTCTCAGCAAGATGGGTTCnAT
CAACCTCTACGAACCCAACTTGAGGGGGAGTGTTGAnnnAAGCAGnAAAAAGAAAAAnAn
nnnnnnnnnnnnnnnnnnnnAGGTCTCAGAnACTGnACAnGCAnAAAnGCCTGTGCAGGn
CTnnTCATCACAGnCCTnnAnGAAAGGGAGCAACCATCCCTGnnAnAGGGAAAGGCCACT
TCAACCTTTCCTnnAnnAGAAnnGGACGTTnGAnAnAGnTnnCAAGGCAACCnnTnAnAT
AGnATTAGGCTACCGTTGnnnnAnnnnnTnTATATATAAACAAnnAnAATCAAAnTGTAA
AnnnnTnAnnAnnnnnnnn
>Copia-33_rCom#LTR/Copia
nnnnnnnnnnnnnnnnnnnAnnnnnnnAnnnAAnnAnnnnnnnnnnnnnnnnAnnnCAAC
TnnnTAnnnCTnnAnnnnnnnnnnTTnGnTTnTnnnnTGnnnATTnnnTAnnnAnnTnnG
AnAGnnnnnAnATnnnnCAnAnnAnTTTGnAnnnTnTnnnnnTTTAnGnGnnAACTTnnn
nnnnnnnnnnnnCAnnAnnCAAATTATAGTTnCnAnnTnnnnnnAGnnnnnnnnGCAAAT
GCAAAAGTnnnnnnnnnnnnnnnnAnnATCnAGAnnTnGnAnnTnnnnnnAATGnnTTCA
TnTAGnTTnAnnnnnnnnTnCAnnAnnnnAAAAnnGAnnnTnnnnGnTCCATnnnnAnnT
GnnnnnnnnnnnnnAnATTnnnACAnTCAAnTTnCAnnnnnnnnnnnnnnnnnnnTnAnC
ACATTATnTTAAnCnnnnTnTnnnnnnnnnnnnnnnnnnATnnnGAAnnnGATnGTTnnT
TnAnTAnnnAAATnGTnACAnnnnGGAGnAATTGAGnnACTnnnnnnnnnAnnTCAGGAG
nnnnnAnnAGAnnnnnnnnnTnnTnnnAnnAnnnCnnAAnnnnnnnGnTAAnnnnnTnnA
nCnnnTnTTAGnAAGnTnnnnnnnnnnnnnnnnnnnnnnnnnnnnTTGnnGGnnAnTGTT
GAAGAATGAAAACCAAAAnAGAAGAATACACAGGCTACCAGGAAAGGGAGTCTCAGAGAC
TGTACAAGCAGAAAGCTTGTACAGGCTTTTCCTCATAGACTCCTAGGAAAGGGAGCAACC
TTTCCTGCTTTGAAGGAAAGGTCACTTCTACCTTACCTAAAGAAGAAAGGGACGTTGACA
TAGGCCTTAGGACAACCGTTAGAATAGAGCTTAGGCAACCGTTGAACATTGTGTATATAT
GAACAACAATAAGTCACTTGTAATCTCAGAATCATATACAGAAAGCAATACATCATTGAT
CACTAATTTTCACATGGTATCAnAGnAGGTCTTAAGCCTGnnnnnnnnTGATCATCATCT
ACCTTnAnAAATCTTTnAAAnnAACCAAnCATGTCTCAAAATGAACAnAAAnTAACCAAC
ATCATnCTnAAAGGCAATCAAAATTATTTTGAATGGTCAAAATCTnTGTAnATTGGCnTC
AGnnGCAnAAGAAAGnTnGGTTTCATCAnAnGAAnAAAATAAAnAnCnAAACnAGAAAGG
CnnnnnnnnnnnnnnnnnnnnnnnnnnnnnnnnnnnnnnnnnAGAAGnCCCGATAGAAnA
TnnnnnnnGAAnTAGAnAAATTnGAAnAnTGGCAAATGACAnAnCACATGGTCATGTCGT
TGCTCACCAnCACAATGGAGCCCCAAATTTCCAnnnnnnnnnGGCTCTGCATnCTTCTGG
AnTCATCAAAnGnGATTTnGnnAAAAAATGAAAnGGCTnTATnnnnnnnnnnnnnnnnnG
nCCATCAATAAAATTTCnCAnACATTTTCAATCTCAAGnnnnCAAGAnnnnnnATTATCG
CAAATCAnnnnnnnnnCACAAGGnACCAAAAAnAnCTnAnAATAnnCAACAnAAnTTnnn
nnnnnnnnnnn
>Copia-34_rCom#LTR/Copia
nnnnnnnnnnTnnTnnnnnnnnTnnnnAnctnnnnnnnAnnAncntnAagnactTgaAAG
cATGnGnnnAgGTATcnGTngTcnnttnatnnnAAAtcATTtnnnntaAnanAAAnanTA
cATnTgAAnAannnnnnaancnAnnCnTnnnnnnnAccAnnnnnnnnnnnnTnnAnnaAA
TATATGnnTanTnTTnTattagtCAnnTgttGnnnnannnnnnnnnnntGTangATCnnn
cAgAgtTTtcatttncatngnnnnnnnCAggGggAgTnTnAnAAnTAnnGGnnntgnnnn
nnnnnnnnnnnnnnnnnnnnnnnnnnnnnnnntTGTTTGAATGTGTGCATCAGTGATTAA
TTTgttTTTTTCTCATGTTCAATTTaATTTCTTTTACCAAGTCnTTTAGGAGTTTGTTAA
GCAGTTAGTGCCTTAGTGGCATTAGTTGGCACAGTTGCTGATTTTCAGCTAGTTAGTTnt
TTTTTtCAGTTTTTAAATCAaTGTATTTAATTATGAAATTATaCCATCAATAACtATCAA
TCTTCTTCTCTCAAttTTTTATTCTCGTCTCTTCTGTAAAACAAACCAACAAACTGGTAT
CAGAGCannTcTTTTTTaTTAAGGGATcTGTGAGTGAGCCAAGAGAAACCTACTACACAA
CCTTACCTTTCTTGATTCTtTCCAGCAAATGGATTCTaAAACACCTTTTACAGCACTAGC
TCCACCAATGTTTAAGGGTGAAAATTATCATtTATGGGCAGCCAAAATGGAAGCTCACCT
AGAGGCGAATGATCTCTGGGAAGCTGTGGAAGAGGACTACGAAGTTCCTCCATTATCTGC
AAATCCAACAATGGCGCAGATCAAGAACCACAAGGAGAAGAAATCAAGAAAGTtGAAGGC
AAAAGCTACCTTGTTTGCTGCTGTCTCACAAGAGATTTTTACAAGAATCATGAACCAAAA
GTCAGCATTTGGTGTGTGGAATTTCCTCAAAGCTGAATATGAAGGAGATGAAAAAGTTAA
AGGAATGCAAGTGTTGAATCTGATTCGTGAGTTCGAGATGCAGCAAATGAAGGAGTCAGA
GACAATTAAGGAGTATACAGATAAGCTTCTTAGCATTGCTAAtAAAATAAGGTTGCTTGG
TTCTGAgATTTCTGATTCTAGAATTGCTCAAAAAATACTTGTGACTCTTCCTGAAAGATT
TGATGCTACTATATCCTCCATGGAGAGTAGCAAAGATCTGTCACAAATTACCTTGGCAGA
ACTAAACAGTGCnTTTACAGGCTCAAGAACAAAGGAGACTGATGAGAAGTGAAAGTTCTG
TGGAAGGAGCATTGCAGGCTAAGCTACAAATCAATCAAGGAGAGAAAGACAAGAAGAAGA
GTAATAAGAAGAACTTCAGTTCTCGTGATATAGCTAGCAGCAACAAAGGAGAAAAGAAGA
GAGAATTTcCTCCTTGCAGACACTGCGGCAAAAAGGGTCATCCTCCTTTCAAATGTTGGA
AAAGACCTGATGTGAAGTGTGGGAAGTGCAACAAACTTGGGCACCATGAAAAAATATGCA
AAAGCAATTTCCAACAGAAGGATGATGCTCAAACAGCAAGCGAACAAGAGGAAGAACAAC
AgTTATTTGTAGCATCTTGTTTTAAAAGCAGCAGCTCAAGCTCAAGTGAGTGTTGGCTCG
TAGATAGtGGTTGTACCAATCACATGAtTGGTAATGCAGAGTTTTTTAGAGAGTTGGATA
GGTCACTAGTATCCAAAGTCAGAATTGGTAAtGGTGACTACATTGCTGCCAAAGGAAGGG
GAACTGTCGCTATAGAGAGTTGCACAGGTACTAAATTAATTTCTGATGTTATaTATGTAC
CTGACATTGATCAGAATTTATTAAGTGTTGGGCAGCTAGTTGAGAAGGGATTCAAAGTCT
TTTTTGAAAGGAAGCACTaTACGATCAAGGACTCTCATGACAATGATGTCATAAGAATTA
AAATGAAGGGCAAGAGTTTCTCGCTTGATCCGATGGAGGAGGAGCAAGCAGTTTATGCTG
TTGCTATaACtAACACAGAGACTTGGCATAAAAGGCTAGGTCATTTCCATCATGCAGCAA
TTTTGAATATGCAAAAGAAGGGGTTGGTTCGCGGTTTGCCTCACATTGAGCCTGATCCAC
CATGTTGCAAAGCGTGTCAATTTGGTAAACAAGCAAGACTTCCTTTCCAACATGGAGACT
GGAGAGCCACTGATAAGtTGCAATTAATTCATACAGATGTAGCTGGACCTCACAAAACTC
CTTCACTCAATGGGAGTAAATATTACATTATCTTTATTGATGATTACACAAGAATGTGTT
GGATCTATTTTCTTAGGTTCAAATCAGAGGTTGCAGGTGTGTTCTTCAAATTCAAGAACT
GGATTGAGAATCAAAGTGGCTGTAAAATTCAAGTGTTGCGATCAGATAATGGAAAAGAGT
ACACCTCCAATGAATTTGATAAATTTTATGAAGAGGCTGGAATAGAGCATCAACTTACAA
CGCCATACACTCCACAACAAAATGGGGTCAGCGAGCGAAAGAACAGAACAATAATGGAGA
TGGCCAGATGTATGCTTCATGAGAAGGATCTTCCGAAGGAATATTGGGCTGAGGCAGCAA
ATACAGTAGTATTTCTGCTAAACCGACTTCCCACAAAAGCAGTCGATGGAAAGACCCCTT
TCGAGACATGGTATGGTTATAAACCgCTGATAAAAAATCTGAAAGTATTTGGTTGTTTGT
GCTTTACTCATGTTCCATAGATGAAGCGAGACAAGTTGGACAAAAGAGCTGAGCCTGGCG
TATTCATTGGATATAGCTTGACATCTAAAGCTTATAGAAnTTTTTCAACCTGACACAAGA
AAAATTCTATTAAGCAGGGATGTAACTTTCATGGAGAATGATAAGTGGGACTTCAACAAT
GAAGAAAATCAGCAGTTTGATGATCAAAATCAAGAcGAGTTGATTGATGATTCTCCAATA
CGTGGCACCAGATCACTTGCTGACATATACCAGAGATGCAACGTTGCTGTTCTTGAACCT
TCAGGATACTGGGAAGCCGAGAAGGACCCAAATTGGAGAGCTGCAATGAAGGAGGAGCTG
TGCATGATTGAGAAAAATCAAACCTGGGTGCTAGTTGAAAGGCCTCCACATCAGAAAGTA
ATTGGAGTGAAATGGGTGTTtAGAAGAAAGAAAAACGcAGATGGCTCAATCAATAAATAT
AAAGCAAGGTTAGTTGTGAAAGGGTAcGCTCAAGTTTTTGGAGTAGACTTCTTTGATACG
TTTGCTCCTGTTGCAAGGTTGGATACCATCAGAATGCTACTAGCTATTGCAGCACAAAAG
CAATGGAAAATCCATCAACTAGATGTAAAATCAGCATTCTTAAATGGATTTTTgGAAGAA
AAAATTTATGTTGAGCAACCTGAAGGATTTaCTGTGAAAGGCCATGAAGAGAAGGTGTAT
TTATTGAAGAAGGCATTGTACGGCTTAAAACAAGCCCCAAGGGCCTGGTACAGCAGAATT
GATGAATACCTACTGAACTTAGGCTTTGTGAAGAGTCTTAGTGAGTCCACTTTATATATA
AAAGGTAACACTACTGATTTCATTGTGGTCTCATTATATGTTGATGATCTTTTGGTCACT
GGCAGCAATATTGAGCTTATTCAACAGTTAAAAAAAGACATGATGCAAGTCTTTGAGATG
ACTGATCTTGGAGAAATGTCTTACTTTCTCGaAATGGAAATTAAGCAAAGACAAGGTGAA
GTTTTCATCTGtCAACAGAAGTATGCGAAGGAAATCTTAAGGAAGTTtAACATGGAGAAC
TGCAAAAGCGTAACTACTCCTATGTGTCAAAAAGAGAAGCTTTGCAGGGACGATGGAAGC
GAAAAAGTGGATGAGTCACACTATAGAAGTTTGATGGGCTGCTTAATGTATCTTACAGCA
ACAAGACCAGATATATCGTTTGcTGTAAGTGTTCTTTCTAGATTCTTGAATTGTGCTAgT
GAGTCTCATCTTATTGCCGCAAAAAGAGTTCTTCGGTAnTGTCAAGGGAACCTTAAGTTT
TGGGGTTAAATTCAGTTCTTCAACAAAcTTCCAGTTGtACGGTTATTCCGATAGTGATTG
GGGTGGATCGTTCGATGACAAGAAAAGCACATCTGGTTTTTGTTTCAGTTTTGGATCAGG
AATATTCAACTGGAGTTCGAAGAAACAAGAGATTGTAGCACAATCTATAGCTGAAGCAGA
ATTTATAGCTGCTACATCAGCAGTTAATCAAGCTCTTTGGCTGCGGAAAATTCTAAATGA
TATAAACTTGGTACAAAAGACAAGTACTGAGATTATGGTGGACAATCAAGCAGCAATAGC
CATCTCTAATAATCCAGTTTTTCATGGAAAAACCAAGCATTTCAGCATTAAACTTTTCTT
CGTTAGAGATGTTCAAAAGGATGGTGCAGTACAACTCAAGCATTGCAAGACTGAAGATCA
GCTgGCAGACATATTTACAAAGCCTCTTGCAAAGAtTAGATTTGAAGATCTAAGAGAAAA
ACTTGGAGTTCGCACCTACTGATGCAAGGAGGAGTGTTTGAATGTGTGCATCAGTGATTA
ATTTattTTTTTCTCATGTTCAATTTgATTTCTTTTACCAAGTCTTTAGGAGTTTGTTAA
GCAGTTAGTGCCTTAGTGGCATTAGTTGGCACAGTTGtTGATTTTCAGCTAGTTAGTTGt
TTTTTCCAGTTTTTAAATCAGTGTATTTAATTATGAAATTnATaCCATCAATAACtATCA
ATCTTCTTCTCTCAAttTTTTATTCTCGTCTCTTCTGTAAAACAAACCAACAgaaTnnnn
nnnnnnnnnnngtcAATGaTTgtggAgAgttAnnnnnnAcaTtnTaagCTtannnnnnnn
nnnnnnnnnnnnnnnnnnnnnnGatnnngntATcTaAtnAgatAGCatcaAAaATnTctc
ngntntncTcATTccaAcAATnGGGCncnnnnnnnantTGCcTTATgancCaAATcAntT
ggaaantgTtGAtTCTgTcCtAgatCTnnnnnnnnnnnnTCatnnnnagTaAtTgTttta
aCCAaatAttaTgatnTnnnncanCTgcTtctgaGATatnanaAcTcAgntaCCatAggT
gatTgtnnnnnnnnnnnnnnnnnnnnnnnnnnnnnnn
>Gypsy-11_rCom#LTR/Gypsy
nnATTAGnAGTCTTTTAGGGTTTGATTnTTTATTnCTTATCTCTTAGTCCTTTTTAGGGT
TAGAATCATTTCAAnACTCTATAAATAGAGCTATGTATTTCGGCTAAAnnnnATAAGATC
AATATAnATTTnTGAATGAAGTTTnATTTGAGTTGTTAACTCTTATTCCTTAAGGTGnTC
CTTATTGAATTTCTTGAGATTAAATTAACTTGTTTGATTTAGTTTCACATCTACATGTTT
GATCAATCAATTAACTTTTTATTAGTTTCTTGnGTTGTTTGAACATTCTTCATCTATTTA
TAACTAAAGGGCTTAGTAGTTCTATTGCTAAGTTTGTTAGTTCCATAATCAATTGCAAAC
TTTCAAGTTAGATnTTGGGGCGACAAATTCGAACTTATTGGTAAGGGTGCTTCCTCTTAA
ATAGGGAGAGCGTTTATCAGTTTGATTTTCTCACCATTACTTATCTTGGTGTTTGAACGT
ATCCGGTTCGAGTTCGTATCATTTGGTATCAGAGCCAAACTTGTnAGTTGGTTnAnTTTn
TTTnnAnTnAAGAGTCTGTCTTCTATTTCATCTCAATTTCTGTTCGCATCATTATnnnnn
AAAAAAAAAGTATACTATTTTCATTGCTGCCCGCATACCAAGGCAGATTTCnnnnnAnnn
nnnnnnnnnnnAAAnGnAAGGAACGGAAAACTAACCCTAACCATTTGTGTTGGGTAGTTC
TnGAAGAATTGAnTCTTGATTGATTCATTCCGCAATTCnTTTTAATTnATTGGAGCTGTT
CTTCATTCTTAnAATTCTGATTTGGGTAATTTTnTTTGTTTTCTCTTAAAAAGCTTTTCT
TTTGGGTTAATTGAGTCTTGTTCGATTAGTTGTAAGCTTGTTTTGTTCACACGCTTATAA
TTCnTTTTATTGATTCACGAGTGTTCTATTGAACTTCAGAATTAATAAACGTTAAGAGGT
TGTGAAAAACTTGTTCTTGTGATTACTAGAACAATTTGATTTAATTTCTATAAGGAATTC
AATTCTTTGTGAGTGAAACACGTGAGGGAGTGATCTTTTCTTGnTTTTGCCTTTnACTAT
AAGAAGCCTCCAGAGTATAACACTTGATCACGTCnnTTTnnnnnnnnnnTnTTTnnTAGT
CTTTTGGTTTAACCATGTCATCTGAACnAnCATTGACTTTGGAAAATTTAGCTTATACAT
TGAGAGATGTAGTAGAACATATGnnAAAACAATTTCAAAAACAAGATGACAAATTAACTA
GGTTATTGAATGATATGCCTAAAACGTCTAAAGGGGATGGTTCTGATAATGACCAAGAAA
GTGAGTCTAAAGGGTCTAGACATAATCTCCAACCCAAAATTGACACTAATTTGGGTAGCA
TTAAGATGAAAATACCATCTTTTCATGGTAAGAGTGACCCTGAAGTTTATTTGGAGTGGG
AAAAGAAGGTTGAAAGGGTTTTTGAATGTCATAACTATAGTGAGTCTAAAAAGGTTAAAC
TTGCTGTTGTTGAATTTTGTGATTATGCTGCCATTTGGTGGGATCAATTGGTGAGTGGTC
GTAGGCGTnATGGGGAACACGAAGTTGGTTCATGGGATGAGGTTAAACGCATTATGCGTA
AAAGGTTTGTGCCATCGCACTACCAAAGGGATTTGTACAACAAGTTACAAAATnTAGTAC
AAGGTAGTAAGAGTGTTGAGGAGTATTGGCAATCTATGGAGATAGCTATGATTAGAGCCA
ATATAGATGAGGATAGGGAAGCCACAATGGCAAGATTTnTGCATGGTTTGAATCGTGATA
TTGCTAACATAATTGAATTGCAGCATTATGTAGAGATGGAGGAnATGTTGCACATGGCCA
TAAAGGTGGAAAAGCAATTAAAAACCAAGAGCAGAAGTGCTGCCCCTAGCTCAAAATGGA
GTAACnCATGGAAAGGGAGCAACCAGCCCCCTAACAAGGGTCGTGAGGCATCAAAGGACA
TCAAGCCAGCCCCTAAATTTGATGTTAACACTAAACCAACGACGCAAAGTGACCTCAAAT
CAAAGAAAGTGCAATGCTTCAAGTGTTTGGGGTATGGACATATATCTTCCCAATGTCCAA
ACAAGCGAACCATGGCAATTCGAGGTGGTGAAGTGGTCTTTGAGAGTGATGAAGAATCCG
AACCAGGTGAGGAGGATTACCTAnACATGCCTGAGTTGGAAGAnTGTGATGATGTGCAAT
TGGGTGAGGTTAGTAATGTACTTATAACTTTTAGAGCTCTTAATTTACAACCTATTGATG
ATGAnGCTCAAAGGGAAAACATATTCCATACTACATGTAAAGTACAAAACCATGATGCTA
ATTGTAGTTTAATCATTGATGGGGGTAGTTGTACTAATGTAGCCAGTGCTATGATGGTTG
ATAAACTTAGACTTCCAACTATTAAGCATCCTAAGCCATACACCTTGCAATGGCTTAATG
ATCAAAGTGGGATTAGAGTTACTAAGCAAGTACGGATTGCATTTAGTGTAAAGAAGTATA
ATGATGAGGTATTATGTGATGTTGTTCCCATGCAAGCATGTCATATGTTGCTAGGTAGAC
CATGGTTATATGATAGATCTGTAATTCATAATGGTCGAACCAATGCATATTCTCTTGTAA
TGGATGGAAAACCGTATGTTTTGGCACCATTAAGTCCTAAAGAAGTTTGTGAATTACAAA
AAGTTGTAAAGGACCGAATGGAAGCATATGAGAAAGAAAAAAGAAAGTGTGAGAGTGCAC
ATGAAAAAGAAAAGGTGCACAAGCAAAAGGGGAGTTGTGTGGAAAATAATGAGGGGnGAG
AGCAACGAGTGGTAAAAGGAGAGTTTAGCGAGGGTTTGCGCAAGAATGTGAGCAAAAGAA
CGAGTAAGGCGCAAGAAAAAGGGGAGGCAAGCGAGAAAAAAGTGAGTTTCTTAGTTAGAG
AGCGAGACATGAGAAAGGCTTTGAGTGAAAATAGGCAAGTACTTGTACTTATGTACAAGG
AGACTTTATTTAACACTAATAATCTTAACTCTTCTCTTCCTAGTGTGTTTGTAAGTGTTT
TGCAGGAATATGACGATGTGTTTCCCGAGGAGTTACCTAGTGGGTTGCCACCACTAAGGG
GGATAGAGCACCAAATTGACTTTGTGCCGGGGTCATCCATTCCAAATAGACCAGCCTATA
GAGTCAATCCCGAGGAGACCAAAGAGCTGCAACGCCAAGTTGAGGAACTACTAAGTAAAG
GTTATGTTAGGGAAAGTCTTAGCCCATGTGCTGTTCCTGTTTTGTTAGTCCCTAAGAAAG
ATGGGTCTTGGCGTATGTGTGTTGATTGTCGTGCAATTAACAAGATTACCATTAAATATC
GTCATCCTATTCCTAGGTTAGATGATATGTTAGATGAATTGCATGGAAGTGTTATCTTTA
CTAAAATTGATTTGAGAAGTGGCTATCACCAAATTAGAATGAATATAGGTGATGAGTGGA
AAACAGCATTCAAAACTAAATTTGGTTTGTATGAGTGGTTGGTCATGCCTTTTGGCTTAA
CTAACGCACCAAGTACTTTTATGAGACTAATGAACCATGTTTTGCGTGCGTATATTGGTA
AATTTGTGGTAGTATACTTTGATGATATTCTGATTTATAGTAAGAGCTTTAGTGAGCATG
TTGAACATGTTCGGATGGTGTTGATGGTTTTGCGTGAGAATTCTTTATATGCTAACCTTG
CTAAGTGTGATTTTTGCACAAACAAACTTGTGTTTCTTGGTTTTGTTGTTAGTGAAAATG
GAATTCAGGTCGATGAAGATAAGGTAAAAGCAATTAAGGAGTGGCCAACACCAAAGAATG
TTAGTGATGTGAGGAGCTTTCATGGGCTTGCAAGCTTCTATAGGAGGTTTGTCAAGGACT
TCAGTACCCTTGCCGCACCACTTAACGAGCTTGTAAAGAAGAACGTGAAGTTTCATTGGG
GAGAACAACAAGAAAAnGCATTTAATATGCTAAAGGACAAACTTACTTCATCTCCCATTC
TTTCACTTnCCGGATTTTTCCAAAACTTTTGAAATTGATTGTGATGCTTCTGGTGTAGGT
ATTGGAGCTGTTTTAATGCAAGATGGGAAGCCAATAGCCTATTTTAGTGAAAAGTTGAAT
GGAGCTAGCTTGAAGTATCCAACTTATGACAAGGAATTGTATGCTCTTGTGCGTGCACTC
AATGTTTGGCAGCATTATTTGCTACCTAAGGAGTTTGTGATTCACACGGATCATGAAGCA
TTAAAGCACTTGAAGGGACAGAACAAGTTGAATAAGCGCCATGCTAAATGGAGTGAATTC
ATTGAAGCATTTCCCTATGTCATTAAGTACAAGCAAGGTAAAGAAAATGTAGTTGCCGAT
GCACTATCTAGAAGGTATGCTTTACTTGCTTCTCTAGAAACAAAATTGCTTGGTTTTGAG
TATATCAAAGACTTGTATGTTGATGACCACGATTTTGGTTCTATTTTTnATGCTTGTGAA
CATGGTGCTATTGATAAATTTTATAGACATGATGGATTTTTGTTCAAAGAAAAACGTCTA
TGCATTCCTATGTGTTCTATGCGTGAATTGCTTGTGAGAGAATCACATGAAGGTGGTTTG
ATGGGACACTTTGGTGTTCAAAAGACTTTAGATGTTTTGCATGATCATTTCTATTGGCCT
AAnATGAAATCTGATGTGAATAGATTATGTGCTAACTGTATTGTATGCAAGCAAGCTAAG
TCTAAATCACAACCTAATGGGTTnTACATGCCTTTGCCCATACCTAATTCTCCTTGGATT
GACATATCTATGGATTTTGTGCTTGGATTACCTAGGTCTAAGCATGGGCATGATAGTATT
TTTGTTGTGGTGGATAGGTTTTCAAAGATGTCACACTTTATTGCATGTAGGAAAACCGAT
GATGCACAACATGTTGCTGAATTGTTCTTTAGAGAAATTGTACGTTTACATGGTATGCCT
AGAACTATTGTnAGTGATAGGGACACCAAGTTTTTGAGCTATTTTTGGAAGACCTTATGG
GGTAAATTGGGAACTAAATTACTTTTTTCTACTACATGTCATCCCCAAACCGATGGTCAA
ACTGAGGTAGTAAATAGAACTTTGTCACAATTACTTAGGACCATGGTTAAACGAAACTTG
AGAACATGGGAAGATTGTTTGCCGCATGTTGAATTTGCATATAATCGTAGTATGCATTCT
TCTACTCAATTTTGCCCATTTGAGATTGTTTATGGCTTTATTCCTTTGAGTCCTTTAGAT
TTGATTGCTTTACCTTTGAGTGAACAAGTGAATTTAGATGGnGCAAAGAAGGCTGAATTT
GTGTTGAAGTTGCATGAnCAAGTGCGTGCAAATTTGGAAAGnCGCAATGAACAAATCACC
AAACAACGCAATAAGGGCCGCAAAAGGATGGTATTTGAAGTTGGTGATTGGGTTTGGGTG
CACTTCAGGAAGGAAAGGTTTCCCAATCAAAGAAAATCAAAGTTGATGCCACGTGGTGAT
GGTCCATTTnAAGTnATAGAGCGCATCAACGATAATGCATACAAAGTTGACTTACCTGGT
GAGTATAATGTTAGTGCTACTTTTAATGTTGCTGATTTGTCTCCTTTTGATTTTGATGAA
GGCnTTGATTCGAGGTCGAATCCTTTCnAAGAGGGGGGGAATGATGCAACCAAnGATGCA
TCTAAGTCAACTAGCATGGATCCACTAGCCTATGGAGGACCAATGACACGAGCAAGGAGT
AAnAnGTTCAAGCAAGCCTTAAATTCTTACTTGGAGCATGTTTTGAAGATGGCTAATGAT
GGTGCTnnnnTTTAATGAnGATAACAAnGCCTTGAAGATAGTGACATTAATTGCTATTAA
TGAAnnTTnAnCnnnnnntnATGGAAnAAGnTCAAnGTCAAnnAnnnnnGATCAAAnTnC
AACnnnnnnGnTnnnCnAnGGTnnnnAGAnnnnnnnnnnnnnnnnnnnnnnnnnnnnnAA
GnnnnnGGnCGnACATnAGnGTTTCnnnnnTAGnnnnAnTnGnGGTCTCAnnTAAnnCTA
nGnnnnnnnnCnCTnATnnTTAGAnAAnGAGnnnnnnnnnnnnnAGnAGTnTnnnnnTTT
AGGGTTTGATTnTTTnTTGnnnAnnTCTTAGTCnTTnTnAGGnTTAGnATnAntnnnnnn
nnnnnnnnnnnnnnnnnnnnnnnnnnnnnnnnnnnnnn
>Gypsy-12_rCom#LTR/Gypsy
nnnnnnnnnnnnnnnnnnnnnnnnnnnnnnnnnnnnnnnnnnnnnnnnnnnnnnnnnnnn
nnnnnnnnnnnnnnnnnnnnnnnnnnnnnnnnnnnnnnnnnnnnnnnnnnnnnnnnnnnn
nnnnnnnnnnnnnnnnnnnnnnnnnnnnnnnnnnnnnnnnnnnnnnnnnnnnnnnnnnnn
nnnnnnnnnnnnnnnnnnnnnnnnnnnnnnnnnnnnnnnnnnnnnnnnnnnnnnnnnnnn
nnnnnnnnnnnnnnnnnnnnnnnnnnnnnnnnnnnnnnnnnnnnnnnnnnnnnnnnnnnn
nnnnnnnnnnnnnnnnnnnnnnnnnnnnnnnnnnnnnnnnnnnnnnnnnnnnnnnnnnnn
nnnnnnnnnnnnnnnnnnnnnnnnnnnnnnnnnnnnnnnnnnnnnnnnnnnnnnnnnnnn
nnnnnnnnnnnnnnnnnnnnnnnnnnnnnnnnnnnnnnnnnnnnnnnnnnnnnnnnnnnn
nnnnnnnnnnnnnnnnnnnnnnnnnnnnnnnnnnnnnnnnnnnnnnnnnnnnnnnnnnnn
nnnnnnnnnnnnnnnnnnnnnnnnnnnnnnnnnnnnnnnnnnnnnnnnnnnnnnnnnnnn
nnnnnnnnnnnnnnnnnnnnnnnnnnnnnnnnnnnnnnnnnnnnnnnnnnnnnnnnnnnn
nnnnnnnnnnnnnnnnnnnnnnnnnnnnnnnnnnnnnnnnnnnnnnnnnnnnnnnnnnnn
nnnnnnnnnnnnnnnnnnnnnnnnnnnnnnnnnnnnnnnnnnnnnnnnnnnnnnnnnnnn
nnnnnnnnnnnnnnnnnnnnnnnnnnnnnnnnnnnnnnnnnnnnnnnnnnnnnnnnnnnn
nnnnnnnnnnnnnnnnnnnnnnnnnnnnnnnnnnnnnnnnnnnnnnnnnnnnnnnnnnnn
nnnnnnnnnnnnnnnnnnnnnnnnnnnnnnnnnnnnnnnnnnnnnnnnnnnnnnnnnnnn
nnnnnnnnnnnnnnnnnnnnnnnnnnnnnnnnnnnnnnnnnnnnnnnnnnnnnnnnnnnn
nnnnnnnnnnnnnnnnnnnnnnnnnnnnnnnnnnnnnnnnnnnnnnnnnnnnnnnnnnnn
nnnnnnnnnnnnnnnnnnnnnnnnnnnnnnnnnnnnnnnnnnnnnnnnnnnnnnnnnnnn
nnnnnnnnnnnnnnnnnnnnnnnnnnnnnnnnnnnnnnnnnnnnnnnnnnnnnnnnnnnn
nnnnnnnnnnnnnnnnnnnnnnnnnnnnnnnnnnnnnnnnnnnnnnnnnnnnnnnnnnnn
nnnnnnnnnnnnnnnnnnnnnnnnnnnnnnnnnnnnnnnnnnnnnnnnnnnnnnnnnnnn
nnnnnnnnnnnnnnnnnnnnnnnnnnnnnnnnnnnnnnnnnnnnnnnnnnnnnnnnnnnn
nnnnnnnnnnnnnnnnnnnnnnnnnnnnnnnnnnnnnnnnnnnnnnnnnnnnnnnnnnnn
nnnnnnnnnnnnnnnnnnnnnnnnnnnnnnnnnnnnnnnnnnnnnnnnnnnnnnnnnnnn
nnnnnnnnnnnnnnnnnnnnnnnnnnnnnnnnnnnnnnnnnnnnnnnnnnnnnnnnnnnn
nnnnnnnnnnnnnnnnnnnnnnnnnnnnnnnnnnnnnnnnnnnnnnnnnnnnnnnnnnnn
nnnnnnnnnnnnnnnnnnnnnnnnnnnnnnnnnnnnnnnnnnnnnnnnnnnnnnnnnnnn
nnnnnnnnnnnnnnnnnnnnnnnnnnnnnnnnnnnnnnnnnnnnnnnnnnnnnnnnnnnn
nnnnnnnnnnnnnnnnnnnnnnnnnnnTGAATTnCnnnATnnnnTAGnnATGGAnGAnAT
GTTGCACATGGCCATAAAGGTGGAAAAGCAATTnAAAAnnCAAGAGCnAGAAGTGCTnCC
CnnCTAGCTCAAAATGGAGTAnCnCATGGAAAGGGAGCAACCAGCCCCCTAACAAGGGTC
nTGAGGCATCAAAGGACATnAAGnCAGCCCCTAAAnTTGATGTTAACACTAAACCAAnGA
CnCAAnGTGACCTCAAATCAAAGAAAGTGCAATGCTTCAAGTGTTTGGGGTATGGACATA
TATCTTCCCAATGTCCAAACAAGCGAACCATGGCAATTCGAnGGTGGTGAAGTGGTCTTT
GAGAGTGATGAAGAATCnGAACCnnnnnGTGAGGAGGATTACCTAnACATGCCTGAGTTG
GAAGAnTGTGAnnnnnnTGATGTGCAATTGGGnnnnnnnnnnnnTGAGGTTAGTAATGTA
CTTATAACTTTTAGAGCTCTTAATTTACAACCTAnnnTTGATGATGAnGCTCAAAGGGAA
AACATATTCCATACTACATGTAAAGTACAAAACCATGATGCTAATTnnnnGTAGTTTAAT
CATTGATGGGGGTAGTTGTACTAATGTAGCnAGTGCTATGATGGTTGATAAACTTAGACT
TCCAACTATTAAGCATCCTAAGCCATACACCTTGCAATGGCTTAATGATCAAAGTGGGAT
TAGAGTTACTAAGCAAGTAnCGGATTGCATTTAGTGTAAAGAAGTATAATGATGAGGTAT
TATGTGATGTTGTTCCCATGCAAGCATGTCATATGTTGCTAGGTAGACCATGGTTATATG
ATAGATCTGTAATTCATAATGGTCGAACCAATGCATATTCTCTTGTAATGGATGGAAAAC
CGTATGTTTTGGCACCATTAAGTCCTAAAGAAGTTTGTGAATTACAAAAAGTTGTAAAGG
ACCGAATGGAAGCATATGAGAAAGAAAAnnnnAAGAAAGTGTGAGAGTGCACATGAAAAA
GAAAAGGTGCACAAGCAAAAGGGGAGTTGTGTGGAAAATAATGAGGGGnGAGAGCAACGA
GTGGTAAAAGGAGAGTTTAGCGAGGGTTTGCGCAAGAATGTGAGCAAAAGAACGAGTnnn
AAGGCGCAAGAAAAAGGGGAGnnnnnnGCAAGCGAGAAAAAAGTGAGTTTCTTAGTTAGA
GAGCGAGACATGAGAAAGGCTTTGAGTGAAAATAGGCAAGTACTTGTACTTATGTACAAG
GAGACTTTATTTAACACTAATAATCTTAACTCTTCTCTTCCTAnnnnnGTGTGTTTGTAA
GTGTTTTGCAGGAATATGACGATGTGTTTCCCGAGGAGTTACCTAGTGGGTTGCCACCAC
TAAGGGGGATAGAGCACCAAATTGACTTTGTGCCGGGGTCATCCATTCCAAATAGACCAG
CCTATAGAGTCAATCCCGAGGAGACCAAAGAGCTGCAACGCCAAGTTGAGGAACTACTAA
GTAAAGGTTATGTTAGGGAAAGTCTTAGCCCATGTGCTGTTCCTGTTTTGTTAGTCCCTA
AGAAAGATGGGTCTTGGCGTATGTGTGTTGATTGTCGTGCAATTAACAAGATTACCATTA
AATATCGTCATCCTATTCCTAGGTTAGATGATATGTTAGATGAATTGCATGGAAGTGTTA
TCTTTACTAAAATTGATTTGAGAAGTGGCTATCACCAAATTAGAATGAATATAGGTGATG
AGTGGAAAACAnCATTCAAAACTAAATTTGGTTTGTATGAGTGGTTGGTCATGCCTTTTG
GCTTAACTAACGCACCAAGTACTTTTATGAGACTAATGAACCATGTTTTGCGTGCGTATA
TTGGTAAATTTGTGGTAGTATACTTTGATGATATTCTGATTTATAGTAAGAGCTTTAGTG
AGCATGTTGAACATGTTCGGATGGTGTTGATGGTTTTGCGTGAGAATTCTTTATATGCTA
ACCTTGCTAAGTGTGATTTTTGCACAAACAAACTTGTGTTTCTTGGTTTTGTTGTTAGTG
AAAATGGAATTCAGGTCGATGAAGATAAGGTAAAAGCAATTAAGGAGTGGCCAACACCAA
AGAATGTTAGTGATGTGAGGAGCTTTCATGGGCTTGCAAGCTTCTATAGGAGGTTTGTCA
AGGACTTCAGTACCCTTGCCGCACCACTTAACGAGCTTGTAAAGAAGAACGTGAAGTTTC
ATTGGGGAGAACAACAAGAAAAnGCATTTAATATGCTAAAGGACAAACTTACTTCATCTC
CCATTCTTTCACTTCCGGATTTTTCCAAAACTTTTGAAATTGATTGTGATGCTTCTGGTG
TAGGTATTGGAGCTGTTTTAATGCAAGATGGGAAGCCAATAGCCTATTTTAGTGAAAAGT
TGAATGGAGCTAGCTTGAAGTATCCAACTTATGACAAGGAATTGTATGCTCTTGTGCGTG
CACTCAATGTTTGGCAGCATTATTTGCTACCTAAGGAGTTTGTGATTCACACGGATCATG
AAGCATTAAAGCACTTGAAGGGACAGAACAAGTTGAATAAGCGCCATGCTAAATGGAGTG
AATTCATTGAAGCATTTCCCTATGTCATTAAGTACAAGCAAGGTAAAGAAAATGTAGTTG
CCGATGCACTATCTAGAAGGTATGCTTTACTTGCTTCTCTAGAAACAAAATTGCTTGGTT
TTGAGTATATCAAAGACTTGTATGTTGATGACCACGATTTTGGTTCTATTTTTnATGCTT
GTGAACATGGTGCTATTGATAAATTTTATAGACATGATGGATTTTTGTTCAAAGAAAAAC
GTCTATGCATTCCTATGTGTTCTATGCGTGAATTGCTTGTGAGAGAATCACATGAAGGTG
GTTTGATGGGACACTTTGGTGTTCAAAAGACTTTAGATGTTTTGCATGATCATTTCTATT
GGCCTAAAATGAAATCTGATGTGAATAGATTATGTGCTAACTGTATTGTATGCAAGCAAG
CTAAGTCTAAATCACAACCTAATGGGTTATACATGCCTTTGCCCATACCTAATTCTCCTT
GGATTGACATATCTATGGATTTTGTGCTTGGATTACCTAGGTCTAAGCATGGGCATGATA
GTATTTTTGTTGTGGTGGATAGGTTTTCAAAGATGTCACACTTTATTGCATGTAGGAAAA
CCGATGATGCACAACATGTTGCTGAATTGTTCTTTAGAGAAATTGTACGTTTACATGGTA
TGCCTAGAACTATTGTCAGTGATAGGGACACCAAGTTTTTGAGCTATTTTTGGAAGACCT
TATGGGGTAAATTGGGAACTAAATTACTTTTTTCTACTACATGTCATCCCCAAACCGATG
GTCAAACTGAGGTAGTAAATAGAACTTTGTCACAATTACTTAGGACCATGGTTAAACGAA
ACTTGAGAACATGGGAAGATTGTTTGCCGCATGTTGAATTTGCATATAATCnGTAGTATG
CATTCTTCTACTCAATTTTGCCCATTTGAGATTGTTTATGGCTTTATTCCTTTGAGTCCT
TTAGATTTGATTGCTTTACCTTTGAGTGAACAAGTGAATTTAGATGGTGCAAAGAAGGCT
GAATTTGTGTTGAAGTTGCATGAGCAAGTGCGTGCAAATTTGGAAAGACGCAATGAACAA
ATCACCAAACAACGCAATAAGGGCCGCAAAAGGATGGTATTTGAAGTTGGTGATTGGGTT
TGGGTGCACTTCnAGGAAGGAAAGGTTTCCCAATCAAAGAAAATCAAAGTTGATGCCACG
TGGTGATGGTCCATTTGAAGTAATAGAGCGCATCAACGATAATGCATACAAAGTTGACTT
ACCTGGTGAGTATAATGTTAGTGCTACTTTTAATGTTGCTGATTTGTCTCCTTTTGATTT
TGATGAAGGCGTTGATTCGAGGTCGAATCCTTTCAAAGAGGGGGGGAATGATGCAACCAA
GGATGCATCTAAGTCAACnnnnnnnnnTAGCATGGATCCACTAGCCTATGGAGGACCAAT
GACACGAGCAAGGAGTAAAAnGTTCAAGCAAGCCTTAAATTCTTACTTGGAGCATGTTTT
GAAGATGGCTAATGATGGTGCTnnnnnnTTTAATGAAGATAACAAnGCnnnnCTTGAAGA
TAGTGACATTAATTGCTATTAATGAAGCTTAAACTTCnnnnTCATGGAAnnnnnnnCAAG
GTCAAGGTnnAAAGATCAnnGATCAnnnAAGTnCAACnnAnGCnTTnnCnTAGGGTTTCT
AGnAGnnnnTnnGGnnnnnnnnnnnnnnnnnnnnnnAAnCATTnGnnnnCAnAnnTTAGn
GTTTCnnnnnnnnTAGAAGCATTnnnnGGAnGTCTCAnnnnnnnCTAACCCTAGGGnnnA
nCCnCCnCTTATGCTTAGAnAAGGAGGnnnCCnnnCATTAGAAGTCTTnTTAGGGTTTGA
TTCTTTATTGCTTATCTnTTAGTCCTTTTTAGGGTTAGnATnATTTnAAnnCTCTATAAA
TAnAGnTnnnnnnnnnnnnnnnnnnnnnnnnnnnnnn
>Copia-35_rCom#LTR/Copia
nnnnnnnnnnnnnnnnAACTnaTtacaTttnnnancnnnTTgTgATAnGgaaTGaGctan
TnnnnntacaactAgAngAtcgAcCAcTggCtAcAtAtTCTTnnTTggAcAgagTTccAT
AnnnnnnnnnnnnnnnnnnnnnnnnTcTTAGAAAtnAaAnaAgcAAATTAcnnnnnnnnn
nnngTTTCTcACTcTTcAgcTgAannnnnnnnnnnnnnGcAGAATATcGGgcAATgGcnn
nnnnnnnnnnnnnnAAATgcCaCAAGTgAgTTAnTgTgGTtACgnnnnnnnnnCTCcTTn
TtTcTggAAcTCAAagtCAnaTTatccTtgCcTATgtCtctcATATgTgAcAAtCAaGcT
gcTcTcCATnnnnnnnannnnnnnTTgCtnccAATccnGgTTTTccAngaAcgAACAAAg
cACATcaAgaTTgATTGCCacTtcntangngancgtttgattantAATgAgaTAcgcACT
TCTcATgTtcgTTtAAgTgACcaanttgGagAttTTTTcACAaaggcaTTgggATTcAAa
cAgtTCcaccAcTTgTTnggCAAgTTggGcATCTgTaATcttcAtGcTcCaacTTgAggg
gtAgTGTAGAGATTTTCCTGTATCATAGATGTTCCTATTTTAGATGTTCCTTATTTTAGT
TTTATTTCCTATCTTTCTTGCTTCCTATTTgCTTCCTATTCTTTAGGAGCAAGCTTAGTT
TTCTTCCTATATTGGATGTACAGATGCTTGTATATATAGCACACATTATAATCAATAAAG
ATTATCTTTTTtCCATTAATATTTTCTCATnntatcagagccTggTTCAtACAAATTgtA
CCnnnnnnnnnnnnnnnnnnnnnnnnnnnnnnnnnnnnnnnnnAgAATTCATCTagTCtA
TAtTaTtAATggnagatcaagaagnaAATTCAGAAAAaTtACAAaGnTcaAngAAAnGgg
gAgAAATCATAATGtaaAAttatgatgattcaccnnatatTnTTcACCCtTCAgATcATc
nAgGAcTtGtGTTTgTCAccaCAccTnnnnnnnnnnnnnnnnTTCAaAGgAgAAAATTTa
ncTTCATaaAAAnAGtcTTgTatGCAAAAtgCaagggngGATTCAtTGAcGnnnnannan
nnnnnnGAAGnCTAtAACTgnnGaaaacagacTCATcAGaTTaTGggCgATtgAaaAGgA
ATGnTgcCATaaTTAAAntnannnnGgTTGGCTaAgatATTcTtTAGCTtAAgacataca
ngAAAgTGTTATcTtTgcAgAcAnAnnacAAgAGATATnnnnnnnAcTtTntaAaAaAtA
TnGgCAAAgTAATGnannnnnnnnnnnnnnnnnnnnnnnnnnnnncCTCnTCTTTacgAA
ATAtAAtaGnagTtCTCTAAccTCAGnnnnnnnnnnnnnnnnnnnTcAAGAgnaTGnAnn
nnnntnnnnn
>Copia-36_rCom#LTR/Copia
nnnnnnnnnnnnnnnnnnnnnnnnnnnnnnnnnnnnnnnnnnnnnnnnnnnnnnnnnnnn
nnnnnnnnnnnnnnnnnnnnnnnnnnnnnnnnnnnnnnnnnnnnnnnnnnnnnnnnnnnn
nnnnnnnnnnnnnnnnnnnnnnnnnnnnnnnnnnnnnnnnnnnnnnnnnnnnnnnnnnnn
nnnnnnnnnnnnnnnnnnnnnnnnnnnnnnnnnnnnnnnnnnnnnnnnnnnnnnnnnnnn
nnnnnnnnnnnnnnnnnnnnnnnnnnnnnnnnnnnnnnnnnnnnnnnnnnnnnnnnnnnn
nnnnnnnnnnnnnnnnnnnnnnnnnnnnnnnnnnnnnnnnnnnnnnnnnnnnnnnnnnnn
nnnnnnnnnTAnAnnTnnnnnTAATTGnAnTTTTGAtnnGGTTGnnTnTnACnTAnnTAn
TTAnAAnnTAnCnnnnTnACAAAnTnCnnTnnATATTCagnTTnAATGAAnnnnnnnnnn
nnncnGAAATTnnncanTTATTAGnnTTTCAnTnnTnAnnnnnnnnnnnnnnnnnnnnnn
nnnnnnnnnAAAAnAAnnTTnnnnaaatnnaAAnTgAaTCCnnAnACnnAATTAnnnnnn
nnnnnnnnnnanntnanACTnAAATnAcnAATnnnnnnnnnAATnnnAnTAnCAnTnann
nAnnTAAnnTAnCATTnnnnnCnAnnGTtATnnTgGangAaTnnnnnnnnnnnnnnnnnn
nnnnnnTnATnnAnAnnCnnnTTnnAnnnnnnnnnnnnnnnnnnnnnnnnnnnnnnnnnn
nnnnnnnnnnnnnnnnnnnnnnnnnnnnnnnnnnnnnnnnnnnnnnnnnnnnnnnnnnnn
nnnnnnnnnnnnnnATTnnTTnnATnAnnnnTTCaCTGATncAAnnTTTnATnnnnnnnn
nnnnnnnnnnnnnnnnnnnnnnnnnAnnannAAAAAnATnnnnnnATnnAnnTGAnnAAA
nnnnnnnATTCGAATTGAATCAnAAGTCTTTnGCAATCAAACAAGAGGGnAnACcATTGC
CTACGTATTACTCTGAGTTGATGGAAATCTTCCAAGAGATAGATCATCnTACTnAGTCAC
ATGAAGGnACAnTGGATGGAGTAGTAGCGTTGCATTnTGCCATGGCAAGGCTACGCGTGC
ATATnTTCcTCAGTGGGCTTGATTCAGACTTTGATCAAGTCnnAGGTGAGATnnTGCGCA
AAGACCCTAAACTTGATTTnnAAnAAACATATnCTTATGTTCnAAGAGAAnATCAACAAC
GTAAGACAATGGGAGGAACAAATGCAACTATGGAGCCTACtGTATTTCAGGTTCGnnnnA
ATnnnnnnnnAAAnAnGAAAAATGGAGCTGnAAAAAATAGTAACnnTTGnTGTGTGAACA
TTnTGGAGAGAnTGGTCATACTAAACAnCnTTGTTATGAGATCATTGGGTATCCAGATTG
GTGGGAnTTTACAAAGAAACCnnnGAAGAAGGCTGTTGCAAAGACGGTTAnnnnnnnnnn
nnnTnGagGagnnTcnnGngATnGTGnAAATCCTACTGCTnnnnTTGCACTAGCAGGAAG
TGTTGGTAAGAATACTCCnTCTACTCTATTAAGATCGAATACCTnGATAATAGACACAGG
TGCATCTGATCATATGGTATGCAATTCTGATCGAATTCATTCTTTCATTCCATCCTnTCA
TTCTACCGTGTCAACAGCAAATGnATCCGAATGTATTGTTAGTGGAGAAGGATCCATTAT
TCTTTCAAAAAATnTGAATTTAAAATCTGTATTGATTGTTCCTACACTGTCTTGTAACTT
ACTCTCGGTTGGACAAATAACCTCGTCTCTTAACTGTACTGTAACTTTCTGGCCTTCATA
TTGTGTTTTTCAGGACATCnTGACTCGGGAGACTCTTGGTTATGGTGTTAAACGAGGCAA
ACTTTATTATCTAGACTTGACCGAGACAGGAGGGAAGAAAATAAGTGAGGTTTACACGAC
TGAAAGCTnAAGTAATGCAATGGAAAGAATTTGGCTATGGCATCGACGCCTTGGACATTT
GTCATTTAGTTATTTGAAAAAATTAAAACCTGAATTGTTTGTTAATTTGGATGATTCCGT
GTTTAATTGTGATGTGTGTGAACTTGCTAAGAGCCACCGTGCTACTTATTTGCCTAGTTT
TAATAAAAGTACTGAACCATTTGCTGTTATACATTCTGATGTTTGGGGTCCTGCAAAAAT
TCCTTCATTATCAGGTGCTAGATATTTCGTAACTTTTATAGACGAATGTACTCGTATGAC
TTGGATAACCTTACTTCGGAACAAAAGTGAGGTAAGTAAAGCTTTTTGTGATTTTTGGAA
TTTTATTAGAAATCAATATCGTACATCGGTTTTAGTCTGGCAAACCGATAATGCAAAGGA
ATTTATGGATAGTCATTTAAGTAATTTTTTAACTAAGAATGGTATTCGACATAATACCTC
ATGTACTTATACCCCTCAGCAAAATGGATTAGCGGAACGTAAGAATAGGCAAATTTTAGA
AGTAGTTAGGGCATCTTTATTTGGAGCAAACATGCCTAGGTTGTTTTGGGGAGAAGCAGT
AAAATCGGCAGTGTATTTGATAAATCGAACCCCGTCGAGTGTCTTAAATTTTCAAACTCC
CCAGGCCAAGCTACATACGTTCTTTAGAATTCCTCATGAATCAAATCTGGAACCCCGTAT
ATTCGGTTGCACTGTTTTTACTCATGTCCCGAAACCACTTCAGAATAAATTAGAACCCCG
AGCTGTTAAGTGTGTGTTTGTAGGGTATTCTGATTCTCAAAAGGGTTACAGATGTTATGA
ACCTAATCGnAAAAAAATGTATGTCAGTTTGGATGTTACGTTTAGAGAGTCTGATTTCTT
TTACTCGCAGAATTCTATTCACCAGGGGGAGAGTGTGAGTGAGAGAAGTGTTTCAGATGT
TTCAGAATTTGTAAAACTTGATAGTTGTGATAGGGCTGACAGTGAAGAAGTGGAGAGACA
AATGATTGTGGATACAGATAGGAGAAGTAATCAGGAAATTGTGGTGACACCTAGAGAAGG
AGTCGAACAGGAACAnGAGCATTTGAGGTCGCCTATTTTAACACCATTTCCAGAGGAAAC
CGAACCTCAGGTCAGTTCTCTTCCTACTGTTTCTGAAAATCTTGATACTTCCTCTTCTCT
TCGGGATGGAGACATTAACTTAAATGATTCTATTTCAAGATATCCACAAAGATCAAATAA
GGGTATTGCTCGAAAAtAATATGAACCGAATCTTAAGTCTAATGTCAAGTATCCTATTTG
TAATTATGTTTCGCATAACCATTTATCAGATTATTATGCACTTAGCACTAGTGAATTATC
CGGGATTGCGATTCCTAATAGTGTGCAGGAGGCAATGCAAGACTTGAAATGGAAAGAGGC
GATGGAGGAAGAGGTGAAAGCCCTAGAGAAGAATGCAACATGGGAGTTTGTGAAATTACC
AGAGGGGAAGAATACGATTGGCTGTAAATGGATCTATACAGTGAAGCTTAAGGCAGATGG
GAGTCTAGACAGGCGAAAAGCGAGACTGGTGGCGAAAGGATTTACTCAGAAGTATGGAAT
TGACTACCAGGAAACGTTTGCACCTGTGGCGAAACTTGGTACGATTCGAATACTGATTTC
TATTGCAGCAACTAAAGGATGGGCATTAAGACAATTTGATGTAAAAAATGCTTTTTTACA
TGGTGATTTGGAGGAAGAAGTATATATGGATGTACCACCTGGTATTAAGTTACTAGGATC
AAATGTAGACAAAGTATGTAGGTTGAGGAAGTCCTTGTATGGGTTAAAACAATCGCCGAG
AGCTTGGTTTGGTAAGTTAACTGTTGCTATGAAGAAATTTGGGTACAAACAAAGTGAATC
TGATCACACTTTGTTTGTGAGAAGAAATGGAGTAACGGTTACGGCACTAATAGTTTATGT
GGATGACATGGTTGTAACTGGTAATGACAATGCAGAGATAGAGAATCTGAAGGAAAACTT
GGCTTCCGAGTTCGAATTAAAAGACTTGGGAGAGCTGAGGTATTTTTTGGGCATTGAAGT
GATAAGGTCGAGTGATGGCATATCTTTGTCGCAGCGTAAGTATGTGCTTGATCTGCTTGA
AGATACGGGTATGCTGGGATGTAAACCCTGCGATACTCCCATTGAGATGAACCATAGGTT
AGGGATTTTTCCTAATCAAATTGCTGCGGATATTGGGAAGTATCAAAGGTTAGTAGGCAA
ATTAATTTACCTATCGCATACCAGACCTGACATTGCCTATGCAACTAGTGTTCTTAGTAG
ATTTATGCATAATCCTAGTAATAAACATATGAATGCTGCATTTCGAGTCTTAAAGTACTT
GAAGGGATCTCCTGGGAAGGGACTGTTTTTCTCAAAAAGCGATAATTTGAAGGTTGAAGG
GTATACAGACGCTGATTGGGCAGGTGATATTACAACCAGGAGGTCGACTTCAGGCTATTT
TACCTTTGTTGGTGGGAATTTGGTGACATGGAAAAGCAAGAAACAGAAGGTAGTTGCAAG
ATCGAGTGCTGAGGCAGAATTTAGAGGAATGGCTCATGGTGTGAGTGAGTTGTTATGGAT
TATGCGTGTATTGAATGAATTGGGTATGGTGTTTGAAAAACCAGTAAAATTATTCTGTGA
TAATAAGGCAGCAATAGAGATTGCTCAGAATCCTGTACAGCATGATCGTACGAAACATAT
CGAAGTGGACAGACATTTCATAAAGGAGAAGCTGGACGAGAAAGTACTTTCATTTCCGTT
CGTGAAGTCTAAGGATCAGTTAGCTGACGTTCTTACAAAAGCTGTGTCGAAGAAGGAGTT
TTnTGATGCCATTAACAAGTTGGGCATGACAGATTGTTACTTGCCAACTTGAGGGGGAGT
GTTAACTATATTTAGTTAATTTGTTAGTATAGAGATAAGTATGTATAAGCTGTAGTAGTT
AGATGTTATTCTAATTGTATTTTTGATAAGGTTGCTTGTTACGTAAGTAGTTAGAAGTTA
TCCTTGTAACAAACTTCTGTATATATTCAGGTTGAATGAATAGAGAAAAGnGACGgAAAT
TAATCAATTATTAGGGTTTCATTAnTCACAATnnnnnnnnnnnnnnnnnnnnnnnnnnnn
nnnnnAnTnTnnnnAAAnnCATAnnnnnnnnnnnnTTnTnnATnnnnAnAnnAnAnTnTn
TnTnATnAnnnAtnTnnTnnnTnnnnnnnnnnnnnnnnnTnnnnnnTTnTATTTTnTTnA
nnnnnnnnnnnnnnnnAnnnanAnnnATnTATnnnAnnnnnnnnnnnnnnnnnnnnTnTn
nTATATGTAnAAnAnnnTnTnATnnnnnnnnnnnnnnnnnTnnnTnnnTAnnnTTTTnnn
nTATnnnTCGnAnAAnnTAAAnnnAnAATTTnCnATAnnnnnnnnAnAAnTnTnnTTTAA
nnnnnnnnnnnnnTAnAnnTnnnnnnnnnnnnn
>Copia-37_rCom#LTR/Copia
nnnnnnnnnnnnnnnnnnnnnAnnCnnnnnnnnnnnnnnnnnnnnnnnnnnAnnnAnnnn
nTnAnnnnnnnnnnnnnnnnnnnnnnnnnnnnnnnTGAAnnnAnAnnnnnnnnnnnnnnn
TnnnnnnAnnGnnTnnnnAnnnATnAnAAnnnnAAnTnAnAnTTnAnnnnnnnnnnnnnn
nnnnnnnnnnnnnnnnnnnnnnnnnnnnnnnnnnnAnnnnnnTnAAnnnnnTAnAnnAnn
TTnnnnnnnnnnnnnTnnnnnnnnnnnnnnnnnnnnnnnnnnnnnnnnnnnnnnnnnnTG
TTGAAAAACTAAAnTTAATTTAATAATCATTGAGnnnnTATAGTnTTTAATGTTTAAGTT
ATGAAGTTAAAGAGTCACCTnnATTAAATATGTAAGTnnnTATATATATATTCATTAAGT
nTGTAACTTATATATTAAGTGnnnnnnnnTAGGATGTTTAAGAGTTGTAGGTTACCAAAA
GACTTCTTGGCTACTAAGCTAATAAGTCTATATATATGTTCTTTGTAATTTCAATTCAAT
ACAAGTGTGTTTATCCTTTCTTCTTCTTATTCTnTACAACAAAGTGGTATCAGAGCAACn
AAAAAAAAAGTGAAAAGAGAGTAAAAAAnAAGGAGAGAAGAAAGATGATGAGCAATGGCT
TATTTCCTTTTCAATTTTCAAAACTCACCAAAGAGAGTTATGATAATTGGTGTATTCGTA
TGAAAGCCTTGCTAGGATCACAAGATGTGTGGGAAATTGTTGAAAAAGGATTGGAACAAC
CTGAAGACGAGAATGAATTGCCTCAAATTCAGAAGGAAGCGTTACAGAAATCAAGAAAGA
GAGATCAACAAGCATTGACTCTAATCCATATGTGTTTGGATGAGAGTATGTTTGAGAAAG
TTTCAAATGCTACAAGTGCTAGAGAAGCATGGCAGATCTTAGAAACTTCTTTCAAAGGAG
TTGATAAGGTTATTAAAGTTCGTCGTCAAACCTTGAGAGGAGAGTTTGAATCTCTCAAGA
TGAAAAATTCTGAAACAATTTCAGATTATTTCACTAGAGTTTTGACTATTGTCAATCAAT
TGAGAAGATATGGCGAGAAAATGGAGGATGTCCGTGTGATTGAAAAGATCTTGAGATCTT
TAGATTCGAAGTTTGATTATATTGTTGTGGCAATTGAAGAATCAAATGATTTAGAATCCA
TGACTGTTGATCAGTTGTTGGGATCATTGCAAGCACGTGAAGAAAGAATGAAGGAGAAAG
AACCTCAATCACAAGTTCTTTTCTCAAAGCTGTCTTTGAAAGAAAAAGATAATGCAAATG
AAGAATCACAAAGAGGAAGAGGAAGAGGCGGCAGATTTCATAGCCGTGGTCGAGGTAATT
TCAGAGGAAGAGGAAGAGGAAGATTTGGTGGAAATTCAAACTATTCAGATTCAAATCAAA
GGCAATCATCACGAGGACGTGGAAGAGGTACTTGGAATAAAAGAGGTGAAGTACAATGCT
ATAATTGTGAGAAATATGGTCATTATGCAAATGAATGCAGATATGGAGCTGTTAAAGAAG
ACAAAGTATTTTGTGCCAAAGGTGAAGAAGATGAACAACCTACTTTGTTATTCTCATCTG
ATGGGAATGAAGGCAAAGATCAAGAATCATGGTTCTTGGATACAGGGGCAAGCAACCATA
TGACAGGCAAGAAAAATTTATTCGTGACCATTGATGAATCATATAATGGTAGTATTTCAT
TTGCAGATGATnAAAAAGATAGTTTACGAAGGCAAAGGTGATATCTTGATTCAAGCCAAG
AATGGCTCACATCAGTTCATTACTGATGTATATTATGTTCCAGAAATGAAAGTGAATGTG
TTGAGTTTAGGCCAACTTTTGGAGAAACAATTCGAGATCTACTTGAAGAATGGTGCATTG
GTGATGAAAGACAACAAAGGTAATCTGATTGCTAAGGTTGAGATGACAAAAAACAGAATG
TTTATTCTCAAACTTCAGTCTGATTATATGAAGTGCTTAAAGGCAAGTGCATCTGATTCA
TCCTGGCTTTGGCATCAAAGGCTGGGTCATTTGAATTTCAACAGCTTGAAGCAATTGGCT
CAAGGGAGAATGGTTCATGGTCTACCTTTCATTGATCATCCTAATCAGTTGTGTGAAGGA
TGCATGTACGGAAAGCAATTCAGACACAGTTTTCCGAAGGAATCATCTTCAAGAGCATCG
AAGCCTCTTGAACTTGTCCACGCTGACATATGTGGTCCAATTAATCCAACTTCTTTTAGT
AAGAACAAATATTTCTTACTGTTTATTGATGATTTCAGTCGCAAAACATGGGTTTATTTT
TTGAAGCAGAAATCTGAAGCTTTCGAAGTATTCAAGAAGTTCAAATTGTTGGTTGAAAAG
GAGAGTGAATGTTCTTTAAAGGCATTGAGAACTGATAGAGGTGGTGAATTCACTTCAAAT
CAATTCAATGATTTTTGTGAATCTCATGGCATCCGGAGATTGTTGACTGTGCCAAGATCA
CCTCAGCAGAATGGTGTTGTGGAGCGCAAGAACAGAACCATCCTTAACATGACTCGAAGC
ATGTTGAAAAGCAAACAAATGCCTAGAGAATTTTGGGCTGAAGCTGTGGCATGTGCTGTA
TATCTGTGTAACAGATGTCCTACAAGGAGTTTGCAGAACTCTACACCACAGGAAGCATGG
AGTGGAAGAAAGCCAACTCTTTCTCATCTTAGAGTTTTTGGTTGTGTTGCTTATGTTCAT
GTTGCAGATGAAACCAGAATTAAGCTGGATGACAAAAGTGAAAAATTCATTTTTGTTGGA
TATGATGCAAGGTCTAAAGGCTACAAGTTGTACAATCCGACAAGCAAGAAGATTATCCTG
AGTCGAGATGTCAAGTTTGAGGAAGCTGATGGATGGAATTGGGAGAATCAATCAGAAAAT
TATAATTTTCTTCCAATTTTTGATGATTCAGATCAAGATGTTCAACATTCTATTTCTGAT
GTACAGAACTTGACACCTCCAAGAACTCCAGCAAGTATTCAAGGAGATTCAAGTCCTTCA
AGTTCATCTGAAAGACCTACAAAGATGAGAAATCTGCAGGACATATATGCTAACACTGAT
GAAGTTTCAGATTATGTTCATTATTGTCTTTTTGCAGATATTGAACCAATGAATTTTGAA
GAAGCGGTGAAAAATGAAAAATGGAGAGTAGCCATGGATGACGAAATAAAATCAATTCAA
AAGAATGACACTTGGGAATTAGCAAATCTTCCCCAAGGCAAGCAAGTTGTTGGTGTGAAA
TGGATTTACAAAATCAAGAAGAATGAAAAAGGAGATGTCGAGAAATACAAGGCTCGACTT
GTTGCAAAAGGGTTCAGCCAACAACATGGAATTGACTATGATGAAGTCTTTGCACCAGTC
GCTCGATTGGAAACAATTCGCTTAATCATTGCTTTGGCTGCACAAAAAAGATGGAGAATT
TTCCAAATGGACGTGAAATCGGCGTTCTTGAATGGATACTTAGAAGAAGAAGTATATCTA
CAACAACCTTTCGGATATGTTGTTAGAGGGCAAGAAAACAAAGTTTTAAAACTGAAGAAA
GCTTTGTATGGATTGAAGCAAGCACCAAGGGCATGGTACAACAGGATTGATGATTATTTC
AAGAAGAAAGATTTTCTGAAATGTCCTCATGAATATTCTCTTTATGCCAAGAAGAAAGAG
AATGGTGATATTCTTGTTGTGTGCTTGTATGTTGATGATTTGATCTTTACAGGAAATAAT
TCAGCAATGATTGAAGAATTCAAAAAGGAGATGGCTGCTGAATTTGAGATGACAGATATA
GGGCTGATGTCTTATTATCTGGGAATCGAAGTGAAACAAACTGATGATGGCATTTTTGTT
TCTCAAAAGAGCTATGCAAGAAAGATCTTAAAGGAGTTTGGCATGGAGCAATGTCAGCCT
GTCAGCACACCAGTTGAATGTGGAGTAAAGCTGTCAAGATATGATGATACTGAGAAGGTG
AATCCAACTTTGTTTCGAAAACTTGTTGGAAACTTGAGGTACTTnACTTGTACTAGACCT
GATATTCTTTATGGAGTAGGACTTATCAGTCGCTACATGGAGGCACCAACAAATTCGCAC
ATGAAGGCTGGTAAAAGAATTTTGAGATATGTCAAAGGAACTTCAGATTATGGTTTGTTT
TACTCACCTTCAGAAAGTTTCAGTCTAGTAGGCTATAGTGATAGTGATTGGGGAGGTGAT
GTTGATGATCGAAAGAGTACAACGGGTTTTGTGTTTTCTATTGGAGAGACTGCTTTTACA
TGGAGTTCAAAGAAGCAATCTATTGTAACTCTTTCAACTTGTGAAGCTGAGTATGTTGnT
GCTGCTGCTTGTGTTTGTCATGCCACATGGTTAAGAAAGGTGTTAGAGGTGCTATTGnTT
TCAAACGAAGAACCAATTGATATTTTTGTTGATAATAAATCGTCTATAGCATTGAGCAAG
AATCnTATTTTACATGATAGGAGCAAGCACATTGACACAAGATATCATTTCATCAGAGAA
AGTATTCGTAAGAAGGAAGTAGAGCTGAAGTATGTCAAGTCGCAAGATCAACTTGCTGAT
ATTTTCACnAAGGCATTAAAGTTTGAAGATTTTGCCAGATTAAGAGCAAGACTCGGTTTG
ATCAGAAATTAAGTTTAAGGAGGAGTGTTGAAAAACTAAACTTAATTTAATAATCATTGA
GTATAGTCTTTAATGTTTAAGTTATGAAGTTAAAGAGTCACCTATTAAATATGTAAGTTA
nATATATATTCATTAAGTGTGTAACTTATnTATTAAGTGTAGGATGTTTAAGAGTTGTAG
GTTACCAAAAGACTTCTTGGCTACTAAGCTAATAAGTCTATATATATGTTCTTTGTAATT
TnAATTnnATACAAGnGTGTTTATnnTTTCTTCTTCTTATTCTCTACAACAnnnnnnnnn
nnnnnnnnnnnnnnnnnnnnnnnnnnn
>LTR-Unknown-2_rCom#LTR/Unknown
nnnnnnnnnnnnnnnnnnnnnnnnnnnnnnnnnnnnnnnnnnnnnnnnnnnnnnnnnnnn
nnnnnnnnnnnnnnnnnnnnnnnnnnnnnnnnnnnnnnnnnnTTnnnnnnnAnnnnnnnA
nnnnTnnnAnTnnnnAnnAnnTAAnnnnnTnAnnAnTnnAnATACnAAAtnAAnnACnnc
AnnnGATnATGAAnnAGTnnGnTTnnTnnnTAAGnGnnnnnnnAnnACTAAnAnnnAnnn
AnnTnnaAAnnnnnnnAAAnngAGACnnnnnnnCtnnAGAGTGAGnTAAAATCATAnATC
nAAAAnnAnTTnnAnnnAnnTnnATnnnAnnnTnATTTAAnTTTnAAATAAnnAnTAAnT
CnnnnnnnAannAnannnnnnnnnTnTCATGnCATGCTTnnAnnnnnnAAnnnnnnTnnn
ACAnnCnAnnGGAnnnAGTACTnCAnTAGAAnnCTAATCnCAACnCnAAnATCTCGnnnn
nnnnnnnnnnnnnnnnnnnnnnnnnnnnnnnnTCTnnnnnnnnnnnnnTCTCATTCnAAn
AGnAnTnGnnCCnAGAGAGCnAAGCTCGAnnAGGGnCCTTAnCTCnAGnCnnGTCACTTA
nnnnTCnnnnnnnnnnnnnnnnnnnnnnnnnnnnnnnnnnnnnnnnnCnnnnnnnnnnnn
nnnnnnnnnnnnnnnnnnnnnnnnnnnnnnnnnnnnnnnnnnnnnnnnnnnnnnTTnnnC
TCTCTTnnTCCAATAAGACTGGCGCCCnGAGAGCnAnGCTCGACCAGGGACCTTACCTCC
AGTCTGGTCACTTAAATnTCCAAATAAGCCGGCGCCCAGAGAGCAATGCTCGACCAGGGA
CCTTTACTCCGGCAAnCACACTCnACTAAGCCCAGAGAGCGATGCTCGACCAGGGCAnnT
CCTAATCnTTnnnTnTnnAAAnnTTnnACCTnTTTAnnnCnTTTnnTCCnnnATCACTCT
CnGnTTTAnAnnnnnnnCTGgTnCnACTCATCAAAnTnnTATGTTCTACTnnnnnnGnCG
TCCCATCCCGnAGTCATCnnnnATnnAATnATnAAAATnAnTnnnnnnnnnnnnnnnnnn
nnnnnnnnnnnnnATAAAGAnnAAAGAnnnnnnnnnnnACATnnnnnnnnnnnnnnnnnn
AnnnATAAATAnnnnnnnnnTAATTAAAAAnCATnATACAAATAATAATAnnnATAnTAn
nnnnnnnATTnnnnnnnnnnnnAAATnnnnnnnnnnGnnnnnnnAATAAnTnAnAnTTnn
AAATAAATAnTCAnAATAGCAAATnAAnnnnAAAnnTTATGCATGACACGTGCnnAAGnG
ATATATGACTTTAACTCACAnGATTTGACGACCTCCnTAGCTCnGCTCCGATGCCTCGGG
TGGAGCGAGCCGAACAGACnGGATTATCTAATCACgAAAAACAATTAATnAATAAnnnTn
AAACAATCGAnAATTnATCCTAGGTCTAGACTCCTAGGACTGACTGTCTAAnnnnAATCT
nGACTCGGnnGnATTCTACCGAAAATTnGGCAGAACCTCCCCTAAAATACGGACATTTAC
CCCCCGTnAAAACGGGTCCAGGACCTGCCAGAAAAACACTTCAAATATnCnAnAATTTAA
nATAACAGGAGTCGGGTCCCCAAnACTTCACTAnnnTTTTCCCGACTCCnCnnACACAnC
ACAAAnCACnAnnnnnGCAAnCAATnTnAnAnnnAATTAnTTnTGACTnAnnAAnnTTTT
nAAATACnCAACACAnnnAATnAATAGnCACAnnAAnnTnnnAATATTAAAnnnGAATTT
cTnnnnnnnnnnnAAAATnnTAACGnGnTnnAAAnnGAAAnAnnTTACnnnnnnnnGAGA
nCnCTnGGTngCTnnnnnGTCGACTCnCnTCCAnCnnnGnCGGAGTTCnnATCnGAnnnn
nnnnnnnnnnnnnnnnnnnnnnnnnngATCCGAAnnnACCAnnnnTcnnnnnGnnnnnnG
ACTnGnAAnGACGnCnGnnTGAnGACGATnnnnCnCTGCTTnCGAnnnnTTTTCCnAnnn
nTCCGACnnnnnnnnnCCGAnCnTCnGAAGAGATTTGCnnnnGGAnnGATCTCGnnnnnn
nnnnGCCnnnnnnnnnnGTCGATTTGCnnnnnAAACnnnnnnnGGAGnCCGnATCGCCnA
nGAAAnCnnnnnnnnnnnnnnnnGGTGCCAnnnnnnnnnnnnnnnnnnnnnnnnnnnnnn
nnnnTnnnnnnnnGCGnnAAGCTnnnTGnnnnnnnnnnnnnnnnnnnnnnnnnnnnnnnn
nnnnnnnnnnnnnnnnnnnnnnnnnnnnnnnnnnnnnnAGnnnAGGAnGAGnnnnnnnnn
nnnnnnnnnnnnnnnnnnnTnnnnnnnnnnnnnnnnnnnAnnnnnnTATATnCnnTnnnn
ATnAnTnnnATnnTnCAnCnnnAnntnnnnnGnnnnnnnnnnnnnnnnAAAnnnnnnnnn
nnnAnnnnnnnnnnnnnnnnnnnnnnnnnnnnnnnAAAAAnnnnnnnnnnnnnnnnnnnn
nnnnnnnnCnnnnCTnnnnnnnnnnnnnnnnnnnnnnnnnnnnnnnnnnnnnnnnnAnnn
nnnnnnnnnnnnnnnnnnnnnnnnnnnnnnnnnnnnnnnnnnnnnnnnnnnnnnnnnnnn
nnnnnnnnnnnnnnnAnnnnnnnnnnnnnnnnnnnnnnnnnnnnnnnnnnnnnnnnnnnn
nnnnnnnnnnnnnnnnnnnnnnnnnnnnnnnnnnnnnnnnnnnnnnAnnnnnnnnnnnnn
nnnnnnnnnnnnnnnnnnnnnnnnnnnnnnnnnnnnnnnnnnnnnnnnnnnnnnnnnnnn
nnnnnnnnnnnnnnnnnnnnnnnnnnnnnnnnnnnnnnnnnnnnnnnnnnnnnnnnnnnn
nnnnnnnnnnnnnnnnnnnnnnnnn
>Copia-38_rCom#LTR/Copia
nnnnnnnnnnnnnTnTGnATTCTAnnnnnnnnnnAAnAnnTTTTTAATCAGTnATCATTn
AAATTTACATTTnTAGnnnAAnnTAGnAATTTTAAnAGCGGnTnnnnnnnTTnnnGTGCC
AAAAnCnATnnAnnTnTATnCAAnnnGCATnAAATTnnnCTTTTAAGCTAnnGAGAnCnn
nAnnnnAAAATATTCnnTATCTAnTnnCAnnnnTnTnTGGTTATTTATTTnAAnGATGnn
nnnnnnnnnnnnnnnnnnnnnnnnnnnnnnnnnnTAATGnnAnnnnCAnTTGTTGCATGA
TTTTTAGTTGAGTTTGTTAGCTGGTGTCCTAGTCTTTAGGAGCAAATCAnATATGTTATT
GTGCTTACATATAATTAGGGAGATAGTTGCTAGTGGATTAGTTGAGTCCTAATATCTCTC
TAAAATCTGTTATGGTTTAGCCTATAAAAGAGCTTATGTTTAGTCAATAAAATGATGTCA
ATATATTAGCCTTACCAGATAAAACAAGTTTCTGCAATTCCTATTAACAGTAAATnnATT
TTTTCTTTCTCTTGCTGTTTATTCTGACAGTGGTATCAGAGCTAGGTTTAAAACCTTATT
TTTGTAGCAGCAGCAACAAACAAAGTAATGGCTACCGACAACTTTGTTCAACCATCCATT
CCTCnCTTTGATGGACACTAnGATCACTGGAGTATATTGATGGAGAATTTCTTGAGGTCC
AAGGAGTATTGGCAGGTTGTTTCTGAGGGAATTGAGGAACCAGCGAATGGCACAGCTGTG
ACAGAGGCTCAGAAAAAAGAAATAGAAGGGCTGCACTTGAAAGATTTAAAGGCGAAAATT
TATCTTTTTCAAGCCATTGAnTCGTTCAATCTTGGAAACCATCCTTTGCAAAGACACGTC
CAAGCATATTTGGGATTCCATGAAGAAAAAATATCAAGGTTCTGTAAGGGCAAAGAGGCA
nCAGCTTCAAGCACTTCGTTCAGAGTTTGAAACACTACGAATGAAATCGGGTGAGTCGGT
AACCGATTATTTTTCACGTACGATGGCCATTGTCAACAAGATGCnAATTCATGGTGACAn
AACAnATGATGTTGTTGTGGTTGAGAAGATTCTACGCTCCATGACTCCAAAATTCAATTT
TGTAGTTTGTTCCATTGAGGAAGCTCATGTCATCGAAGAGCTTTCAATTGATGAGCTGCA
AAGTTCTTTGCTGATTCATGAGAGAAAAATTTGCCAGCAAGAGAAGGAGGAACATGCATT
GAAGGCTTCTACAGAAAATCATTCCACAACTAGAGGAGGTCGnnnnnnnnnnnnTGGTAG
AGGCAGAGGCGGAGGAAGAGGAAACAATGATCGTGGCTACCAAAATCATCATCAGCAGCA
TGAGTTTCATTCCCAGAGGAGAGGAAGAGGACGTAAAGGCCATCACTCTACATCTTTCAn
AGCAAAGTCAGCAGACAAGTCTGATGTTGAGTGTTTTCGATGTCATAGGTATGGCCATTA
TCAATCAGAATGTCGAGTTAATTTGAATAAAGAAAATGGAGAAAGAACTAACTTTGCAGA
GAATGAAGAAGAAGTGTCTTTGCTGATGGTTTGTCATGTCAAAGAAGAAACGCAGAAAAA
TTTATGGTACCTGGACACAGGTTGCAGCAACCATATGAGTGGTGACAAGTCTGCGTTTTC
GGTGTTAGACGAGTCTTTTCGTGACAATGTGAAGTTTGGCGATGATTCAAGAGTCTCTGT
GATGGGGAAAGGAGAGGTAACAATTCAAACCAAAAGCAATGTTGTTCAGACTATATCTAA
TGTTCTTTTTGTTCCAGATTTGAGAACAAATTTGTTGAGTATTGGACAGCTACAAGAAAA
GGGATATGAGATTTCCATTAAAGATGGAGTTTGTAAAATTCAAGATGAGAAATTGGGATT
AATTGCCCAAGTTGATATGACATCTAACAGGATGTTTCCATTATATCTTCACACCATCAC
CAACTCATGTTTCTCTGCAAGGTTGAAAGATGAAGGCTGGCTTTGGCATTTTCGGTATGG
GCATTTAAATTTTGGGGGATTAAAAACACTGCAGCAAAATAATATGGTGATAGGCCTCCC
ACAAATCCGAATTTCTTCTCAAGTATGTGAAGAATGTGTCATCAGCAAACAACATCGAGA
ACCATTTCAAAAAGGAAAATCATGGAGGGCGAGGAAGGCATTAGAGCTTGTGCATTCAGA
CTTGTGTGGACCCATCACTCCnATGTCAAATGGAGATAAACGATATTTTATATCGTTCAT
TGATGATTTTAGTAGAAAAACATGGGTTTATTATTTACATGAAAAATCTGAAGCTCTCAC
AGTTTTTAAAAGTTTTAAAGCTTTAGTTGAAAAAGAAGCAGGGACTCCAATCAAGGTGTT
GCnCAGTGATCGTGGTGGAGAGTACAATTCAnAAGnATTTGTTATTTTTTGTGATGAGCA
AGGAATAAAGAGGCAACTAACTGCAGCATACACGCCTCAACAAAATGGCATTTGCGAAAG
GAAGAATCGCACAATTTTGAACATGGTACGGAGTCTTTTGACAAGGAGTGGAGTTCCAAA
AACTTTCTGGCCTGAAGCAGTCAATTGGAGCGTCCATATCTTGAATAGAAGCCCCACCGT
AGCTGTTCAAAATGTCACACCnACAAGAAGCTTGGAATCATCAAAGACCTATCGTAGATT
ATTTCAGAATCTTTAGGTGTGTTGCCTATGCCCATGTTCCAGATCAGAAGAGGAAAAAGC
TTGATGACAAAGGAGAAAAATGCGTTTTTCTTGGTGTTAGTGAGCAGTCAAAAGCCTATA
AATTATACAATCCTATCACCAAGAAAATTGTTATTAGCCGTGATGTGGTGTTTGATGAGG
ATCAGTTTTGGAATTGGGATGCAAACAGAGTTGAACAACCAATTGAAGCTGATTTTGATG
GTGATAATGAAGATGGAAGGCAACAACCATTAGAGCAAGTGCAAAAGGAGCAGCAAGCAG
CCGAACCAGCAAATGAGCGTCTTCAACATAATAAGAGGAGGCCTGCATGGATGGAGGATT
TTGTGGTAGAGGGAATTAATGAAGAAGATGTTACTCATTTTGCCTTATTTTCAnATTGTG
ATCCAGTAGGTTTTGAAGAGGCGGTGAAAGAATCAAAATGGCGCGAAGCTATGAATGCAG
AGATTTCTTCCATTGAGAAGAATAACACTTGGGAGTTGACTAATCTCCCTAAAGGGCAGA
AAACTATTGGCGTTAAATGGGTCTACAAGACAAAGCTGAAGGAGAATGGCGAGGTAGATA
AATATAAAGCGCGACTGGTTGCTAAGGGCTATAnGCAAGAGTACGGTGTGGATTACAAAA
AAGTGTTTGCTCCTGTTGTTCGGCATGATACGATCAGATTGGTGATTGCACTAGCTGCAC
AAAGTTCATGGCCATTGTTCCAATTGGATGTGAAGTCGGCATTCCTACACGGCAACTTGG
AAGAACAGGTATTCATTGAACAACCTCCTGGTTATGTTAAAATTGGAAAAGAGCATAAAG
TTTATAAGCTGAAAAAGGCATTATATGGGTTAAAGCAAGCTCCACGAGCTTGGTATAGTC
GTATTGAAGCTTAnTTTTTAAAGGAAGGTTTTAAAAAATGCCCATATGAGCATACATTGT
TTGTTAAATCTAGTGATGATGGAAAGCTGCTTGTTGTTTGTTTATATGTGGATGATCTTG
TTTTTACTGGGAATAATGATGAGATGTTTGATGAATTTAAGAAGTCCATGATGCTTGAGT
TTGATATGACTGATCTTGGCATGTTGCATTAnTTTTTTGGGCATTGAGGTAGTGCAATCT
GAAGCTGGGATTTTTATTTCATAAAAAAAATATGTGCGAGAAATTTTGGACAGGTTTGGG
ATGAAAAATTGTAATCTCGTTGGCACACCnTTTGAAGTTGGTTTGAAGCTTGTAAGGGAT
CTTGAAGnGAAAGAAGATTGATAGTACTTTTTACAAGCAGATTGTAGGAAGTTTGATGTA
TTTAACAGGTACAAGACCTGACATTATGTTTGCTGTAAGTATTATTAGCAGGTTCATGGA
GTGCCCAAAGGAGGTCCACTTACTTGCTGCAAAGAGGATCCTTCGATATCTGCAAGGCAC
GGCTGATTATGGATTGTTTTATAAAAAAGGTGCAAAATCAGATTTAATTGGTTTCACCGA
TAGTGATTATGCTGGAGATCAAGATGATAGGAAGAGTACTTCAGGATATGTTTTTATATA
TGGATCGGGAGCTATTTCATGGTCATCAAAGAAGCAACCAATTGTTACTTTGTCAACTAC
CGAGGCTGAATTTGTGGCTGCTAGTTCTTGTGCGTGTCAGGCTATTTGGCTTAGAAGGAT
TCTTGAAGAATTAGTTTGTCAGCAGCGGGGAGGTATAACAATTTATTGTGACAATAGTTC
AGCCATTAAACTCTCAAAAAATCnTGTTCTACATGGAAGAAGTAAGCATATAGATGTCAA
ATTTCATTTTCTGAGGGATCTCACAAAGGAAGGTGTCATAGAAATTCTTTATTGCAAAAG
TGAAGATCAAGTTGCAGATATCTTTACCAAGCCTCTCAAGTTGGATTTGTTTAAGAAGAT
GAGAAAGCTACTTGGTGTTGACAAGTTAAACTGAAGGCAGTTTTCAGTTTAAGGGAGGnA
TTGTTGCATGATTTTTAGTTGAGTTTGTTAGCTGGTGTCCTAGTCTTTAnGAGCAAATCA
GATATGTTATTGTGCTTACATATAATTAGGGAGATAGTTGCTAGTGGATTAGTTGAGTCC
TAATATCTCTCTAAAATCTGTTATGGTTTAGCCTATAAAAGGGCTTATGTTTAGTCAATA
AAATGATGTCAATATATTAGCCTTACCAGATAAAACAAGTTTCTGCAATTCCTATTAACn
GTAAATTATTTTTTCTTTCTCTTGCTGTTTATTCTGACAGCAnTnnTnAnnCTAnnnATA
AnTTTGnTTTTTGTAnnnnTTTCTATTTATTTTGTCATTAAAnAACATATnCnAnnTTTT
TGnAAAATnAAATTnnAnnCnnGATnTAAnTnnnTnACATTTnTnAAnnGnATGAnAnTT
TGnTATTAGTGnATnnAATnAnTATTnnnnnnnnnnnnnnnnnnnnnnnnnnnnnnnnnn
ATAAAAnGAATTnnnATAnnnAAAGnnnnATAnTnGnnCAATAnnTnnnnnnnnnnnnnn
nnnnnnnnnnnnnnnnnn
>LTR-Unknown-3_rCom#LTR/Unknown
nnnnnnnnnnnnnnnnnnnnnnnnnntannnnnnnntnnnnnnnnnnnnnnnnnnAnGAC
ATCTTCAAannnnnnnnnnnnnnnTTTGAAnCcTATACCGATGnnGnnTGnnnnGnAnGn
nnAACnGATAGAnnnnnnnnnnnnnnAGATTAACTTCtnnAnATTnTAnaaATGTggnAG
gTAATnnnnnntnnnntnnnnnnnnnnnnnTTnGnGAcnTnGAnAnGTAAGnanCAgaAT
gttgtggcaagnAgcAgtGCagaAnnAgAGtTnCGGgcTtTTGtTCAAgGTATTTgTGAa
gTGATaTagATTnnnnnAtAAgAATaTTAcaaGAGTTgaAGGTTTCAnAAGnAcTtcCtA
TnAAATTGTATnTgTGACAATtAAnCgGnTATTTCaATnncTCAnaaTccAGTTCTacAT
GAccGAACgAAacAnntTGAAnTAgATAAGnaCTtCaTcAAAGnnnnnnnAAAaAATAnA
AGgAnaTGTAGTCtnCATgAcCtATGTgccAactAgAgacCAAaTGGCaGATCTGnTtAC
AAaGAGTcTtcCtAAAAAACAGTtTgATTTGtTagTnAnnnnnnnGCAAncTGGTGATGa
aAnAtATCttcAAACCAGCnTTgaGgggnAnTGTGGGAAAATCTGTATTTTTGGGAAGTA
GAATATTGAGTAATAAAACCATGTAAATTAGGAGAGATTAGTGGAGAGAAATTCTATATA
ACTGTGTATTAGCTGTAGTGGTGCTAATTTGGTGTAAAATCTTATTCCTAGGATTAAGGA
TATAATTGTGTATAGTTTCCAAATATAGGCTGAAACCTGTTGTATATATTCCTTTTGATC
AATGAAATAATTATTCCCCTCATTCATCATTTTCAAGTTgntancagagcntnttcgccT
gATTTtTTnnTGTTtcatTTttncTCTtgtTTTAaCCTgtccCTTCATCATGtctGAnAc
aTcnnnagactctaccattaatccTcAAACtAcTGcCTnTtCATCcaAAAACAGAAAcnA
ATcCTTGaAAacTGgggTtGATTCTCActCaAnnnnnnTTCAGaTTAnTACCATnnTCnG
CTgAATgGAgATaATTnTTCTCCGAtgGTCACAAGCAgTccgnATgTATATTaGAgGTcn
TggCAAGATggGCTATttAACTngtgAaAcAAAGGctCTAGTAAGcAcAgATCCTGcTTA
tnCAACATGGGatgcAgAAAAcnnTcCATgGTAAtgacATgGntTnnAAAcnCAATgGan
gAAGaTaTCagTtCTAACTAnCATGtGnTnnnnnnnnnnnnnnnnnnaTTCAACgGCACA
AGagTTATGnGaAAATaTCAATTagATGTactctGAtTTgggaaatcagtCCcGAaTTTT
nGaGTTGACTCTnCaAATTGgAGATCTannnnnnnnnnnnnntnnnnannnnnnnnnnnn
nnnnnntnntnntAnnnnnnnnnnnnnnnnnn
>Gypsy-13_rCom#LTR/Gypsy
nnnnnnnnnnnnnnTcATTTGGTATCAGAGCTAGCTTACAAGGTTTGGTTACGTATCCTA
TTTGTTATCTTCGTTGTTCTTCTACTCACATACTCTTTTGnnnnnnnnnnnnnnnnnnnn
nnnnnnnnnnnnnnnnnnnnTTTGGTTAAAGTCTTCGAGACGTTCTAGATAAATTGGTTT
GTGATATCTTTATTTTGTTATTTCGTTTCCTTTAATTTGCTTGATCAAAGTCTTCGAGAC
GTTTCAATCAAATTAAGCTCTATGTGTTTTGTTCTTGTTTGGTTATnAAAAAAAAAaATT
GTGTGTGGATCTGAATTATTGATCCGAAGTGAGGCTTAAAAAAAannnnnAnAAAAGAAA
GAGTATAGAAAGCAAGATTTGGAGCTGATTCnnAAAAAAAAGATTGACTTGGTCAAGGTC
AAAATCCAAAGAAAATCAGGTTTGAAGATATCACATAACCTTCTCTTTTCAATTCCTTTT
CCTATTCTACTTTTCCTTAATTGTTTCCTATTCGGTTTCTTATATTCcTCTTTATCATTC
TGTTATTCTTTATTTCTTCTACTTCCATCCTTATTCTTAGTTCGTTATTTTATTCTCCTT
TTCCTCTAATTCATCTTTAGCTTAATTAATTTnTGTTCTAGCTTGTTAATTGTGTTTTAT
TAAGTTGGTTGTGATTTTAACTTTTACAATTTGAGTTAATTTTGAAGGGCACAAAGACAA
ACTCTTTCTTTGATTGAGTGCAAACACGTGAGGGAGAAACCAATCTTCTTGAAACCATGT
CTAATCAGTCTTCTTCCAAAGATTCCGATCACGGAATTCCAGATATGAGAGCATTCATGG
AGGCTATAAACTCCAAACTTGAACGACAAAGGCTTGATAACGAAAATAGGTATGCTGAAA
TGATGGATGAACTAATAAAAATCAAATCTGAATCGAGAGGTAGGAGCTTTCGAGATGAGG
AAAGTATGTCTAGAGCGAGGAGAGGAACGTGGAGAGATGAAGAAGAATGGGGAGATAGAA
CCGAAACTCACCATGGGAGAAATAAGGTAGATTCAAACTTGGGTAGTATTAAGCTTACAA
TTCCTTCCTTCCAAGGTAAGAGTGATCCCGAGTTGTATCTAGAGTGGGAAAAGAAGGTTG
AGAGAGTATTTGAATGCCATAACTATAGTGAGGAGAAGAAAGTAAAATTGGCCGTAGTTG
AATTCACCCATTATGCCGCAATTTGGTGGGATCAACTAGTGAGTAATAGGCGTAGGAATG
GTGAGGGGGAGATCCAAACATGGGCTGAAGTGAAACGAATAATGAGAAAACGCTTTGTTC
CTTCTCATTACTATAGAGAGTTGTACAATAAGCTACAAAGTTTGGTACAAGGGGGAAAGA
GCGTAGAGGAGTATTATCAAGAGATGGAGATTGCTTTGATTAGGGCCAATATAGAAGAGG
ATAGGGAGGCTACTATGGCTCGATTTTTGCATGGTCTTAACAAAGATATTGCTAATCTTG
TTGAATTGCAGCATTATGTAGAGATGGAGGACATGCTACACATGGCAATCAAGATAGAGC
GGCAATTGAAGCAAAAGAGCAAGAACTCCTCTTCAACAAATTCTAATTGGAAATCCAATT
GGAAAGGTACAAATTCTGCCCAAAACAAAGGAAAGGAAGTGTCTAAAGATAATAAAGCCG
AAACAAAGGGGGATCAAAGCAATAAAAGCCGAACTCAAGAAGGCAAGCCCAAAAAGATCC
AATGCTTCAAATGCCTAGGCTATGGACATATCTCTTCTCAATGTCCGAACAAACGCACTT
TAGCATTAAAAGGAGGCGAATTGGTGTATGCTAGTGAAGAAGAAAGTGGAGCTGAAAGTG
ATGAAGATTCAATGCCCGAATTGGAAGATTGCTATTCCGATGATGGAGCTAAGCAAGAGG
GGCATTCAGGTGAGCTATGTGGAGTCACCATTAGATCCTTGAACGTGCAACAAGGGGCTG
ATGATGAAAGCCAAAGAGAGAACATCTTCCATACACGCTGTTTGGTAAGAAAAACTCCTT
GTGTTTTAATTATTGATAGTGGTAGTTGCACTAACGTTGCTAGCACAATGATGGTGGATC
GATTGAAACTTCCAACAACCAAACATCCAAAACCATATACTCTTCAATGGTTGAATGATT
CGGGAGGTATCAAGGTTACAAAGCAAGTTAGGGTGGCGTTTGGTGTGCAAAAGTTCCAAG
ATGAAGTATTGTGTGATGTGATCCCAATGCAAGCTTGTCATCTACTTTTGGGAAGACCAT
GGCTGTTTGATAGAGATGTCATCTACAAGGGGCGTTCAAATTGCTATTGTCTTACACTTC
ACAACAAACTTTATACTCTTACACCTTTAAGTCCAAAGATTGTTAATGAAGACCAACGTA
CAATGAGACTTAAAGTTGCTGCCTATGAAAAAGAAAAAGAAnAGAGAGAGAGAGAGTGCA
CGTGAAAAAGAAAAGGTGCACAAGCAAAAGGAGAGCTGTGTGGAAAACCATGAGGGGTGT
GAGAAAAGAGAGGAAAAAGGAGAGAAAGAGAGTTTGCGCAAAAAGAAAACATTGAGTTGT
GAGGCGCAAGAAAAAGGTGAGTTGAGTGCAAAAGAGAGAAAAGTGAGCTTTGTGGCAAGA
GAGAGAGATGTGAGAAAAGCTTTAATGTCACAAAAACAAATACTTGTGCTTGTTTACAAA
GAAAGTTTTCTAACCACTAACGATCTTAATGTTTCTTTGCCTTCAAGTTTCAAGTCTCTT
TTGCAGGAGTTTGAGGACGTGTTTCCCGACGAAATTCCAAGTGGGTTACCACCCATTCGT
GGAATTGAGCACCAAATTGACTTTGTACCCGGTTCTACCATACCCAATAGGCCGGCATAT
AGAGCAAATCCCGAGGAAACCAAAGAACTACAACGCCAAGTGGAAGAACTTCTTAATAAA
GGTTATGTTAGGGAAAGTTTAAGTCCATGTGTTGTTCCTGTTATACTTGTCCCTAAGAAA
GATGGTTCTTGGCGTATGTGTGTGGATTGCCGTGCAATTAACAAAATAACTATTAAATAT
CGTCATCCTATACCTAGGTTAGATGATATGCTTGATGAGTTGCATGGGGCTGTTGTGTTC
ACTAAGATTGATCTAAAAAGTGGTTATCATCAAATTAGAATGAAAGAGGGTGATGAATGG
AAAACAACATTCAAAACTAAATTTGGTTTATATGAGTGGTTAGTCATGCCGTTTGGTTTA
ACTAATGCACCTAGTACATTCATGAGATTAATGAATCATGTTTTGCGTGCTTATATAGGC
AGGTTTGTGGTTGTCTATTTTGATGATATACTTATTTATAGCAGGTCTTATGATGAACAT
GTAAAGCACGTGCGTTTAGTTCTTGAAACTTTACGCAAAGAAGTTtTGTTTGCTAACCTC
AAGAAGTGCGATTTTTGCACAAAnnnn
>Copia-39_rCom#LTR/Copia
nnnnnnnnnnnnnnnnnnnnnnnnnnnnnnnnnnCAnCnnnnAnnnCnnnCnnCGAAnGC
nCAnAnAATCnnGCnnTTnTTnCTCGnCACnnnnACCnnnnnnnnGAnGCGCTGCGCATG
nGnGGAGCGCCTGCnTCTGTCGAAAGGTGCGACCACTGCCGAAGGCAGGGTCACACCCAT
GACAGGTGCTGGCACCTTCACCCGCACCTGCGCCCGTCTCATGGTCGAGGnGAnCGAGGG
AnTCACGCGAnnnGCAnnnnnnnnGGCGGAGGAAGAAGAGAAAGGGGAGAnAAGAGATTT
GGnGGCnnCTGCCTCnCnAACCCTAAAAnAGAnGAAAnTnATGAAGnCGGGTnTCGGGGC
AACGnnnnnnnnnnnnTATGnnGCCAnATnnnnnnnnnnnnnCGCGGGTCGGGTCnGnGG
CnTGGATCGGGTnATnTTAAAnAATCCGAGCCCACGGACTTCAnTCGnCCCGAGCCCAGC
AnTnCAnnnnnnnnnnnnnnnnnnnnnnnnnnnnnnCCCGACCCGAnnnnnnnnnCCCGA
CCCGATCCAnCCnnnnnnGnTGGnCnAATTCGGATCCGACCCGTTTTTCnCAACCAATCC
GACCCGATTCAGCAGAAAATTTGCAACTCTCCCAGCTTATTTCnCAACTCCAATCnCTTG
TAAATCAACAACAATnCCGTGGGTCAGGTTCAGTTTCTAACTCnGAAAGTTATTTTACTT
nnTTTnATTCTAAnGATTGGATTATTGATTCnGGTGCAACTGATCACATGACATGGGACn
CAACAAAACTTCAnAATTTTGTTCCAATTGAGTCTCAACATGTGATCGTTGCAAATGGTG
GnCAGGCCAAAATTTCTGGTTGTGGCACCTCCACCCTnCTTCATAAAACTATTCCTGATA
TTTTATTATTACCTGATTTTAAATCAAATTTATTATCTGTTGGAAAAATTACTCGTCATT
TAAATTGTAATGTCATnTTCTCACCTACTTCAGTnATGTTTCAGGATCGCATCACAGGGA
AGATGATTGGTGAGGGATATTGTAAAAATGGnCTTTACTACCTTCAAGACTCCATCACCC
AATGTCTTGCnTCGACGAACCCGGTCGATCAAGGGATGCTGATGCATCGGCGGTTTGGnC
ATCCATCCGACCAAGTCTTAAACAAGCTTTTTCCTTACAAATTAAACTCTAGTTGTTGTG
ATATTTGTAAATTTTCCAAACATACnCGATTACCTTTTCCTTTATCTACnAGTATnTCTG
AAAAAnTGTTTGAATTAATTCACTCTGATGTTTGGGGACCnGCCCCTGTCACTTCTTATA
ATCATTTTCGnTATTTTGTCACATTTATTGATGATTATTCnCGCACTACTTGGCTTTACT
TATTAAAAGnAAAAAAATGAAGTnTTCACnTGCTTTCAAAATTTTTTCAATTTCATTCAA
AATCAATACAATGCCAAAATTAAAATTTTTCGTTCTGACAATGGnACTGAATATnTTAAC
AAAAATTTTTCnGAATTTTTTACACAAAAnGGnATTCTnCATCAAACTACnTGTGTTAAC
ACTCCTGAACAAAATGGAGTTTCnGAACGAAAAAACAGGCATCTTCTTGAAGTnACnCGG
ACTTTACTTTTTCAACATAATGTnCCCAATATTTTTTGGTCGGATGCTCTCCTAACCGCC
ACnTACCTCATCAATCGCCTACCTAGTGTTAAATTAAAnnATCTCAGTCCTCTTGAAATC
CTCAAAGGTCGAAAAATTGAnCTTGGnCACCTnCGnGTCTTTGGTTGTACCAGCTTTGTT
CATATCAAAAGACAnCATAAATTTGACAAAAGCTCnGTTAAAACTCTnTTTTTAGGGTAC
TCCTCTGAAAAAAAGGGGTACAAGTGCTATGACCCTACCACTCACAAAACTTAnATCTCT
CGnGATGTCTCCTTTGCTGAACATGAACCCTACTATCCCCGTGATCCAATCAGnACCACT
GnATCTCATnATTTATTATTTCCGCATAATATTTCTTTTTTTGATAGTCAAGCACAGGAn
nCTnAnCnCGAGGGGGAGTCTnnTCnCAACTCTCAGGCAATTCCTTCAGGGGGAGAAATT
GGTAAnGAGnCTCAnGAAGAAATTGCCTTACGAAGATCCACTCGATCCATCAGGCCTCCT
GTCAGGTTAAGGGACTATGTGTCCCATGAGGTATCGTATCCTATCCAAAATTTTATTTCT
TATnAGTCCATATCAAGTCAGTATAAAGCTTATCTAGGAAGTCTTACTAAGCATACCGAA
CCnACCTCCTTCTATGAAGCTAACACCAACCCCAATTGGTGCAAGGCTATGGAGGAAGAA
CTTCAGGCCCTAGAAAGAAATGnCACCTGGGAnCTTATTCCCTTGCCACCAAATAAAAAA
CCCGTnGGnTGTAAATGGGTnTATAAAATAAAATATAAnCATGATGGAACAATTGAGAGA
TATAAGGCTAGGTTAGTAGCAAAAGGGTTCACTCAAACCTATGGGGTnGACTACCAGGAA
ACCTTTGCTCCTGTAGCAAAAATGAGCACTGTnCGTATTTTATTATCTGTTGCTACTAAC
TCAGGATGGAGCCTATTCCAAATGGATGTTAAGAATGCATTCCTTCAAGGATCTCTAGAA
GAAGAAGTCTATATGACnCTTCCTCCCGGTCACAAATCTACCTCTGATCATTCCCTGGTA
TGTAAGCTnAAAAAGGCAATCTACGGATTGAAACAATCTCCAAGAGCATGGTATGCCAAG
CTAAGCCATTTTCTTTTAAAAATTAATTTCAATAAATGTGCnTCTGATTCTTCTATGTTT
GTAAAACACACTCACACATGCACCATCATTATCCTnGTATATGTGGATGATATTATTATA
ACnGGnAACAACAACAAGGAGATTGAAGAAGTAAAAnAGAAACTAAAAAGGGAATTTGAT
ATnAAAGATCTTGGTCAATTGTCTTACTTCCTTGGAATAGAAATAGCCAAATCTCATAAA
GGCCTATTCTTGTCTCAAAGAAAGTACGTnCTTGACTTACTAAAAGAAACnGGAAAAATA
GGAGCCAAACCCATAAATACCCCnATGGAGACnAAAACTAAACTCAACTTAGAAGATGGT
GAnCCnCTAGACAACATAGGTCACTACCAACGTCTAGTAGGAAAATTGATTTATTTAACn
GTCACnAGACCTGATATTACTTACGCTGTAAGTATGGTTAGCCAGTTTATGCATGCTCCC
CGTACCTCTCACTTAGATGCTATTGATAGAATnCTCAGATATCTTAAAGGnACTCCnGGT
CAAGGTATTTGGATGAAAAATAATAATAATnCTAACACTATTGTTGGTTTCTCTGATGCA
GATTGGGCAGGAAGCTGTGACAGAAAGTCAACCTCAGGnTTCTGCACCTTCGTAGGAGGA
AACCTAGTAACTTGGAAAAGCAAAAAACAATCTGTAACCGCAAGATCCAGCGCAGAAGCA
GAATATCGAGCCATGGCATCAACCGCCAGTGAGCTCATTTGGATCAAACAAGTACTAGCT
GACATGAAAATAGAATGCAAAGGTCCTATGAAAATGTACTGTGATAATCAGGCAGCnAGA
CACATCGCATCAAATCCAGTCTTTCATGAAnGAACCAAACACATAGAGGTTGACTGTCAT
TTCATAAGAGAAAAGGTCCAATCCGGAGAAATTGAAACCCCnTTTGTCAGAAGCCACGAA
CAATTAGCAGAnATATTCACAAAAGCGCTCGACAAAGnACATCATCAAAAnCTTCTTAGC
AAGATGGGnTCTATCAACTTnTTCGAACCCATCTTGAGGGGGAGTGTTGAAGACCAACAG
AAAAAAGnnTTACCCAGTCCAGAAACTAGGAACCAAAGGACAAAnnnnnnnnGGACCTAG
GAGCAnnTGGCCTCAGGTCTGTACAGCTnTCAGCTGTACAGACnnnAnnTCATCACAGGC
CTGnCAAAAGGAAAAAAGnGAGnnAACCTTTCTTCCCTAAGGAAGAAAGGTCGCTTCAAC
CCATCCAAAATnAGnAAGTTAACGTTGACATAGAnCATAGGAGCTAAnCAGGTAGCTTAn
AAGACCGTTACAAGCTCAACCATGTATATAnnAAAGCAAACTTAnATTGTAAAnACTCAG
AATTCTnnnnnCnTTTGTnAAAGAATCATCATTGTTCATAAAnAnnnnnnnnnAAATTTC
ACAnnnnnnnnnnnnnnnnnnnnnnnnnnnnnnnTnnTnnnnTAnnTnnnnnnnnnnnnn
nTnAnnnnnnnnAnnAnnnnnnnnnnnAnnnnnnnnnnnnnnnnnnnnTnnnnnnnnnnn
nnnnnnnnnnTnATnTnnTnnnnnnnATnnGAAnTAnnnnnnnnnnnnnnnnATnnnCnn
nnnnnnnnnnnnnnnnnnAnAnnTnnnnnnnnnnnnnnnnnnnnnnnnnnnnnnn
>Copia-40_rCom#LTR/Copia
nnnngangnnntnnatnTTAaTGATGGTTCAGGTTTGCGGATATCTCACATTgGCAACAC
CAAAATTACTCATAATAACACTACATTTGCTTTGGaTAATAtTCTTTaTGCACCATCTAT
TCAGAATAATTTAATCTCTGTTTtTAAATTTTGTCAAACgAATAATGTcTCACTTGAATT
TTTTCCCTtTCATTTTCATGTCAAGGATCTGCGCACGGGggcnAaAATgcTTcgCnGGGA
GAACATTAATGATGTCTATTGCATCCCTAGTTCAATAAATCCTCAAGTTCATCAtACCAc
AAAATCTCAACTTGATGAGTGGCACAAAtGCTTAGGCCATCCAaCTCCTCCTATTATTCg
TTCAATTTTTCATTCTAGTGATTTGAAGTTCAATTCATTGTCAGACTCCAAGTTTCATTG
TACTTCTTGTGCTTTAAATAAAAGTCATAAATTACCATTTTcTGAAAACTCTCTTCACAG
CTCTAAACCTCTAGAATTAATTTACTCTGATGTtTGGGTTCCTACTAATACATCCATTGA
TGGTTTTCGGTATTATTTAATATTTGTTGATCACTATAGCAAATATATCTGGCTTTATCC
AATGAAAAAGAAATcTGATGTTGCTGTTTTGTTTCCTCAATTCAAGTTACTGGTGGAAAT
TTTTTTTCAACATTCAATTATCTCTATTTACACAGATAATGGTGGAGAATATCTTTCTCT
CGCACCCATTTTAAACTCTCATGGTGTCTCGCATTTCAAAAtGCCTCCATACACACCTGA
ACATAATGGAACATcAGAAAGACGTCATCGTCACATTGTCGAAACAGGTCTAGCTCTTCT
TCATACTGCATCCCTTCCTATTTCATACTGGTCATATGCTTTTCAAACAGCTGTTTACTT
GATCAATCGCCTCCCAACTTCAGTCCTTAAGTTTCAGTCACCCTTTCAAAAGTTATTTCA
TCGCAATCCATCTTATTCTCGCCTCAAAATCTTTGGATGTTTATGCTACCCTTGGCTGCG
ACCTTACAATACTTCCAAACTTCAAACACGATCCGCACnnATGTATTTTTCTTGGTTACT
CCAtAAGTCAATCTGCCTACATcTgTTTTGATCCCATTTCCAAAAAGACTTACATCTCTC
GTCATGTCAGATTTATTGAACATATTTTTCCCATGCAGGATAGTAATAGCCATCAAAAAG
ACTCcTTGCCAGCATTGGAATCTCTgTGTGcAGACATCCCTGTAAGTAATACTTCTTCAT
CTCTATCTACTTCTCCTCATCTGAATCCAACTACTATGATTCCCATTCCTACTCCATcAC
ACTCAATGACTCCCACACATAATCCACCTCCAAATCCAACTAATGACGTTACTTCATCCT
CTTCCAACTCAACAAtGACTACCACAACAaTAAACTCTTCTCCACATTCCCcTTCCTCTT
CTCACTCTTCTCCTCAACCACGTCCTTATAATCTTCGGCCTTCACATACTCGCACACAAA
ACTtAAAATATTTCAATTCAAAATTTgTGAATCACGTCACTTCTCATCCAATTCCTcCCA
CTCTTGAACcTACGAATTTATcCgAAGCAATGAAAGATGAGAAATGGCGTGCTGCTATGT
CAGATGAGTTTGATGCACTTCTACgCAATGgCACTTGGGATCTTGTACCACGAGAAAATC
AGAATCTCaTTGGCTGCCGTTGGATTTTTnGTATAAAAAGAAATATGGATGGAACAATTG
CTAAGTATAAAGCCCGACTTGTCGCCAAGGGATATCATCAAcGTCCAGGCTTAGATTACT
CTGAGACATTTAGCCCCgTGTCCAAACCAACTACAATCCGCTTGATTCTTAGCTTAGCTC
TTGCTTATGGATGGAAACTTCGTCAGTTGGATATTAATAATGCCTTTCTTCAAGGAACTC
TTACTGATGATGTTTATATGGTTcAGCCACCTaGTTTCATTCATTCTTCTCTTCCCAATC
ACGTCTGTAAGTTAAAGAAAGCTTTGTAtgGCCTCAAGCAGGCTCCTAGAGCCTGGTACC
AAGAGCTCAAGCGTTTTCTTCTTCAGTTTGGTTTCAAAAATTCAGTAGCAGACTCTTCAT
TGTTCATTTATAATATGGATGGCATTTGTCTCTATTTTTTTGTCTATGTTGATGATATAG
TTCTGACTGGTAACAATGACAAATTTCTCAAATTTTTTGTCTCACAACTTGGCTGCAGAT
TCTCTCTGAAAGATCTTGGCATACTTCATCAATTTTTGGGTGTTGAGaTGATTCACACAC
CTACTGGTCTTTTCCTGTCTCAACATCGGCATATTGCTAATCTTCTTGAATCATTCTCAA
TGGCTGGCGCTAAAGAAGTTACTACTCCCATGTGTACCACAACACCTTTGTTACTTAAAG
ATGGTTCGGCCTCCATTGATCCTACTCCTTAcAGAAAACTGGTTGGTGGTCTACAATACc
TnGTCTCTCACTCGTCcAGATGTATCATTTGCCGTCAATCGCCTTTCTCAGTATATGCAT
TCACCTACTaAACTACATTGGACAACATTGAAACGAGTTCTTCATTATCTGAAAAACACT
ATTTTTCATGGCCTCTTCTTGCATAAAGGAACTCCTTTGCAATTACGAGCCTTTAGTGAC
TCAGACTGGGGTGGTAATCGTGATGATGGTCGCTCTACTAcAGCTTATCTCATCTACCTA
GGCTCTAATGCTATCTCTTGGAAATCCAaCCgTCAAAAGACTGTTTCACGCTCATCATCG
GAAGCGGAATATAAAGCAATAGCCAACACCACTGCTGATATATTATGGATTCAAAATCTT
CTTCAAGAGTTGGGAATCAAACTGCCCAAACCTCCTTCCTTGTTTTGTGACAACACAaGT
GCTACCTATCTTTGTGCCAATCCAGTCTTTCATTCACGAATGAAGCATGTTTCACTTGAT
TATCATTTTGTTCGGGAATGTGTAGCAAATGGCAACCTTCATGTTCATCACATTTCCAcA
AAAGATCAACTTGCAgATGTCCTCACtAAAGCCTTGAGTCGTCACCAATTTACTgTTCTT
CGCTCCAAGATCGGAGTCTCCAATGGAGCCTCAATCTTGCGGGGGCGTGTTAAGGATATA
CCAGATCCATTAACAGCTACCAAGTCAACTAACAGCTAGTCATATATTTGTTAGTCTGTT
ATTATCTTTTGTAAATnnnnnnATAATTTTCAAGTAgCTgTCATATATnnnnnnnnnnnn
nnnnnnnnnnTTTcTGTTATTATTcTGnnnnnnnnnnnnnnnnnnnnnTTGTAACAAAnn
nnCTCATCTCCTCCTTGTAAAGGnnnnnnnnnnnnnnnnnnnnATATACTAGATCCATCA
ACAGnAATGCnGTGtAcTAAnAaTAATTTTTGAGAAACCTATTAATGCTTTAnagncnaa
nannnnngtaaATCTTATCATTTTGAAAnnnanntnnncnanncannngnnnnnntannt
cnanacnatnacnnAAAATTAnTtGctAAtgAAtGGTAnnnaTaTTaaAAAGAACgnAAg
AgTTTAAnTTtttCtAAAGtannnnTnntAATtncAATActCATATCgntcnATaaAAgG
TtATTtTTgaTaAacaTATTAatTAttGnAttTAcaACnnnAnCaTATgnAtGtAtgaTG
AaCTncttgatnannanntannATTGCTGtGTTTGnn
>L1-2_rCom#LINE/L1
nnnnnnnnnnnnnnnnGnCnGtTnAAAAnTnnAAnnTTAnAcnGATTCgnnnnnnnnnnn
nnnnnannnnnCTCnAAnnTCAAnTtCTnnntATCtTAnTTATnnTGAagnAAAnTTGnT
nACTnGnAGAAnTnAAAAnCAgAAAnTAgTcnnAAnnnnnnnnnnnnnnnATCAAGTgnn
nAAgnTGAATTnCnnnGnAnAGnnCATGGGATaTGTGAATTAAnntGGATTnCAcnGnnT
ctTAAAnACTTGAAGATTnAATnnCnnnnnnnnnnnnnnnnnnnnnnTGATAATAnGGCn
nnnATTGAGATAGCAngAAaTnnTGTCCAnCATnATnnnnnnnaACatnTnnAGATnnAT
ngnCAnnTTTATCAAAnAAAAAAAngATCAAcAGGTAATCnAGTTnTngTTTnTTnnnnn
nntnnnnnnnnnnnnnntnnnnnnnnnnnnnnnnnnAAntnnGAAAATCAACTTGnTnnn
GCTnTTACCnAAngnTGTTAnTAGnAAAGnnTTTnnnAAATCnTATTGnCAnnnnnnAGT
nnGncATGTCAGAATCTTATnCTnnAACTTnAnGGnGAGnnnnnnnnnnnnnnnnnnnnn
nnnnnnnnnnnnnnnnnnnnnnnnnntnnnnnnTGTGGAAATCTGAAGAATCAGTTGTAG
ATATGGTTGTTGAAAGATAAGTTTGAATAGAAGTTAAGTTTGAATAGGTTTAACTAACTT
AACTTTGAATAGAATTGTATATCTGTTATAGTTGAGTTGTTAAGTAGCTAACTAAATATA
GAACTCTAATATATATACTTGTATCTTGTAATCAAAAAAAAAAAAanannnnnnnnnnnn
nnnnnnGnATGtntnAnATnATCTCCGTTTTAGGGTTTTGCATGnTTACATgATCtATAG
TCTTAGGGTTTTGCATGTTTACAnGgTATnAnAGnnTAnnnAnnGnAnnnnnTnnATCnT
TCAnATCTTnGAAAAAATTAnCnTAAnTATnAnCnTnnAAACACCTACAnnAATnATCAT
AnAACAAGAGAATGnATnnnnCCTTTCnTnATAGTnTnATTnTCnATGnnnnnnAAAnTA
ACTATCCTnTATGGTCTCAnnTGAnGGAGATGAnnnTAGnnnnnnnnGGGCAnnAAATAA
nGCTGnTntTnTAAnCGGGAnTGnAAAAnnGCcTGnnnnnnnnnnnnATgAAAATGATGn
GAAGCTTGCAGGCTGGGTTACTnACAACnAnnAGnnnnnnTGAAAAGnTnnCTCATnnAT
TncnnnannCnATCTCTTATGcAnAGATTCAnnnGTCTaGgAAnAGCAAAngAGnTtnAG
nAnGcAgTnTnGAnnnnnnnnnnnnnnnnnnnnnnnnnnnnnnnnnnnnnnAnaTTTTAT
GATGGTTCTnATGAAAnTnnnntgtnnnnnnnnnnnnTnanTTAAntnannAnTnnTTnA
nnnnTnannAannngnnnnnnnnnnnnnnnnnnnnnnnnTTnnnnnn
>Copia-41_rCom#LTR/Copia
nnnnnnnnnnnnnnnnnnnnnnnnnnnnnnnnnnnnnnnnnnnnnnnnnnnnnnnnnnnn
nnnnnnnnnnnnnnnnnnnnnnnnnnnnnnnnnnnnnnnnnnnnnnnnnnnnnnnnnnnn
nnnnnnnnnnnnnnnnnnnnnnnnnnnnnnnnnnnnnnnnnnnnnnnnnnnnnnnnnnnn
nnnnnnnnnnnnnnnnnnnnnnnnnnnnnnnnnnnnnnnnnnnnnnnnnnnnnnnnnnnn
nnnnnnnnnnnnnnnnnnnnnnnnnnnnnnnnnnnnnnnnnnnnnnnnnnnnnnnnnnnn
nnnnnnnnnnnnnnnnnnnnnnnnnnnnnnnnnnnnnnnnnnnnnnnnnnnnnnnnnnnn
nnnnnnnnnnnnnnnnnnnnnnnnnnnnnnnnnnnnnnnnnnnnnnnnnnnnnnnnnnnn
nnnnnnnnnnnnnnnnnnnnnnnnnnnnnnnnnnnnnnnnnnnnnnnnnnnnnnnnnnnn
nnnnnnnnnnnnnnnnnnnnnnnnnnnnnnnnnnnnnnnnnnnnnnnnnnnnnnnnnnnn
nnnnnnnnnnnnnnnnnnnnnnnnnnnnnnnnnnnnnnnnnnnnnnnnnnnnnnnnnnnn
nnnnnnnnnnnnnnnnnnnnnnnnnnnnnnnnnnnnnnnnnnnnnnnnnnnnnnnnnnnn
nnnnnnnnnnnnnnnnnnnnnnnnnnnnnnnnnnnnnnnnnnnnnnnnnnnnnnnnnnnn
nnnnnnnnnnnnnnnnnnnnnnnnnnnnnnnnnnnnnnnnnnnnnnnnnnnnnnnnnnnn
nnnnnnnnnnnnnnnnnnnnnnnnnnnnnnnnnnnnnnnnnnnnnnnnnnnnnnnnnnnn
nnnnnnnnnnnnnnnnnnnnnnnnnnnnnnnnnnnnnnnnnnnnnnnnnnnnnnnnnnnn
nnnnnAnnAGCnnAACAnGATCTnnTnTnTACnTACCTnGGAGGTnTGGACTCAAGCTAC
GAAnGCTTGAGATCACAGATCCTCCTnGGAGnnGAACTCCCCAAAATCGACGnTGTnATA
GCAAnnATACAGCGCGAGGAGACTCGAAGnAGCACnATGAACCCTGnCCCCGACCTCACA
GACAGCCAnGCCTnCAnCATCCGTCGAGAACCAGCCCGnnnGAGGGGAGGACCGAGCGCC
ATCGCnCGCTGTGACCACTGCCAAAnGCAGGGTCACTCCCGCGATGGTTGCTGGCACCTC
TACCCnCAnCTACGGCCATCTCGGGGGTGGGAAGGnnCTGGGGGAGTGAAGAAAGGGGGC
AnAGGAGAGAAAnGGGGTGGCGGCAGAAGAGAAAACCnTAGAGAAGGGTTAnATGnnnTC
GAGAGTGGGAGnGGGAGnnnnnnnnATnnnnnnnTAGGGTTAAnnGAGnnnTCGGGTGTA
TATACCGGGTCAGnnnnnnATAAGCAAACCCGACCCGACTCnATnnnnnnnnnnnnnnnn
nnnnnnnnnnnACCCGACTCnAnGnACCCGACCCGnCnnCGAnCAAnCCGACCCGACCCG
nCTTTCnGCTGnCTCCAATTCTGACCCGACCCGnCnnnGnCATGGATCCGACCCGACAGT
CTCnTTnCAACTnAAnCAATTACTGTCTCAAATCCAnGCTCTGGTTCAnAATCAACAACC
CAGTGGGTCAGGTTCGGTATCTAAnTCATTTAATTnTGTTCCAACAAAATTnAAnnCAnT
GCTCTAnTGATTGGATTATTGACTCCGGTGCCTCTGATCACATGACATGGGATTTAATGA
AATTGCAAAATTTCTCTCCCGnnAAAAAnTTTCAACATGTGACAGTCGCTAACGGnCACA
AAACTCCAATCCAAGGTAGTGGCAAnACTACATTACTCAACCAAnnTCTAAAnAATGTCT
TATTTATTCCTGAnTTTAAATCTAATCTATTATCCGTTGGnCGAATCACTAATGAATTCA
ACTGCAATGTTATTTTTTCACCTTCTTCTGTTATGTTTCAGGATCGCACTACAGGGACGA
TGATTGGTGAAGGATATTATGACAATGGTCTATACTATCTTAAGAACTCCACCAATCAAT
GTTTTGTGTCTGCAAAAACnGnCGATCAGGGCATGTTAATGCATTTACGTTTTGGACATC
CGTCCGACTCTGTCTTAAATACATTATTnTATTATAATTTAAATTCCAGTCATTGTGAGA
CTTGCAAATTTTCCAAACACACTCGTCTnCCTTTTCCTCTCTCATCTCGTACTTCTGAAA
AACnATTTGAATTAATTCACTCTGACGTTTGGGGCCCnGCCCCTGTTACTTCTTACAATC
ATTTTAGGTATTTTGTCACCTTTATTGATGATTACACTCGCACnACTTGGGTCTATTTAT
TAAAAGGnAAAAATGAAGTTTTCTCATGTTTTCAAGAAnTTCTTTCACTTTGTTAAAACT
CAATACACTGnnAGTATTAAAATTTTTCGTTCTGACAATGGTACAGAATATATAAATCAA
CACTTTAAAAACTTCTTTAAAAAGGAAGGCATTCTTCATCAGACTACATGCATTAATACC
CCTGAACAAAATGGGGTCTCTGAAAGGAAAAATAGGCATCTGCTTAATGTCACnCGnACC
CTACTTTTTCAAAATAATGTTCCCTCTATTTTTTGGTCnGATGCTCTCCTTACTGCTACn
TATCTTATTAATCGTCTTCCAAGTGCCAAACTCCACAATCTCAGCCCTTTAGAAATTCTC
AAAAGnCGAAAAATTGAGCTAGGGCACATTCGTGTTTTTGGnTGCACTGCTTTTGTTCAT
ATTAAGCGnCTTCACAAATTTGAnAAAAGCTCTGCCAAAACCATCTTTTTAGGnTACTCC
ATAGGCAAGAAGGGATACAAATGTTATGATCCCCTCACTCACAAAGTCTATGTTTCCAGG
GATGTCACnTTTTTGGAACACGAACCATATTACAAAnCTCATGATATTCATAGTACTAnn
CCnCAnCACTCTCATGGGCCATCCACnnnATTATTTCCGCATAATTTTTCTTTTTCAGAT
CTCAGCAGTTCCAGTCAGGACACTCATCCAGAGGGGGAGCCTCCTCCCGACTTAAGGnCA
ATCCCTTCAGGGGGAGAnACTATTGCnAGAAGCGAGGAAATTGCACCTCCACAAGAAGAG
ATTGCCTTAAGACGATCCACTCGAACAACTAGACCnTCTGTCAGGTTAAGGGATTACGTA
TCCCATAAGGTATCATATCCAATTTGCAACTTCATCACTTATGATCACATGTCTCATAAC
TATCAAGCCTATCTAGGAAATCTCAnGGCACACACAGAACCCACCTCATTCTATGAnGCC
AACACTAACCCAAAATGGTGTAAGGCCATGGAGGAAGAACTATCTGCCTTAGAAAAAAAT
AACACTTGGGAAATTGTCCCCTTACCATCAAATAAAAAACCTGTAGGATGTAAATGGGTT
TACAAGATAAAATTTAACTGTGACGGATCAATCGAGCGATATAAAGCCAGATTAGTAGCC
AAAGGGTTTACTCAAACCTATGGCGTCGATTACCAGGAAACCTTTGCTCCTGTAGCAAAA
ATGAACACTGTTCGTATTTTATTATCTGTTGCCACTAACTCAGGTTGGAGTCTATTTCAA
ATGGACGTAAAGAATGCCTTCCTCCAAGGAAATTTAGAAGAAGAAGTCTACATGACTCTT
CCTCCAGGTCACAAGTCCACATCAGACTCnTCATTGGTATGTAAGCTAAACAAAGCAATT
TATGGTCTAAAGCAGTCTCCAAGAGCATGGTATGCCAAGCTAAGCCTTTTCCTnCTTAAT
ATTAATTTCAATAAATGTACTTCAGATTCCTCAATGTTTGTnAAACACAnTCACTTATGC
ACCATTATTATCTTAGTATATGTTGATGATATCATCATAACCGGTAACAATAATGAAGAA
ATTGAAAAAGTTAAGnAAAAGTTAAAAAGGGAATTCGACATCAAGGACCTTGGTCAGCTn
TCATACTTTCTTGGAATAGAAATAGCCAAATCACAAAAAGGTCTATTTCTATCTCAAAGA
AAGTATGTACTCGACCTCTTAAAAGAAACAGGGAAACTAGGAGCTAAGCCTACGTCCACT
CCAATGGAAACTAATGTCAAACTCAACTTAGAAGATGGTAATCCATTAGATAACATAGGn
CATTATCAACGnCTAGTAGGnAAGTTAATTTATCTAACTGTnACTAGACCTGATATCTCC
TATGCTGTAAGTATGGTAAGCCAATTTATGCATGCTCCnCGTACCAGCCACTTGGATGCT
ATTGATAGAATnCTTAGATAnCTCAAAGGCACTCCAGGTCAAGGTATnTGGATGAAAAAT
AATnACTCTAACACTATAATTGGTTTCTCTGATGCAGATTGGGCAGGAAGCAGnGATAGn
AAnTCAACAACAGGTTTTTGCACnTTCGTAGGAGGAAACCTAGTAACATGGAAAAGTAAA
AAGCAAAGTGTAGTGGCAAGATCAAGnGCAGAGGCAGAATATAGAGCCATGGCATCCACA
GCAAGnGAnCTCACTTGGATCAAACAAGTACTCCTCGACATGAnAATTGATnnTAAAGAA
CCTATGTTGATGTACTGTGATAATCAAGCTGCnCGACATATTGCATCCAATCCAGTATTC
CATGAACGTACTAAACACATTGAGGTnGAnTGTCACTTCATCAGnGAGAAGGTACAnTCA
GGCGAAATTAAAACTCCATTTGTCAGGAGTCATGATCAGTTGGCCGACATATTTACAAAA
GCTCTnAATAAAAnTAGTCATCAGACCATTCTCAGCAAGATGGGTTCnATCAACCTCTAC
GAACCCAACTTGAGGGGGAGTGTTGAAAGnAGAAATAAAGAAAGnATGGCnnnnnCTCAG
ACACTGCACAGGCAGAAAAGCCTGTGCAGGGCnnnTCATCACAGGCCnTnnAGAAAGGGA
GCAACCATCCCTGTGACAGGGnAAGGCCACTCCAACCTTTCCnAGAnAAGAAAGGGACGT
TGGACAGAGATACCAAGGCAACCnnAAGTAGAATAGGCTACCGTTGTnTnnnATGTnTAT
ATAAATACCAnnAnAATCnAATTGTAAAAAnATCAGAATTnATATAnTCnnnnnAAnnnn
nCAATTCATCATnTCAnATTTTCnACAnnnnnnnnnnnnnnnnnnnnnnnnnnnnnnnnn
nnnnnnnnnnnnnnnnnnnnnnnnnnnnnnnnnnnnnnnnnnnnnnnTnnnnnnnnnAnn
nnTnnnnnnnnnnnnnAnnnTnnnnnnnnnTnnnnnnnnnnAnnnnAnnAnnnnnnnnnn
nnnnnnnnnnnnnnnTnnnnnnAAnnnnnnnnnnnnnnnnnnnnnnTnnnnnnnnnnnnn
nnnnnnnnnnnnnnnnnnnnnnnnnnnnTTnnnnnnTnnAnnnnnnnnnnnnnnnnnnnn
nnnnnnnnnnnnnnnnnnnnnnnnnn
>Copia-42_rCom#LTR/Copia
nnnnnnnnnnnnnnnnnnnnnnnnnnnnnnaanantatanntAtttanaTaTTAAgTatA
AaTtaAgcTaATgAttntTgtTtAtcAtTTcncAAATTTaaTTntaTgatataaAtTgtA
aaTaAAATcTtAggttTAaAAtTTcAGAnAGATnntnagacactAtnncnnggTgAAggt
gAAtTtcTaAtcagTgaaCTnntatAGTtaTtcngAAAaccTngcatantccannTnaan
CAnatAancgcTtAtnnnncnnnntaaAATggagaTgnnnnnnnAaTAAAttAaCAatTT
aTaAtAAttannnnnncaannnnnnnTaTGTaGGAAAATCTGTATTTTTGGGAAGTAGAA
TATTGAGTAATAAAACCATGTAAATTAGGAGAGATTAGTGGAGAGAAATTCTATATAACT
GTGTATTAGCTGTAGTGGTGCTAATTTGGTGTAAAATCTTATTCCTAGGATTAAGGATAT
AATTGTGTATAGTTTCCAAATATAGGCTGAAACCTGTTGTATATATTCCTTTTGATCAAT
GAAATAATTnATTCCCCTCATTCATCATTTTCAAGTTGGTATCAGAGCTTTTTCGCCTGA
TTTTTTTnTGTTTCATTTTTCCTCTTGTTTTACCCTGTCCCTTCATCATGTCTGACACAT
CATTAGACTCTACCATTAATCCTCAAACTACTGCCTCTTCATCCAAAAACAGAAACGAAT
CCTTGAAAACTGGGGTTGATTCTCACTCAATTCAGATTACTACCATTCGGCTGAATGGAG
ATAATTTTCTCCGATGGTCACAAGCAGTCCGgATGTATATtAGAGGTCGTGGCAAGATGG
GCTATTTAACTGGTGAAACAAAGGCTCCAGTAAGCACAGATCCTGCTTACgCAGCATGGG
AcGCAGAAAACTCCATGGTAATGACATGGCTTGTAAACTCAATGGAGGAAGATATCAGTT
CTAACTACATGTGCTATTCAACgGCACAAGAGTTATGGGAAAATATCAATCAGATGTACT
CTGATTTGGGAAATCAGTCCCGAATTTTTGAGTTGACTCTCCAAATTGGAGATCTACGTC
AAGGGGAAGACACTGTCACAAAATATTTCAATTCGCTTAAGCGAATATGGCAGGATTTGG
ACCTCTTCAACAGCTATGAGTGGAAATCAGCAGAGGATTTTCAGCATCATAAGAAAACTG
TTGAAGACAACCgAATCTTTAAATTTcTGGCAGGGCTAAACATTGAATTTGATGAAGTTA
GAGGGAGAATTATTGGGAGACAGCCTCTTCCTTCAATTGGTGAGGTGTTCTCAGAGGTTA
GAAGGGAGGAAAGCAGAAGAAATGTAATGCTAGGAAAGAAGGGTCCTGGAGTTGCTGTTG
AAGGATCAGCTTTAGAGGTTGCCTCGTCTTTCAAAACATCAACTTATCAaCgTAGAACAG
GAGAAAAATCCAGTGAAAAACCACAGGTCTGGTGTGACTATTGTAATAAGCCTCGTCACA
CTCGTGAAACATGTTGGAAACTGCATGGAAAACCTCCAAATTGGAAAAACAaagGAGGCG
AGAAGTCTGGACGAGGAGTTCCTACTGCTAATGAAGCTGATGCTGGCCCTTTCACCAAAG
AACAAATGGAGCATCTTCTTATGcTGCTGAAATCCAGTTCTACCTCATCTGACTTTCCTA
ATGCTTCTATGGCTCATCCAGGTATTGGATCTAAGGCTCTATTCAATTCTTTTTTGTCTA
ATTCCTCAACCTTTTcTGCTCCATGGATCATAGATTCTGGAGCCTCAGACCATATGACAA
ATTCATTTAAACTCTTCCAATCATATACACCATGTTCTGGAAATAAAAAGATcAAGGTTG
CAGATGGAGGTTTCTCTCCTGTTGCTGGAAAAGGTTCAATACAGATCTCAAAAAATATCA
ACCTGAAATCTGTTCTTCATGTTCCAAAATTAGCCTGCAATCTTTTATCAGTTAGTAAAC
TAACAAAAGATTCTAATTGTTTGGTTATTTTCGATGAATCTCATTGTGTTTTTCAGGACA
AGAATTCGAGGATGACGACTGGCAGGGGTAGAATGATCAATGGCCTTTACTGTCTTGAGG
ATAATTCACCTAGTGCTAAAATTGCTCAAGAGTCTAGTCGTAATATTTCCATATCTGCTT
ATGAACAAATAATGGTTTGGCATTACAGATTGGGCCATCCTAGTTTTATTTATCTAAAAC
ATTTGTTTCCTTTGCTTTTTAAGAATGTGACTCCCCTGAAACTAAATTGTGAAAGTTGTT
TGCTTGCTAAAAGTCAACGAAAATCTTATGTCCCTAGGCCTTATTTACCATCAAAACCAT
TTTATTTGCTTCACAGTGATGTTTGGGGACCCTCAAGGGTCACTACTGTTTCAGnAAAAA
AGGTGGTTTGTAACGTTCATAGACGACCATACTCGTCTATGTTGGGTATACTTAGTGCAT
AAGAAGTCAGAAGTAGCAACCATTTTtCAAAATTTCTATAACATGATAGAAAATCAATTT
CAAACAAAAGTAAGTATTTTGCGGTCTGATAATGGGACAGAGTATTATAATAGTATCCTT
GGAACATTTTTTAAAGAAAAAGGGATCTTACATCAGTCTTCTTGCACTGATACTCCCGAA
CAAAATGGAATTGCCGAGCGTAAAAACAAACATCTGTTGGAAGTCGCTCGTGCCATGATG
TTTTATATGAACTTACCAAAATATTTTTGGGGGGATGCTGTTTTAACAGCATCATACCTA
ATTAATAGGATGCCTTCTAAGGTCTTGCAATATAGTACTCCTTTAGAGTGCTTTAAAAAA
AAnnTTTCCTGAATCTAGAGTTAATTCAGATTTGCCTTTAAAAATATTTGGATGCACTGC
TTATGTGCATATTCCAAAGAAATCTCGGTCCAAATTGGATCCTAGGGCCCAAAAATGTGT
CTTTGTTGGTTATGCTCCAAATCAAAAAGGGTACAAATTCTTTAATCCTCTCACACGAAA
AGTCTTTGTCACTATGGATGCAACTTTTTTGGAAGGTCTTCCTTTCTTTAACAAACCTTT
GATTCAGGGGGAGAATTCTAGTGAATCAAnnATTTTTGGGAAATTGAAGCTTTACCAAAT
ATAATTTTTGAAACAGATAAGGAAATTTTTGAAACAGATAAGGAAACGAAGATCCCTCAA
TTTGATAGTGTAGAAACTGATATTGGTTTATCAGAGATGGAAATATTACGACAAGAGAAA
AATcGTTCCAATCTTGAGCCTGTGGTCTACACTAGGAAAAAAATTTCTAAAAAAGGTGAA
GGTCCATTGATTAGTCcAGCTCCTGTTCATGAGAAGTCCTCGAGTGAAGTCTGTCCAAAT
ACATCAGGTAATACTTCACCnTTTTTTTTCTTCTGCTGTTCCAGAATCTGACCCAGTTTT
AAACCCTATTCTTTCTACTCAAGAATCTGATCTTGATCTTCCCATCGCCATTAGGAAAGG
AACCCGTACTTGTACTAGACATCCAATTTCCAAATATGTGTCCTATGATAACCTTTCTCC
TAAATATAGAGCCTTTACCACTGAAATTTCAAAACTTGTGATTCCTAGAAACATTAAAGA
AGCGTTGGATGATCAGAACTGGAAATCTGCAGTGTTTGAAGAGATGaAAGCATTGAGGAA
GAATGATACGTGGGATGTGGTGGAGTTGCCTAGAGAGAAAAAGATTGTTGGGTGCAAATG
GGTGTTTACAGTTAAAAGCAAAGCAGATGGTACTaTAGAAAGGTACAAGGCCAGATTAGT
TGCAAAGGGTTTTACACAAACCCATGGAATAGATTATCAAGAAACATTTGCCCCTGTTGC
CAAGATAAATTCTATTCGGGTCCTTTTATCTCTTGCTACTAATGCAAATTGGCCATTGTA
CCAACTTGATGTGAAAAATGCCTTTCTTAATGGAGACCTAGAAGAGGAGGTGTTTATGAG
TCTTCCTCCAGGTTTTGAAGACAAATATGGTGTTaGAAAAGTTTGCAAACTGAAAAAATC
TCTTTATGGACTTAAACAATCACCAAGAGCTTGGTTTGAACGCTTCGGCAAAGCTGTTAA
AAAATTTGGTTTCTTACAAAGTCAGGCTGACCATACTCTATTCTATAGGCATTCAAAAGA
AAGTAAAGTTGCAATTTTAATTGTATACGTTGATGACATTATTTTAACAGGGGATGATTG
TGGAGGATTAGAGAAGTTGAAGAAGTTTCTGGCCAATGAGTTTGAAATCAAGGACTTGGG
AAACTTAAAATATTTTCTCGGGATGGAGTTTGCACGATCCAAGAAGGGAATTGTTGTAAG
TCAAAAGAAGTATGTGCTGGATTTGCTCAAAGAGACAGGTATGATGGGATGCAGGCCAGC
TGAAACTCCCATGGAGCCAAATTTGAAACTTCAACCAGCTAGTGCAGACAgAGTAAGAGA
CAGAGAAAAGTTTCAAAGACTAGTTGGAAGACTTATTTATTTATCACACACTCGGCCTGA
CATAGCATTTCCAGTAAGTATTGTTAGTCAGTTCATGCATTCACCAGGCCtAGAGCACTT
TGAAGCAGTTCATAGAATCCTAAGGTACCTAAAGGGAACACCTGGCAAAGGTATTTTCTT
TAAGGCACGAGGACATCTTCAAGTTGAAGCCTATACCGATGCGGATTGGGCTGGATGCAT
AACAGATAGAAGATCAACTTCTGGATATTGTACGTATGTGGGAGGTAATTTGGTGACTTG
GAGAAGTAAGAAGCAGAATGTTGTGGCAAGGAGCAGTGCAGAAGCAGAGTTCCGGGCTGT
TGCTCAAGGTATTTGTGAAGTGATATGGATTAGAAGAATATTACAgGAGTTGAAGGTTTC
AGAAGTACTTCCTATGAAATTGTATTGTGACAATAAAaCGGCTATTTCAATTGCTCACAA
TCCAGTTCTTCATGACCGAACGAAACATGTTGAAGTAGATAAGCACTTCATCAAAGAAAA
AATAGAAGGAGGTGTAGTCTGCATGACCTATGTGCCAACTAGAGACCAAGTGGCAGATCT
GCTTACAAAGAGTCTTCCCAAAAAACAGTTTGATTTGTTAGTAAGCAAGCTGGTGATGAA
AGATATCTTCAAACCAGCTTGAGGGGGAGTGTGGGAAAATCTGTATTTTTGGGAAGTAGA
ATATTGAGTAATAAAACCATGTAAATTAGGAGAGATTAGTGGAGAGAAATTCTATATAAC
TGTGTATTAGCTGTAGTGGTGCTAATTTGGTGTAAAATCTTATTCCTAGGATTAAGGATA
TAATTGTGTATAGTTTCCAAATATAGGCTGAAACCTGTTGTATATATTCCTTTTGATCAA
TGAAATAATTnATTCCCCTCATTCATCATTTTCAAGTaaannnnacnnnntnttannatn
nnnnntTActATAtCTnTCtAaTatnnggnnnnnnnnnnaagAatTcaGaActTAACCTa
agggnnnnTgatnnnaganntcaaAtTncaTcgTntAcTgTAgTcnTTCAaTGAtaAata
AAcaCtaGaaacgCAAAaCCtnnnnnnnnanancAaACtTatTTCAnttntATttntntn
tnnnnnnnnactnanntTatnTtaTaaagTTnTtGgtnnnnnnnntcctncaannnngcn
nnnnTAGAaaATctAaATTcactATatTtAccgTATttgtnatgagnnnannnnnnnAAC
aaagTctTATTaAtaAataAanatnn
>LTR-Unknown-4_rCom#LTR/Unknown
nnnnnnnnnnnnnnnnnnnnnnnnGGGTTGTTTTCTnATATTGAnAAATATACCCCTCTT
ACGGGGTTGTTTTCTCATATTnAnAAATATACCCCTnTTACGGGGTTGTTTTCTCATATT
nAnAAATATACCCCTCTTACGGGGTTGTTTTCTnATATTGAnAAATATACCCCTCTTACG
GGGTTGTTTTCTCATATTnACAAATATACCCCTCTTACGGGGTTGTTTTCTCATATTnnA
nAAATATACCCCTCTTACGGGGTTGTTTTCTnATATTnAnAAATATACCCCTCTTACGGG
GTTGTTTTCTCATATTnAnAAATATACCCCTCTTAnGGGGTTGTTTTCTCATATTGAnAA
ATATACCCCTCTTACGGGGTTGTTTTCTnATATTGACAAATATACCCCTCTTACGGGGTT
GTTTTCTCATATTnnAnAAATATACCcCTnTTATGGGGTTGTTTTCTCATATTGAnAAAT
ATACCCCTCTTACGGGGTTGTTTTCTnATATTgACAAATATACCCCTCTTACGGGGTTGT
TTTCTCATATTnAnAAATATACCnCTTTTATGGGGTTGTTTTCTCATATTnAnAAATATA
CCCCTCTTACGGGGTTGTTTTCTAATATTGACAAATATACCCCTCTTACGGGGTTGTTTT
CTCATATTnACAAATATACCCCTnTTACGGGGTTGTTTTCTCATATTGAnAAATATACCC
CTCTTACGGGGTTGTTTTCTnATATTGACAAATATACCCCTCTTACGGGGTTGTTTTCTC
ATATTnnACAAATATACCCCTnTTACGGGGTTGTTTTCTCATATTnAnAAATATACCCCT
CTTACGGGGTTGTTTTCTnATATTGACAAATATACCCCTnTTACGGGGTTGTTTTCTCAT
ATTnACAAATATACCCCTCTTACGGGGTTGTTTTCTCATATTGAnAAATATACCCCTCTT
ACGGGGTTGTTTTCTnATATTGAnAAATATACCCCTCTTACGGGGTTGTTTTCTCATATT
nAnAAATATACCnnCTnTTAnGGGGTTGTTTTCTCATATTnAnAAATATACCCCTCTTAC
GGGGTTGTTTTCTnATATTGACAAATATACCCCTCTTACGGGGTTGTTTTCTCATATTGA
CAAATATACCCCTCTTACGGGGTTGTTTTCTCATATTnAnAAATATACCCCTCTTACGGG
GTTGTTTTCTCATATTnACAAATATACCCCTCTTACGGGGTTGTTTTCTCATATTnACAA
ATATACCCCTCTTACGGGGTTGTTTTCTCATATTGAnAAATATACCCCTCTTACGGGGTT
GTTTTCTnATATTnACAAATATACCCCTCTTACGGGGTTGTTTTCTCATATTgAnAAATA
TACCCCTCTTACGGGGTTGTTTTCTnATATTnAnAAATATACCCCTCTTACGGGGTTGTT
TTCTCATATTnACAAATATACCCCTnTTACGGGGTTGTTTTCTCATATTnAnnAAATATA
CCCCTCTTACGGGGTTGTTTTCTnATATTnACAAATATACCCCTCTTACGGGGTTGTTTT
CTCATATTnAnAAATATACCCCTnTTAnGGGGTTGTTTTCTCATATTnAnAAATATACCC
CTCTTACGGGGTTGTTTTCTnATATTnnACAAATATACCCCTnTTACGGGGTTGTTTTCT
CATATTnAnAAATATACCCCTnTTAcGGGGTTGTTTTCTCATATTnAnAAATATACCCCT
CTTACGGGGTTGTTTTCTnATATTnnACAAATATACCCCTCTTACGGGGTTGTTTTCTcA
TATTnAnAAATATACCnCTnTTAnGnGGTTGTTTTCTnATATTnAnnnnnnnnnnnnnnn
nnnnnnnnnnnnnnnnnnnnnnnn
>Copia-43_rCom#LTR/Copia
nnnnnnnAnACAGTTGTGCAACTCAGACAACAACATnGAnnAnnTnAATTTTTnATGAAG
CTTCGTTnTnAATTTGAACATATTCGTGCATCCATTCTTAATCGTAAAACCAACCATTGC
ATTGATGACATCATGGCTGAATTACTTGCTGAAGAAACTCGCCTAnAGTCATTATCATCT
CATGATTCAACACAGGAnnnnTATGGCTCTTATTGCTAGCACTTATAAGCCCAAAGCTCG
TGACATTAGCAAGGTTGAATGTTTTAATTGTCATGAGATTnGGCACTTGGCTTCTCAATG
CAnGAAAAAGAAAGATTCAnCAGCTCCTTATTGTnGTTATTGCAAGAAAGATGGGCATGT
CATAGAGAATTGCAGAAAACGGCCGCCACGATAAAATTTTAAAGCATATGCTGCCTCATC
CTCATCCAACGGTACCGTTGCAGCCGTACCTTCTGATTCATCTGATAACAATTCTGGTCA
GTGTTCAACTCTTTCTCnAGAATTATTGCAACAAGTCATTCAAGCTCTTCATGCCTCTGG
TATTGGTAAGATTACTTCAAAACCTCTATGGATTTTAGATTCAGGAGCAACACATCATAT
GACTGGTAATCTGAGTACTCTTCATCATTCTATTCCTTATGATAGAGGTGAAACTATCAC
CATTGCCAATGGAGAAACTATTCCTGTAAAAAGAATTGGTTCACTAACCATTAAACCTCC
TGGCTCACCATCTTTATCTCTTTCTAATGTTTTCTATGTTCCTAAACTCTCAGCCAATCT
CATTTnTGTAAGCCAATTGGTGAAAAATAATTGCATTGTCTCATTTTTCTTCTCTGGTTG
TATCATACAGGACCTACGGACCGGGAAGGTGATTGGGACAGGCCATAGGAAAGGGGAACT
CTTCGTCTTGGATTTGGGACATTCTTCCAACTCAGCTACTTGTTTACTTGCTCCATCCTC
CAATGATATGAACTCAGCTAATAAACTTTGGCAGCTTTGGCATTGTCGTTTAGGACATCT
TAATTCTTCTAATTTACGTTCTTTATTTTCCTCTGGTGTGTTGGACAAATTTAATCAAAA
ATCAGATATTAATATGTCTTGTGAAGATTGTGCTCTTTCAAAAGCTCATACATTGCCTTT
TAGCCGTAGTCCAAATTTTGCTTCTTCTCCATTTGACATTATTCATTCTGATGTATGGGG
TCCATCTCCTGTTGCATCTTTAACTGGAAAATTATATTATGTTCTCCTTATTGATGATTG
GTCCCGTTTTTCTTGGGTGTATTTTTTACGTnGCAAATCTGAAGTTATGGAAGTTTTTAA
GAACTTCCATGCCATGGTGAACACTCAGTTTAACAAAAAGATTAAGATTTTTCATACAGA
TTCAGGGGGAGAATATGTTTCTACTGAATTTTTCAAATATCTATCTTCTGAAGGGATCAT
TCACCAGTGAAGTTGTCCTCATCAGCCACAACAAAATGGCATAGCTGAGAGGAAGCATAG
ACATATTTCAGAGACTGCTCGAGCTCTTCGGCTGCATGCCAAATTACCCAAGATATTTTA
GGCTGAGAGTATTTCCACAGCTGTTTACTTGATTAATCATCTACCCACTCCATTGTTAGG
TAACATCTCTCCTTTGCAAAAATTATTTGGCTATCCTCCCAAGTACAATCTACTTCGAGT
TTTTGGATGTACTTGTTATGCTCTTTTGCCACCTTCAGAACGTTCAAAATTGGATGCAAA
ATCTGTTCGTTGTATATTTTTGGGATACTCTGAGACTCAAAAAGGTTACCGATGTTATGA
TTGGGAAGCAAAGAAATTAAGGATTTCTAGAAATGTCATATTTTTTGAAGATACTTTCTA
TTTTTCTACTTCCTCTTCTTCTTTGTCATCTGTACAAACATGTGTTCCTTTGTCTTGCTT
TCCTAACCATGTGCAGACTATCTTGACGTACCAGCGAAGGCCTCGAGTTCCCCCAACTAT
GCCTCTACCTTCACCAACTCCGGATTCAGGTAATCTTCCTTCCTCTCCTCCACCACCATT
ACTATCCACTCCACCATCATTAATACATACTTCGCCACCATTACCACCCACTGCACAACC
TTTACTTCGAAGAACCACTCGTGTAATTAAAGCTCCTGATCGTCTTTGTTTATTTACTGC
ACTTGATCCTTTTTATATTCCTCGATCTTATAAACAAGCAGTAGAAAGTGCAGAGTGGTG
CAGTGCTATGAATGAGGAACTCAAGGCCTTAGAAAATAACCAGACATGGGAAATGGTTCC
TTCTCCTATAGACCATCCTGTGGTGGGTTGTCGATGGGTCTACACTGTTAAAGTTAAGGC
TGATGGTTCATTAGATCGTTATAAAGCTCGTCTGGTAGCTCAAGGCTTTACTCAAGAATA
TGGCATCGATTATGATGAGACTTTTGCTCCTGTTGCAAAAATGACTACTGTTCGCACTTT
GATAGCCATAGCTGCAGTACAAAATTGGGACATCACCCAAATGGATGTCAAAAATGCTTT
TCTCAATGGTGATTTATCTGAGACCGTTTATATGCGTCCACCACCTGGATATCCTACAGC
ATCAAATATGGTTTnCAAATTATGCAAGGCTCTTTATGGCTTGAAACAAGCACCACGTGC
ATGGTTTTCCAAATTAAAAGGTGTGTTGCTAGCCGCTGGTTATCAACAAAGTCACAATGA
TTACTCCTTGTTTATTCATTCCTCCCCTCAAGGCAAGGTTTTTGTTCTCATCTATGTTGA
TGATATTTTAATAACCGGGGGTGATTCTTCACAACGCCAACAGCTCAAGACTCTACTTCA
GCAATCTTTTCAAATGAAAGATTTAGGGCCTGCTGCATATTTTCTTGGAATTGAGATTTT
TAGATCTTCAACTGGGTATTTTCTTAGTCAGCGGAAATACACCAAAGACCTTATTAGTTT
GGCTAGTCTTACTGATGATAAAGTTGTGGATACTCCACTTGAGCTTAATGTCAAATATAG
TCGCACTGATGGTGAACCACTTTCTGATCCAGCTCTTTATCGCAGTATTGTTGGTAGCTT
GGTATATCTCACTGTTACTAGACCTGATATTGCACATGnTGTGCATATTGTTAGTCAATT
TATGTCAGATCCTCnTATTTTACATCTCACTGnCGTTCACCnTATCATTCGCTACCTTCG
ATCTACTTCAACCATGGGTTTATATTATCCTTCGAGTTCTTCTTCAGTTTTACATGCCTT
TTCTGATGCTGATTACGCAGGTTGTCCAGATACTCGACGATCTACCACnGGATATTGCAT
TTTTCTTGGACAGTCTCTTCTTTCTTGGAAGTCCAAAAAGCAGCCAACCGTGTCCAAATC
TTCTACTGAATCAGAATATAGATCCATGTCATCAGCTTGTGGTGAAATTATTTGGCTACA
AAGACTGTTACAAGATTTTGGCATTTTCCTTACCTCCCCCACTCCTTTGTATTGTGACAA
TGAAAGCGCCGCTAAAATTGCTAGTAATCCGGTTTTTCACnAACGTACTAAGCACATTGA
AGTAGACTGTCATTTTGTTCGAGAGAAGTTTGAACAAGGCCTCATTACTCTTCCTCATGT
TTCATCTCGAGAACAATTGGCTGATTTCTTTACAAAATCACAGACCAAATCTTCTCACAA
CTTTTATCGCAACAAACTGATGTTGTTCCATCATCAGTTTGAGGGGGAGTATGAAAGGAA
AGAGCAGAAATTAAAGTAATTGCCAGATTTGCCATTGTAAATTAACTGCTACATTTATGT
ATATATTAGCTGnTGTAATTGTGCAATATATATTAGCTATTATTGACTTTGTACAATATA
AATACAGGGCTGTTGCCCAAGAATAAATCATCCAAAATCATTCTCATCTTGTCTCTTTAC
TCATAGTATTCTTTGTnnnnnnnnnnnnnnGnnnnnnnnAnCAnAnAnAnnnnnnnnCnA
nnnnnnnCTnnnnnnnnnnnnnnnnAnnnAnTTAnAAnTnnTnTCGTTTGTnTTAAnnnT
TnCnCnnnnnAnnnTnnnTnTTTAnnATnnnnnnnnnnnnnnnnnnnnnnnAnTTnnnnn
nAnTnTnnnnnnnnnnnAnTnnnnnnnnnnnAnnAATATAnnnTnTATATCAnTnnnTTT
nnnnnTTTGAnnATAGTnnnnnnnnnnAnnnnnnnnnnnnnnnnnnnnAnTnnTCnnnTT
TCTAAGTnnnnnAATTnnnnnnAnnnnnAnnnnnTTnTnAATnATTCAAGGAnnnnnnnG
nnnAnnnAnAnnAnnAnnTn
>Copia-44_rCom#LTR/Copia
nnnTGGATTTTGCTGAAATTTTnTCAGCTTGTTGAGGACATAnGGGGCTACATTnTnACC
GnTCGGATCGTCAATTGGAGCTCCGGTTCATCAGGAATTGTCTCTGGACAGAGCTGCTnT
TTTTGGGTGAATTCTACACTTTTTTnTTCTCTATTTnAATTCTCTTATTGTTGGTnTTTG
TTGGTGGGTTGTGAATCCTTTGTnGACTGATTTGGGGTTCTTTTTCCCTCAATTTATAAA
TAnnnnnAGAAAAGTTAAGGGTGGACTCCTCAAAAGGTCCCGTGGTTTTTACTCTTCACA
TCGAAGGGGTTTTCCACGTATAAATCGTGTGTGTTGTTTGCTnTTATTTTCTTnnTTnTT
ATAGCTAGTTATTTACTGCATTTAGTTGnTGGTTTCCTTTGTTAATTTGGTTnGTGnGAC
AATTTGGnTTGATTGGATTGnAnTAATTGGTTGGTTGTCTTGATTGTnTGACATTGTGGG
TGTCGTTGTGACCCCCTTnCGATCCnTACAACTTGGTATCAGAGCCGGAAGTTAATTAGT
CnnATATTATGGAGTCGAGTAGTAGTAGTTCnATGGTTAAATTGACATCAACCAATTATT
CTATTTGGAGACCTATGATGGAGGACTTGTTATATTGCAAGGACTTGTATGACCCAATTG
AAACTGnCACTnATTCGGATGGTAnTGTTnCTAAACCnTCTAAACCAGATAAAATGGAAG
AAAAAGAnTGGGTAAAGTTGAAAAGAAAGACTTTGGGGACTATTAGGCAATGGGTTGACA
TTAGCATATTCAACCATGTGTCACAAGAGTCCGACCCTTATGATTTGTGGAAGAAGTTGG
AAGGTCTATATGAAAGnAAAACTGCTCATAACAAAGCTTCACTAATTAAAAGACTTGTTA
ATTTGAAACTTAAAGGTGGGAAGTCTGTTTCTGAGCATCTTAGTGACTTCCAGGATATTA
TTAACAAGTTGACTACTATGAAGATTGTTCTTGATGATGAGTTACAGGCTTTGTTCTTGT
TGAGTTCTTTGCCAGATAGTTGGGAGACCTTGGTTGTGACTATTAGTAACTCTGCTCCGG
ATGGTGTGCTATCTTTAGATGTGATTAAAGAAAGCATGTTTAATGAAGAGATCAGAAGGA
AGGAGATGGGAGTTGACAATTCACAAGCTCTTGTTGTGGAGAACAGAGGAAGAAGCAAGA
GTCAGGGTCCCAAAGGCCGTGGTAACTCAAGGAGTAGGTCCAAATCTAGTGATGGnAAAA
ATGTGGCTnnnACATGTCATTACTGCAAGAAGCCTGGTCATATCAAGAAATATTGTTTCC
GCTTGAAAAnAGAACAAAGnAAGAAGCATGATTCACAAAAGGAGGGAGATGACAAAAATA
CTGCAGCAACCGCTTCTAAAAGTGATGATGAGGTCACCTTnATTTGTGCAACTAGTGAGT
GTCATCATGTTGATAGTTCAnACACAGAGTGGTTAGTAGATACAGGTGCTTCATACCATT
GTGTTCCTAGAAGGGAGTTCTTCATGAATTACCAAGCTGGTGATTTTGGCAGTGTCAAAA
TGGGTAACnAGAGCTCAGCAAGCATTGTTGGGTTAGGTGATATTTGTGTGAAGACCAGTG
TTGGGTGCATGCTTACATTGAAGAATGTGCGCCATATTCCTGATCTACGCCTTAAnTTGT
TGTCTGCTAATGTTCTTGATCAAGAAGGATTCAGACACACCTTTGGTGATGGTAAATGGA
AATTGTCCAAGGGTTCTATGACAGTTGCACGAGGCGAGTTGTGTTGCTCTTTGTACAAAA
CATATTTGAGTGTATGTTCTGGTGAGCTCAATGCAGTGGAAGAGAAGAATTCTCCTAACC
TGTGGCATnGTAGATTGGGACACATGAGTGACAAGGGTTTAAAATGTCTAGCAGGTAAAA
CTCTCATTCCTGTTGATAnTnCAATTnCACTTGACCCTTGTGATCATTGTTTGGCAGGCA
AGCAACATAGAGCTTCTTTTTCAAGGAAGTCTACTAGGAGACAAGCTAAGCTTGAGCTTG
TTCACTCTGATGTTTGTGGTCCCATTGAAGTGGAGTCTAATGGTGGCAACAGATACTTTG
TCACTTTCATTGATGATGCTACTAGAAAAACTTGGGTTTATATGTTGAAGACCAAGAGCC
AAGTGTTTGAAACATTCCAGAAATTTCATGCTATGGTGGAAAGGGAGGCGGAAAGAAAAT
TGAAGTGTCTTCGTTCTGACAATGGTGGTGAGTACACTTCACATGAGTTCGAGAACTATT
ATTCACGTCATGGCATTCGACATGTGAAGACAGTTCCTGGCACCCCACAACATAATGGTG
TTGCAGAGAGGATGAACAGAACCATTGTAGAGAAGGTGAGATGTATGTTGAAGATGTCAG
AGCTTCCTAAGACATTTTGGGCTGAAGCAGTTAAAACTGCAGTGTACCTGATCAACCGnT
CTCCATCCATTCCTTTGGGTCTTGATATTCCTGATAGAGCATGGAAGGGATGTGATCCTA
CATATTCACATCTTAGAGTTTTTGGATGCAAGGCATACATGCATGTGCCAAAAGATCAGA
GATTGAAGCTTGATTCCAAGACTACTCCATGTGTGTTTGTTGGCTATGGTGATGATGAGT
ATGGGTTCAGGCTTTATGATCCCGAGAAACAGAAGGTAGTGAGAAGCAGAGATGTGGTAT
TCTTTGAGCACGAnAnGGGTGCAGATCTTCTGAGTGCAAGGTATCACACTAACTCAGATT
CATCTGTTGATACTACTGATGTTTCTTnTGTTCCTACTTCTATTTCTGTTGAACAGCCAA
CACATGAGAATGTTGAAGCAACACnnnACGATGGTGTTGATGAGGTACAACCTGATGATG
ATGGTGATGTACCAGAATTTGATGAnnnnnnTAATGATGCTCCTGATGATGCTCAATCAG
AAGAAGnnnnnnnnnnnnnnnnnnnnnnnnnnnnnnnnnnnnnnnnnnnnnAAGAGGTTT
ATGATCAGGGGGAGCAACCTACCCCACCGGTGGATGATGTACGAGTTCGAAGGTCAATCA
GAGATCGCAAACCTTCTTCTAAGTATCCCAGCTCAGAGTACATCCTAATCACTGATGAGG
GGGAGCCCGAGAGnTTTCAAGAAGTGATGTCTAGTGAAGATAAGGATCTTTGGCTCGAGG
CTATGAAAGAGGAGATGGATTCTTTGATGAAGAATnAGACTTATGAGTTGGTGAAGCTTC
CTAAGGGCAAGAAAGTTTTGAAGAACAnATGGGTTTTCAAGAACAAGAAAGATGGTGAGA
AGATAGTGAAGnGGAAAGCTAGATTGGTGGTAAAAGGATGCAACCAGAAAAAGGGCATTG
ATTTTGATGAGATCTTCTCTCCGGTTGTCAAGATGACTTCTATCAGAACTnTTTTGGGGT
TAGCTGCnAGTCTTGATCnTGAGTTGGAGCAGCTTGATGTGAAAACTGCTTTCTTACATG
GTGAnTTGCATGAAGAAATCTACATGGAGCAACCTGAAGGCTTTGAAGAAAAGnnnAAAG
AGAAACTTGTTTGCAAGTTGAAGAAAAGTCTTTATGGGCTTAAACAGGCACCAAGGCAnT
GGTACAAGAAATTTGATTCGTTTATGACTAGTCATGGTTATAAACnAACTTnTGCAGACC
CTTGTGTnTATTTCAnAAAATTCnCnGGTGATAAnTTTATTATCCTTnTTTTGTATGTGG
ATGATATGCTGATAGTTGGACAAGATGnAGAGATGATTAGCAACTTGAAGAAAGACTTnT
CCAGGTCATTTGACATGAAAnATTTGGGCCnTGCGAAGCAAATCTTAGGCATGnAGATTG
CTCGTGATAGGAAAGCTGGAAAGTTGTGGTTATCACAAGAAAAGTATATTnAACGAGTGC
TTGAAAGGTTCAATATGAAGCATGCCAAGCCTGTTAGTACACCATTAGCAGCnCACTTTA
AGCTAAGnAAGAGAGCTTGTnCTACAACAnnGAAGGAGAAAnCAAGTATGTCnTnTATTC
CTTATTCTTCTGnTGTTnGTTCTTTGAnGTATGCTATGGTGTGTACTAGGCCAGATATTG
CAnATTCTGTTGGTTTGGTGAGTAGATACTTATCCAATCCGGGTAAGGCTCATTGnGATG
CAGTAAAGTGGATCTTnAGATATTTnCnTGGCACCTCTAAACTTTGTTTnTGTTATGGAG
GTGGCAAACCTATTCTTGAGGGTTATACAGATGnAGAnATGGnTGGTGATCTTGATAACA
GAAAGTCTACCTCnGGTTATGTGTTCACATTTTnAnGGGGAGnnATTTCTTGnCAATCCA
AGTTAnAnAAGTGTGTGGCTTTGTCAACTAnCGAGGCAGAGTATATAGCAGnTGTGGAAG
CAAGTAAGGAAATGCTTTGGTTnAAGAGGTTCTTTnAAnAGTTGGnTTTGAAGCAAGGTG
AGTATGTTGTATTnTGTGATAGTCAGAnTGCTATGnATTTGAGTAAGAACTCTATGTATn
ATnCTCGTACCAAnCATATTGATGTTnGATATCATTGnTTGCGAAATGTGATnGAGGAGA
AGAAAATnAAACTGAAGAAAGTCCACACTGATAAGAATGnTGCAnACATGTTAACAAAnA
TnGTTCnCGGAAGCAAACTTGAAGTTTGTGGTAAGCTTGnnnnAATGAGCnTCAAnnnAT
GATTGAAGnnnGATCGTCTTCnCCGTGTTnGnnTGnnGGGnGAGATTTnTTATnGGTCCA
GCCCATCTTGCAATAnTTTnnnTTnnTTTTGGACACATnTATTATGGGCTTTTATGATGG
AnTTGTTATGnCTTATTTTTnnGTCCAnTTTnnCATGGnTTTTnTGGCTTCCAAGAGAAn
CTTGTAnAnGCTATTGTnTAGACACTTAnnGTGTGAAGGGAGCAnCAATTTTnAGATTnA
AAACAnACACAAAAGAGAGAGGAAACTnGAnAGTTnCAAAGGnTnnTnTCCnGCTCGTTT
TTnTnAGCACnAGTCnTAGTGnTTTnnTCnnCGGAGAAGATnCCACCGTTGGATTTTnCT
GAnAnTTTnTCAnCTTnTTGAGGAnAnAnGGnGCTAnATnnTGACCGnTCGGATCGTnAA
TTnnAGCTnnGGnnCATCGGnAATTnTCTCTGGACAnAGCTnCTGTTTTTGnnTnAAnTn
TAnAnnTTTTTGTTnTCTATTTCAATTCTCTTATTGTTGGTGTTTGnTnGTGGGTTnTnn
nnnnnnnn
>Copia-45_rCom#LTR/Copia
nnnnnnnnnnnnnnnnnnnAnnnnnnnnnnnnnnnnnnnnnnnnnnnnnnnnnnGnnnnn
nnTnTnnnnnnnnnnnnnnGnAnnnnTTnATnnAnnnTnnAnnTnnAnnnnnnnnnnnnn
nnnnnnnnnnnnnnnnAnnnTAnTAnnATnnnnnnAAnnTTnnnAnnnnnnnnnnnnnnn
nnnTnAnnnnnnnnnTnnAnnnnnnnnAnnnnnATnnnnnnnnnnnnnnnnTnCnnnnnn
nnnnTTnnAnnTTTnnnnTnnAGnnnnnAnnnGAnnnnnnnnnnnnnnnnnnnnnnnnnn
nnnnnnnAnnnTnTTnnnnnnnnnnnnnnnnnnnnnnnnnnnnnnnnnnnnnnnnAnnnn
AnTnnnCnnnnnnnnnnnnnnnnnnnnnnnnnnnTGnnnnnnnnnnnTGTTGGAATAGGA
AATATTGACCTAGCTGTAAATATAGGAATTCTAGGCTACATTAAAGGAGATTAGGCAAAT
CATTAGGCAGATTTCTTATATAnnnnnnnnnnGCTGTGATTATGTTCTTTCTTTATTTAG
GTGATGTTTGTACCTATATATATnTACAATGTAATACATGTAAATTAAGnAGCAATACAA
CCTATCTTTTCTATTTATTTGCATGGTATCAGAGCCATCCGnnAAAAAAAAAAAAAAAAC
CCTAGCCTCCTCAAAGAAAAATCTAGCCACTGCAATTCCACCATGCCTGCAACTCCATCT
GATGGGTCAGTCACTAATCCTACTTCTGAAATACCTACTTCATCCAATCAACAAAAAATC
TTAGCCACATCTGATTCTCATTCAGTCCAAATAACTACTGTTAGGCTGAATGGAGAGAAT
TTTCTACGCTGGTCTCAGTCTGTGCGTATGTATATTCGAGGTAGAGGGAAGAGTGGATAC
TTAACTGGTGAGAAGAAGGAACCAGACATGGATGACCCATCCTATTCTTCTTGGGATGCA
GAAAATTCCATGGTTATGACATGGCTAGTCAACTCCATGGAGGAAGACATAAGTTCCAAT
TACATGTGTTATCACACAGCAAAGGAACTTTGGGATAATGTCAATTTAATGTATTCAGAT
CTGGGAAATCAGTCTCAGATATATGAAATCATGCTAAAACTAGGGGAAATCCATCAAGGT
GAGGATAGTGTCACCAAATATTTTAATTCTCTGAAACGTCTATGGCAAGACTTGGACTTG
TTTAACTTTTATGAATGGAAATCCACTGATGATTGCAATCATTACAAAAAAAAGGTAGAA
GATGATCGCATTTTCAAATTCCTCATGGGACTTAATGTGGAGTTTGATGAAGTGAGAGGG
CGAATCATTGGGAGACAGCCCCTTCCATCTATTGGCGAGGTATTTGCTGAGGTTCGACGT
GAGGAAAGTCGCAGGCTGGTTATGTTGGGGAAAAAAGGCTCAAACAGCAGCACTGAAAAT
TCTGCATTAGCAGCAGCTGAATCCTATGCAAGAAAAGTGAAGAAATTTGATGAAAAGCCC
CGTGTTTGGTGTGACCACTGCAACAAACCAAAGCATACACGTGAAAACTGCTGGAAACTT
CATGGAAAACCAGCTAACTGGAAGGGAAAACATGAAGGCAAGTTCAATCGGACTCCTTCT
GCGAATGAAGTTGAAGCTGTCCCCTTCACTCCACAACAAGTTGATCAAATACTAAAGCTG
CTGAAATCTAATTCTGGATCATCTGGTACTCCTAATGCTTCCTTGGCACAAACAGGTAGA
AATTTAAATGCCTTATCCTGTGTGAGTCTAACTGCTCCATGGATCATAGATTCTGGAGCA
TCTGACCATATGACAAGTGTCTCAAGTTTATTTCATACTTATGTTCCTTGTTCTGGTCAT
GAAAAAATTCGTATAGCAGATGGTTCTTACACACCAATTGCTGGTAAAGGTACAATCAGT
TTGTCAAAAACCTTGACTCTTAAATCTGTCCTCCATGTACCTAAACTTGCATGTAATCTA
TTATCTGTCAGTAAACTGTCTAAAGATTCCAATTGCCGTGTCATTTTTTGTGACTCCTAT
TGTGTGTTTCAGGACCAGAATTCGGGGAGGAAGATTGGCAGTGCTAGGATGATAGATGGG
CTCTACCATTTTGAAGCTGAAGCCTCCAAAGATGAAAAACCTCATGGACTAAGTAGTGTT
AGTTCTATCTCTGTTAAAGATAAAATCATGCTTTGGCATTATAGATTAGGGCATCCTAGT
TTTTTCTACCTTAAAAGGTTGTTTCCTACTTTATTTAAAGGAATAGATTGTTCTTGTTTT
CATTGTGAACATTGCATTTTATCAAAAAGTCATAAGCACATTTATCATTCAAAGCCTTAT
CAACCCTCAAGGCCTTTTTATTTAATTCACAGTGATGTGTGGGGTCCCTCACGGATCCAT
ACTTATTCGGAAAAAAAATGGTTTGTCACATTTATCGATGATCATACTCGATTGTGTTGG
GTTTTTTTAATGACTAACAAGTCTGATGTTAAGACGATCTTTCAAAATTTTTACGCTATG
ATTGAAAATCAATTTCAAACTAAAATCAGTACCCTACATACTGATAATGGTACAGAGTAT
TTCAATGAAACGCTTGGAAAGTTTTTAAAAGACAAAGGTATTCAACATAAATCTACTTGT
GTTGATACGCCCCAACAAAATGGTATAGCTGAGCGCAAAAATAGACACTTATTGGAAGTG
GCTCGTGCTATTATGTTCTCTATGTATGTACCTAAATATTTATGGGGAGAAGCTATTTTA
ACTGCATCATATTTGATTAATAGAATGCCTACCCGTGTTCTTGATTTTACTACTCCCCTT
GAATGTTTTCAACGTTACTTCCCACAACATCGTCTTTCATCCAATTTACCTCTTAAAATT
TTTGGTTGCACAGCCTATGTCCATTTATCTAGCAACAAGGATCAATCCAAACTAGATCCA
AGGGCTGAGAAATATGTTTTTGTTGGTTATGCATCAAATAAGAAGGGGTATAAGTTTTTT
AATCCCCACAATAAAAAGGTCATAATTTCTATGGATGTTATCTTTCTTGAAAATCAGCCT
TATTTCAAAAGGAATTTTCTTCAGGGGGAGCAATTAGAGGAAGAAAATAAATGGGACAGC
ATTGTTTTACCCAAAATTGTGGCTTCTACGCCAAATATTTTTAAAGATAAAACTTCTATT
TTGTCAAGCAATATTGAATCTATGACAGAGAAAGAAACACTTCCAAATAATGAGCGTGAG
GTTCTTGTTTATACAAGGAGAAAGGATCACAAAAAAGGTAGAGAACTCATCATCTCCTCA
GCACCTAGTCAATCCACTCCGAATTCAGGTACTCAAGATTCTCCTCAAAATAATGGTTCT
TTTGATAATCCTCAAAAATCACATGAATATTGTGATCTTGATGTCCCTATTGCACTTAGA
AAAGGAACCCGTTCTTGTACTAATCATCCAATTGCAAATCATTTATCTTATAATAAACTC
TCCAAGAGTCATATGGCATTTGTGTCAAAAATCTCAAATCTGTTTATTCCAAGAAATATT
CAGGAAGCACTTGATGATCCAAATTGGAGGATGGCAGTAATGGAAGAAATGGGTGCGTTG
AAAAGGAATGGGACATGGnAAGTGGTAGAACTCCCCAnn
>Copia-46_rCom#LTR/Copia
nTGGCTCGATCTACTCGAAAGGTTTTCTCAAACTAATTCAGTAnAATTATTCAATATCGA
AAGTTCTATCCATGCATGCACACAAAAATCnGAATnTGTGACTGCTTTCTTTACCAAGCT
GAAAACTCTTTGGGATGAGAAAGATGCACTTAATGCATTCCCACCATGTCATTGTGAAGC
TGCCTCCCAGATCAAGACCTACCTAGAATCTnAGAAAACTATGCAATTCCTAATGGGATT
AGGAGAACAATTTGCAAGTGTACnTAGCATGGTCATTAGCATGGATCCTTTGCCCGGGAT
CAACAAAGCTTACTCAATGGCTTTACGCCATGAAAAACAAGTTGCTGCCTCTATTCCCCA
ACCTGCTGCAGAAACATCGGCAGCTTACATGATCAAGAAACCACCAACAAGGTATCAACG
TTCAAATGATAATGAAACTAGAGnTGGAGAAAGGAAGTGTGATAAATGCGGGATGAATAA
CCATTnAACCCAACAATGTCGAGCACACCTCAAATGCACCTACTGTAATGGTGAAAGGCA
CACATGGAAATACTGCAGAAAGCGGAAAGCTGCACTTGAGACCAAnGAGGGACAnATTAA
CCATAACAATTCCACCACAGATACAAATCAATTTCCTCTTTCACAAGATGAATGTGGACA
GATGATAGACCTCCTCAGCAAATTCAAGAAAATGTCCCCAGACACAnAAGCTTATAACAC
ACTGCTTCGCAACATGAACACACACCAGTCTTCATCTGCTAACCATGCCGCTACATATGA
GGAGTTTACAGGTACACAACCAAACTCAGCTTGGATCCTTGATAGTGGTGCTAGCGACCA
TATTGTGTGTGACCCCAAACTCCTAACCACAGTCTCACCTATCACTACACGGGTTGTGCG
ATTGCCTGATAGCAAGATCTATAnTGTTACACACATAGGCACTnTGGTGTTCTCTCCTAC
GCTCACACTACACAACGTCCTATGTCTTCCATTATTTCATGTGAATnTGGTCTCCATCAG
CAAACTAGCATACGATTCATTCTTCATCACCATATTTATCAnACAACTTTGTTTCATACA
GGACCTACAATCnGGGAAGACGATTGGGATGGGAACTGAATGTGAAGGCCTATATTACCT
CAGCACTCCTCATGGAAAACTTGCAAAGTGCAACGTGATACAAAAGGCATCAGCTCCCTT
ATGGCATTGCAGACTCGGACATCCAGCAAACAAAGTCATACCCCTCTTCCCnTTTCCTTA
AGAATATAGAACCAGCAGTTAGTACATGTGATATATGTCCATTGGCCAAGTTAACCAGAC
AACCATATTnAATAAAACCTTCCTTTAGAGATACATGTTTTGATTTGATTCATGTTGACA
TATGGGGAGGCTACCAAATTCCCACATTTTCTGGTGCAAAGTACTTTCTCACAATTATAG
ATGATCACTCACGATGCGTTTGGATCTACCTTATGAAACACAAGTTAGAAACACAGCAGC
TCCTTACCAACTTCATTACCCTTGnCGAGACACAATTTGGACATAAGGTTCGAACCGTAA
GAAGCGACAATGGCCTTGAATTTAAGTTATATCAACTCTACTCCAGTAAAGGCATAGAAC
ATCAGACAAGCTGCATAAACACACCTCAACAAAACTCAGTTGTGGAGCGCAAACATnGAC
ATCTTCTCAACATGGCAAGAGCTTTACTGTTTCAAGCTCACCTACCAAAGCCTTTCTGGG
GAGAGGCAATACTGACTGnGGCATACCTCATCAATCGnACACCCTCACCACTCCTTCAAG
GAGACACACCTTTCCAAAAACTATTTGGAAAGGAACCAACATATTCTCACCTAAAGGTCT
TCGGATGTAAATGTTTTGCTTCTACACATCCTAGAAAACCATCCAAGTTCGATCCTAGAG
CTATTGAAGGTATCTTTCTCGGCTATCCACATGGACAAAAGGGCTACAAAGTGTTCAACC
TTGCTACACAAGAAACTCTGATCTCCAGAGATGTGATATTCTTTGAAACGGATTTTCCAT
TCTCTACACCAACAATTCGAGAAAGTTATGTGAACCAATTCCCACAGTTCTCCAACATCT
TCCCTTTGCACAAAGAAGATGTCTTCATTAGTCCAGAACAGCCTAGCATCAACATCTCAC
AACCTGCGCATGCACCTGCAATAGCGCAGTCTTTGCCAAACATCTCCACACCAAATGATC
ATACACCAAATTCACCTCGTACTACATTGCCTACTTTGCAAACTACTGAACCACCACAAC
AGCATGACATAACACCGCAAGCAACACCAGTCCCTAGCCTTCCAAAAAGAGCCACAAAAC
CTCCTTCACGACTTCAAGACTATCAAATCGAGGTAAAACTCCCTTCACGAAGATCTTCAT
nTACCCCACATTCTATCTCCAATGTCATATCCTATCAAAACCTTTCTCCCAGACATAAAG
CATTCACTGTCAACCTTAGCATGCACAAAGAACCTCGAACTTACCTCCAAGCTGCTCAAC
ATGAACATTGGCACAAGGCAATGCATCAAGAGATTCAAGCTCTACAGGATAATGGAACAT
GGAGCTTAGTACACTTACCTCCTAACAAGCATCCCATTGGCTGCAAGTGGGTGTACAAAA
CCAAATTACATCCCGACGACACCATCGACAGGTATAAAGCACGCTTAGTTGCAAAAGGCT
ACAGCCAGATTGAGGGGATCGACTATAGAGAAACGTTCGCTCCTGTTGCCAAGCTTACCA
CTGTCCGACTTTTACTTAGTCTTGCAGCTCTCCAACAATGGCATATACACCAGCTAGACA
TAAATAATGCGTTCCTTAATGGTGATCTTCTCGAAGATGTCTATATGAAACCACCTTCAG
GCTTTGCnAAGCAAGGGGAGAAACGAGTATGCAAGCTTCACAAATCCTTGTATGGACTCA
AACAAGCCTCACGCCAATGGTTTATCAAGCTGTCTACTGCCCTCAAACGTGCAGGGTTCA
TACAAAGCTGGTCAAACTACTCACTATTCACAAGGGACGACAATGGTCAGTTTACATGTT
TACTCGTGTATGTGGATGATATTATTATTGCAGGGAACAACATACAGGCCATAACTAGCG
TCAAGCAACAACTCTCCAAAGCnTTCAAGTTAAAGGACATGGGAAnTCTAAAGTATTTCC
TTGGTATTGAAGTTnCCAnnnnnnnnnnnnnnnnnnnnnnnnnnnnnnnnnnnnnnnnnn
nnnnnnnACTTGAAGACACAGGCTTCCTTGGAGCTAAGCCAnCCAAAACACCTGTTGAGC
AGAACTTnTCCCTCACGCAAGGAACTGGAGAACTACTTAGAAATCCAGCTCAGTATCGAA
GGTTAGTAGGCAGATTAATTTACTTGACGATAACTAGGCCAGACTTAGTTTATCCGGTCC
ACATTCTTAGCCAATATATnGGAAGCCCGAGACAGCCACATCTAGATGCAGCACATCATG
TGTTGCGTTACATCAAGCAGGCCCCTGGCCAAGGCATTCTGTTGCCATCnCAAGnAAAGT
TAGAGTTAACnGCCTACTGCnATGnCGACTGGGCAAGGTGCAAAGACACGAGnCGCTTAA
CATTnGGATATTGCATTTTCCTTAGAAATGCACnAGTGTCATGnAAnnnnnnnnnnnnGA
GCAAGAAACAACACACTnTGTnCAnnnnnnnnnnnnnnnnnnnnnnnnnnnnnnnnnCCA
TTACTTGCTGCGAGATTACATGGCTATGGAATGTACTTAAGGATCTAAnAATCACATGTG
ATAATCCAGTCnAGCTGTnnnnnnnnnnnnnnnnnnnnnnnnnnnnnnnnnnnnnnnnnn
nnnnnnnnnnnnnnnnnnnnnnnnnnnnnnnnnnnnnnnnnnnnnnnnnnnnnnnnnnnn
nnnnnnnnnnnnnnnnnnnnnnnnnnnnnnnnnnnnnnnnnnnnnnnnnnnnnnnnnnnn
nnnnnnnnnnnnnnnnnnnnnnnnnnnnnnnnnnnnnnnnnnnnnnnnnnnnnnnnnnnn
nnnnnnnnnnnnnnnnnnnnnnnnnnnnnnnnnnnnnnnnnnnnnnnnnnnnnnnnnnnn
nnnnnnnnnnnnnnnnnnnnnnnnnnnnnnnnnnnnnnnnnnnnnnnnnnnnnnnnnnnn
nnnnnnnnnnnnnnnnnnnnnnnnnnnnnnnnnnnnnnnnnnnnnnnnnnnnnnnnnnnn
nnnnnnnnnnnnnnnnnnnnnnnnnnnnnnnnnnnnnnnnnnnnnnnnnnnnnnnnCAnn
AnAnATnTTGTnnnnGnAnnnnnnnnnnnnnnnnnnnnnnnnnnnnnnnnnnnnnnnnnn
nnnnnnnnnnnnnnnnnnnTTnnCnAnAnTnnnnnnnnnnnnnnnnnnnnnnnnnnnnnn
nnnnnnnnnnnATAACTnTTACnAnnnnnnnnnnnnAAnnnnnnnnTnnnnnnnnnnnnn
nnnnnnnnnnnnnnnnnnnnnnnnnnnnnnnnnnnnnnnnnnnnnnnnnnnnnnnnnnnn
nnnnnnnnnnnnnnnnnnnnnnnnnnnnnnnnnnnnnnnnnnnnn
>LTR-Unknown-5_rCom#LTR/Unknown
nnnnnnnnnnnnnnnnnnnnnnnnnnnnnnnAnnTnnnGAnGGTnnAGCnnnTGCnnnnn
nnnnnnnnnnnnnnnnnnnnnnnnnnnnnnnGCCTGGnAAGGCGATACGAAGGCCCGTTC
CCAGTCGTGAAACGTGTTGGTGCTGCTnnGCCTACCAGCTCnAACTACCCTCGAGACTAA
AGAnnnnnnnTCCATAATTTCTTCCACGTGAGTATGCTCAAGCCATACCACGAnnnnnnn
nnnnnnnnnnnnnnnnnnnnnnnnnGGATAAAGAAGAnCCCGnGCCGTGGCGAATCTCGT
AGGGCTCCAACAGCTGTCGTCACCnAGTTCGATAAGGAGATAGAAAGTATCCTTGCnGAC
AGAGTGATAAGnnnnnnnnnnnnnnnnnnnnAAGAAGAGGAGTTCCCAACTACACCGAGT
ACTTGGnnnnnnnnnnnnTGAAGTGGAAAAATCTGCCCGACACCGAGGTTACTTGGGAAC
GTGAAGATTTnCTATGGCAATTTCCCGAGCACATnnnnnnnnCCAAAACTATAAAACTCA
AGGCGnGACGAGGACGTCGCGAGATTGAGTGGGGGAGnnnnnnnnnnnnnnnnnnnnnnn
nAGTGTCACGGTCCGCCTCGTCCTTGGGCAAGGCAAGGCTCACAGCCCGCCTCACATTGG
GCAAGGAAGGCTGAAATCTGCCCAACAAATGCCCATGAGGAAGnnnAACACGGCCGTGTT
GGATTCAACACCGCCCGTGTTATCAACACGACCACAAACACGGCCGTGTTGGATGnGAAA
GAGGAGGAAGCTTCTAGAGAGCACGGCCACAGAGAGTAACACGGCCAGnAACACCAGACn
GTGTTCTCAACACGnCCAGGGACACGTCCGTGTTGGATGCGTCAAAACATGAAGGAGGAA
GAAGCTTCTAGAGAGCACGGCCACAGnTGAGTAACACGGCCAAGAACACCAAACCGTGTT
CTCAACACGGCCTGGGACACGACCATGTTCGTGACAGGAGGAAGCCTATAAATACCCCCC
TCCACCCATCATTTGTAAAAAAAAAAAGAAGAAAAACAATAAnnnnGAAnAACACACATA
AGAAAAAGGTTGTAAACTTAATAAAGCTCTCCATATTTTCCAAGCTCAAGTGCTCTCATT
TCTCTACCCTATCCACGTTCCGAAACCCTGCTGTCTACTTTGCTCACCTATAATCTCTCC
CCGATTCTCATTTAGGCTTACTTAGTTCGACTTCAACAGGCAAGTTAACTAAGTGCCGCG
CGACTTGGCTAACCTCCCAGCCCAAGTGTCGTGACACTTGGnnnnnnAnAAnAGnAAnAA
GTCTnATnCTnnnnAnnnCnGnnGGnATTnATTTnAnnGCCnnCAGnTGAGGAAnnAnnn
nnnnnnnnnnnnnnAnAnnAnCAAnGCAnnGAACAAAAnnATTGGnATCTAGAACTATAA
TCnnnnnnnnnnnnnnnnnnATnTTAnTnCnTnAnnAnCTTnnCnnGAAnACTAnnAAnA
GGAAACnnnnnnnnnAnnCTTnAGCACnCnnAnAACnTGTTGAGGCnAAAGnnnCTATCn
nAnAGAAAGATTnnnnnnnnGTnCATTTCACCTTTTnnnTAACTTGGTAnCnnAnnTGAn
nnnnnnGAnCTCATCAAAnnnnGnnnnTnnnGnnnTnACAnnnnnGGCCnATCnAAGCCA
nCnnnTAATCATCTAnCnTAGCAnGAAnnnnnnnnGAGnnnnnnnnGACnACnTTCCCnn
nnCAnnnTnTTnnCnnTnTnnTGnnnnnnnnnnTTTTAGAnnAGTTCGCTGAACAnnnnn
GnAAATnGGCnTTCGnAAnGTGCAGAAACAnnTnnnnnnnnGnnnnAnTAnGAATnCnnT
CTnnnnnnTnnAAGTAnTTTnnnnnGCTTTnAGCAAGAATAnTnGCCACnTCnAnnnnCG
CTnnnnnGCAnnGnnTn
>LTR_rCom#LTR
nnnnnnnnnnnnnnnnnnnnnnnnnnnnnnnnnnnnnnnnnnnnnnnnnnnnnnnnnnnn
nnnnnnnnnnnnnnnnnnnnnnnnnnnnnnnnnnnnnnnnnnnnnnnnnnnnnnnnnnnn
nnnnnnnnnnnnnnnnnnnnnnnnnnnnnnnnnnnnnnnnnnnnnnnnnnnnnnnnnnnn
nnnnnnnnnnnnnnnnnnnnnnnnnnnnnnnnnnnnnnnnnnnnnnnnnnnnnnnnnnnn
nnnnnnnnnnnnnnnnnnnnnnnnnnnnnnnnnnnnnnnnnnnnnnnnnnnnnnnnnnnn
nnnnnnnnnnnnnnnnnnnnTnnnnnnnnnAnnnnnnnnnnnnnnnnnnnnnnnnnnnnn
nnnnnnnnnnnnnnnnnnnnnnnnnnnnnnnnnnnnnnnnnnnnnTnnnnnnnnnnnnnn
nnnnnnnnnnnnnnnnnnnnnnnnnnATnAnnTnnnnnnnnnnnnnnnnnTnnnnnnAnn
nnnnnnnnnnnnnnnnnnnnnnTnnnAAAnnnnnnnnnnnnnnnnnnnnnnnnnnnnnnn
nnnTnnTnnnnnnnnTnTnnAAnnnnnAnnnnnnnAnnAnCnnnnnnnnnnnnnnnnnnn
TnnnnnTTTnnTnTnAnnTTnAAnAnAnnnTnTnnnnTnnAnnnnnnAnnnnnnnnTTGA
GTTTAnAnnATnAnnAnnnnAnnATnnAnAnnTnTnnnnnnnnTnnnnnTGGTATCAGAG
CCnnnnnGGTTTAGAGAAGAAGAAAnTnAnnTAnAAnCATGGAAACAACTTCAAATCCTA
TTGTCCAAACCTCTTCnCTCTCAnTACCTACTTCATGTAAACAGTAnATTACAGATAAGA
TCGATAAnCTAGTAGAAATATCCCATATTCCnGAAACCGCTCAAATnCAAAATTCTCTTG
TCCCAATTCTCAACCCTTATGCTGTCTTCCGACGCAACCAGTCTTTnTCTAGACAACTGA
GACATATTATTTCnAGACCnTCTGTCAACATAAAAGAATATGTACAGTCnTCTTCTCTTT
CTCAGTGTGTTCTnTCTTCTGTAACCACTGAACAGTACGTGACTTTAGAAATTCCAnCTC
AnTTCATnCAACAnTGGAAnCAACAnAAnTATACCCATCTCCAnTTTGGnGCCATCAGAC
TTGTnCTTTCCTATCATGGnAGACAAGGACTTCCAGTnACnGCnAGACTnTCTTTGTTAG
ATACnCGnTATCTAAAnTATGAACATGCTGTGATTGGCTCTATTGnnACAACTCTnAATG
CAGGnAGCGTAGTnCTnACGTTTTTnCCTAATTTTAAnATGTCTTTAGAAGATnCnCATC
TnAGTCAAGnCCnTGAAnGTnCAAGTnCAAATnACAGGCGCnGATCAAGTTGCnGATACn
ATnTCGGCTACTCTTCATCATCAGnTnGTnTACAGGnTnCAAGACCATGCnATnAACCTG
CAGACTCCnGGnCTCTCTAACGGnGATGCAGTTTTTATCTTTGCTGATAGTGGTCTnACT
CCnACAATAGTTCAAACTCCCAGGCAACTGCCTnGnGAAGAGTTGGAAAAGTTAATCCCT
TCTGTnTGGATTACAAACTATGAAAAGCTGCACCAAAGTTCTCAGCCTGTnCAAAAACAA
GATCCTATnTTTATCAAACAACTTGACAAGACTGTTAAAGTCTCnTATTTGTCCTCCACA
nnnnCATCCTCTTCAACTCCTCATTCTATnTCTATGATCCAACCAGTAAAGAGAACTTAn
GAGAAGAAGATTCCCATTCATAGCTTCAGGTCAAATGGGTGGGAAGTCTATGTnTCTAAG
ATCAATGGACACTTTATTTGGGATTGTGATCCTTCnAnGTGTGATCCnGGATGTACTTGT
CAAGAAGATCTTGATGATCTTGAAACCGGACCAAAAGGAAACAAAACTTGGAGAAGGAAA
CATGCTTGTACTGGTCCACGTCnnnATnATGATAAGGATGATGATCAACCTGATCCCTTC
CATGCTCCTTCTCAAACCAAGAAAGnnAGTCCTTGGATCGGACTCCCnCCnGAAAAGAAC
AAACCCATGACCnAAGATGACTATTTAnAnAGATGCTTCCAGATCTTGAAGGAAGAAGGA
CTCTTGACCTGTCCTCCTCCnCCAGTCGTTTGTTCTTGnTCTTTTGAACCAGTAAAAGTT
CCAGAGGTAGnCGCGGTTCCTTGCTTCATGATnAATTCnGAAGATTTTCCTCCTCTGGAA
AGAAAAGAAAATGAGCAATCnAAGATACCTGCnCGTCCTTTTATTGCAAAAGATACAGTA
CAACCTGCAGGTACTTTAGCTCCTCTCTCAGCTGCnGAAGAAGTCTTAAAnTGGCAAACC
AATAATGCTGTTGCCCAGAATCAnTATCTGAAGAAGATTGATAATAGACTTTCACAAGTC
TATGAAAAAACAAGTTCTATTGAAGCTCATGTTACTTCTTTCAGACAAGAAGCCTTGCAA
nTGCATACAAAGCTTTCATCCAGGCTATCTAAACTTGAGCAAGAAATGCAACAGATnCTA
GCAACTCAGCCTACATCACCTnTATTCTTGCAAAAGGATAGAGAAATCTTAAGGCTGAAG
GAGCAGCTCnGAGAAATAGAAAGAGATCTTTATCCTACnAAACATCCTATCTCCTCTCCA
CTCAATTTTCCTATTTCTACACCnCATCCTTTTATGTCnnTnGGTTATGCCTTTCAAACA
ATATGCCACAGTTTCAGAnTTGGTGCCCnGAGCATCCAAnCCnGCAnnnnnnnnnnnnAA
AAGGATATCTTCTAAAnCTTCATCCTCTTTCTCCCAACCTACAAAAGACAAAGGACCTGC
nAAGCCACAGnTTGCCATACAGCATACAACTCCTATCTCAACnnnnnnnnnnnnCnCCTC
AnCnGAGTCGTATGTTTCAGATTCAGATCTGTCTCAGTTTGAACTTCAACGnTCTAGTTC
TTACTCTTCCGACCAAGAAACTGGAACCTCTGTATCnACAGCTGAATCCnnnATACTAGG
TTCTCATGTGTTAATGAACACACAACAAGAACCnGAnATTACnnAnnAnCnnnAnTnnnC
AGAAGAAACTGAAGATCGAGAATCTCTTGCTCCAGAAACTTCTCTCCCTCCAAAACCAGn
nTCTGGTCCTTGGTTTTCTTTAGATACnGTGCCnCCATCACAATGGAGnAATAAAATCTT
AGAATTCAATGCTTGGCTTGATCTCCAAATGATAAATCCTCAAGCTAATCTCCAAGCnGT
CCTAACnGAATTCACATCAAGATTnACTGGCACnTTACGAGAATGGTTCTCCCATTTATC
TGAGTATCAACGGATACAATTTGTTCAACTTGGTTCTGTTGCTCAAGCTCTGGCGCATAT
TCATCAACAATTTTTGGGTGATTACAATTTAATTTTCAGACAAnGGAAACAAGAATACTT
TGATCGCAAATGCTGTTCCATGAAGAGAAAAGATCTAGAAGnCCACTATGTTCATATGTC
CAAACTCTATTATGAACTCGCnGGGCCCAACAGTGATGATCTCAAATATACTTTTGTCAG
CTCTCTGCCTGAAGAAATGCAnCCTGAAATTCAACGCATGATGACAGAAACTCACAGAGA
TATCACTCATATTTCTCTCGGAGAAATCTGGCAATTCACCCTGGCCACTCTnGACAAGAT
GTGTGAACAGCAGAAACTATTCAAAAAAATTGCAAAAGGAGAAGCGTTGCTAAAAAACTT
ATGCAACAGGGATTATCTnCAAATCAAATGCAAAGAGAAACACTGTGACTGCAGATCAAA
GAAGAAAAAACATTTTTCTTCTTATTCCAAGGAATCTTCTCATTACAAGCAGAAAAAGGG
AAGGAAGATACGCTGGTTCAGAAAGAAATCGACAAACAAGCGTAAATCAGATCGGTGCTA
CATCTGTGGCCAAAGAGGGCACTATGCAAAGAAATGCCCTAACAAGCCGAAACAGACTGT
TGCTCTTCTTCATCAATTAAAAGATTCATGTCCAGAAGATCTATCTGACCATGATCTTGA
ATCACTTTTTTCAGAAGAAGAAATGGCTTCTTCCCAGACACTnTTTGCCATTCCnTACTC
AGATACCAGnACAGATGAAGAAAATTCTTCnGATGAAGAAACATCAATCTTnACTATTGG
nCCTGCACTTCAAGTnAAACATGAACCnCCAGACnnTCCACnAATTnnnnnnnCTGAAAA
TTTTCAnTGGCTATCTCCTTTACCATCACCnGAAnACATCCTTGCAGATATAGCTTACTG
CATTCCTGAnAAACCATnTCCCTAnATAATACCTACACCAGTnCAAnCCAAnnnCTCTTC
TTCTnCAnCACTATCTATTCCTAGTTCTCCAGAAAGnATnGnAAGTCCATCTTCTCCAGn
nnnnnnnnAAATCACCTCAGCACAACCnATTCATCCTACACCnTTGGTTTCCATTCACAT
CCTTCCTGGCAAATATGAnAGnCCTATCCCTGTTACTGCATTATTGGATACTGGTTCTCA
TTGTACCATGTTGAATCCnGATGCTCTGCCTAGTTCAGCnTGGAGAAAGAAAATTTATCA
TTTCACGGCnGCnGATGGCAAAAGATTTCAAACTACGATGGTCTCnAAAAATAAAGTTGG
AATACAGTTCTTCCCAGACTGCATCGTATGGATCnATGTCATTGGATCTTATTTATTTGG
nAGAGATCTTCTTGTnGGATTCGACACCTATCATGCnGCAGAGAAACTTCAAATTTTGCC
AACAGGnCTTAAGTATAAGCGnCAATTTCAACCTTATACTCAAAGTCCCAATCAGTTCTC
CATAnCAGAGGTCCCATCnGATTTTGCACATTTAAAAGAATTATTTGTGCCATGCTGnnC
TGACTCCCACTTAAATTTCCATCATCCTTCTCCnCTATACAAAAATCCAAATTTCTTCAT
TACCCTTCCTTTCAAACTAAATGAAGATATnAATCCAACCAAAGCCAGCCATCCTGGAAT
GTCTCCTTCTGATTTAGCTTTGGCAAGACAAGAATGTCAAGAACTGCTTCAGCAAGGTTT
AATTGAACCTACCCAGTCTCCTTGGGCATGTCAAGCATTCTATGTGGAAAAAnGAnCAGA
AAAAnTAAGGGGAAAGAAAAGGCTTGTGATTGATTATAAGCCTTTAAATCATTTTCTTTC
AGATGATAAGTTTCCAATTCCnAAAATCTCTTCCCTACTGGTTCGTCTTCAAGGAGCAAC
TTTCTTCTCnAAGTTTGACTTAAAGTCAGGnTTTTGGCAGTTAGGCATTCACCCTGATGA
nAGATACAAGACnGCCTTCTGCATTCCAGATGCnCAATACCAGTGGACTGTCATGCCCTT
TGGCCTTAAAACGGCTCCTTCTATCTTCCAAAGGGCAATGATCCGGATTTTTGAGCCAnT
CCTGGATACTTGTATCATCTACATAGATGATATTCTnCTTTTTTCAAAnTCnGCnAAGGA
ACATGAAGAnCTTCTCnGAnGnTTTCACAGTTTGGTnCATTCCTACGGGATAATGCTCTC
AGAAAAGAAATCATACATTGGGCAATCTGAAATGGATTTTCTTGGCCTnAAATTAAAGAA
TGGGCAATATGAAGCAGGCCCTCATTTGGCCCAAGAATTGnGGCATTTTCCCGATGAGAA
TCTATCnAAAAAGCAAGTTCAACAATTTCTGGGCATAATCAATTACATTCGAGACTTTAT
TCCAAAGGCCGCAGCCCATACAAAGGTCCTAACTGCnCAAnTGAAGAAAGATGCTGGCCC
ATGGACTCAAGCCCATACTGAAGCnGTTAAAnTATTAAAACAGTTGGCCCAAAAGACTCC
nGCnCTCTCTATTCCTGCTGATGAnGCACAGTTGATTCTGCAAACTGATGCTAGTGACTn
TGCTTGGGGTGCTCTTCTTCTnCAAAAACAAAAnAAnAAGGAGTCATTATGCAAATATGT
nTCAGGACAnTTTAAAGACAGTGAACTTCATTATCATTCCAACATAAAAGAGATTCTGGC
GGTTAAATATGCAATTCAAAAATGCGAGTTCTTCCTTGCTTCAAGACATTTCATTATCAG
AATGGACAACTCCAATTTTCCTCGCATTCTGGAGTTCAAnGGnCGnCAAATCCCTGATAA
ACAACTnCTCCGCCTGAAAGAGTGGTTCTCTCTATATGATTTTGAAGTnCAACACATCCA
AGGTGATAAAAACCTCATTCCTGATTTCTTATCTCGCCTnTCCAAGCCTTTCATAAATCC
TCCTAGTCCTTCTTTCTTTATCTTTATGGCTCAGTTTAGTCATCGAACCACACACCCAGA
TCAACCnGnCnAnnTGTCTATTCCnGAATTTGAACTTTGGGTTTATAGACGnATCTTAGC
CTTTTATCAAGATATnGTnCCTCATCCAGAAGACTTTTCTGCTTCATTTCCATGGAAACT
TTTnCCTACCATAACAGAGACATTTCCnTCAACnTCTGAGCAATTCTGGTAnCTTTGGTA
TCTTACATGTCTATATCATCTTCCTGTAGAACTnCCATTATTACAnACCTTATGGTTnTT
ACACAGnGAAGAAAATGAGTCACATCCnGCCTGGCAnTTTTTCCTnTTATTTGAAAATCA
nCATGCATGGCAAnATCGTCTCAGAAGnTTAGTTCATCAAGCAGGTCTCCTCnAnATGnC
AGATCATGnnAAGGCTTTnACCTACCAnACCATCCTCTTTCTCCATCAnCAACACAATAn
AnAnGACACTGTCTCAACAACCATTACnnCnTGGAGAACCnTCCATGGnCGTTTTGAAGA
AATGCCCTTnACnATnAAACATGCTTTACTTCATAAnGGGAATGAnCTnAATCATnCAAC
TAATGAGGTAnTTCCAGTnATCAACATGCAnAGnnGAnCCTCnGATCAAAGACGnCTGTT
nnCTnCTACTTCTTCAACACnnTCAnCTnCAnCnAGTCAnCAAnnTGAAGCnACATCnTC
AATGGnAATAAATCCAGCTTTnCnAGAACCATGGTCACAACnAGAAGAAnCTCnTCnATC
AGATTCACAAnTnTTGnCnCAAnnGACACCTnnAAnnTCTnCTnGnnnnTnTnCATCTGA
CAnnCCnnnCCCATCAnGAnGnAnnCGTCnnAnnTATAGnnnnAGTGAnTCAGATGAnTC
TGATGAnnACTACTCAGAnnATGGAnCCACnAATAAnCnnAnTnnGTGATGnCnnGATAn
nCACTCnCAAnnAGCAAGATnCTnnAnTAAGAnnnnnnnnnnnnnnAGAnGnnnnnnnnT
nTATATnATTnTnnnnnnnnnnnnnnnnnnnTnnAAGTnGATnTTTTGGCnTTnTATGTC
AnnnnnnnnnnnnnnnnnnnnnnnnnnnnnAnGTnnTTTGGnnTTnTATGTCAnnnnnnT
TTnnnnnnTTnTnAnAAGGAATATATTCCTTnnnnnnnnnnnnnnnnnnnnnnnnnnnnn
nnnTnATGnGCATGCATTAAGCATAGTAnTCTTGCCAGGTGGCAAGAnnTTGTGGTTTGT
AAGTTTATCTnGACnTnTCCCnTnCTCCTATATAAAGGAnGGnTCGTCTCTCTTGTAAnn
nAnGTTGTGnnAGnAATAAAnnnTnnTnnnnnnnTnnnnnnnCnTGGnnnnnnnnnnnnT
nnnnnnnnnnnnnnnnnnnnnnnnnnnnnnnnnnnnnnnnnnnnnnnnnnnnnnnnnnnn
nnnnnnnnnnnnnnnnnnnnnnnnnnnnnnnnnnnnnnnnnnnnnnnnnnnnnnnnnnnn
nnnnnnnnnnnnnnnnnnnnnnnTnnnnnnnnnnnnnnnnnnnnnnnnnnnnnnnnnnnn
nnnnnnnnnnnnnnnnnnnnnnnnnnnnnnnnnnnnnnnnnnnnnnnnnnnnnnnnnnnn
nnnnnnnnnnnnnnnnnnnnnnnnnnnnnnnnnnnnnnnnnnnnnnnnnnnnnnnnnnnn
nnnnnnnnnnnnnnnnnnnnnnnnnnnnnnnnnnnnnnnnnnnnnnnnnnnnnnnnnnnn
nnnnnnnnnnnnnnnnnnnnnnnnnnnnnnnnnnnnnnnnnnnnnnnnnnnnnnnnnnnn
nnnnnnnnnnnnnnnnnnnnnnnnnnnnnnnnnnnnnnnnnnnnnnnnnnnnnnnnnnnn
nnnnnnnnnnnnnnnnnnnnnnnnnnnnnnnnnnnnnnnnnnnnnnnnnnnnnnnnnnnn
nnnnnnnnnnnnnnnnnnnnnnnnnnnnnnnnnnnnnnnnnnnnnnnnnnnnnnnnnnnn
nnnnnnnnnnnnnnnnnnnnnnnnnnnnnnnnnnnnnnnnnnnnnnnnnnnnnnnnnnnn
nnnn
>Copia-47_rCom#LTR/Copia
nnnnnnnnnnannaannnnnnnnangnnnnnnnnnnnnnnnnnnnnnnnnnnnnnnnnnn
nnGnnnAnngnnnnnaTnAnACnnnnngTGAaTATnannnnntnTAnnanATTGaGATaA
nAnnnnnnnnannncannnnannnnntannnnnnnTannnnAantnTnnnnntnaannnn
nnnnnnnnAnTAnATnnnnATnnnnTgtnTTnnntnntnnnnnnnnnnnnnnnnnnnnnn
nnnnnnnnnAtAAnAATCtaGtntnnTnnnnnnTnnAtaaaTTnAnATGTnnnnnnncnn
nnTGTTAGAAGTAATGGATGATGAcAATgnnTTTTTTTTATTTCAAGTTATTCCTCTCAG
GTTTATCCTAGGGTGTTATCTgTTTCTGTTAATAATTGTCCTATGTTTTAGGATATGCAT
TGGACCTATTCCTATGCAACTACCTCATGATCTTTAGGTCTGTTAGAGACGTGAGGAGTG
CTTAGTGTAGTGCTGCATTGTTGCAGCAGCTTCTGTTTCgCATTTGTAAGGCTATTTAAT
AGCCAAACTTTATCAATTCAAAGTGTGGTTGTCATTCTATATTTCTTTATTCAACATTTT
TGGTATCAGAGCTACATCAGCCTGATATAAGTGCAATACAGAAATCTGAGAGGAGAGAAG
CAAAAATGGCAGAGAGCAGCAACanAAACACtAAATTTGTgCAACCTGCGATTCCAAAAT
TCGATGGGTACTATGAGCATTGGGCTAAGCTCATGGAGAACTTCTTGCGAGCCAAGGAGT
ATTGGAATCTAATCGAGGTGGGAATCGAAGCTGTTCCAGAAGGAACAgAAGGAGATGGCG
AGAAGATGAGGGCAATGGAAGAACAACTCCTAAAGGACAGGAAGATCAAGAACTATCTCT
ATCAAGCTATCGATAGAGAAATTATGGAAACAATTCTGAATGACGATACGTCAAAACAGA
TTTGGGATTCCATGAAGCAGAAATTCAAAGGATCAACAAGAGTGAAACGTGCTCAATTGC
AGGCCCTGCGCACTGAATATGAGACTATCAAGATGAAAGAAGGCGAATCGATCAATGCTT
ATTTTGGAAGAATTCTATCCGTTGCAAAACGGATGAAAGCATGTGGAGAGTCCATCCAGG
AAAGAGAAATAGCAnGCAAGATAATGAGGTCACTCACCTCAAGGTTCAACTATGTCGTAT
GCTCAATTGAGGAATCAAACAATATCGACACACTCACAATTGATGAGCTTCAGAGCAGTC
TGCTCATTCATGAGCAAAGGATGAAAATTTnTgTGGAGGAAGAACACGCACTCAAGGTCT
CACATGATGATAGAAGTGATCGAGGACGAGGGAGAGGAGTGTTTCGAGGAGGAAGGAGTC
GAGGCAGAGGGAGATTTTCATACGGCTCAAGCAAGGCAATGCTGGAATGCTACAAATGTC
ATAAATTAGGACATTTTCAGCATGAATGTCCTAGTTGGGAAAGAAGGGCCAACTATGCCG
AAATAGAAGAAGAAGATGAGATGCTACTCATGGCTCATGTTGACTCCATAGAAGCTAGCA
AAGAAGGAACTTGGTACCTGGACTCGGGGTGCTCAAACCACATGACTGGAAACAAGGGAT
GGTTTGACAAGCTTGATGAAAAATTCAAGCATTCTGTGAAGCTTGGCAATGACTACAGAA
TGGCAGTGCTTGGGAAAGGTAACATTAAAATTGAGGTAGAAGGAATGGCTCGCACCATTA
AAGATGTATATTATGTTCCAGATTTGAAGAACAATCTCTTAAGCATGGGGCAGCTACAGG
AAAGGGGAATGGTCATTATCATTAAGCATGGTGTCTGCAAAGTCTATCACCCACACCATG
GATGTATCATTGTGAGCAGAATGACTACCAACAAAATGTTTGTGGTGGTAGCCAACATAG
TCATCAATGCAGCAGCATGTTACAACATTGAAGCTGAAAATCTaGGAGACTTGTGGCACA
AGAGACTGGGGCATTTGAGTTCTCAGGGCATGAAACAAATGATGCAGAAAGATATGGTCA
GAGGCATTCCAAAGTTCGTCACATCAAGTGACATATGTGATAGCTGCATGAAGGGAAAAC
AACACAGAAAGATCATACCAAAAAGGAGCAAATGGAGAGCAAGCAAGCCTCTTCAACTCA
TCCACTCTGATATTTGTGGACCAgTCTCTCCCAAATCTCACAGCAACAAAAGGTATATCT
TGACTTTCATTGATGATTTCAGTAGAAAGTTATGGATTTATATATTGAATGTGAAGAGTG
AAGCCTTCACCACATTCAAATGTTTTAAATCACAAGTTGAGAAGGAGAAAGGAATGAGCA
TTGGTGGATTAAGAACAGATAGGGGAGGTGAATTCACTTCAACTGAATTCATGGAGTACT
GtAGAACACATGGAATCAAAAGGCAGCTCACCACAGCATACACTCCACATCAAAACGGGG
TAGCTGAACGAAAGAATCGTTCAATACTTAACATGGTGAGATGCATTCTAGAGGAGAAAA
AGATGCCAAAGGCTTTCTGGCCAGATGCAGCTAAATGGACCTGCCATGTGCTGAATAGAT
GTCCAACATCAGCACTGAAAAACAAGACACCTGAAGAATGCTGGAGTGGATCAAAGCCAA
ATGTAGAATACTTTAAAGTATTTGGATGCATAGGATATGTTCATGTACCAGAAGCTCAGA
GACTAAAGCTGGATGCAAGGAGTAGAAAATGTGTGCTCATTGGATACAGTGATGAATCCA
AGGGGTACAAAATGTATGATCCAGtAGAAAGAAAAGTGCTAGTCAGTAAGGATGTGGTAT
TTGAGGAGAAGAGCTGCTGGAATTGGGGAGAAAGTGAATCAGACAGTAGAGAGGAGGCAC
TAGGTTGGGGAGAAGCAGAAGATGATACTTATGGTTCGAGTGAAGATGAAGAGGAAATAA
AAGTGAACACAAGTTCCAACAGTTCACTATCATCTGAAGAAGAACAAGTTACAGAAGTAC
CAGAAAcGCTTCCACTTGCCACCAGAAGAATCACAAGAGCACCAAGCTATCTACAAGACT
ATGTCAGTGGTGAAGGACTTTCAGAGGAAGAAGAGGTACAAAATTTTaTTTTCTTTACAA
CTCATGATGATCCAATTTATTTTGAAGATGCTGTAAAGAACAAAAATTGGAGAGATGCCA
TGGATGCAGAAATAGGAGCCATTGTCAAGAACAACACTTGGGAGCTAGTTAAAGCACCAA
AAGAAGCTAAAATCATTGGAGTAAAGTGGATCTTTCGTACCAAGCTTAATGAAAATGGAA
ATGTTGACAAGTGCAAAGCAAGACTAGTTGCAAAAGGTTATGCACAGGAGAAGGGGATTG
ACTACAATGAAGTTTTTGCTCCAGTAGCTCGTTGGGATACAATTAGAACAGTAATTGCTC
TAGCTGCCAGAAATGGATGGATGTTGTACCAACTGGACGTGAAAAGTGCATTTCTGCATG
GAGAACTCACTGAAGATGTCTACATTGCACAACCACAAGGATATGTTGCTAAAGGAGAAG
AAGATAAAGTGTACAAACTGAAAAAGGCATTGTATGGTCTCAAACAAGCACCAAggGCAT
ngTTCAGCAAAATAGAAGGTTACTTCATCAAGCATGGGTTCAaTCAAAGCTGTCATGAAC
ATACACTnTTTGTGAAGAAAGAAACACnTGAnAAAATTCTCATTGTAAGTCTCTATGTTG
ATGATCTTGTGTTTACTAGnAATGATGATAATATGTTAAGATGTTTTAAAGATTCCATGA
AGAAGGAGTTTGAAATGACTGATTTGGGGGAGATGAAATATTTTCTGGGGGTAGAAGTAA
ATCAAGGTGCAGAAGGAATACATATTTGTCAAAGAAAATATGCTGAAGATATTCTGGCTA
GATTTGGTATGGCTGAGTGCAATGGTGTAAAGAATCCTATGGTTCCAGGCAACAAACTGT
CAAAACAGGaAGAAGGGAGAGAAGCAGACTCTACTTTGTTCAAGCAAATGGTGGGCAGTC
TTATGTACATCACAGCTACAAGGCCTGACTTGATGTATAGTGTGTGTTTGATTAGCAGGT
TTATGTCTAAACCTATGGAGATCCATATGCTTGCAGCAAAGAGGATATTGAGGTATATAA
GGCACACGACCAAGCTGGGAATTTTCTACAAGAAGGGAAGCAAGAATGAGCTCACTGCCT
ACACTGACAGTGATTATGCAgGGGACAACAcAGATTtTAAAAGTACTTCTnGCTACACTT
GTATGATGAgTGGTGGAgCAGtAgCTTGGATGTCCAAGAAACAACCCATTGTTACACTCT
CAAGCAnTGAGGCAGAATATGTTGcAGCTGCAACTTgTGCATGTCAATGTGTGTGGATGC
GAGCTATCTTAAAGCAAATTGGAGAAGATGACAGCAAGCCAATnACAGTTCTATGTGATA
ATTCTTCAacnAntAAgctTGnCAaaaatnnAGTGTTTnATGGAAGGACTAAACACATTG
GTGTTAGGTATCATTTCCTgAGAGATCTTGTTAAGGATGGAGTGGTGTTAATGATTCATT
gTGGAACTGATGAGnAAATTGCAgACATCnnATGACCAAGCcATTGCGACTGGAnnnnnn
n
>Copia-48_rCom#LTR/Copia
nnnactACTGCACAAAAGAAAGATCTTGATGACCTTAAGCTCAAGGATTTGAAGGTGAAA
AnTTATCnTTTTTCAGTCCATTGAtaAAACAATCTTAAAATCCATTCTTCAAAAGGATAC
TTCCAGaCAAATATGGGAGTCAATGAAGCGAAAGTTTCAAGgAAATGCAAAGGTTCAACG
TATACAGCTCCAAGCACTACGAcGTGAATTTGAAGTTTTGGAAATGCAAGTTGGCGAACT
TGTCTCAGATTATTTCTtAAGGGTGACGATAGTCGCTAATAACATGCGAAAcAATGGAGA
GGATATGCCAGATGTTAAAGTTaTAGAGAAAATTCTACGTTCTTTAACAGAACAGTTCAA
CTATGTTGTTTGTTCTATTgAAGAATCAAAGGATATTGATGTTTTGTCGGTGGATGAATT
GCAGAGCTCTTTAATCGTGCATGAACAGAAATTTTGAAAGAAAGATAGTGAGGAGCACGC
TTTGAAGGTCAGTTCAGATGAGAAATCTACCTCACGAGGAAGAGGTAAAAACACCACCAG
AGGACGTGGAAGAGGAAaGGGAAGATCGAGTTTTAATCGAGCCACAATTGAATGTTTCAA
ATGTCATAAGCTCGGTCATTTTCAGTATGAGTGTCCATCATGGGATAAGGAGGCTAATTT
TGCTGAGTTTGATGATAGTGAAGAACTCTTGTTGATGTCATATGTGGAGATGTCCAATAT
GAGAAAAAAGGAAGTtTGGTTCTTAGACTCAGGATGCTCAAACCATATGTGTGGAGATAG
AtGTGTTTTTTGGGAGATGGATGGTGCATTTCnGCATATGGTGAAACTTGGAAACGATAC
TAAAATGAATGTACTCGGGAAAGGAAATGTGAAGCTGGTGGTGAATGGAACAACTCATGT
GATCACAgATGTATTTTATGTTCCTGAACTTAAGAATAATCTCTTAAGCTTAGGGCAATT
GCAGGAGCGGGGCTTGACCATTCTTATCCAATCAGGGATGTGTcGCATATATCATCCACT
CAAAGGTTTGATTATTCAAACAAATATGATAGCAAATAGAATGTTTGTGGTAATTGCTAA
AGCACAACTTCAAAAGGAATCATGTTTCAACACTACTACACAAGACATCACTCACTTGTG
GCATTGTAGATTTGcTCATCTCAGTTATAGAGGATTGAACACGCTgAAATCAAAAGAAAT
GGTTTCAGGGCTACCAATGTTACCAGAGTCTACAATAATGTGTACTGATTGCATGAAAGG
CAAGCAACATtGAGCTTcAATTCCAAAGAAnAGTCAAnTGGAGAGCAACTCAGAAATTGC
AATTAGTCCATGCAGACATTTGTGGTCCTATTTCACCGGCTTCCAATAGTAAAAAaCGGT
ATGCATTGTGTTTTATTGATGATTTCTCTAGAAAAGCATGGGTATACTTCTTGTTAGAGA
AATCAGAAGCATTTCATTCCTTCAAATGCTTCAAGATGCTTGTAGAAAAGGAAGCAAGTT
TGCCTATTCAATGTCTaCGTACAGATAaAgGAGGTGAATTTAACTCCATGGAGTTCACTG
AGTTTTGCAAACTGAATGGAATAAAGAGACAATTAAcGATGGCTTACACCCtACAGCAAA
ACGGCgTAGCAGAGCGCAAGAACAGGACTGTGATGAATCTTGTGAGATCCATTTTATCTG
AAAAGAAAGTTtCGAAAAATTTCTGGCCTGAAGCAgTCAGATGGGTGGTGTATGTTCTGA
ATCGATCTCCTACTTTAGTTGTTAAAGACATGACTCcAGAAGAAGCTTGGAGTGGAGCAA
AGCCATCGaTAGAGCACTTTAGAGTGTTTGGGTGTGTAGGGCATGTCCATGTCCCAGATG
CTAAACGGACCAAGCTCGAAGATAAAAGTATGAAATGTGTGCTTcTTGGTGTCAGTAATG
AATCTAAAGCATATAGATTATATAATCCTATCACAAACAAAATTATTGTGAGCCGAGATG
TAATTTTCGAAGAAGATAGCCAATGGAATTGGGAAGAACAGTATGAgAAGGAGCTGTTAA
TGGATTTAGAATGGGCCGACAACaAAAATAGCATTCATGATGAAGAGAACATAGAGGAAG
AAGAGGCTGCCATAGATGACATTGAAAGAaCTGGAACTGAAtGCGTCTCTTCAAGCACCA
TTAATGAAGAAGGCATGAATGCTAGGGAGGGAAGAAATAGACAACCTCCTATATGGATGC
AAGATTATGTTTCAGGCTACGTTTCaGGTGAAGGTTTTTCAaCTGAAGTAGAGGAAAATA
TGGCGTTTATTgTGTCGTCAGATCCGgTGAGTTnTTGAAGAAGCAACCaGAAGCTTAAAg
TGGAGGTTAGCTATGGATGAAGAAATTCAATCCATTGAGAAAAATCAGACTTgGAAATTA
GTAGAGTTACCAGCAGGAGCAAAGAAGATAGGAGTAAAATGGGTTTACAAAACTAAATTA
AACGAGCTCGGGGAAGTGGAcAAATACAAAGCGAGAtTGGTGGTTAAAGGTTATGCgCAg
CAACATGGAATAGATTATACAGAGGTGTATGCTCCTGTAGCACgAATGGACACTATCAnA
ATGATCATAGCTCTaGCTgCAAATAAAGGCTGGAAACTCTATCAACTAGACGTCAAGTCT
GCCTTTTTACATGgAGAATTAACTGAAGAAGTTTATaTGGAACAGCCGAAGGGGTACGTG
AAGAAGGGGAGTGAGCAAAAAGTGTACAAGTTACATAAAGCACTTTACGGTTTAAAGCAA
GCTCCAAGAGCTTGGTTTAACCGAATTGAATCTTACTTTATcAAAGAAGGATTTCAGAGA
AGTCAtAGTGAGCAGACCTTATTCACCAAAcGGAGCTATAAAGATAAGATTCTAATTgTG
AGCATCTATGTTGATGATCTTTTGTTTAcAaGTGATGATGAAGATATGATGTATGAGTTC
AAGAGTTCTATGGAGAAGGAATTTAATATGACTGACTTAGGAAAAATGAGGTTCTTTCTT
AGAATTGAGATTGTGCAAAGATCAGATGGTATCTTcATATGCCnnnnnnnAnAAGAAATA
TGCAGCTGATGTTTTGAATCGTTTTGGTAtTGTCTGAATGTAATCCAgTTTGTAATCCTA
TAGTTCCAGGATATAAGATATTCAGAGATnGAAAAAGGAGTCAAGaTGGATGAAACTCAT
TTCAAACAGATTGTGGGAAGTCTAATGTACCTCACAGCCACAAnACnTnATCTTATGTTC
ATnGTAAGTCTAATTAGTCGATTTATGGCTAnTCCnACgGAGTTGCATTTTCAgGCAnCA
AAgAnGGCACTAAaGTATTTAAAAnGAAaCATGAATTATGGgATTTTATATAAGAGAGgT
GAGGAAGGTAAATTgTTnGnATTCnCTGATAgCGATnnTATnnGGGTGATnTGGAAGAnc
GGAAGAGTACCTCTGGCTATgTGTTCATGTTAAGTnGAGGAGnAGTGGnCTnGTCATCAA
GAAAGCAnCCTATTATTACTnTTATtAACAAtCGAAnnnnAGTTngTAGnAnCAACAnCT
TGTGCTnnTCAAGnTGTTTGGATnAGGAGGnTATTAAAAGAACTTGGTCATTCACAAGAA
AaAAGCAnTGTGGTTATGTGTGATAATAGTTnCAnGATTAAGTTGTCnAnnAATCnAgTA
TTACATGGTCGATCTAAGCAnATAGATGTGnGATTTCACTTTCTCAGAGACCTAACTAAA
GaAGgagctntgganntngttnaTTnTGGAACTCGAAATCAGATTGCgnACCTAATnACA
AAGCCATTAAAGCTAGACGATCTCAAGAAATTTCnTGAAGAACTGGGAnTTTGnGTTGTT
CCTGAGnTGAAnTAATTATGTgTCAAGTTcAAGGGAGGGATTnTTGGAAGAGTCnCACGT
GTTTAGGACTGnnTCAATTcTTnTTAATAACAGtCnTAttATTTAGcATTnCTTTACTnT
TTCCAATTAGTTGTTACCACTTTnnnnGGCTGTTTTTTCTCATTTTCAnTTnGAGTTGTT
AGACTATnTAAGTnnnnnnnnnnnnnnnnnTAaATtAATCAAnTTTnTCTTCACTTTATA
TnnTTATGTTTCTAAACTcTACAnAnnnnnnnnnnnnnnnnnnnnnnnnnnnnnnnnnnn
nnnnnnnnnnnnnnnnnnnnnnnTnAnGnnnatnAATTgtAAaAatntnTTanTaGtTCn
TTCaCTaAnAATnTtAagctTnTAAnaTCaTTannannAATTTTaaTgAagTccATTnTg
caaaTnntCTnnnnnnnnnnnnaaTtnATaGnanTtnnnnnnTTTnncTCTTTTTTAnAc
cAaAgnAAAnnnnnnAaTAnTactaanATTCATTannnnnnnnnnnnnnnnnnnnnnnnn
nnAtTATAntnTccanAcaATnnAAgTntnAAAnAnnnnnnnTnttnntCnnCnTnnAAn
nnnnnnnnnnnnnnnnnnTnntTnnCAnnnnnn
>L1-3_rCom#LINE/L1
nnnnnnnnnnnnnnnnnnnnnnnnnTTTnnGATGCAGATTGGGCCGGAAGCTATnACAGA
AAGTCAACTTnTnnTTTTTnTAnnTnTGTAGGAGGCAATCnAGTGACGTnnAAAAGCnnA
AAAAAnnAACTnTAACTGCAAGATnnAGTGCAGAAGCAnAGTAnAGAGCAATGGCATCAA
nAnCCAGCGAACTAATATGGATnAAGCAAGTTCTTGCAnAnATGnGnATTAAATCnAAAn
GAnCAATGAAnATGTACTnCGACAACCAAGCTnCAAGACATATTGCTTnAAACCCTGTCT
TCCACGAACGnnnnCACCAAGCACATCGAAGTAnnnnnnnnnnnnnnnnnnGATTGTCAC
TTTnTAAnnnGGGAAAAGnTTCAGTCTnGAGAAATTnAAACCCCATTCGTCAGAAGCAAT
GAACAATTGGCAGATATTCTCAnnAAAGCACTGAACAAAnCCAnnnnnnnnnnnnnnGCC
ATAAAAATCTTCTCAGnAAnnnnnnnnnnnnnnnnnnnnnnnnnnnnnnnnnnnnnnnnn
nnnnnnTGnGATCGGTTAACCTATTTGAACCCATCTTGAnnnnnnnnnnnnnnnnnnnnn
nnnnnnnnGGnnGAGTGTTGAAGAAnnAAnnnnnnnnnnnnnnnnnnnnnnnnnnnnnnn
nnnnnnnnnnnnnnnnnnnnnnnnnnnnnnnnnAnnAnnnnnnTGAAGAACATAAGCAAA
ACCCAGCAGTCCAAAACCAACAGTCAAGGACTGGGGGACAAGGCCTCAGTTTCTGTCATC
ACAGGCCAGAAAGCTGACATTAGGAGCATCCTTTCTTCCCTAAGGAAGAAAGGTCACTTC
CACTAATTTCAGTATAGCAAGAATAACGTTGACATAGAGTTAGGACCTATAGATCATAGC
AATAAGACCGTTAATCACAAAAGTGTATATATATTGCTCATCCTCAATCCTGTAAATCTC
AGAATACACATTTGATCATCATCACAGATTAATACCAATTACnTACAnTTTATTTTTCCA
CAnnGTnnnnnnnnnnnnnnnnnnnnnnnnnnnnnnnnnnnnnnnnnnnnnnnAnAACAn
GAnTAATnnTGTCATnnnnnnnnnnnnnnnnnnnnnnTCTAnCCTTnAATCAnnCnnnnn
nnnnnnAAnAAAAnTnCTTnAnCAnnTnTnACAAnnACATTnCCAAnTTnAnnnnnCAAn
ATnAnTTnAAnnGGCAnCCAnnATTATTnnnAATGGnnAnnnGCTnnGTATnTCGGCCTn
AGTAAnnGAAAAAAAATTAGnGTTTnTTnnnnnnACCCnAGnAAAGTnAnAnCnAAnnAA
CnnTnnnnnnnnnnnnnnACATGAATCnnCGAnAnGAAnAAATTGAnnCAGnAnAnnnGT
GGnAnnnGACnGAnnnTAnGGnCnTGTCAnTnCTCACCnTTnCnATnnnnnnnnnGAnAn
CCAGnnTGTnTATnnTnnnnnnnnCATnACAnnnAnnTTGGnAnAAnnTAnnAAnTTTnT
nTGnAnATGAGnnAAATTATGCnnnnnnnnnnnnnnnnnnnAnnnnnnAnnnnnnnnnTn
nTCATATCTnnAATnnnAAAnAnGnACTnnnTCAAATAAAAnAGnGnnnnnnnAnAAnnA
nAAGCTATnnnnnAnAnATTTTnnnnnGGTnGGAAnnnnnnAnnnnnnnnnTnnnnnnnn
nnnnnnn
>Copia-49_rCom#LTR/Copia
nnnnnnnnnnnnnnnnnnnnnnnnnnnnnnnnnnnnnnnnnnnnnnnnnnnnnnnnnnnn
nnnnnnnnnnnnnnnnnnnnnnnnnnnnnnnnnnnnnnnnnnnnnnnnnnnnnnnnnnnn
nnnnnnnnnnnnnnnnnnnnnnnnnnnnnnnnnnnnnnnnnnnnnnnnnnnnnnnnnnnn
nnnnnnnnnnnnnnnnnnnnnnnnnnnnnnnnnnnnnnnnnnnnnnnnnnnnnnnnnnnn
nnnnnnnnnnnnnnnnnnnnnnnannCtGCAcAngnnnnnnnncnnnngcangnnnnntc
atnannnnnCnnnnnnnAAnnnnGnAAnnnnnnnnnnnnnnnGgAAAnnnCncTnCnacC
TTnnnnnnnnnnnnnnnnnnnnnnnnnnnnnnnnnnnnnnnnnaacnnnnnnnnnnnnnn
nnnnnnnnnnnnnnnnnnnnnnnnnAnCAnnnnnnnnnnTTGtAAAnnnTnAgAATnnnn
nnAnnanTAnAnnCnnnnnTTnnnnnnnTCtnCanGntATnAnAGcAngnnnnaAnCCTG
TnanntancannnnnnnnnnnnnnnnnCAnannnnnnnnnnnnnnnnnnnnnnnnncAnc
ATnTCnnAAAnnGAnnnnAnATTnACCAanAtnATnnTnAnAGGnAATnAaAATTAnnTc
nAnTnGTCnAAAnCnGTnTAnATngnnCTnAgTnnnAGAAGnAnnnTngnnTTCnTnACn
nGnnnnAAnCnnAnnCCnAAnnCnnnnAGACnAnAAnnCcnnnnnnnnnnnnnnnnnnnn
nnnnnnnnnnnnnnnnnnnnnnnnnnnnnnnnnnnnAtGTnnntgCTnACcAGCAntATG
gAGCCCnAAATTTcnAnGCTCTnnATgTTGCTnGAATCnTnAAAAncAATnTGgGAnAAn
GTAAAAnGnCTaTATgnnCATCAAnAnAAnTTTGCnCAnnTnTTnAATnTnAAACAnGAA
nTnGCnAGAATCnCnCAnGGCAnAAAAtCAnGnTCnCAnTATGCCACAnAnATntTnAcn
nGnTnGGAAGanCTnCAnAnnTACnTACCtCCnnCnAnAnAnnnnnnnnAAAntnAAAnA
nnAGnnGAnAATGAnnTnnTnTnnACnTACCTgGGAgnATTnGACTnAAGCTAcGAGAGC
TTGAGnTCnCAAATCCTCnTGTCCnCnGAACTnCCGAnCATCGACACTGTTATTGCAACA
GTnCAGCGCGAGGAGACGCGAAGGAATCTnATGAATCCCTCGGCCTCTCTTGAACTCGCG
GAnAAtCAAGCCTTTGCATCGCGTCGCCCCAATCTCACCGAAGGAAGCCGAACAGGGGGA
GGGGCGAGCACGAGCGAGCGATGCGACCACTGCAAGAAGCAGGGTCACAATCGCGCTCGT
TGCTGGCACCTACACCCnGAGCTCAAGCCAACCCGAGGTTGGGAAAGGGGGAGCGGCnnn
GAAGGGGTGAGAAGAGGAGGAAGAAGAAGGCCCGAAGAAAACCCTAGGGAGAAAAGGGAA
TTTGGGGGCTGGGCGTCATATGCnGATAGTTATATGACGCCCCGACCCGACTCCCTAGGG
TTACAnCAACCCGACCCGGnnCAACnnnATTGGACCCGACCCGACTnnnnnnCCTCCGGA
TnnGGCCCGAnCCAnCAGnnnnnnnnnnnnnnnnnnnCcnAnCAGGCCCAnCAGGnCCAG
CAGGCCCAnCAGGCCnnnCAGGCCCAnCnaGCCCAGCAGGCCCACCAGGCnCTnCAGGCC
CAGCAGAAGCAnCAGGCCCAAGTGGCCGAAATGTTGGCCCAATTACAGGCCTTGGTTCTC
CAACCCAACGGGTTCGGGTCAACTCAACCCGACGGGTCAGGTTCGGTTCAAACTGCTTTA
AATTCCTTACAAAATTCTTCAAAACCTTGTCAAAATTnCTGGATTATTGACTCAGGGGCA
ACAGATCACATGACCTGGGATCCAAAAAACTTCAAAAACCTTAATTTGGTTTCnAATTCT
CACCATGTGACTGTTGCCAATGGAGAnAAAGTCAAAATTCAGGGATATGGCACTTCAAAT
TTACTTAACTCnCACATTGAAAATATTTTATATTTGCCTGAATTTAAATCTAATCTATTA
TCTGTGGGTAAAATTACTTGTGATTTAAACTGCAATGTTATCTTCTCACCTACCTCAGTC
ATATTTCAGGATCGAATTTCCGGGAAGACGATTGGTGAGGGAAAACTAGAAAATGGCCTC
TACTACCTTCATGCTCCTCCCAAGAAATGTTTTTTGTCAACAAACCCTAACCAAGGCATG
TTAATGCATCAGCGGTTnGGGCATCCATCCGACAATGTTTTGAATAAATTATTTCATTAT
AACTTAAATTCCAGCAATTGCGATGTGTGTAAATTTTCTAAACACACTCGATTACCTTTT
TCTTTATCCTCCAGTGTATCTGAAAAAGCTTTTGATTTAATTCACTCTGATGTTTGGGGA
CCTGCCCCTGTTACTTCCTATAATCATTTTAAATATTTTGTCACTTTCATTGACGATTAT
TCTCGTACTACCTGGGTGTATTTACTAAAAGGAAAAAATGAAGTTTTTTCTCGTTTCCAA
GAATTCTATAATTTCATACAAAACCAATATAATGCTACTTTAAAAAATTTTCGCTCCGAC
AATGGCACAGAGTACATAAACCAAAATTTTTCTACATTCTTTAAACAAAAAGGGATTGTT
CATCAAACCACTTGTATCAATACTCCTGAACAAAATGGTATTTCTGAACGTAAAAATAGA
CACCTTCTCAATGTCGTTCGnACTCTCCTTTTTCAAAATAATGTTCCATCGATTTTTTGG
TCAGATGCCCTTTTAACTGCTGCCTACCTGATTAATAGACTTCCCACTGCCATTTTAAAG
CATTTGAGTCCCCTAGAGGTTCTCAAAGGTAGGAAAATTGATTTAAGTCACCTCAGGGTC
TTTGGCTGTGTTTGTTATGTTCACATCAACCGnCAACACAAACTCGATAAAAGTTCTGTC
AAAACCCTGTTTTTAGGATATTCCTCCACTAAAAAAGGATATAAATGTTATGACCCCTAT
ACTCATAAAACCTACATCTCTCGTGATGTCTCATTTCTTGAGACAGTTCCTTATTACACC
ACtCAAAATCATGATAATCCTCATGGGCCTTGCnCGCTAGTATTTCCGCCTAACTCTGAT
TTTTATCTTAGCAGCCCTACTCAGGATTTTCTACAGGGGGAGCCGTCTCCAGTCTCAAGG
TCAATTCCTTCAGGGGGAGACAATACAATTGGAGATACAACCTCTGAAAnTCAAnCnCAA
ATnnnTGAnAnCCAACCTCAACCTCAGGAGGAAGCAATCACCTTGAGAAGGTCCACTCGT
CAAACTCGnCCCCCcnCCTGAAATTAAGAGATTATGTATCTCATTCGGTATCTTATCCTA
TCCAAAGTTTTATTTCCTATGATACCATATCAAGCCAATACCGTAGCTACTTAAGCCAGA
TCTCATCTCATCCTGAGCCAACCAACTTTTACGAAGCCAATACCAATCCCAAATGGTGTA
AGGCTATGAAAGAAGAACTTCAAGCGCTAGAAAAGAATGACACTTGGGATATTGTACCTC
TTCCTGCAAATAAGAAACCnGTTGGATGCAAATGGATATACAAAATAAAGTATAATAGTG
ATGGGACCATTGAGAGATACAAGGCCAGACTnGTCGCCAGAGGCTTCACTCAAACTTACG
GAGTTGATTACCAAGAGACGTTTGCTCCnGTTGCCAAGATGAACACTGTCAGAATCCTTC
TCTCAGTTGCAACTAATCAAGGnTGGAGCCTATTCCAAATGGAnGTnAAGAACGCCTTTT
TACAAGGAAACCTAGAAGAAGAAGTTTATATGACTCTCCCCCTTGGnCACaAATCAGCCA
CAGATGCTTCCCTGGTATGTAAGCTAAAAAAGGCnATCTATGGgCTTAAACAATCTCCGA
GAGCATGGTAnGCCAAACTAAGCCTCTTTCTATTAAAAATTGGTTTTACTAAATGTGATT
CTGACTCnTCTATGTTTGTTAAACACAATCnCACACACACTnTCATTATTCTnGTnTATG
TTGACGATATCATAATAACAGGAAATGATGATCAAGGTATTAAGGATGTCAAACAAAGTC
TAAAGAAAGAGTTTGATATTAAGGACCTtGGGCAGCTCTCATATTTCCTAGGCATAGAAA
TGGCAAAgTCTACnAAAGGTTTATTCCTATGTCAAAGgAAATACAnTCTTGATCTATTAA
AAGAAACnGnAAAATTAGGGGCTAAACCTGCCnACACTCCTATGGAAACCAAAGTCAAAC
TCAATCTnGAAGATGGAAAACCTCTAGCCAACATAGGACATTATCAACGTTTGGTAGGAA
AGTTAATATATCTnACTGTCACTAGACCTGACATATCATTcGCAGTAAGTATGGTnAGCC
AGTTTATGCATGCCCCnCGCACCTGTCACCTAGAAGCTATAGATAGGATTCTCAGATACC
TAAAGGGAACCCCAGGACAGGGAATaTGGATGAAnAATAACAATTCTAATTCTATAGTTG
GnTTnTCTGATGCAGATTGGGCTGGAAGCTGTGACAGAAAGTCAACCACTGGTTTTTGTG
TCTTTGTnGGAGGAAACTTnGTAACATGGAAAAGCAAnAAGnAAAnnGTTGTTGCTAGAT
CnAGCGCAGAAGCTGAnTACCGTGCAATGGCATCnACAGCTAGCGAACTCATTTGGATCA
AGCAAGTCCTCAAAGAnATGAAgnTTGAAATCAACGGACCTATGACGATGCATTGTGATA
ACCAAGCnGCCCGTCACATTGCATCAAACCCTGTGTTTCATGAACGAACTAAACAnATTG
AAGTGGATTGCCACTTCATCAGGGAAAAnGTTCAAAAnGGAGAAATTGAAACTCCnTATA
TCAAnAGCCAnGACCAACTAGCnGACATCCTTACAAAGGCACTTGACAAACAGAcGCATC
AnTCAATTnTaAGCAAGATGGGTTCnATcAACnTnTATGAACCCAaCTTGAGGGGGAGTG
TTGAAAGAnGAAannAAGnnAGnaTGGnCTCAGAnnCTGCACAnGCnnnAnnGCnTGTGC
AnGnCAgnTCATCACAGnCCnnnnnnnAnAAAGGGAGCAACCnTnCCTGTnnnnnGGAAA
GGnCnCTCCAACCTTTCCCAnAAnAAGAAAnnnACGTTGGAnAnnnATnnnAAnGCAann
nAGnnnnnnAGGCnACCGTTnGAnnTGnAnnnnnnnnnnTATATATAnCAAnnCAAtnAa
TTGTAAAanATcAGAATTnnATannnnAATAAAnTCATnatTTCnTAntTTCTnCAnnnn
nnnnnnnnnnnnnnAAnTnnnnnnnnnnnnnnnnnnnnnnnnaAnTnnnnnnnnnAATnt
nnnnnnnnnnnnnnnnnnnnnnnnnnnnnnnnnnnnAnnnnAnTnnnnnnnnnnnnnnnn
nnnnTnnnnAnnnnnnnnnnnnnnnnnnnnnnnnnnnnnnnnnnnnnnnnnnnnnnnnnn
nntnAnnAnnnnnnnnnnnnnTnnnnnnnnAnnnTnnnnnnnnnnnnnnnnnnnnnnnnn
nnnnnnnnnnnnnnnnnnnnnnnnnnnnnnnnannnnnnnn
>LTR-Unknown-6_rCom#LTR/Unknown
nnnnnnnnnnnnnnnnnnnnnnnnAnTnAnAnnGnTTATnCTnnnAATTTAGATGAnAnA
nnAAnnnCAnCnGGTTnTnnnnnnnnnnnnnnnnnnnnnnnnnCnnnnnnnTnAnnnnnn
nnnnnnnnnnTCnTTCTTnTAAAnnnnnGAnCTnTnnnATGGTCTTTTAnAAAACAnCCA
AnnnnnnTTnTnAGTnTTnnnCnATTAAnGAAnTAAATTTCATnnCTGCGnCnAnTTTTA
TTTGTnAnGCAnnnTGGnTGAAGAnnnnnnnnnATAATTAGATTTnCnnAnnnnnnnnnT
TCnnAGAnTATAATTATnnATTGTGTTAATnATTnTATAATnAAnnTCTnAAnnnnTnCT
ATAATnnnnnnnnnnnGTnAnCATTTAGATGTTAnnnnnnTTTCACTTnCTnTGAGnnTT
TnnAnAAnnnnGTAnTGTnAAACGAGnTCATnGnnnnTATTTnGGAGnnnGTAnnCnnTn
TGnTnAnAAAnTnGCnTnGGnTnnATnnTTTTTnTTAAGCTATGTnCAnTGTTAGnAnnT
TTTTnAAATAnnnnAnnnnnAnnnTCTAAnCTnAnnnnTGTnAnnATTnGnTTnnnnGAG
GAAnnnnnnnnnnnAnnnnnnnTTnnnnnnnnnnnnnnnnnnnnnnATGTTAGGAATTAG
TCAACATTTAGCTAGTAAATAAATCnCATTCTTTGTGGAGTTnnTTTTTTAGCTTTAGAA
GAGGTCTTTTCTGTTTAGAAGTCCATTAGCTGTTAGTTCCTTATTTTTCGTTGTTTCTGT
TTGATCTTGTAGGCTATATACATAGCCAGAATTCTCATTGAATAAAnTATGACAGCTTTT
CCTCTCAATATTCTTTTATTAAATCTGATATATCTCTTCATTTnGTATCAGAGCCTCGCT
CGAGGCTAAGCAGAAGCAnCAGTCTTCTAGCAAGGAAnnnAAAAAAAAnGGCAACAnAGA
GTTCTTTTGTTCAGCnnnnCGTCGATCCCGAAATTCGATGGCCACTnnnnnnnnnnnATn
ATCATTGGGCGATGTTGATGGAnAATTTTCTTnnCGATCTAAGGAGTATTAGGGCnTTAT
AGAAAATGGGCTTCCTnCnGnAGCAAnnGAAGnnnnnnnnnnnTCTGAAGCACAGAAGAA
AATTCATGAAGAGCAnAAGTTGAAAGATnTGAAAGCTAAGAATTATCTATTTnAGGCATT
GGATnnTTnnnnnnnnnnnnnnnnnnnnnnnnnnnnnnATTTTGGAGnnnnnnnnnnnnn
nnnnnnnnnnnnnnnnnnnnnnnnnnCnnTnATnAACAAAnACACGTnnAAnnATATnTn
GGAnTnTnTGAAnCnnnnnnnnnnnnnnnnnnnnnnnnnAAAAnATAnCAAnGAAnnAnG
CGGGTAAAnCGAGnTnnnCAnnTGnAAnnAnTAnnGAAnGAGnnnnAAnTTnTnnAAATn
AAGGnnnnnGAnTnTGTnnnTGAnTTTTTnGnTCnTnnnCTnnnnnnnnnnn
>Copia-50_rCom#LTR/Copia
nnnnnnnnnnnnnnnnttnttntntnnanncnnatnctgggcTGGAAAtcaAATAgATcg
AAagTctATCAcatGcTAtTgcAcATTTatTGGTgGAAaTCTTGtAacAtgGnnAAGAgC
AAgAaacaatcggttGTTGcTcGATCaAGTGCtgAggcngaGTAtAGATcgaTGgcATCT
GcagCTTgTgAActcATttggctcaaagncttgttgcangatctaGGTATTAcCagCTcT
GcaccTATTAcTCTAcaCTgTgAnnnnnnnnnnnnTaatCAGgcGgCAatgcacattGCA
gccAaTcCTGTCTTtCATGAAcgcaccaagcanatagaagTtgATTGCCAcTTaaTCcga
CAtCAagttcaatccaaggtcATTGCtacTGccTTTGTTcgTtCaTcTGcaCAAcTCnnn
nnnnnnnnnnnnnnnanagtGcAgAtctcTTCAcAAAATcacTgccTTcTtCccAAtttA
AgATTCTTTTGTctaagCTtggTTCTAnttnangnagcatgGGaATTCcCTcGAtccnnn
nncaaAaGcTTAagGGggaGTGTTGAACATATTGGCAAGTCATGACCTATCCTCAACCTA
TGTTCTACAACATTTTTCTGTTAAGGTCAGTTCTGCTGTGGCTGCAGTTGGTTGCAGTCA
TTTTTTCTTCTTTATTCCTCTTCATCCAGTGAAGAGCTCGGCTTTCAAGTGTGCTCTAAT
GGACAAAGATCCACATTTTATGGATCTTAGTCTTnnTCTATTTCCCATGCTAGTTCTATG
TTTTATCCTACAGTTTTtAGgAAgTTTnTTAATGGATCTTAgTCTTCTTCTATTTCCCAT
GCTAGTTCTATGTTTTATCCTACAGTTTTTAGGAAGTTTGTTTTTTTGTTCTTAGTCTAT
TTATATTGTTTGTTCTAGTTGTAGTTnnTGATTTTTTTTTAGAATAAAAAAAnnTCAATA
CAAATTGCCATTGCAATTATCCTCTCATGTTTTTCATCAtaataTtaaAttaGTAgTtTC
cTatctggacctgctactncatTTAtcAtttcaTctaccCtCTcATAcnAtaTaTttTac
AtTgAgtTaTaATgATTGAtTCTTgAatcaTgcGTGATGctaaAAtGTcAAcTaacTCcc
tgAtatATAtCAgcAGAantncnnnnnnctgAaAgTTTCcaGAttccAAnnnnnnnnnnn
nnnnnnnnnnnnnTaCttttCAAAgGCTnAgTaaTGTCCcCCTgAaTnnannnntnagag
cCTnAaCtATctCccaTGGAatcGnnnntgcAgTTctnCTgacaCtTggAaGCAgGTCAa
AGCcGATTnannagatnntcaAtCAacCAAgAaaATGGcaTGCCTgATCcTtCCTnngna
ngntcnanannnnnnnnnnnnnnnnnnnnnCcTCTtCTTanagccCgTGGTTAtCtCcat
acCAATTggTCAtGTCntgGCTCTtAAAaTtCaTAaAgccTaAanntgnngnnaancTTT
nntnntTaaaCtTnnantannnntnTanTTtGnTcnncagntntcTGtnnAaaanAtnTa
cnagnnganaAatnnntnGCnnnnnnnnnnnn
>Copia-51_rCom#LTR/Copia
nnnnnnnnnnnnnnnnnnnnnnnnnnnnnnnnnnnnnnnnnnnnannnnnnnnnnnnnnn
nnnnnnnnnnnnnnnnnnnnnnnnnnnnnnnnnnnnnnnnnnnnnnnnnnnnnnnnnnnn
nnnnAnnTnnnnnTnTnnnnnnnnnnnnAnnnnnnnnnnnnnnnnnnnnnnnnnnnnnnn
nnnnnnnnnnnnnnnnnnnnnnnnnnnnnnnnnnnnnnnnnnnnnnnnnnnnnnnnnnnn
nnnnnnnnnnnnnnnnnnnnnnnnnnnnnnnAnnnnnnnAnnnnnTnnnnnnnnnnnnnn
nnnnnnnnnnnnnnnnnnnnnnnnnnnnnnnnnnnnnTnnnnnnnnnnnnnnnnnnnnnn
nnnnnnnnnnnnnnnnnnnnnnnnnnnnnnnnnnnnnnnnnnnnnAnnnnnnnnnnnnnn
nnnnnnnnnnnTGTTGAGATTTTGAGTTGTTAGGGTTGTTAGGATATGATAAGTATTTAT
CnnnnnnnnnnAnnAtAnnntAanTanTTaTCTTTTAAATTTAGAGTCTAGCTATTAAGA
GTTTGTTATTTAGTTTCTATCAAAGTCTTACATATAAGTATAAATATAAGGCTGATGTAT
CTCTTTTTGATATCAGAATACAATAATGAAAACCTAATTCTTAGGTTATTTCTTTCAAGT
TGGTATCAGAGCCTACnnnnAAAAAAAAAAAGGCTTTGAAACACTTAAAACAACATGAGT
GGTAGAGATGGTGAACCATCTGGATCGAAACCTATTATCATTCAATCTGAAGGAGCATTC
AATGCAGGAATTACGCTTACAGAATCAAATTATGATGTATGGTCTCAACTAATGGAAATG
CATATTGCTGAAAGAGAAAAGCTTTCCTATATTCGGGGAAAAACAAAACCACCTGCTGAA
TCAGAGGATGGGTATGAAAAGTGGTATGCTGAAAACCAAAAGGTGAAAAGATGGCTGCTA
ATGTCTATGAGTCCAGAGATTATGAAGCGATATTTACGCTTATCCACTGCCCATGAAATC
TGGACTGCTTTATCAAAAGCTTTCTATGATGGCAGTGATGAGTTGCAGCTCTTCGCCTTA
AACCAGAAAGCATTTGCAGCCAAACAGAATAGAAGATCTCTCTCTGAATATTATGGAGAA
CTAACTGCAATTTTTCAGGAATTGGATCACAGAGACAAAGTGGTCATGAAGGATCCTGAT
GATGTGGTTGCGTACAAAAAATCTATTGAACGACTACGGGTGCATATATTTTTAGCTGGA
CTGGATGATCACTTTGAGCAGGTTCGCGGAGAAATCCTACGTCAGGAGTCTACTTCAGGC
CTAGAAGAAAGCTATGCCCTGATTCGACGAGAGGAGAACCGCCGTGTAACATTAAAAGGA
GACTATGGAGACTCCGATGCTGCTGCTATGGTGATTCGCAACAAGTCAAAGACATCTATT
GGTATTAGAAAGTCCACACAAAAATGTACTCATTGTAATAAGTCAGGCCACATCAAAGAT
TGTTGCTTTGAGCTTGTAGGCTATCCAGATTGGTGGGATCAGAATCGAGGATCACAAAGA
AGGAAAGCTAAGAATTCCCTGATTTCCGCTGTTGCTGAAACCAAAACAAGTGAGGACAAT
GTTGAATCAACTTCAACATTAGTAGCAACCACAAGCAAGGAAGGTAAGGTGTTTAATATT
TCTACATCTGTTTGTGATAATACATGGATAATTGATTCTGGTGCTTCAAATCATATGACC
TTTGATTCTGGACAGGTTAAGAAACTTAGACCATCCTTACAAAAATCTGTTTTGATAGCA
AATGGTAATGAGGTTCCAATTATTGGAGAGGGATCTATTACTGCCACCAATTCTTTAAAT
TTAGACTCAGTTTTAATTGTTCCATCATTAAATTACAGCCTTTTATCTGTTTCCCAAATA
ACATCAGCTTTGTCTTGTATTGTTATTTTTTGGCCCAATTTCTGTTGTTTTAAGGATATC
CAAACGAAGCAGACGATTGGCTGTGGTATTAGGCGAGGGAATTTGTACTACTTGGACATG
CAATCGAATACTTCTTCCAAGTTGCATCATGCGTTTGCAATGGATGGTCCAAAGAAGGAA
AAAAATGAAGCAGAAATCTGGTTACAACATAGACGACTAGGGCATGCTTCTTTTGGCTAC
CTAAAAAAGTTATTTCCTGGTTTGTTTAACAACATTGATGTTTCTATTTTTCGTTGTGAT
GTTTGTGAACTTGCCAAGAGTCATCGAAGCTCTTTTTCATCAAGTTTTAATAGAGGTCAT
TTACCTTTTATGATTGTTCATTCTGATGTTTGGGGTCCATCTAAAATTTCAACTTTGGGG
GGATCTCGTTGGTTTGTTACTTTTATCGATGATTGCACAAGGATGACTTGGGTGTGCTTA
ATGAAATCTAAGAGTGATGTGAGTGCATTATTTCAGAAATTTCATACACATGTTAAGACT
CAATATAATGCACATATTCAAGTGCTTCGCAGCGATAATGGTGGTGAATACCATAACTCT
GAATTGAAGCATTATTTGGAAGAAAATGGAATTGTCAATCAAAGTACATGTGTTTATACA
CCCCAACAAAATGGGGTAGCTGAAAGGAAGAATAGGCATTTACTAGAAGTTGTTCGTGCC
TCATTGCTTCATGCAAAAATGCCATTATCATATTGGGGAGAAGCTCTTACTTCTGCTGCA
TATTTAATTAACCGAAGTCCTTCACGGACTCTTGATTTTCAGACACCTTTTCAGGTTCTT
AATGATACTACAACTGCTCCATCAACATCAAACTTACCTCCTCGTGTCTTCGGCTGTGTA
GTATTTGTACATATTCATAAACATCACCGCCATAAGCTTGCTCCTCGAGCAATAAGATGT
GTGTTTCTTGGATATGCAACAAATAAAAAGGGGTACAGGTGTTATCATCCTCCAACTCGA
CGTATGTTCATATCCATAGATGTAGTCTTTCATGAAGATGTGATGTATTTTGAGTCTGAA
TTTCCGGAGGAGAGACATGAAGAAATTCAGACATTAGATTATCAATTTCAGGAGGAGTAT
GAAGTGGTTGATAATGGTGTTGGTGATCACTCAGAAAATCATGGGATACGTATTGAGCAA
GAAGATCTAACTCCATCGATTGAAGAAGAGTCCTCAAGTGAAGAAGACCCTGAATCCCAA
GCTGAAATACCACGCCAATCACCTGCTGAAGATATTCCTATTCTTGAACCCGATCCACCG
AGAAAACGATTACCAGAACGATCCACCAGAGGTATTCCTAAACTTAGTTATGAGCCTGAA
ATTTCTAGTAAAGTTAAATACCCAATGAGTCATTATGTGTCGAATCATAACCTGTCAGAA
TCAAATAAGTCACTGTCAAATCAATTATCTACTGTATCTATTCCTAACAGTGTGCAGGAA
GCTTTATCTGATCCAAAATGGAAAGCTGCAATGAACGATGAAATGAAAGCCTTGCAAAAG
AATGAAACATGGGAGCTTGTTGATTGTCCAGCAGGAAAGAAACCAGTAGGGTGTCGTTGG
GTCTACACCATAAAGTATAAAGCAGATGGCACAATCGAGCGATTCAAAGCAAGATTGGTA
GCAAAAGGATACACTCAAATCTATGGGATTGATTACACTGAAACCTTCTCTCCTGTAGCT
AAAATCAGTACTGTGAGAGTGTTATTATCCTTGGCTGCAAATTTGGGTTGGTCATTACAG
CAGTTTGATGTTAAGAATGCTTTTTTACATGGTGAATTATCCGAAGAAATCTATATGGAG
CTTCCACCTGGATGTATGTCAACAATGCAGAATAGGAAAGTTTGCAAGTTGAAGAAATCG
TTGTATGGACTGAAACAATCTCCACGGGCATGGTTTGGGAGATTTTCAAAGTCTATGAAA
GCTTTTGGATATCATCAGAGTAATGGAGACCATACCTTATTCATAAAGAAGGCAAATGGG
AAGATCACAGCTCTCATTATCTATGTGGATGACATGGTAGTTACAGGAAATGATCCAGAA
GAGAGGAAGGCATTACAAGAATACTTGTCCAAAGAGTTTGAAATGAAAGACCTGGGTTGC
TTGAAATATTTTCTTGGGATTGAAGTTTCAAGATCAAAGAAAGGAATTTTTCTGTCCCAA
AGGAAGTATGCATTGGATTTATTGCATGAAACTGGAATGTCAGCATGTCAACCAGTTGAC
ACACCAGTTGAGGAAGGCCTGAAGTTGTGCATTGAGGTAGACCAAGTACCCGTTGATAAA
GGAAAATATCAGAGACTTGTAGGAAGATTAATGTATTTAGCTCACACAAGACCTGATCTT
GCGTATGCTTTGAGTATTGTTAGCCAATTCATGCATAATCCTGGAGAAAGACATATGAAT
GCTGTCATAAGAATCTTACGGTATTTGAAGTCTGCACCTGGAAAAGGAATTTTGTTCACT
CAACATATGGATTGGCAAAACATAGAGGTTTACACTGATGCTGATTGGGCTGGATCAATC
GATGATAGACGATCAACTGCAGGATATTTTTCGTTTGTGGGTGGAAATCTTGTGACATGG
AGAAGCAAGAAGCAAAATGTTGTTGCCCGGTCTAGTGCAGAGGCTGAGTTCAGAGGAATG
GCTGTTGGTGTGTGTGAAGCCTTATGGTTAAAACAAATTTTGGAAGATTTAGGTTACGCA
CTGAGGCAGCCAGTTAGATTGTATTGTGACAATAAAGCAGCACGTGATATAGCTTATAAT
CCAGTACAGCATGATCGGACAAAGCATGTAGAGGTTGACAGATTTTTTATCAAAGAGAAG
TTGGATGAGAATATCATAGAATTGCCTAAAGTATGTTCTGAAGATCAGTTGGCTGATATC
CTTACCAAAGCAGTCTCGAGTCACATGTTCTTTAAGTGTCTAGGCAAGTTGAGCATGTAT
GATATTTATGCACCAACTTGAGGAGGAGTGTTGAGATTTTGAGTTGTTAGGGTTGTTAGG
ATATGATAAGTATTTATCTTTTAAATTTAGGATATGATAAGTATTTATCTTTTAAATTTA
GAGTCTAGCTATTAAGAGTTTGTTATTTAGTTTCTATCAAAGTCTTACATATAAGTATAA
ATATAAGGCTGATGTATCTCnTTTTTGATATCAGAATACAATAATGAAAACCTAATTCTT
AGGTTATTTCTTTCAAGTnnnnnnnnnnnnnnnnnnnnnnnnnTannaTnnAnnnnnnnn
nnnnnnnnnnnnnnnnnnnnnnnnnTnnnnnTnnnnnAnnnnnnnnnnnnnnnnnnnnnn
nnnnnnnnnnnnnnnnnnnnnnnnnnnAnnAnnAAAnATTTnnnnnnnnnnnnnnnnnnn
nnnnnnnnnnnnnnnnnnnnnnnnnnnnnnnnnnnnnnnnnnnnnnnnnnnTnTnnnnnn
nnnnnnnnTnnTTnnTnnnnnTnnnnnnnnnnnnnnnnnnTnATTnnAnTnnnnnnnnnT
nnnnnnnnnnnnnnnnnnnnnnnnnnnnnnnnnnnnnnnnnnnnnnnnnnnnnnnnnnAn
nAnTnnnnnnnnnnnnntnnnnnnAnTnTnnnnnnnnnnnnnTnnnnnnnnnnnnnnnnn
nnnnnnnnnnnnnnnnnnnnnnn
>Copia-52_rCom#LTR/Copia
nnnnnnnnnnnnnnnnnnnnnnnnnnnnnnnnnnnnnnnnnnnnnnnnnnnnnnnnnnnn
nnnnnnnnnnnnnnnnnnnnnnnnnnnnnnnnnnnnnnnnnnnnnnnnnnnnnnnnnTnn
nnTnnAnnnnnnnnnnnnnnnnnnnnnnnnnnnnnnnnnnnnnnnnnnnnnnnnnnnnnn
nnnnnnnnnnnnnnTnnnnnnnnnnnnnnnnnnnnnnnnnnnnnnnnnnnnnnnnnnnnn
nnnnnnnnnnnnnnnnnnnnnnnnnnnnnnnnnnnaTTnnnnnTnnnnnnnnnnnnnnnn
nnnnnnnnnnnnnnnnnnnnnnnnnnnnnnnnnnnnnnnnnnnnnnnnnnnnnnnnnnnn
nnnnnnnnnnnnnnnnnnnnnnnnnnnnnnnnnnnnnnnnnnnnnnnnnnnnnnnnnnnn
nnnnnnnnnnnnnnnnnnnnnnnnnnnnnnnnnnnnnnnnnnnnnnnnnnnnnnnnnnnn
nnnnnnnnnnnnnnnnnnnnnnnnnnnnnnnnnnnnnnnnnnnnnnnnnnnnnnnnnnnn
nnnnnnnnnnnnnnnnnnnnnnnnnnnnnnnnnnnnnnnnnnnnnnnnnnnnnnnnnnnn
nnnnnnnnnnnnnnnnnnnnnnnnnTnnnAnnCnTnnnnnnnnnnnnnnnnnnnnnnnnn
nnnnnnnnTAnnnnnAnnnTnnnTnnAnnnnnnnnnnnnnnnnAAnAnTnnanAnnnnnA
nAnncnnnnnnnnnnnnnnnnnnnnnnnnnnnnnnnnnnnnnnnnnnnnnnnnnnnnnnn
nnnnnnnnnnnnnnnnnnnnnnnnnnnAnnnnnATnnTnnnTnnnAAnnnAnAAnnnnnn
nnnnnnnnTnnnnnnnnnnnTnnnnnnnnnnnnnnnnnnnnnnnnnnnnnnnnnnnnnnn
nnnnnnnnnnnnAnnnnnnnnnnnnnAnnnnnTnnnnAnnnnnTAnTTGAnnnnnAnnAT
nnnAAnnnnnnnnnTnTnnnnTnTTTTAnAnnnTnnnnnnnTnnnnnTAGnTATAnnTnn
AATnTTTnnnTnAnnnTTnnnnnnnATnAAnnnTaAnnnATAnnAnnTnnnATnTnnnnn
nnnnnnnnnnnnnnnnnnnnnnnnnnnnnnnnnnnnnnnnnnTnnnnnnnnnnnnnAnnn
nnnnAnnnnnnnTTTnnTnTnnTnAnnAAnAnnnAATnTnTnATCAAATTTnnAnnnnnA
AATTAATTGAAATAAnTnCATGGnTAATTnTTAnAnnAAnnTTTCTTnAATATnnnATnT
TnAAAATTnnTTnAAAAnAATTnnnAATTnGATTnTTnATnATcAAAGnnAAAcTATGCA
nATAnTACAnATnnTAAGGGTTTnnnATGTGCATnTnTnnATGnnTTTTGATTTnATTTn
ATTTTnGACAnnAATGAATATGATTTAnAAGAnnAATAATGAACCTTTAGATTTnTnnAA
aTTTAAGnTTTGATCTTnATGAACACCATATATGCACACAAnATAnAAATCAAGTGTTGA
TTTGATGAGTTATnCGCATAGTATGGGnTTnCTTnTTnGAATTCGGCAnATGTGTGnTTC
TTGATCTAATGGCAAGCCTTTTnAGGAAGAACATCAnATCTAGATCATGCATAAGATGAG
TTCTTGAAGCAATCTTGAAGGTTGATTTnAATCTTGATCATGTTnCTTGCATAGTTGCnT
TnTTTCTTGATGATTGCCATGTGAATCTTgATTATCTTGAATTGTTTGATAGAAAATTTn
ATTTTCTTGATGATGGATCTTGATGAATnnnnnnnnnnnnAATTAATTcTnGAATTAATG
TGATTAATTAGCCTTGTTAGATCTTTAAATCTTnTTAAATAAGGAGTGTCCTTgTTTGTA
GGGATTTCTAGATnAAGTATCCTAGTTGGCATGTGACTCCTTGTCTTAAGACATATCCTA
GTTGTCTTAGGATTATAATTACTTnTCCTAATATGATTAGnAGATTAATTAAAAnGTTnT
TTTAATTAATACAAGTACTATnAATCCTTTAGGACAAGGACTTnTAATTTTAGAATCCTA
GTTGGACTAGGAAGTTGTCTAGATTAAGACAAGAGTTTGACTTTTGTCCTAAAnTTTAGA
CATGGCCnAAAATTtnAnGAATTAAAnGGnAATTTTnnTTTTTTAAATTTGATTTAATTA
AnTAAAnTTnCTCATTAATTTTTnTTAACCTAGGACTTATGTCTTAGTnTCCTAGTATGA
CTAGGTTGTTTGTCTTAATTAAGACATAAGTTTGACTTTATnTCTTAATGTTTGACTTTG
TGTCCTAAAAGGAnATAAAATTAAAATTAAGGATATTTTAAAGGGAATTAGTTATTAATT
AAATnTGATTTAATTAATTTTAATTCTCTACAACTTTCTTCAACTAAGATTAAATCTTGG
TTTCCTAGTATGACTAGGATTAGTAAAGTTTGTTTGGTCAAAGGTTGACTTTATGTCCTn
nnnnnTTTTnTTTTGGCCGAAAATTACACTCTAAAATAnGGAGAATTTTTATTTTTGAAT
ATGATTTAATTATTTTAATTnTCCATACnCCATTTAGTCCTAATTGCATGCAATGATCAA
ATAACTTGAATTATGCTATCTTGATTCTTTTATATGCTTTATATAATATGATTATATTTG
GCAnATGATGGATGGTTATGGACTATAAAGACCAATGTGATTGTGTTGAATGGTTGAATn
TTTTGATTTGGTATTTTTGAAATAAGGACTGCGTTCCTTGCCTTTCTCTAAATTTCTCTA
GGTTGTAAAATTCTTTTCTCATCTAACTCCCCTTGAATGCAACTCAAGGTTTCTCTAAAT
CTTATGTAAnTGTTATATATAGTTTTAGATTAGTTAGATAGAATTTTATTTTGTAATCCG
GATGGAGATATGGCACCAAATGGAGATGAAGGGGATATTGCTTCAAGACTTGAAGATCAT
GAAGGCAATACCTAGGTTTTGACCATCTAGTTATCTTCGATGGCTCGAGATAACTAGTTT
AGAAAGTCCATAATCATCCATAGTAGTTTGGCATGCTTAGCTTATATTATATATGTGATG
TATGATATATGCATGATCATGCCAAAGCATGAAACCCTTATATTCGATATTTGTATGTTC
ATGCCAAAGCATGAGACCTTAATCACCaCTTAATAACAAATCCCTCGTTCAATATTAAGT
CACATGTTAAGAACATGATTAAGTTGCCTTCCATAATTAAAATAGGAACGAGAGCCTTGT
TCATAGGTCAATTTGTTGAGCAAACTCAAGGTTGCCTATTACCTGgGTATGTTCTCTATT
TTAATTGATGGGTCTTACTTAACTATCTTATATAATTCGGATGnGCAAAGCCTTGATTAT
ATGAAGATAGAGGCATGAATTAGGTGAAACATATATGATGTTTAGAACATCATAAAATAT
GTTTAGACAAACGTnGTTGTCGCCTAATTGATCTAGAAGTTGTATAGAGATACAATTGAC
AAATAGTTGTCTACCTAATTTATTTTAATATGGTTTGTTGAGCAnACTCAAGGTCATATT
AAAATAGATGGGATTCTAGCCCACTAGGATAGCTAAATTGTTAGCATCCCGAATTGATAG
TGAGGGCTATTAATTTGTATCAAAAAATAGTGGGAGnnTAAGTAACTGGTTGCAAGACCT
TTACTAGTTACTTGTATAAATTAACTTATATTCnTTTATCTTTATATTGGAAGGTTGTAA
GAAAAGATGAGTGGCAATCTATCTTTGCGTAGTATCCTTGACACCAACAAGCTTACTAGG
CCGAACTTTCTTGATTGGCATCGCAATGTGAGAATTGTTCTCAAACAAGAAAAGAAGCTT
TATGTGCTAGACACACCTCCATTGCATCTCCCTGCCGAAGATGCACCCGAGGAGGTGGTC
CAAGAGTACAAAAAGCnTCAAGAAGAnGATGACCAAGTTGTTTGTGTGATGTTAGGAAGT
ATGACTTCCGAACTACAAAGACAACATGAnAATATGGATGCTCAAACTATCATCTTACAT
TTGAAGGAAATGTTTGATGAGCAGTCAAGGACTGAAAGGTATGAGACCTCAAAGGAATTG
TTCCGATGCAAGATGGCCGAAGGTGCATCTGTGAATGCACATGGACTAAAGATGCTTGGA
TATATTGAACATCTAGGGCGTCTTGGTTTTnTGATGGACCATGAATTAAGTATAGACTTA
ATTTTGCAATCTCTACnTGACAGTTATTCnCAGTTTGTTATGAACTTTCATATGAATAAG
TTGGATACTAnnATACCCGAACTTATTAATATGTTAAAGACTGCnGAGGGCACCATAAAG
AAGCAAAAGGGAGTnGTTCTAATGGTAGAACnTTCTAAGGCTGCTAAGAGTAAGTCTAAG
AAGAAAAAGgnAAAGAAAGCCcAnAAGCCCAAGAAAGCCTTAAAGGCTATTGGAGGTGTC
AACAAGGATAAAGnAAAGTGTCACCATTnTnGGAAGGAAGGACATTGGAGAAGGAACTGC
AAGGTTTATCTCGCTGCTTTGAAGGATAAGAAGCAAGAACAAGCTTCTAATTCTGAAAAG
AAGGAATAGACTAGCTTGAAGGCAATTGTTGCCATTTAGTTTAGTTATTAGTTTTATTTT
TCTTATTTAGAATTTAATAATTGTTATTAATTCTTTTTCTAGAAnAATTGTTGnTTATTA
TTTCATTTAATAATATTAGGCAATTGTTGCCTTATTTAGTTAAATGATTTATGTTTCTAG
AATnTCATACAAAAGGTTGTATGAAAGTAAGAAAAATAAAnnCCTATTGCGAGAAAnCTA
AAGCAATCCTAAATAGGCATAAGGATTATATTATTGATATTAAGACAAATAAGTAACATA
AATAAGTTATGTAACTTATAAATCTTATGAAATCAATATTATAATCAAGTTGTCTTTGAG
AAAGACACATATGCCGAATTCCTAAGcGATACATAGGATGTATGCTTGnTTTTAGGAAGA
GTTATGATAAAGTATCATATCAAGATTAGATCATGATATGGAATACTTGGATCATCATTA
GAATGTCTATAACTTGCAATTACnCAAATTGATAAAGTTTCATAAGATGATGAAACCTAA
CTTTnTGAGACATAGTTAtATCAATAAAGAGTGTTGCAAGCCTTCTCATAGGATATATAC
TCTTATAACCATTAACTCnAATATnTTCCATTTATGATATGATCATAATAAAGTCTATAT
AGGATATAGACTAGTATGTGATGTTTAAGAGAAACATACACAATTAGAnAAAGnTnAAAG
GCTTGATCTAATAAATnTAAGTTTGTnAGATATCCnAAAnGGgTTTTAGGATATCAACAC
TATCATACTCTTGAAAnAAAAGTGTTTGTTTGGnATATnTTnTCTTTCAAnnAAAAGGAG
TTTTCTnAAAGAAGnAnTGGGAGTTTGATAGATCTTGATAGAGATCAAGATAAACAAACT
AnCATTAAAATGGAACAnAGCTTGAAGGTnnTTAGCATAAGATGCACAACCTTAAGnTnn
TCATATACACAAnTTTTnGTnTGTAGTAGGATAnAAnATATTTATAAGAAATnnAGATCT
CTTATnnAATATnTAATTATATCTnnnnnnnnnnnnnnCTACTACAnTAAGAACTAATGT
TTGACATTAAnTCTTAnAGTTGGnATCAAGCCATAAnATTCTATTnTGGATACCATATTG
TTTAACCAAGTGAAGAnTnTGGTGGACCCATnTAaATnGATnAnATCCATTAAGGnncAA
nTnAnnTnnTnnAnAAAAAnTAATATnnAAnTCTTTncnnAAAnnTTGAGnAAAGAnAnn
TnAATAAgTTACATACTTAATCAAAnnGTTGATTAGTAATGTAATTATAAGTnTnAATCC
AAATAGAATAAAnAAGTnTATnTnAAGGnnTTAGTGGGAGnATAATAATnTTTnCTAATn
nTnTATnTTnTgnAnATATAnATAAAnnnnAAAGTGACAAATCCTTTATCATGAnTCTAC
nAAGACTTATAAATcCATAAAGAGTTnGAACATGnAnTTTACTTTCTAGGATTnAnATnT
ATnnAGATAGATgcTTnAAAnTnCAnnAATnTTnnaAnnTTnnnnnAnnTAnAnnnAnnT
nnTAAAnnnnTTTnAnATnnAAnAAnnAnAnAnAnATnnTTnnnnAnnTnnnnTnAcAnA
TnTnTTTnnnAnnnnAnnTnnnAnAAAnnnnnnnTnAnnnnnnnnTnATnAnTAnAnnnn
nnnnnnnnnnnnnnnnnnnnnnnnnnnnnnnnnnnnnnnnnnnnnnnnnnnnnnnTTTnT
nnnTATtnnnnnnnnnnntTnTGantnannnnnAnnaAnnnnnnnnnnnnnnnnnnnnnn
nnnnnnnnnnnnnnnnnnnnannnnnnnnaAnnntnnnnnAannnnnnnnnnnnnnnnnn
nnnnnnnAtnnnnnnnnnnntnntTnaGnnnnnnnnnnnnannnnnnnnnnnnnnnnnnn
nnnnnnnnnnnnnnnnnnnnnnnnnnnnnnannnnnnnnnAnnnnnnnnnnnnnnnnnnn
nnnnnAnnnnnTnnnnnnnnnnnnnnnnnnnnnnnnnnnnnnnnnnnnnnnnnnnnnnnn
nnnannnnnnnnnnannnnnnnnnnnnnnnnAnngAnnnnnnnnnnnnnnnnnnnnnnnn
nnnnnnnnnnnnnnnnnnnnnnnnnnnnnnnnnnnnnnnnnnnnnnnnnnnnnnnnnnnn
nnnnnnnnnnnnnnnnnnnnnnnnnnnnnnnnnnnnnnnnnnnnnnnnnnnnnnnnnnnn
nnnnnnnnnnnnnnnnnnnnnnnnnnnnnnnnnnnnnnnnnnnnnnnnnnnnnnnnnnnn
nnnnnnnnnnnnnnnnnnnnnnnnnnnnnnnnnnnnnnnnnnnnnnnnnnnnnnnnnnnn
nnnnnnnnnnnnnnnnnnnnnnnnnnnnnnnnnnnnnnnnnnnnnnnnnnnnnnnnnnnn
nnnnnnnnnnnnnnnnnnnnnnnnnnnnnnnnnnnnnnnnnnnnnnnnnnnnnnnnnnnn
nnnnnnnnnnnnnnnnnnnnnnnnnnnnnnnnnnnnnnnnnnnnnnnnnnnnnnnnnnnn
nnnnnnnnnnnnnnnnnnnnnnnnnnnnnnnnnnnnnnnnnnnnnnnnnnnnnnnnnnnn
nnnnnnnnnnnnnnnnnnnnnnnnnnnnnnnnnnnnnnnnnnnnnnnnnnnnnnnnnnnn
nnnnnnnnnnnnnnnnnnnnnnnnnnnnnnnnnnnnnnnnnnnnnnnnnnnnnnnnnnnn
nnnnnnnnnnnnnnnnnnnnn
>Copia-53_rCom#LTR/Copia
nnnnnnnnnnnnnnnnnnnnnnnnnnnnnnnnnnnnnnnnnnnnnnnnnnnnnnnnnnnn
nnnnnnnnnnnnnnnnnnnnnnnnnnnnnaAnnnnnnnnnnnnnnnnnnnnnnnnnnnnt
nnnnCAnnnnTnnnnnnnnnnnTnnnnnnnnnnnnnnnnnnnnnnnnnnnnnTnnnAnAn
nnnnnnnnnnnnnnnnnnnnnnnnnnnnnnnnTnanAnnnnnAnnnnnnnnnnnnnnnnn
nnnTnnATTTnnAnAnannnAnAnnnnnnnnnnnnnnnnnnnnnnnnnnnnnnnTGTTAT
TTTTGGCTCCTTnnnTATCCCACATTGnAAAGCTAAGAAAAGGAAGAAGTAGTCCCAAGn
CTATAAATAGTGGGCCTTCTCTCCTTTTCnAAGTGTCAAGAAAAACAATGGGCCTTATAT
TTCTATGGGCTAAATTGTATTTCTCTTCTTTCTCTTCTTATTAATATTTCTTTGTAATTC
TATTGAATTnAAGAAATATTATTTTGGTAGTGCCCGAGGAAGTAAGCATAATTTTTGCCG
AACCTCGTTAAAGTTCTGGTGTTTCTTTTCTTATTGTTTATTTAATAGCTTATTTGTCGG
nnnnnnnnnnnnnnnnnnnnnnnnnnnnnnnnnnnnnnnnnnnnnnnnnnnnnnnnnnnn
nnnnnnnnnnnnnnnnnnnnnnnnnnnnTGGAAACTAACCCGATTTCCACAACAATTGGT
ATCAGAGCCAGGTTGCTGAnnnnnnnnnGTGGTTGCAGTTTAAATTGATCTTCCATATCA
GAAAAGAATCTGGGTCATTCCGCATTGTATTTGAAAGCTATTAAATATAGATCGAAGCAG
AAATGGCTGACGGTGAAAGTACCTCTACACCAACCACAATAGTAGCACCAAATTCGTCAA
TTTCAGTGAGAAATGCAGTGGCGAATTCCAGAATTGTGGTGGAGATATTTGATGGTACCG
GTCATTTCGGTATGTGGCAAGGTGAAGTTCTAGATGCCTTATTCCAACAAGGTCTAGATG
TTGCCATTGAAGATGAGAAACCAGACTGTGTGGAGGAGAAGGAGTGGAAAATAATTAATC
GATTGGCATGTGGTACAATTCGATCGTGCTTGTCCAGAGAGCAGAAATATGCATTCTGTA
AAGAAACTTCTGCTAGTAAATTGTGGAAAGCACTnGAGGAAAAATTTCTGAAAAAGAGCA
GTCAAAATAAACTCCATATGAAGAAAAGATTGTTCAGATTCACATATGTTCCTGGTACCA
CAATGAATGATCACATAACAAACTTCAATCAGCTTGTTGCTGACTTGATGAATTTAGATG
TGACATTTGAAGATGAAGATTTGGCCTTGATGTTGTTGGGATCTCTTCCAGAAGAATTTG
AATTCCTTGAGACTACTTTACTCCATGGGAAGGCTGAGGTGTCTCTCAGTGAGGTTTGTG
CTGCTTTATACAGTTATGAATTACGAAGAAAAGATAAAAAGGGTAGCTCCAGTGGTGCAG
CGGAAGCTTTGGTAGTGAGAGGCCGTTCGGAGAAAAGAAGTAAAGGGAAGAAGGGAAGAT
CGAAGTCCAGAGTTGGCAAAGACCAATGTGCCTTTTGCCGGGAAAAGGGGCACTGGAAGA
AAGACTGTCCGAAGCTGAAAGAAAAAGCCAAAGGGAAAGCTGTTGCAGATACAAATGTAG
CTGAATGTGATTCTGATCTTTCATTAGTAATGATGCCATCAACCAGCAATTTGGGAGCTT
GGATTCTTGATTCAGGCTGTAGCCACCATATGTGTCCCAACCGGGAGTGGTTTTCTGATT
TCAAAGAAACAGAGGGTGGAGTTGTCTACACAGCAAATGACAACACTTGCAAAACTGCTG
GAATTGGTTCAGTTCGGTTGAAGAATCATGATGGATCAATTAGAATTCTGACTGATGTCA
GATATGTGCCGAGTTTGACAAGAAACCTTATTTCTTTGGGAGTTCTGGCAAGAAAGGGCT
TCACTATTGTCATTAAAAATGAAACTTTGAAGGTTATCTCTGGGGCACTTGTTGTGATGA
AAGGTGTTCAGCAAAGCAATAACTTGTATTACTATCTTGGTAATCCAGTTATTGGTACAA
CAACAGcAGTTTCTAGTTATAATCAGGAACTAGAAGCAACCAGTTTGTGGCATATGCGCT
TGGGACATGCAGGCGAAAAATCCTTGAAACTTCTGGCAAATCAAGGATTATTGCAGGGAG
TGAAAGTCTGCAAATTGAATTTCTGTGAACATTGTGTCAAGGGGAAACAAACAAGAGTGA
AGTTTGGTACTGCAATCCATGATACTAAGGGTATTCTGGATTATGTTCACTCAGATGTAT
GGGGACCCTCCAAGACAGCTTCAATGGGAGGCAAACATTATTATGTTTCCTTCGTTGATG
ATTTTTnCCGGAGAGTGTGGGTGTACACTATGAAGACAAAGGATGAAGTGTTAGGAGTTT
tnnnnnnnnn
>Caulimovirus-1_rCom#LTR/Caulimovirus
nnnnAnAACAAAGAATGTATTGTCCAGTTTACTTCTGCACACTGGAATGATACACAAAAA
AAnTATTCAACTATCAAAAAAGAAATTCTTTCGATAGTTTTGTGCATTTCAAAATTTCAA
AGCGAnCTTTTAAAnCAAAAATTTCTTTTAAGGATTGATTGTAAATCTGCnAAAGAAGTT
TTACAAAAAGATGTTCAAAAnATAGCTTCAAAACAGATTTTTGCCAGATGGCAAGCCATT
CTTTCTGTTTTTGATTTTGAAATCGAATACATAAGAGGAGATTCGAATTCAATTCCAGAC
TTTCTAACCAGAGAGTTCCTTCAAAAACAGGAGTGnAAAATGCCAAGAAAATCAAAAGCA
nnnnnnAAAGAAGAAAAGTCGACAGCAAGTTCAAAGCCTGTTCAAAGnCCAAAGAAGGAn
ATTTTnCCnTCnTCTTCAAAGCCnATCAGAACCTGGACnGAAATCATCCAGGAAGAAATT
GACnAAAGCAAGGnnGATCCGGCCCAACAACAATTnCAAATTCAGGAGTGGCTTGCACAG
CAAGATCCTGAATTnCTAAAAAGGGTCGAAGAATATTCAAAGCAAATGATACAACTTCAn
CCCGAAGnnTCTCCnnnnnnnnnnnnnnnAAAGTCATCCTCCTCTTCCAACAAGGGTAAA
GGTATACTTTCTATCCCTTTTTCAAAACCTGAGATAGAAATTTTCCCTCAAAACCTATCT
CAGAGCTCTCAAAGTATTTCAAAGCCCAACTCTCAAGAAATAGTTTTGTCACAAACAAAA
CTTTTCAAATCCAATGAGTATATAGAAAAGCAAAATTTTCAAAGCATTTTAACTATTGAG
GAAGGATTCTGTACAGAAAGCCCCTCAAAACTGATTTCAAAGATTTTCCCTCCAGGATGG
TATTTCAAGCCCTGGAATATTTCAAAGCCTCAATCTTACTACCAGTCTATCCTTGAGGTA
ACTGGTTCTGCAAAGTTCAAACACTTCAAAAAACACAAAGACCATAAAGACCCTGCATAT
TCCACATGCACCATACAAAGAATCCTCCACCCTTCAGATTGGGGAATGGATTTACACTCn
TCAAGATCTTTTCCAACTTCCCTCCAAAGAACCTACCCATCAAGCCTAAACACTTCTTTC
AACTATTGGGATTACCAACAAGCTTGGTTTAATACCTTTCTTCTTCAAAACGAAGGACAA
AGCCATTCTTGGCTTTTCTACTTCGATACAAGCTCAATCCAAACTTCAAAGATCCCnTAT
TGGTTTAAACAATGGTGGAATTTTTATGGCAATGTTCCTGAGACCATAATTCCAGAAGTT
CTACCTCTGTTTAACCTnTTCAAAGCCCACTATAAACCAAACAAAATAGAAAGACGTTTT
CCCCCnTTACTTCTATTTTGTTCAAACTTTTTTCTCCCCTGGGTATGTGTATGGTATTTC
CATTTCAATCAAGCAGCAGATGGAGAAATCATCCTTACCCGAAGATTCAAAGTCAAATGG
TGGGATAAATTTAACCACCAAGAAAAATTATCnCTAAAGnTGGTACAAAATTTCCTTTCA
AAAAATAGCTTCTTGCCACCTCCGAAAGAACAAACCACTTTCnTGGCACAGAAGTCCTTC
ATnATTCCAAAGCTAGCGGCGGCTCAAACAGAAGAAGATTTCTTACAATTGATCAAACAn
TTGTCnGAAACCGCCTCTTCCAAAGGAAAATCnAAAGCTTCATCTTCCTCTTCnAGCACC
AGCTCAGCAGCAATAGACCTAGATGGTGACTCnAACGAAGATGACTGTTTTGGGATATTC
AAGCCCATnAAATGACATCTCTGTAAAGCCCTTGGGTTGAAAACCAGAAATGGCAGCCCA
AAATAnTTTnTGTAATGGGCCAAAnGCCCAATnnnnnnnnnnAAAAAAAAAnAGTCnTTT
AAAAAnnAAAAAGAAAnAAGACAAAAGACTCTnnnnnnTTnnnnnnAAAAnnAnnnnnnn
nn
>L1-4_rCom#LINE/L1
nnnnnnnnnnnTnnAnnnnaAATCTACAtnAGnCAnTtGntTaTGnAnTACCAAnnnnnn
nnnnnnnnnnnnnnnnnnnTAtATngCnATAnTCnnATCAnnTnTCAnTTnnnnnnnnnn
nnnnnnnTGnTTnAAAAnCCAaTAnTTTATGnAaGTAnAAAGcATGnnnnGnnnnanTAT
cnTTnTATTAGAGAAAAAAtnTTGGTTAnngnnaTnnAAGTGTTAcAnnTnAAnAcAnAA
GATCAATnggnnnnnAnTTTnACTnAAnGAnTnAAnnAnnnnnnnnnnnnnnnnnnnnnn
nnTATgAAGTTnnAAAnGTntAGanAAnCTncTTGnnATgATnTTAnnnnGnAAGnATAT
nAAnnnGGnAATnAATAATGnnnnnnnnnnnnnnnnnAGnnnGAATGTTAAGAATCATTA
TTAATTAATAnGATTTAATGTATTGTTGTTnnTTTTTTTACTCAAATCCCACATTGGAAA
ATTGGAGATTTGAGATTTTTTTTGTTATTTTTTTACCAnATTGGAAATGTAGTAGAATGC
AAGGCTCCTCCATGTATATATAATGGAGGCTTCACCTTGTTAATAATTCATTCCnnAAAA
ACAAGTCTTATGTATTTGACTAAGTTTGTTTTTCTTCTTTCTTTCTTATAGTATTATTTT
TTATGGGCTCAATTCTCTTCAATtGGtAnnnnnnnnnnnnnnnnTTAgAGanAAAAAaTT
CTnnnnnnnnnnAgTAtntTnTnTGGnTnnnnnnnnnnnnnnnnnnnnnnnnnnnnnnnn
nnnnnnncAgCTtnnnnnnnnnTTnnanATnanAAAAGnATTnTGntACTGnAAnTAnnC
nnTnAAnnnTCCnnnnTAnnAAnGTAnAAAgnAnTnGTAnnnggnagnnnnnnctcntgn
AnannTTAnAACTnTnAGTTCAnnGanTnGnAACCTnACTTnnnaTTTgGTnAGAntnnn
nnnnnnnnGnnnGGCTgCTGAaAcCAAnTCATGnTAGAAnATTCnnnnnnnnnnnnTnTT
ATnAGAnAATTnAAnAATAATAATTATAgCnTnnnnnTanAAGACCTncATnAAGTTtTn
nAcnTncAaAgTnAAGAnCTCTAgnaGnTtgTTAnnnGaAncAAGACTAnnTCACcaCnn
nannanGAAncTnGtaaTATnAnAAnnnnnnntAAATTAAAnTTAGnnnnnnnTnnanTn
nnnnnntnCAAAnCTAtGnTTGCCnTTAAAACCAnTnnnnannnnnnnnannnnnnnnan
naTTtAAtAAGAGATGATnGAnCATATnAnnnnnncTTTTACnCCaaAnnannnnnnnnn
n
>Copia-54_rCom#LTR/Copia
nnnnnnnnnnnnnnnnnnnnnnnnnnnnnnnnnnnnnnnnnnnnnTnnnnnnnnnnnnnn
nnnnnnnnnnnnnAnTnnnnACTAATnnnAAGAnnGGnTGGnnnTTTnnnAnnCnnTnAA
nnnATnAAnnnnnATnnAnnTAAnnTnnAnnTACCnnnnnAnTnTnnnnnnnnnnnnnnn
nnnnnnnAnnnnnnnnATnTnTnTnnTTnTnnnnTnnnnnnnnnnnnAnnTGATGAAGGA
GCAGATTCGAnnnnnnnnnnnnnnnnnnnnGnnnGnATCCTTTTAAGGAAAnnnnnnnnn
nnnnnnnnnnnnnnnnnnnnnnnnnnnnnnnnnnnnnnnnnnnnnnnnnnnnnnnnnnnn
nnnnnnnnnnnnnnnnnnnnnnnnnnnnnnnnnnnnnnnnnnnnnnnnnnnnnnnnnnnn
nnnAnTGATGAGGACCTACAAACTGATCATCAATTGGCCAAGGATGACATGAACCAGAAA
GTCGAGGATCCATTAACCATGTACGAAGGTCCAATCACACGTGCTAGAACTAAAAAGATG
AAAGAGGCCTTAATCTCCTTCATAGATCAGATTTGGTGTAAACAAAATATGCATGACTTG
AACAAGCCAATTTCATGGAAGCAAGAAGAGTTAAAGCTGTTCAACATACTTCAAGCAAGC
CAAAGTCCAGGTTGATGAATAAAAnnCCnnnnnnnnnnnnnnnnnnnnnnnnnnnnnnnn
nnnnnnnTTGAAAAATAAAAAGCCTAATGGAATAAGTTTGGAGGTTAAAAGTTCAATGGG
CCAAGAATATTTTTGTTTTGTTAAAATTAGGTTTTAATCTTATTAAGTATGCATAACAAA
GGATAAAGGATAAGGAAACATAAGCTTTAATGGTTAAAAAAAAACGTnCTCCTTTATTAA
GGCAAAGTAGTGGGCTGTTTTTTAGGAGTTATGGAGTTGTCATTTAATGTAGGAGTTACA
TATGTGTTAGCTAATGACCTTCTTTGTTCTCAGCCTTTGCCTATATAAAGAAGGCTTGAA
TCCTTTGTnAAAACACACCATTGATATATACAAAAGTTATTTTGAGCACTTGTGAGCGTT
TTGTTTTTAGTTCTTGTATGAACTATAGAACTTATCAAGCTATTCTGCTTGTGGCGTTCA
AAATCCAAAATCTTTGnnTTTTTTCATTCTTTACTTATCAAACTTTCTTGTTTGTGGCGT
GTTGAGAAAATCAAAGTGCTGTTCTAATTATTTTATCACCATTCAATTGATAAAGTGATT
GGAATAGTTAATCTGACTTCAATCTTGAAAGATCTAGGGCTGTTTCAAACTATTGGAGGG
TGTTAATTTGCATTCCATATGTATCATAnCTCTTTAGCTATTGGGGTGTATGGTTGCTAA
ATTGGTGATTTCTATCnnnnnnnnnnnnnTTTnGnnnTAnnAnAGnnTnnCTTnAAGTTT
GAGGTTTGnnnATCTTnAATTTnnTnnTnATTTATnTTnnCnnTTAnTTTnnnnnnnAAn
nAAAAnAAnnnTnnAnnATTTnnnnnnnTTnnCTTnAATTTnnnCTCTnnCnnTTCATnC
nnnnnnnnnnnnnnnnnnnn
>Copia-55_rCom#LTR/Copia
nnnnTTnATTgCnnnanntnnnTGnCACnnAAnnAAAACnnACnnnnATCCAATTCACAA
CTnAAGTCnnnnnGnAnCATnTCATnCATAAnnnTTnAanGACAGnAAAnTTTAnTTTnn
TGnCnTCnnnAnTAnAnCAACAAnnnnnnnnnnnnnnnnnnnnnnnnnnnnnnnnnTGTG
AACGTTATGTTTAAACTTGTTCTAGAGTCAAnTTCAGTTAGTTTGTTGCTGGTCTTTAGG
AGATAGTTATTTAGAAGTCTATTTTTATGCAAAATAAACCATGTGATGAGGGATTGATTT
AGTCATCCATAATACACGCTGTTAGGAGTTTCTTAGTTGCTGAATTTGTGTAACAAACTC
CACTCCCAAGTTGTATAAGTAGGAGGTGGAGTTGAGTTTTTTTATATATATTCATTTTTT
TCTAGATGTACTGTTGTTCCTCATATTGAATGCAGAAAGAATTTGCTTCAAACACTTATA
ACTTGTGCCTTTAATATTTTTTTnGnnTTTTTTGTGAGTTCTTGAGTAATAGAAACGTTG
GTTTATCCAACAGCTGGTATCAGAGCAAGGCGATCGAATTCACAAAATATGTCTCACCTT
GAGATAGAAAACTCGAGATTGAGAGACAGGGAATCAACCACACACCCACCCAACAACAAT
TCTCCAACAGATAATGACAAGGATGGATCTGTGTCATTGAAGTATCCAATGCTGACTAGG
AGCAATTATGCAGCATGGGCCATCAAGATGGAGGTGTTCATGATGGCTCAAGGAGTATGG
GAGGCTGTGGAGGCTACAGGACCTGTTGAAACCAGGAAGGACAAGATGGCTCTTGCGGCC
ATTTATCAAGGCATAAGTGAAGATACTCTACTTCAGTTAGGCGCCAAGAAGACTGCCAAG
GAAGCATGGAACATGCTAAAGACCATGAACCTTGGAGCCGAGAGGGTGAAGGAAGTCAGA
ACTCAATCATTATGGAGAGAGTTTGAAGCCATGAAGATGAGTGATGGAGACAGTATTGAT
GATTTTACTGGAAAGCTTCAGATTGTTGTCAACAAGCTAAGAGGGCTAGGCAACACTGTG
GAAGAAGAACTGGTGGTGAAGAAGTTGCTGAGATCAACTTCATCAAAGTTCTTACAGATT
GCATCCACAATTGAGGAGTTTGGTGATCTGAAAACCAAGACCACATATGAGGTTATTGGA
TCACTCAAAGCTCATGAGGAGAGGATGCAAGGACATGGAGTCAAGGGAGATGAAACTGTT
CTTCTCACCAGAGCAGAATGGAAGGCAAGAGAAGACAACAAGTCTCAAAAGAAGAACTCC
AGGGATCAAGGAAACAACAnnnnnnnnnnnnnnnnnnGCCGTGGAAGAGGCAGAGGAAGT
GGTGGTTCTCAAAGGAAGGAGGAAGAACCTCAACAGAAAAGGAAGTTTGACAAGTCAAAG
ATCAAATGCTATGGCTGCAGGAAGATGGGTCATTTTGCCTCTGAGTGCTCATCAAAGGAG
AAAGATGAGCAGGCAAACTTGACAGAGAAAGATGATGAGCCTGCACTGCTAATGATTGAG
ACTTGTGAATTGACAAAATCACAAGCCTCACAGAACAAAGTAACTGAGCAGACTACAAGT
GGAGGAGCCAACAAGGAGTCAAGTTGGTACTTTGACACTGGAGCAAGCAACCACATGACA
GGTGACAGAAGTTGCTTTACAGACATTGATCAATCCATTAGTGGTAAGGTCAGGTTTGGA
GATGGCTCAGTTATTGATATACATGGGCTAGGGTCAGTGTTGTTCCAATGCAAAAATGGA
GAGCACCTAACTTTGTCCAATGTGTACTATATACCAAAATTGAAGAGCAACATCATAAGC
CTTGGGCAACTTGATGAAGCTGGCAGCAGAGTTATCATAGAGGAAGGTGCCTTGAGGGTC
TATGACAGCAAAAACAGACTCATAATCAAGGTGAAAAGGCAGCACAACAAGCTCTTCATT
GCAAACCTGGAGACAGCTCAGAAAATCTGTTTAGTGGCAAGCTTGACAGATAAGGCTTGG
CTATGGCATGCCAGGTATGGTCATCTGAACTTTCAAGCTTTGAGAAGGCTAACAAGTCAA
AAGATGGTGGAGGGAATGCCAGAAATTGn
>L1-5_rCom#LINE/L1
nnATGGnnnnnTnTnnAAGAnTTTAGTTGATTnTAnnnnnnnnnnnnnAnnnnnnTAnTA
TATGnCTTTGCnnATnnnnnnnnnnCTGATCTTnnTGGCAAnTATGnnnnnnnnGnTnnG
nGAnCAAnAnCTGGATATGTTTTTTnATGTnTTnnnnnnAnnnnnnTGGnnnAnnTATnn
TnTGAnnAnnnnnnnnnnAnnnnGnnnnAnnnnnnnnnnnnnnnnnnnnnnnnnTnnAGn
nnnnnnnnTAAAAAATAAnnTnnnnnnnCAnTnTnnAnAnnCTnAAAnAGATTACnAAnn
TGnTGATCTTnnTnnTCAAGnATGTTTATnnnTTCnnAnAnTGTTTGAATATGTTCATTT
GTnTCTTAAAnGGnnnnnnnnnnnnnnnnnnnnnnnnnnnnnnnnTCTTAAACAAGnnnC
GAATCTAnATTTCnnnnnnAGnnCAAAAnAnnTnnnATTAATGTATnnnTTnAnTCGAGA
AAAnGnnATAGnnGGnnAAnTATTAnTnCTnTnGAnGnGCnAAGnAAnGnnAnTnTTGnn
GnTAnATTnACCAAAnnAnnnnnnnnnnnnnnGCTGCGGCTnTAGCTnnnAnTTnTATnn
nnnnnTnnnTTTTGnnGGAAGTGTTGGAAATACCAAAAATTnTTTTTGGTTATGCATTAA
TTATATATTTTGTTTCTTATGGCTATTGGGTTTCTTGCTCTTGTATTAGTGTGATGACTT
TAGTATATCTAAGAGTCTCCTAGTTTATCTCAGTATATTTATTATCATCTAGATTGTTCT
AAATAGGTCATATATATCTATGTATTTGGTGTGGTCAATATATAAAAAAnAAnAATACAT
CTCTTTTAGTTATTTCTCTTTACTTTGTTGTTTCTTnTTTCACATGGTATCAGAnnCTTn
AAGGCTGTTTTTnTTTnnnnAnnCnTTTnTnAnnAnAnGnnnCTAGTGTTTAGnGATGGA
TTCnAnnnnnnnTnnnGnTnGACTTGGnnTTAnCTTGTTAAATCAGTCAAACTnnnnnTA
nnGTATnnnnnnnnTnCATGnnGTCTTAnTTTGTTGGTGAAGAnTTnTnGnnnnnGTnAn
TGTTGAAGGnACATnAnGTnACAnAGTCAnAAAAnnnnnnnnGAAATGnnnACnTCnTCA
AGAAATTnnGAGGTTnAAAAATGCnAAAGnTGAGTTnnnTTnnnAnnnATnnATTTCTTn
TnGTCnAnnnnnnnATTnGAGnAnAnCnTTCnGTTGCAnnnCAAnAAGCnAGATTTGnCA
TnTGnTGGnnnnnnnnnAnAGnTTGTTnnAnAnnAnAGGATnTGACTnGnnTnCCATnGT
TAGAnnnTnnnnTnAnAAnTnCTTCTnAAGnAATTTTTTCCATAAGTCATTAnTTnnTnA
AnnTGAAnAnnnnAnnnnAAnnAnTnnnnnnnnnnnnnnnnnnnnnnnnnnnnnnnnnnT
nnnnGTnTnnnnnnnnnnnnnn
>Copia-56_rCom#LTR/Copia
nnnnnnnnnnnnnnnnnnnnnnnnnnnnnnnnnnnnnnnnnnnnnnnnnnnnnnnnnnnn
nnnnnnnnnnnnnnnnnnnnnnnnnnnnnnnnnnnnnnnnnnnnnnnnnnnnnnnnnnnn
nnnnnnnnnnnnnnnnAnGnnnnAATTnATCTCTATTTTnnnGATnTTAACAnCnAAATT
AAnTATTnnTAACnTTATGnnTnAGTGTCTATATGAnAGAGCATnAAAnGAACnnAnCnT
AnnnnAAnCATnCTTAAGCTTTnAAGnAAGTnnnTTnTAAAAAGACCnnAAAAGnnnGAG
GGCnnnnnnAAnGnnCnnnnGnGCTTTTCATATGGnCAAAAGTnTnCAAGACnTTGAAAA
GTCCAnCTGACAnnnnnCCAATTAnnTnGTGACACCTGGCAGTCAAAGTGTCAAAGCTTC
AAnGAAGCnCGAGGGCGCTTCAnTTTnGnnCTTAAGACnnAAnAnTnGCAGAnGATAnCG
nGATGAGAAGCGnGAGGGCGCTTCTnAGCGCGnACAAGGCAAGCGCnAGGGnnnTATTnT
GGnGnnnGGGnnGTTTTnnCAATTAATGCGATGTnAGTAACCnTTGAGATATCAnCCACC
nnnTCAGnGCCACGTGnCTnGAGCCnTTGGAGnCCCnAACGTCTCTTTTCAGAAAGCGCG
AGnnnnnnnnnnnnnnnnnnnnGCGCTTTTCATGACTTTAGGCAAnTTTTTGCCAAGTCA
TCAAAnCTTGCATTTAATGAGTTTTGGnCnnATTATAACGTCTCTAAGAGGTTGGTATGA
GTATAAATACCCCTCTTAAAGACTCAAnAAnTAAGTGTGTGAnTTAGnTATACCAAAACT
CTTGCAAATTTATTTCTCAACTTTCTACACTCAATTTCTTTCTTTGTAAAGTGTATTAAG
TTGAAACTCTTTGTTCAACTAAAACTCTAAAGGGTTGTTGTGTGAGCCTAGGTATTAAAA
ACAnAAGAAATTGGTTGTTGAGTAACCATTAATACTCAAGGGTTAAGGGACTTAGTGAGA
GATTGGTTCACTAAGGGAAGAGGTTTAGTGTTAGCCTTGnAAAACACCAAGTTGTTGGGT
GAACTTGTAAAACCCAAAGGTTGTAATCTTAATGATTATAGTGGAATACTCAAGTGTGAT
CTTGAGGAGTGGATGTAGGGAGGATTGTTCCCGAACCACTATAAACCnTTnGTGTCATCT
TCTCTAACCCTTACTCTCTTTAnnnnnnnnnTAnTnTTCCTTAAnTTCTTGTGnTTTTAC
CTAAAnTnATTnAnTTCTGCAATTTGAGGTCACCAATTCAACnnnCCCCTTCTTGGTTCC
AAGGGACAACAAGTGGTATCAGAGCAAGnTCACTCTTATCAAGCTTAATTGCGAGTGTAA
AGATCATGGCAACCAATGAAGGAGCCCAACACCTCAAGCCATTCTTTGACGGATCCGACT
ATGCnTTTTGGAAATTTCGTATGGAAATCTACTTGGATTCCTATGGCATTGAAGTGTGGG
ATTATnTGGTGAAGGAATGGAAAGCTCCCACCGAAATAAAnAATGGTGAAGAAAGAATTC
TTCCTAGAGAAGAATGGGTGGATGCCCACAAGAAGCACAACCACAAGAATAAGCAAGCAA
TGGCTATACTTGTGAGTTGCCTCTCTAGAGAAGAATGTGGGAGAGTGCAACATTGCACTA
TGGCTCATCAAATTTGGACTACCTTGGAGAACTATCATGAAGGCACAAAGCAAGTnAAAT
CAAGGAAGATCCAAATGTACGTCACCGAGTATGAGATGTTCAAGATGAAGCCAAATGAGT
CCGTCACCGACATGACAAATAGACTTCTCACCATCATCAACAACATGAGAAAGCTTGGGA
AGCATTATGAGCTAGTAGACATCAACAAnAAAATCCTTAGGAGCCTTCCTTTGGATAAAT
ATGGTGCTAGAGTGGCTAGCATTGAAGAAGCAAATGAAGACCTAGGGAAGATTCCTATGG
ATGTTCTTATAGGTAAGCTTCTAACTCATGAGATGTCTCTTGTGAGGGATGAAnTTGATA
GAGATAGTGGGAAGAAGAAAGCCCTAGCACTCAAGGCTAGCACAAGAGCTCAAGATGCAA
TTGATGTCCCAAGTGATGATGAAGATCAAGGGGAAGCTCTAAGTGAGAGTGATGATGTGG
CTCTCATCACCAAGCATGTnAAGAGAATACTTGAAGCCAAAAGGAGAAGAAGCAACAAGC
CTTTCACAAGCAAGAAAnCCTTCTCCAAATCAAGAACAAGnAAGGACAAGAAnGAGGAAG
TCACTTGCTACGAATGTGGAAAGCAAGGACATATCAAGCCGGATTGTCCCAAATACTTGA
AGAGGAAGAAGGGAGACAAAGAAAAGAAAAAGGGnTTGAAAGCTACTTGGAGTGATGCAT
CTTCATCCTCCAATAATGAAAGTGAAAGAGAAGAGGAGGCnAATCTTTGCTTCATGGCAA
ACATGGAAGACTCCCAnGAGGTATGTTCCACTTCTCATTCATGCAATTCTTCTTCTTCTT
GTTCATCTTCTCATTCTTTTGGTGATGATTTGTTGGATGATGAGGATGAGCTTTTACAAA
ACATGCTTTCAAAAnTAAATTTTTAnAAAAAnAAATGTTCTAGTTTGGAGGAAGACCTTA
AAATTTCAAAGAAGGAAATTGCCTCCTTAAAAACTTCCAATGAnGACnTAAGGAAATCAT
TGGATGATATTTCAAAAGAAAAnCTTTTTAAAGAGAACAATTCTTTGAAAAATGAAGTTG
AAGAGCTTAGGAACTCAATTTCAAAATTTCACAAAGGGAAAGAGTCTCTTGACACACTAG
TTGTGTCTCAAAGACCTCCCCTTGTGAGACATGGACTTGGGTTCAATGGAGCTTCATCAT
CCTCATCTCACAACACAATCTTTGTTAAAGCCACTCAACCACAAGCATTTGAGAGAAACT
CAAATGGAGTTTCAAAGAGCAAAACACACACTAGACCTCCCATTCAAAAGAAAGGGAAAG
GTACACATGTTCCAAAGGCTAAGCCAAAAGGAACAAAGCATGCATTCATGTATAAGAACA
CAAATnTTAATAAATCTTGTTCATGCATGTGTGAAGATAATCATATGAGGTCCAAACCTC
AAGCAAAAGTGGCTAAGAAGACCAATTCAAAnTnnATTAAnAATTCnAAGGTCACTTGCC
ACTATTGCATGAGAATTGGACATATCAATGTnAAATGCAAAATAAGGAAAATGCATCTTT
TCATGAATGAATTTTCCAATGCTAACTCCAAAGGACCCAACCTTGTTTGGGTACCTAAAA
TCAAGTGAATTAACTTCTTTTTGTAGGTGTGTCTTAAATCCACAAGCACAAATCTTTGGC
ATGTTGATAGTGGATGTTCAAGGCACnATGACGGGTGACAAGAGCCTCTTTGTnAATGTC
AAGAACTATAAnGGAGGCAAAGTAACnTTTGGAAATGATGCCAAGGGTAAGGTAATTGGC
ATCGGCTCCATTGGTAAGGATGGTAAATCTTTCATTGATGATGTTTTCCTAGTTGATGGT
TTGAAACATAATTTATTnAGTGTAAGTCAATTGTGTGATAAAGGGAACAAAGTCACTTTT
GACTCCAATGGATGTCTTGTCAATnCCCTAGTGGATGACAAAGTGATATTCAAAGGAGAA
AGAAGTGGCAACACCTACACAATTGACCTACACAAAGTTGCTAATCAATCTTTCAAGTGT
CTTGTGTCTATTAGTGATGAATCTTGGCTATGGCATAGAAGACTTGGnCATGCAAGnATG
GAGCTTCTACACAAGTTAGCCAAAGAGGAGCTAGTnAATGGACTTCCCAAAGTGAAGTTC
ATCAAAGACAAGCCTTGTGAACCATGTCAAATGGGAAAACAACATCTATCATCCTTTAAA
TCTAAAACTATTGTAAGTACTTCTAGACCACTTCAACTATTACATATGGATTTGTTTGGA
CCTACTAGAGTAGCTAGTTTGGGTGGAAAGTCATATGCATTTGTGATTGTTGATGATTAC
TCTAGATTTACTTGGGTTAATTTCCTTGCTCATAAGAATGAAGCnTTCAATATTTTCAAA
TCTTTTGCAAAACGTGTTCAAAATGAAAAAGGGTATTTGATTTCCTCTATAAGGAGTGAT
CATGGAAAAGAATTTGAAAATGATCTTTTTGAAAAnCTTTGTAAAGAATTTGGAATTTCT
CACAATTTTTCATCTCCTAGAACACCACAACAAAATGGAGTTGTGGAAAGAAAAAATAGA
ACACTAGTGGAAATGGCTAGGACAATGCTCAATGAGTATAAACTTCCTTCTTACTTTTGG
GCCGAAGCCnTTAACACTAGTTGTTATGTTGCAAATAGAGTTTTCAAAAGACCTTTACTA
AAnAAAACTTCTTATGAGCTTTGGAAAGGAAGAAAACCTAAGGTCTCATATTTTAGAGTT
TTTGGATGCAAATGCTACATTTTAAATACCAAGGACAACCTTGGAAAATTTGATGCnAAA
ACnGAnATAGGAATCTTCCTAGGCTATTCCACCTCAAGCAAAGCTTATAGAGTCTTTAAC
AAACGTACTTTAGTAGTTGAAGAGTCTATGAATGTnGnTTTTTnATGAATCAAACAAGCT
TGATCTTGGGAAAGGTGTTTGTGTGAATGATCTTGTAGGTGCATTTGAGGAACTCAAAGT
nAATGTTGATGATCCCTCAAAAGGAGTnGACGAAnCTATAGAGGAnnnnnnnnnnnnnn
>Copia-57_rCom#LTR/Copia
nTGGATTTGAAGATCCGGATGAGTGTGAGGATGCCCCGAGATTGAnnnCAGCAGCTCAAA
GGAATGAATTAAAAGACAAACAGAAAAAGGATGCTAAAGCCTTnTTCTTGATTCAGCAAG
GCATAGATGATGCTCTGTTTCCAAAAGnnnnnTGATGGGAGnTATCACTTCGAAGGAAGC
ATnGGATTTGTTGCAAGAGCATTTCnAAGGATCGAGTAAAGTAGTGAnAGTCAAGCTGTA
AAnTCTTCGTCAAAATTTTGAGAATTTACAGATGAAAGCTACAGACTCTATACAAGAATT
TTCTnTGAATGTTGCTGCACTTGTGAATCAAATGCGCTCATTTGGGGAAGACTTACCTGA
TCAAAAGATTGTTnAAAAGGTTnTGTGGAGTCTCCTTCCTAAATTTGATCATGTTGTTGC
TGCTATTGAAGAGTCCAAGGATTTGTCAGAnTACTCnnnnnnnnnnnnnnnnnATTAGnT
GAGCTAATGAGTTCACTTGAATCTTATGAAGTAAGGTTCTAGAGATCAAATGGGTCAACT
nnnnnnnnnnnGCTGAGCAAGCCTTTCAGTCAAAGGTTAATGTGAAAAATAAAAGTGAAG
GTTCAGGAAGAGGTGGATATCACAACAAGCGAGGTTCTGGACGAGGAAGTTCAGGTGGTG
GAAGAGGTCGGGGCAGGTACAATGGCCAAGAGAGAAACTAGGGAAATCATGGTAGCTCTT
ATCCTACATGTTCTCATTGTGGTAAAACTAACCACTCTGAGAAAAATTGTTGGAATAAAA
ATAAAAATGTCCCTGAGAAAGATGAGGTTCAGTGTTACAGATGTAAGAAATATGGCCACA
TAGCAAGGAATTGTGAGGAGAAAGAACAAGCAAACTTCCATGAAGAGTTAGACACTTCAG
ATAGCTTATTTGTTGCCTATTTAGCTGCTGACCTTACTATGCCTTTAGAAGTTTGGTATT
TAGACAGCGGTTGCAGCAATCACATGACGGGAAACAAGGATTACTTCATGGAGATTGACA
ACACTGTGAACTCAAGCGTGACCTTGGGCAACAACAAACAGGTTCAGGTGCTTGGATTAG
GCACAATTGCAGTGAGTTGCAAAACTGGTAGGAAACTCATTCATGATGTCATGTATGTCC
CAnGTATTGCTCATAATTTGTTnAGTTTGGGTCAATTACTGAAGAGAGGTTATTATGCCA
TGTTTGAnAATGGTGAATGTCTAATATATAGTAAAAATGGCAAGATATTAGAGTATTCAG
TAAAAATGTCAGAAAATAAAATGTTTCCTATCATGTnTTCGCAACTTGACCATAAAGCTT
TTAAGGCTTCAAATGAAGATGATTCAnTACTTTGGCATAAAAGATTTGCTCATATGAGTT
ATGATAGATTACGTTTGnTGCACAAGAAAAnTTTGGTGACAGGAATGCCTGAGGTACAGT
TCATTGACAACAAATGTGAGCCTTGCATATTCGGGAAACACCATCGTGATAAATTTCTAG
TGGGAAAAGCTTGGAGAGCAACTAAACCATTAATGTTGGTTCATGCAGACATTTGTGGGC
CAATGCAAACAACATTGCTGAATGGTAGTAAGTACTTCTTGCTCTTTGTAGATGACTACT
CAAGGATGAGTTGGATATTTTTCTnnnnnnnnnnnnnnnnnnnnnnnnnnnnnnnnnnnn
nnnnnnnnnnnnnnnnnnnnnnnnnnnnnnnnnnnnnnnnnnnnnnnnnnnnnnnnnnnn
nnnnnnnnnnnnnnnnnnnnnnnnnnnnnnnnnnnnnnnnnnnnnnnnnnnnnnnnnnnn
nnnnnnnnnnnnnnnnnnnnnnnnnnnnnnnnnnnnnnnnnnnnnnnnnnnnnnnnnnnn
nnnnnnnnnnnnnnnnnnnnnnnnnnnnnnnnnnnnnnnnnnnnnnnnnnnnnnnnnnnn
nnnnnnnnnnnnnnnnnnnnnnnnnnnnnnnnnnnnnnnnnn
>hAT-Ac-1_rCom#DNA/hAT-Ac
nnnnnnnnTnnnnnTnnnnnnnnnnnnnnnTnTAnnnTTnnnTnnnnnnnnnnnnnnnAn
nTnnnnnAAnnTAnnnnnnnnnnnnnTnATAnnCAAATnnnnnnnnnnnnnnnnAnnnnn
nnnnnnTnnnnnnannnTnAnnnnnnnnnnnnnnnnnnnnnTAAnnnnnTTnnnnTnnTn
nnnnnnnnnnnnnnnnnnnnTnnnnnnnnnTnnnnnnnnnAtATATAAncnAnnTTATnn
nnAnnnnnnnnnnnnnTTnTTTnnAnnnATTnAnTTnAnAnnTnnnnnnnnnnnnnATnn
TTAnnntnAnAnAnntTnannnnATTnAnAnnnnnnnnnnnnnnnAnnnTnTTnAAnnTn
nnTTnnAnnnnnnnnnnnnnnnnnnnnnnnnnTTnAAnTTATTAAnnAAnTTnnnnnnAT
AnTnnTTTnTnTTnAnTnnnnnnnnnTnnnnnnnnnnnnnnATTTnTnnATTnnATTTAT
nTnTTnnTATnnnnATTTTnAnTnnAAAAAnTnAnnnnnnAnnnnnnnnnnnnnnnnnnn
nnnAAnnTnTATnATnnnnnTnnaTAnnTnATnAnAnnnnnnnnnnnnnnnnnnnnnnnn
nnnnnnTnnTnAnnnTAAnnnnnnnnnnnnnnTnnTnnnnnnnnnnnnnTnTTnnnnTnn
nnnnnnnnnnnnnnnnnnnnnnnTTGATAGTGTGCATTTTATGCATACTAATTATCATAT
TTTCTTGGTTATTATTGnAGTATTTATGCTTAATTnTGGATCTTAAATGTGATTATTGAT
TTTCATGTTAGACGGAACGTTTTGATGCAACATGAAGCTGAAAGGATGATATTTGATGAG
TTTTCATAGAGATTGATGCTTTGGAGAGTTTTGGATAAAAGGGAGAAAAGATGGCAGAAG
ATCTCTTCAGTTAGAGCGTGCCCACGGCGTATTCCAGAAATCnGAAnTTTGTGGAAAGAA
GCTTAAAGTGATATTATTTGCCATGTGGCTTTTTAATTTATTTTTGGGAATGTTTATTTA
CTAAAAACCCCTCACTACTTAAGGTTATTTTAGGAATGAATGATTCnTnnTTTAGACACA
nCnTCTAnTATTTCTTAGGGGGCAAGTTTTCCTATnnAAAAAGAAAAAGATGnnAAGAGA
TAnnGAGAGnnnTTTTTAGGnTTTAGAGAnnnnAAGGGnGGCnGCAAACnAGnnTTTTTC
TTCCTnTCATCCATTGTTTTAGCTTTCTTCTTTGCTTTATTTTCTCTATAACAATTATGT
GTGGCTGAACTCTTTTCTTTCCAACTCAAGGTTAATTAAGGTTTGAATTCATATGGGTTG
TGAGATTTAATTGTTCTTCATTATTTTCTCAAATTTATTAATATTCATGTATCTTCTATG
TCTATTAGGAATTCTATTTTTGTTGATTGTGTAAAAAGGCCTATTACTCAATTATCAAGA
TAGTCTATGCCAAATTAGAATATTAAATCCGTAATTGTTTAATTATTCTAATGATTAGTG
GTAGAATAACATACCCATGTTATGTGGATACATGATCTAGTCTAAATGAATTCATCTTAT
GTATTTGTTGGCTAGnnTTGnnTTnnnnnnnnnnnnnnnnnnnnn
>LTR-Unknown-7_rCom#LTR/Unknown
nnnnnnnnnnnntnntAaAATnnTTAaAaaTAtATttATTcaacaAAgtAaaAaTgAgca
TAtTTgaaTCgnnnnnnntAAtTAcAAAATAATTttttActATATatAaATgtAaTaTaT
tCCATTacAATAATTnnnnnnnnnnnnnnnnnnnnnntgnnaAnTaTGaaaaaatTaATT
TTcAATAAnTAaTgatAATATgTaAAtataAAATAAnAtgTTAAaTtngAtngAnAAant
gTTgtAtnCAtnaaTctaTTaTnnnnnnntntnnncnAaaTAAtTTAAtAtTTTAnnTtt
AATAAnAnaatatannnnnnnnATtaAaCTTAttTAATTTTaTTTGAaATnnnnatantn
tTTTATTTTnTATTtntannatnnntntatnnaaaannananatanangnaaattagAtg
aAAgAaAAAATAtnaannntnnancTtgAgTgnnTcaACtaactnnnnnnncacaAcTaT
aTcAATTtATtatnannaaantanaaactaaatatagataaactAATnTTTcgaatcgaa
ccaATTCAATATAAATTtAAATCnnnnnnnnnnnnnnnnnnnTTTATtTngTTCnnnggT
TtAgagTTTGATTTCAATTTAAAAAAATATTATATTTCGGTTCAGTTTCTGAACCGACTT
ATACAAACTCTTACTTGTGATAATTGATTAATTTCATAAAATTATAGTAGAAGTTGAGAG
CTCTGAATTATATAAATATTTTTAATTAAAATATTAATAATGCAATTAATAAATgTCTAT
TTTTAATGAGTCTTAATAACACATTAAGTAAAAGTTTCTTAATGAATCTGTATGTCTTTT
CCTTCnnATATATATATATATATATTTAATATTTAATAAATTAATAATTTTTACTAATTA
ATAATTTTTCAAGAAACCATCTTCATTCCTCTTTAGATAATCAATAATTTTATTATTCAA
TTATTAATaAAATTTAAAAATAAATCCTTGTAACTAACTACTAGAGAGAATATTTAGAAG
AAGAATACAAATTATCTATTTATCATTTTTCTTTATACTGTGTTTGATTCCAATGAATAA
TTTTATAAGATTTATTTTCAATTTTAATGCTTATGTGTTAGGTTGAAATAAAAGTTAATT
TAGAATGATAACTCATTAAATCCATAAATTTATTATAATTAAACTAAAATTTCACATGTA
ATAAGATAATATATTTTATGGATTAAGTTTATTTAATTTTATTTCTCATTTTCATTTTCT
ATTTCTATGATCTTTTTATTAAAAATGATTCAACATAAAATATTAATTTTATTTGGAGTG
AATCTACTTATTATTTAACCAAAAATGTATAAATTCATTATAAATAAAATAAAnnnnnnA
ATaAATaTngATnAAnnnnnnnnnnnnnnnTATTnTTTTnAAACnTATnATtAnaAtTGA
ATTTGAnATCTTtAtttTnTtTngtTtaAGAaAtgnnnAAGATTTAAAAAgTTATTAAAT
tTAaTTTCttTTaCnnnnnnnnnnnnnnaAtGCTAtTGctaAAGAAaAtTGAGaAaATaC
ATATATaTATTcTAtTAAttnnnaAGAaaTTtCAaTTATATAAAtTTATTTAgAATATga
TAnnnanTTAtAtTttAaTTGTTgaATTgAgAAaTAtGTAtTTtaATGtAATTTTTnnnn
nnatancnnnnnnnnnnnnnnnnnnnnnnnnnnnnnnnAcAATAAtTATnnnnnnnnnnn
nnnnattTTaTTTaATGAGTAATTaAtTaATTTTnttnnAAatTaATTtTATAnATTTTA
TaATntgtGagTTTAATAAATTnnAATAATTTTAaTTGTAATAATTTtTAATTTaTtAGA
nnnnnnnnnnnnnnnnTaTATaAATaATTAATAaGtactatTTTcTTATTCttTTtTgAc
tCTtAATCTATaAATAAAnnnTTnnnnnnnnnnAnTAnAGnnnTAATTnTAAAgTAnAnT
AcaAAtTTTAnnn
>Gypsy-14_rCom#LTR/Gypsy
nnnnnnnnnnnnTnAAGnnGCCnnnnnAAnGATGGAAAGCCGTTnATTCTnTACTTGGCC
TTnnAAGAGGAAGCCATnGGGGCAATGGTAGnAnAnTGnnGGCCTAATGACGTGGAGCAT
GCnGTCTATTATCTnAGTAAGAAnTTGCTGCCTTATGAGTCAAAGTATAACCTCnTGGAA
AAGACGTGTTTAGCCATGATATGGGCTACAAGnAAGTTGAGnCACTAnTTCCAnTCTTAT
AGGGTGCAAGCAATTTnAAAAATAGACCCnTTGAAGTACnTGTTTGAAGCTCCATCTCTT
ACAGGnnAAAGCTGGCTAGATGGTTAGTnCTCCTAAnAnAATTCGACATnGAGTACGTCA
CnAAGAAGGTAGTCAAGGGTAGGGCTGTAGCnGAnTTTTTAGCTCAnAATGnGATCGAAG
GAGATGACCCTTnGGATCTnGAGTTTCCTnATGAAAATCTAGGGGCAATCGAGATTCAAG
AATGGAAGATGTACTTTGATGGAGCTnTAAATGCAAnAGGTGTAGGGTTAGGAGTAGTTn
TGATCACGCTAAAAGGAGAAATGCTGCCAATGGCCAAGAGATTnGACTTTAAAGTGACCA
ATAACATGGTGGAGTATGAAGCATGTTTATTTGGATTAGAAGCGGCCGTGGTAGCAGGAG
CnAAGCAnCTGATGGTCTATGGGGACTCCATGCTAGTnATTCAACAAGCCATCnAGGAAT
GGGAnGTGAAAGAAGAAAGGTTGAAGCCATATGTCAATTACCTCAGGACTTTGGTTTGCA
ACTTCTCTAAGTGTTCnTTCATACACTTGCCnCGAGATGAGAACTAGATGGCGGATGCAC
TGGCTACCCTATCGTCnATGTGGGACAACCCCTnGCAACTTCCAATGAAGCCnTTnGTGA
TCATGAAGTCAGGAGCACCTTATTATCAAGGAGATCGGGTAATGCAAGTCCAnATGGGAC
CAnAAGAGAAGCCTTGGTTTTACGATCTGAAAAGGTTTATAGAAGACAnGGAATATCCnG
AGGAAGCAACTnCnAAGGAAAGGTATGCGTTGTGGATACAAGCTAGnAACTACCTCAGCC
ATGAAGGAGTnnTGTATAGAAGAATGACTTCAGGTGTCCAGCTTnGATGTGTTACTAAnG
nGGAAGCACAnGTAGTGATGGAAGAGATGCATAAAGGnGTATGCGGGCCTCATATGAATG
GCATAGTGTTAACnAGAAAGnTTATGCGTCAAGGTTATTACTGGTTAACAATGGAAAAGG
ATTGTATAGCTnTAGTnAGGAAATGTCGTGAnTGCCAGCTnTACAGTnACTTGAGTCACA
TACCTCCnAnTGAGCTACATAATTTGACATCTCCATGGCCTTTTGCAGCTTGGGGAATCn
ACATCATCnnAGAnATAAAACCTCCTTCGAATGGTCATAGnTACATAGTnnTnGCAATCG
ACTATTTCTCnAAGTGGGTTGAnGCTGAGTCATTCACTACTnTGGGGGCAAGAnAnATGG
CnAGGTTTATAGAnAGGAAnnTGATCTnCAGATATGGAGTCCCACATCAnnTTGTnAnAG
ATAATnGnGTnCAGTTnATGGGnGAnACAnCnnACnTnnTAGCnGAATACAAGATnnAnC
ATCACAGnTCTTCTnnnTAnAGACCTnAAGCAAATGGAGnGnTnGAAGCAGCCAAnAAGn
nAAnTTAAAGAAAATACTCTCnAAGATGGTATGnAATCAnAAGGATTGGTnnTTTCGATT
ACCCTTTnnACTTTGGnGATATCnAAnAATTGAGnGAACnTnGAnnnGAnAAACnCCnTA
CTCTnTnGTTTATnGGAnTnAAGCAnTnTTGCnAGTTGAGTTnGAGTTGAAGTCTTTnAn
nGAGTTnTATTnGAGGCTGAAATACnAnAATATnAnTGGGTnGAGCAnAGATAnCAnnAn
TTnGCTTTAnTnGATGAnAAAnGnnnnnnnnnnnnnnnnnnnnnnnnnnnnnnnnnnnnn
>Copia-58_rCom#LTR/Copia
nCAGCTACACAGCATCTGGGCCAATATTTTGGACGGTGGAGATCGGTTTTTGAGGTCCGG
AGGTCGGGTTTCGTTGGTCTGGACAGTAGCTAATTTTCTGGTGATATATTTCTTATCTTG
GCTCTATTTTGATTCCATACACCTTGATGTGCTTACTTCCAAGGATATGATGATTTTGTA
TGCCTCTAGTATTATCTAGAGAAGACTTTGTATTGCTCCTTTGATGATGATAGTGGATTT
AAGCGGCCAAAATGGTCCCGTGGTTTTTCCCTAGTTTATAGGTTTTCCACGCTAAAATTT
CGGTGTCTTTGTGTTGTTGTGTGCTTACTGTTTTAGCTCAATATCTTGGTGCATAGCAGT
GATATTGTGTGTGTTCTAATTGCATTAAGAACATCCTATTTGTTTGCATCCTCnGGGGTT
CATTCAAGTTGGGAAAGTTTAGACAAACAGAGATTAATTCCGCATTTATTTGTTTACCGT
TTGTGGCTGTTTTTCCCATCAAATTGGTATCAGAGCCTGGTTCTTCTATATTGGGTTAAA
CTTGTTTGAATGATGGAAGCTAACACAAGTAGGATGATTAATTTGAATGGTTCTAATTAT
CATATTTGGAAAGGCAAGATGGAAGACCTACTTTATGTGAAGGATTATTATTTGCCTGTG
TTTAATACTGATAAACCTGAGAGTAAAACAGATGCAGAGTGGAATATTTTGCATAGACAG
GTTTGTGGGTATATTCGTCAATGGGTTGATGATAATGTTTTGAACCATATCAGCGGAGAG
ACTCATGCTCGCACTTTGTGGAACAAGCTTGAACAGTTGTATGCTAGAAAGACCGGAAAC
AATAAATTGTTCTTAATAAAACAGATGATGAGCTTGAAATACCATGATGGAACTCCTGTC
ACTGATCATTTGAATTCTTTTCAGGGAATCATAAATCAACTTGCAGGAATGGGTATCAAG
TTTGAAGATGAGATACAAGGCTTGTGGCTCCTGGGCACTTTACCGGACTCATGGGAAACT
TTTAGGACATCATTGTCCAACTCTGCAGCAGATGGTATTATCACCATGGAATTAGCTAAA
GGCAGTGTTTTAAATGAAGAGATGAGAAGAAAGTCACAAGGTTCCTCTTCACATTCTGAT
GTCTTAGTTACAGAAAGCAGGGGGAGAAGTCAGAGTAGAGGTCCAGGTAACAAAGGGAAG
CATCGAAGTAAATCCAAAGGAAAGTTTGCTGATTTTGAATGCTATCATTGTGGTAGAAAA
GGGCACACAATACGGTTCTGCAGGCAATTGAAAAAGGAGAAGAAGAAGAGCGATTACAGC
AATCAAAAGAACCATAAGAAAGATGAGGnTGGTAATGGCAATGCTGAAGTTAACATTACT
ACCGATGAGTTCCTTATTTGTTCTGATCTTGATATGATCAATATTGCACATGATGATTCG
AGCTGGGTTGTTGATAGTGGTGCTACATGTCATGTAACATCACAGAGGGATTTTTATTCA
TCTTATACTCCAGGTAACTTTGGTAATGTTAGGATGGGTAATAATGGACTATCAAAGATT
GCAGGCATCGGAGATATTTGTTTGAAGTTTGACACTGGGATAGAGTTGGTTTTACATAAT
GTAAAACATGTTCCAGATATGAGACTTAATTTGATCTCCGCGGGCCTACTTGATGACGAT
GGTTACAGCAACAACTTTGGTAATGGAATATGGAAACTCACTTGTGGTTCTTTGATCGTG
GCTAGAGGTAAAAGATGCTCAAAGTTGTACATGACACATCCGAAGATCTTCAAGGATAGG
GTCAATGCTGTGGTGAATACTGACATGACTGATTTATGGCATAAGAGACTTGGTCACATG
AGTGAAAAGGGGATGTCTCTTTTGTTGAAGAGAAATGTGTTACCGGGTGTGCATGATATT
CATCTAAAGAAGTGTTCTCACTGTTTGGCAGGTAAACAGAACAGGGTTTCCTTTAAGAGC
CATCCTCCTTCCAGGAAGGAGAGTATACTTGATCTGGTGCACTCTGATGTTTGTGGTCCT
ATGAAGACTAGGACACTTGGTGGTTGCTCCTACTTTGTCACATTCATTGATGATCACTCC
AGAAAGGTATGGGTTTATACCTTGAAATCTAAAGATCAAGTATTTGAAGTGTTTAAGCAG
TTTCATGCCTCGGTTGAGAGACAGACTGGAAAGAAGCTTAAGTGTATTCGGACAGATAAT
GGAGGTGAATACATTGGCCCATTTGATGCTTATTGTAGAGATCATGGTATTCGACATCAA
AAGAGTCCTCCCAAGACACCACAGTTGAACGGATTAGCAGAGCGGATGAACAGAACTTTG
ATGGAGCGTGTCAGATGTTTGTTGTCACATGCAGGGCTGCCAAGTTCATTCTGGGGAGAA
GCTTTGAATACAGCGGTACATGTTATTAATCTAACTCCTTGTGTTCCTTTGTCTTTTGAT
GTACCTGACAGGGTTTGGAGTGGCAAAGATGTTTCTTACGGTCACTTAAGGGTCTTTGGA
TGCAAAGCTTTTGTGCACATTCCTAAAGATGAAAGATCAAAGCTTGATGTGAAGTCAAAA
CCATGTATTTTCTTGGGTTATGGCCAAGATGAGTTTGGTTACAGATTATATGATCCTGTC
CACAAGAAACTTATTCGAAGCCGAGATGTTGTGTTTGTTGAAGATCAGACCTTGAAAGAT
GTTGAGAAGAAAGAGACAGTTCCTCAACATAATGATGATATTACTGATTTGGATCCAGTG
CCTCCTCAGCATGTAGAACCACCTCTTGACGATGATGTTCAGAATGATGAACAACATGAT
ACTGATGATATTGATGCTCCAGAACAGCCAGAGGTGGATGAAGAATTTCATTCAGAGATA
CCGGTACCAGACGTGCCACCATTTGTCCCACTTAGGCGGTCTACAAGAGATCGTCATCCT
TCCACTCGTTTTTCAGCTAATGAGTATGTCTTACTCACTGATGGGGGAGAGCCTGAGTGT
TATGCAGAGGCCATGGAAGATGAGCACAAAAGGGAGTGGGTTGAAGCCATGCAAGATGAG
ATGAATTCCTTACATGAGAATAATACTTTTGAGTTGGTGAAGTTGCCTAAAGGCAAGAGA
GCTTTGAAGAACAAGTGGGTCTACAAAGTGAAGACTGAAGAGCACACCGCACAACCTAGG
TACAAGGCTAGATTGGTGGTCAAAGGGTTCAGTCAGAGAAAGGGTATTGACTTTGATGAG
ATTTTCTCTCCGGTCGTGAAGATGGGATCTATTCGTGTTGTTCTTGGTTTGGCAGCCAGC
CTTGATCTTGAGGTTGAACAGATGGATGTCAAAACAGCTTTTCTTCATGGTGACTTGGAT
AAAGAAATCTACATGGAGCAACCTGAAGGTTTTCAGGTTAAGGGAAAAGAAGGCTATGTG
TGTAGACTTCAAAAGAGTCTTTATGGGTTGAAGCAAGCACCAAGACAGTGGTACAAGAAG
TTTGAGTCAGTTATGGGGGAGCAAAATTACCGAAAGACTACTTTAGACCATTGTGTTTTC
TTCCAGAGGTTTGGTGATGATGATTTCATCATTTTATTGTTATATGTTGATGACATGTTA
ATTGTTGGCAAGAATGCAGAAAGAATTACTCAGCTGAAGATACAATTGAGCAAGTCTTTT
GCTATGAAAGACTTGGGGCCAGCAAAACATATTCTTGGCATTCGGATCACTCGAGATAGA
GCTTTGAAnAAGCTACACATGTCACAGGAGCAATACATCGAGAAGGTGCTTCGCAGATTC
AACATGGATAAAGCTAAAGAGGTTAGTTCTCCTCTTACTACTAACTTCAGGTTGACAGAT
AAAGATTGTCCATCTTCTGAGAAGAAGATTGAAGAGATGGATAGAGTCCCTTATGCCTCA
ACTGTAGGGAGCTTGATGTATGCTATGGTGTGCACACGACCTGATATTGCtCATGCAGTA
GGTGTTGTTAGTCGTTTTCTGTCAAATCCAGGTAAGAAGCATTGGGAAGCAGTGAAGTGG
ATTCTCAGATATCTACGTGGTACTTCCAAATTAGGTATAACATTTGGAAATGGAAAGCCG
ATACTTGTTGGTTATACTGATTCTGATATGGCAGGAAATAAGGACAACATGAAATCCACT
TCTGGATATTTGATGACTTTTGCAGGGGGAGCTGTGTCATGGCAATCGAGACTGCAAAAG
TGTGTGGTTTTATCCACCACCGAGGCTGAGTATGTGGCTGCAACAGAAGCGTGTAAGGAG
CTATTATGGCTCAAAAGATTTATGCAAGAGATTGGCTTTGTGCAACAGCGCTACGTGGTT
CTTTGTGATAATCAAAGTACTATTCACCTTGCTAAAAATTCTATGTTTCACAAACGAACC
AAGCATATTGATGTGAGGTATCATTGGATTAGAGATGCACTTGAAGAnAAACTATTTGAA
CTTGATAAAGTTCATACTGATGATAATGGTGCCGATATGTTGACAAAGGTTCTAGCAAGG
GAAAAGTTGAAGGTATGTTGCTCCATCGCCGGTATGGCGAACTCTTCCTCATAAGTCnAA
AAAGGGGGAGATTTGTTGGGnnTtTTTTTTnTTTCTTTGnnnTTTTTGACCCATGAGGAA
AGCCCAACnATTGAGCATATTAAAGTCTTATTTAGACTTTCTATTTTGGGAGCATATTAT
TAnnAAAAACGnnnnnnnnnnnnnnnnnnnTnTAnGGctAGnnnnnnnnnnnnnnnTtTt
TnACnAAGACTTnAtAnATTAAAAGAAAAGAGAGAGGnGAAGAGAnGAGAATACACAGCA
GCAGAAAAGTTCCGTTTcCCGTAGATTGAACCGTTGGATCGTCGTGATTTTTGGACAGCA
GCTACACAGCATCTGGGCCAATATTTTGGACGGTGGAGATCGGnTTTTGAGGTCCGGAGG
TCGGGTTTCGTTGGTCTGGACAGTAGCTAATTTTCTGGTGATATATTTCTTATCTTGGCT
CTATTTTGATTCCATACACCTTGATGTGCTTACTTCCAAGGATATGATGATTTTGTATGC
CTCTAGTATTATCTAGAGAAGACTTTGTATTGCTCCTTTGATGATGATAGTGGAtttnnn
nnnn
>LTR-Unknown-8_rCom#LTR/Unknown
nnnnnnnTTTtnTnGAGTTTGCTTACAATAnGnnnnGnTGTTCATAGCACTACTAATTnT
TnTncATnTnAAATTnTTTATGGTTTTnnnnnnnnnnnnnnnnnnnnnnnnnnnnnnnnn
nAATCnCAcTTACTCCTATTnATTTATTAnCATTGCCACCTAAnAAATTtnTnAGTATTn
ATGCTAATTCAAAnnnAnATTTGGTGAAGAAGTTACnnnAGCAnGTTAAnnnnnnnGAAA
nGATTGAAAAGCAAAATGCTAAAGTAnCTTCACnTnTGAATAAAgnAAGGAAncnAATGA
tTTTTnAAnnTnGCGnnATTGGGTTTGGGTAcATTTTnGCAAAGAAAGGTTTCnACACCA
AAGGAAnTCnAAGTTGnnnnnnAACCcAAGnGGnGATGGTnCTTTTCAAATACTTGAAAG
GnnnnATTAAnGACAACGCATACAAAGTGGATTTGCCAGGTGAGTACAATGTAAGTGCTT
CATTTAATGTGGCTGATTTGnnnnnnnnnnnnAGTCnTTTTGATnTAGGTGATGCTTTTG
ATTCnAGGACGAATnCTTTTGAGGAGnAGnnnAAATGTTATGGAACAGCCTACACACCAA
GAGGATGACCATGACCAAGGAAGCAAGGATAAAATTGAGGAGATTGTCAATCCAATTATT
CTGCCTCAAGGACCTATAACAAGATCACGAGCCAAGAAGATTCAACAAGCnTTAATTAGT
CATCTACAAGATTTGGTGAATTTGGCTTGTAATGGGCTGCAAGGAATCCAAGGCTTGGAG
ACAAGATCAAATAAAGTTATTTACAACTTAATTCAAGTTCAACTTCAAAATGGGCTTACT
TAAGTTTGTTTTTAGTTTTTAGCCTTCTTAATTGAGTGGAATTAAATGTTTGTATTTTTA
TCATAATGGGCTGTTTAAAACATGTCAATTTAGAAGCCTATTAGTTTTATTGCTTTGATA
ATGGGCTGTCCAAACTTGTTTATGTTAAAGCCCATAAGTTGAGTTTGTTTATTTTAGGGT
ATGAGTTTTTTAGGTCTTGTAAAGACTATATAAAGGCCAAGAACGAATTTCACTGnAGAT
TTTnGATnAATTACAACCAAAGGGCTGTTTGCTTTTGTCTTTGTGTTCTTGAGTTGAATA
CATGCTAAAGGAACATTCAAGTAGGCTGATCACCTTCTTGTGGAGTGTTTCGAATCTGGA
AnTTAGAAAACAAGTTTTCTTTATTCTAGATCTTTGATTATCTTTCTAAGCAATCTGAAT
TCTAGCCTTCTTAGGGGTTGAGATTGAATTGTTATTGGGGTTTTCAAGTTAATGTTGTGG
GGGTCCATAATAATCAAAGGGGTTCTCAAGCTTATTCTTGGAGGTTCCgTATCATTTnnn
nnnnnnnnnnnnnnnnnnnnTnTnnnAnntTTnnnnnnnnnnnnnnnnnnnnnnnnnnnT
TTnnTnnTnAAnnAnnnnnnnnnnnnnnnnnnnnnnnnnnnnnnnnnTTTTnnTTTTnnn
TnnnnAAnTnnnnTnnnTnntnTnnTnntnnnnTAannnnATnnnTTnnnnnnnnnnnnn
nnnnnnnnnnnnnnnnnnnnnnnnnnnnTnAnTnnnnnnTnnAAnnnnnnnnnnnnnnnn
nnnnnnnnTnTgnAnTnAtnnnAnnnnnnnnnnnnnnnnnnnnnnnnnnnnnnnnnnTna
nnnTnnnnnnnnnnnnnnn
>LTR-Unknown-9_rCom#LTR/Unknown
nnnnnnnnnnnnnnnnnnnnnnnnnnnnnnnnnnTnnnnTGCAAnnnTnnnCCnnnTGTG
nCAnTAAnTGnnnAnGTTnCnnnTnGAnTCGnAGAnnTCnCTnACnAGnTAGnTCATTnn
ACTTTGCnnnTnnCnnATCTnATGnAAnnTAAnGAAAnAAnATAATgTnnnnnnnnnnnC
ncnTTCnTnAnnAGAGGnnnnnnnnnnnnnnnnnnnCAGAATATCAAnCnAnnnnnACtn
nnnnnnnTGAGCnCAAATGnTTAAAATTnnnCnnnnnGTTnTnTnTAnnTnnTnnnnnnn
nnCAnCCTATGAAnCATnATTGTTATAGnnnnnnAnGnnnCTTnACAnATTTAnnnTAAT
CnnnnGnTTCaTGAAnGnACnnAAnACTTTnAAnTnGnTnGnnATCnTCnTCGTnnTGAA
CTTnTCAnnnnCATnGTACnnnnnnnnTnCTTGTTATnTTTCTACTCnnnnnnnnnnnnn
nnnnnnnAGnnnnGAnnnnnnnTnTnnATGTTAAnnnAnnTnACAnnnTTATCnnntnat
nnnnnAGGGAnCATGTTnnnCAntTTCTnnGnAAnnnnnnnnnnTnCnnTCCnnATnnTC
nnACnnTTAGAAGnGGnnnTnnnnAnnnnnnnnnnnnnnnnnnnnnnnnnnnnnnnnnnT
AATAGCGTATCAGCAGAATATTTTTAGCATATCAGTAGTATATATATTTAGCATATATGT
TGCCTTATTTATTTTTGGTAAGGTCTTGTAATTAGCTGTAGTATAATCTAATATAGGAAG
GTGTCTTTAAGGGATGGATCTTAGGTTAATATTTTCTAGATTCTTCCTTGGTcTGTATAT
ATGGTTGGCATTGAGACTGAATACAnnnAnnGGGgnAAAGAAGAAGAATTTCCAGTCATC
TCTAAATTGATTTTGTGACAanATnTnTnAnnTnGnGCTnnAnnTnTnAnnnnAAnAAnA
AAATATAnCnATnnTnnnnnnnnTnTnnnnnnnnTnAnnnnnAnTnnTTnAAnnAAAnAT
TATTTnnnnATAAnnATATTACTTATAATnATAAnnCTGnnnnnnnnnnAAnnTAGAnnn
TACTAGnnAnnnnnnACTAnGnnnAAnTnnACTTATnnnATAannTnnnGnAnnTAnnnn
nnnnnTnnAnTnTTTnCnTACnATaTCAAnATnAnnnnAnnAnGAAATnnnnTnnTnTnn
nnnnAAnnnnnnTTCAATTTnnnnnnnnAnnTnGnnnGnnnnCnnnAGACTTTGAnAATn
GGnGGGTTAGnAAnnnATTGTnnnnnnnnTAGnTnACTTGTntAATTGAGnntnnnnnnn
nnnnnnnnnnnnnTGTGTTCnAnAATCTTACTTnTnGAnGTTGnCnnAnAnAnAnnnnnn
nnnnnnnnnnnnnnnnAnnCTTAAnAnGnnAnAnAnnAnnnnTTnGCnTTnGCAnnnnnn
nnnnnnnnnnnnnnnnnnnnnAGTTTGCnGAGTnCnnnAGnCAAAAnnnACnnAgnnnnn
nnTnnnnnnnnnnnnnnnnnnnnnnnnnnnnnnn
>LTR-Unknown-10_rCom#LTR/Unknown
nnnnnnnnnnnnnnnnTtTnnnnTnnTTnnnnnnnnnnnnnnnnnnnnnnnnnnnnnnnn
nnnnnnnnnnnnnnnnnnnnnnnnnnnnnnnannnnnnnnnnnnnnnnnnAnTnCnnnnn
nnnTTnnTtTnnnnnnnnnnnnnnnnnnnnnnnnnnnnnnnnnnnnnnnAAntntcnnnn
nnnnnnnnnnnnnnnnnnnnnnnnnnnnnnnnnnnnnnnnnnnnnnTnnnnAnATAnnnn
nnnnnnannnnnnnnnnnnnnnnnnnnnannnnnnnnAnnannnnnnnnnnnnTnnAnnT
nngnnnnAnATnntTCTnnnnnnnnnnnnnnnnnnnnnnnnnnnnatntTntTaTTnAtA
nTAAgnAnnTnGnnnTnAnTnnnnCTnnnnAnAnnnnnnnnnnnTnnAnAAnnTnnTnnn
nnanTTnnTTnTAnTnnnnnnTnnnnnnnnnnnnTTnnnTAnnnAnnCnnnnnnnTnnnn
nAAnnTnnnnnnnnnnnnnGnnnnnnnttTnngAnnTnTanAATnnnnnCnnnnnnnnnn
nnnnnnnnnnnnntnnnnTnnannnannnnnnnnnnnnnnnnnnnnnnnnnnnnnnnnnn
nnnnnTGATATATTGTGTTTAGCATAGnTATTTAGGACATTTTCATgCGTTATTAGTTTC
ATTAGTTTATAAtTTTTCTTAGTTTTcATGCATTTTTATTTATAnTTAnGAATTTATATg
ATTnCAAGTGTTTATTTnTGTTTTCTTATTATCTTTAGTGTTTATACATGTTTTTGTTGT
nnnnnnnnGTATTCTAGGcTTTAnAAGTGTGAAATTATCAAnAGGnGAGnnnnnnnnnnC
TAGcAATGGATCAAGGTTAAAGAGTGTGGCTTGGAGCTtGTCAnTACTAGTTACnCATGT
nACTAGTGGTGAAGATTTgnTgCTGTCACTACTAGTTACGCATGTCACTAGTAGTGAAGA
GTAGTTATTCATCAAACAATATGACATTTCAGTTTGAGCACTCTTCAGTATTTTGGGCAT
AACTTCTTCTACAAAAaTCGGATTaAGGtGAATaAnnTGGCGTTGGAAAGCTAAGAGACG
GGGCTACAACTTTCATGTTTTAAGGATTTTCAAATTCTGTCATCTTAAAGGACGAAAATG
CCCCTGAAnTTTCTGCCCCTGCACAGTATGGTGTCTTTTCACTTTGAATGGTGCCTTTCT
ATTGGGAGACGAATTTTGACCATTTGTAACCAACTCTAAGGCCTATATAAATGTTATTTC
TGTTCTTTAAAGGnGGAGACAACATCAGAACATTAnnAAAAAAAAAGAGAATATTAGTTT
nAAGTGCAnTTTGAAGACAAnACAAAGGCAAAAGGAAGATAGTTCTTGTAAAGGCTACAT
TTTCTTAAGTAACTACTTGGAAGACATTGGAGATCACTACATACATTATTTCTATCCCTT
TTTCTCCTTTCTTTTACTTGTTTTACTTGATGTTTAGTGTAGTAATTTTTGTTTTATTGG
TTTTATCCAAGATGTATCAAGGCTAACTTCCTTGTTTATTAGAATTGCAAGGATGAATTG
ATCTTGTAAACTACTTTTATTTTATTAGTAATGCATGATTGATTTGTGTTCAATTGAGTG
CCTAATTGTGTTATGTATGCTTGATCACCATATATAATATGTTAATCAAAGATTCACAAT
GAGAGTTGGGATTTTTGGTGGAAATGCAATTGAATTCACTTAAAGGTTAGGAAAGTACCT
AGAGATAAGAAATCCGCTTTGAGGGGTAAAAGAATTGGCATGGTTCTTAATGGTTTTTGT
CTATCTCTACAATGACATGAGAGTGCTTGTAGACTCTAGATGGAAATTCCCTTAATTGAC
AATGAGAGTTGCTTTTAAGGATTTTAGGTCACATTCTCCAATCAATACATGTGTTGACAA
TAATTCTTAGTTTCTTGATCATTTCTGAATTGTGGTTCTAGTAAACATATCTTGAAATTG
TTGTTAGATTAATTAATTAGTTTTATTAGTAGTTATTAATTATTGATTAATGTTAGTTTA
GTTTTAGAATAATTAAATTAAACTTTACAATAATATTTTGCTTATCCATCTTAGTATCTT
TATTAACTAATACAAAATTACTCCAAGTTCCCTAGAGTTCGACACCCTACTCACTCTATA
TTTAGTTTGAAAACTAGGGTACAATTCCACCCACATCAnnnnnnnnnAnnGTnnnnnnnn
nnnnnnnnnnnnAnnACnTnnnaAAnnaTnnnnnnnnnnnnnnnnnannnnnnnnnnnnn
ncAnnnnnnnTgnnnAAnATnTnnnTAnnnTnAnTGnnnAnannnnnnnnnnnnnnnnnn
nnnnnnnnnnntnCnnnnnnTnnnnTGngnAnnnAnnnnnnnnnnnnnnnnnnnnnnnnn
TCnTtnATnATnnCnTnnnnnnnnnnnnnnannGaAATnAAGAnnnnnnnnnnnnnnnTn
AntATCTTnCAnnTnnnnnnnTtnnAnncntTAnCAnnATannAnnnAnnnnnnCnnnnn
nnnnnnnnTntTCnnGnnnnnnnnnnnAAATaAGGnnGTnnnTgtTgTtTAATnAttnAn
nntnnnnnnnnnnnTAnAnTAnTnnnnCCCCTnnnTnnTnAnnnnnncnnnAtnnAntnn
nnnnnnnnnnnnnnnnnnnnnAAnnnctacnannGnnTnTTAAnTnCTnnnnnnnnnnnn
nnnnnnnTaCAanAnATtTAAAATnnnnnannAnnTnTATTnnnnnnnnnnnnnnAgAnn
AAATTnnnTCnTTnnGnnTnanTnnntnnnGnnnntnnnnnnntnCATaAGGCTnnnnnn
nnnnnnnnAnnnnnCTnAnaGAnnnnnnnnnTnnnnnCntnnnATnnnnnannnnnnnnn
nnnnnnnnnnnnnnnnnnn
>Copia-59_rCom#LTR/Copia
nnnnnnnnnnnnnnnnnnnnnnnnnnnnnnnnnnnnnnnnnnnnnnnnnnnnnnnnnnnn
nnnnnnnnnnnnnnnnnnnnnnnnnnnnnnnnnnnnnnnnnnnnnnnnnnnnnnnnnnnn
nnnnnnnnnnnnnnnnnnnnnnnnnnnnnnnnnnnnnnnnnnnnnnnnnnnnnnnnnnnn
nnnnnnnnnnnnnnnnnnnnnnnnnnnnnnnnnnnnnnnnCCnnnnnnnGGnnGnGnnnn
nnnnnnnnnnnnnnnnnGnnGAGnGGnnAGAGGAGAAAnnnnnnnnnGnnnnnnnnnnnA
GnAGaGAnGAAAnnnnnAGnAnnnnnnAnnGTGnGnnnnnnnnnnnnnnnnnnnnnnnGn
nGnnnTAnGnnnAAnAnnAnnnnnnnnnnnnnnnnnnnnnnnAnnCCGnnnnnnTnGGGT
nnnnTnnAnCnnAnnnnnnnnnnnnnnnnnnCCCnACnCnnAnTnnnnnnnnnnnnnnCn
nnnnnnnnACCCGACCCGAnCnnnnGAnnnAnnnnnnnnnnnnnnnnnnnnnnnnnnnnn
nnnnnnnnnnTGGnnCCGGnCCnATCnnnnnnnnnGCCnnnnnnnnnnnnnnnnnGnnCn
nnnnnnnnnnnnnnnnnnTCAnGCCCAnCnnnCnnnnnnnnnnnnnCnnGCCCAnCnnnn
nnnnnnnnnnnnnnnnnCAGGCCCAnnCnnCnnnnnnGGCCCAnCAnnnnnnTCAGGCCC
AAATGnCnGAAATTTTGGCCCAACTnCAnGCCTTGGTTCAGCAACCCnATGGGTTCGGnT
CnnnnCAACCCGATGGGTCAGGTTCGGTTCAAACnAnTTTAAATTCATnnnnnAAnAnTn
CnAAaTCnTGTCAAAATGCTTGGATTATTGACTCTGGnGCnACTGATCACATGACTTGGG
ATCCCACAAAATTACnAAAAAATTnATTCTATCAGGGATTCCCATCATGTGACAGTTGCC
AATGGnAACAAAGTCAAAATTCAnGGATATGGCACCACAAATTTATTTAATTCCAATATT
nAnGATATTTTATTTnTGCCTGAnTTTAAATCTAATCTnTTATCTGTTGGCAAAATTACT
CGTGATTTAAAnTGTAATGTTATTTTCTCACCATCTTCAGTCATnTTTCAGGATCGAATT
TCCGGGAAGACGATTGGTGAAGGACAACTAGAAAATGGnCTnTAnTATCTnCATAATCCT
CCCAAGnAATGTTTTGTGTCAACCAATnCCnCCCAAGnCATGCTAATGCATCAGAGATTT
GGGCATCCTTCCGACAnTGTTTTAAATAAATTATTTTGTTACAATTTAAATTCTAGnAAT
TGTGATGTGTGTAAATTTTCnAAACACACnCGATTACCTTTTTCCTTGTCATCTAGTATG
TCTGAAAAnGCTTTTGATTTAATnCATTCTGATGTTTGGGGACCTGCCCCCGTTACTGCn
TATAATCATTTTnGATATTTTGTnACnTTTATTGATGATTACTCTCGCACCACCTGGATn
TATTTATTAAAAGGAAAAAATGAAGTTTTTTCTCGnTTnCAAGAnTTTTTTAATTTCATC
AAAAATCAGTATAATGCAAAnTTAAAAATTTTTCGCTCCGATAATGGTACGGAGTACGTA
AATCAAAATTTTTCCACnTTTTTTAAACAACATGGnATTnTnCATCAAACCACnTGTGTT
AATACCCCCGAACAAAATGGnGTTTCTGAACGnAAAAATCGACATCTTCTCAATGTCACT
CGCACTCTTCTTTTTCAAAATAATGTCCCTTCTATTTTTTGGTCGGATGCCCTCTTAACT
GCnGCCTATCTCATnAATCGnTTACCCACTGTCACCTTAAAAAATATGAGCCCTCTAGAA
GTTCTCAAAGGCCGAAAAATAGAATTAGGnCACCTTCGGGTnTTTGGnTGTGTTTGCTAT
GTnCATATCAAACGCCAACATAAACTnGACAAAAGCTCTGTCAAAACCCTCTTTCTAGGA
TATTCCTCCACCCAAAAAGGGTACAAATGTTATGATCCCTTGACCCACAAAACCTATGTC
TCTCGTGATGTCACnTTTGTCGAGACTGAnCCCTACTACACCAnTCCCACCAGTGTTGAC
TTCnCTnATGnnCCnTGnCAGTCTTTATTTCCGCTTAACTCTGATTTnTCTCTTAGCAGC
TCTGAACAGGATTATCAGCTTCAGGGGGAGTCnCCTCCnGTCTCAAGGCnAnTTCCTTCA
GGGGGAGAnnnnnnnnnnnnnGAAnCTCAACCTCAAGAnnnnnnAGAAGAAGAAATTGCC
TTGAGAAGATCnACTCGnCAAACCAGACCTCCTGTAAAATTTAGAGACTATGTGTCTCAT
ACGGTAACATATCCAATTCAGAAnTTCATTTCCTATAATGTCTTATCTAACCAATATCGC
AACTATCTnTGTCAGATCTCAAACCACnCTGAACCCACAAACTTCTATGAAGCCAACACC
GACCCTAAATGGTGTAAGGCTATGGAAGAAGAACTTCTTGCCCTAGAAAAAAATGATACA
TGGAGTATTGTTCCTCTTCCACAAAATAAAAAACCCGTGGGATGCAAnTGGATATACAAG
ATCAAGTACAATAGTGATGGAACCATTGAGAGATACAAGGCCAGACTTGTAGCCCGAGGC
TTCACTCAAACTTATGGAGTTGACTATCAAGAGACnTTTGCTCCAGTGGCCAAAATGAAT
ACnGTCAGAATCCTTCTCTCAATAGCAATCAATCAnGGcTGGAATCTATTCCAAATGGAT
GTCAAGAACGCCTTCCTACAAGGAAATTTAGAAGAGGAAGTTTACATGAnnCTACCTCCT
GGACATAAGTCAACCTCAGACACTTCCCTGGTATGTAAGCTAAAGAAGGCaATCTATGGC
CTAAAACAATCCCCGAGAGCATGGTATGCCAAACTCAGCCnTTTTTTATTAAGCATTAAT
TTCAATAAATGTGAATCTGATTCATCTATGTTCGTTAAAnACACTCACAAnCACACTATT
GTTATTTTAGTgTATGTTGATGATATCATAATAACAGGGAATGATGATCAAGGGATAGAG
GATGTCAAACAAAGTCTAAAAAGAGAATTTGACATCAAAGATCTnGGTCAACTnTCATAT
TTCCTAGGCATAGAAATGGCAAAATCnAACAAGGGnTTATTCCTATCTCAAAGGAAATAT
ACCCTTGAnCTnTTAAAnGAAACTGGAAAAATAGGAGCTAAACCTGCCATCACTCCnATG
GAAACCAAAATTAAACTCAATTTAGAAGATGGAGAACCCTTAACCAACATAGGGCATTAT
CAGCGCTTGGTAGGAAAACTGATTTATTTnACTGTCACTAGACCTGACATTTCATTTGCA
GTTAGTATGGTAAGCCAGTTCATGCATGCTCCTCGCACCAGnCACCTAGAAGCTATAGAn
CGGATCCTCAGATATCTCAAGGGAACnCCCGGnCAAGGAATCTGGATGAAGAAnAACAAT
nCTACTAATATAGTTGGTTTTTCTGATGCAGATTGGGCTGGAAGCTGTGACAGGAAGTCA
ACCACTGGTTTCTGTGTCTTTGTAGGAGGAAACTTGGTAACATGGAAAAGtAAAAAACAA
AGTGTAGTTGCnAGATCAAGCGCCGAAGCTGAATATCGTGCAATGGCATCCACnGCnAGC
GAACTCATTTGGATCAAACAAGTCCTCAAnGATATGAAAATTGAAAGTAAAGAACCnATG
AAAATGCATTGCGATAACCAAGCTGCTCGnCACATAGCATCAAATCCAGTnTTTCACGAA
CGAACCAAgCACATTGAAGTTGATTGtCACTTCATCAGAGAAAAnGTTCAAAAAGGAGAA
ATTGAGACnCCTTATATCAnAAGTCAAGATCAACTGGCAGACATATTCACAAAAGCTCTT
GACAAnCAGAATCATCATTCnATnCTCAGCAAGATGGGTTCnATAAACTTATTCGAACCC
ACCTTGAGGGGGAGTGTTGAAGAAAnAAGAAAnnnnnnnnnnnnnnAAnnTnAGGTCTCA
GAGGCTGCACAAGCTAGGTTGCTTGTGCAGACCTnTCATCACnGACCTnnGGGnAAAAAG
GAGCAACCTTTCCTGCAAnGCAGGAAAGGTCACTTCnACCnTTnCCCnnnnCAGAAAnAn
CCGTTAGnnAnnnnACCGTTAGAATAnnnnnnnnnAnnnAnnAAnTCAnnnTGTATATAT
ATCnAtCnnCnnnnTGTAAAGAACTCAGAATTCTTATnTnnnAAnTAnnnnnnnnnnnnn
nnnAAnAnnnTTCAnTgnnnnnnTTTTnAnAnnnnnnnnnnnnnnnnnnnnnnnnnnnnn
nnnnnnnnnnnnnnnnnnnnnnnnnnnnnnnnnnnnnnnnnnnnnnnnnnnnnnnnnnnn
nnnnnnnnnnnnnnnnnnnnnnnnnnnnnnnnnnAnnnnnnnnnnnnnnnnnnnnnnnnn
[truncated: 920,114 more chars]
