# Supplementary material for: The impact of retrotransposons on castor bean genomes
Source: Front Plant Sci. 2024 Jul 23;15:1397215. doi: 10.3389/fpls.2024.1397215 (PMC11300327; doi:10.3389/fpls.2024.1397215)
Supplement: Supplementary file 1 [file DataSheet_1.zip › Hale_TE_Annotations.gff]

##gff-version 3
NC_016736.1	RepeatMasker	Simple_repeat	1995	2045	21.3	+	.	Tstart=1;Tend=47;ID=(TATGA)n;shortTE=F
NC_016736.1	RepeatMasker	Simple_repeat	5648	5675	12.1	+	.	Tstart=1;Tend=28;ID=(T)n;shortTE=F
NC_016736.1	RepeatMasker	Simple_repeat	5798	5860	24.5	+	.	Tstart=1;Tend=60;ID=(TTTATT)n;shortTE=F
NC_016736.1	RepeatMasker	Simple_repeat	5896	5935	17.7	+	.	Tstart=1;Tend=41;ID=(TCCTTGA)n;shortTE=F
NC_016736.1	RepeatMasker	Simple_repeat	6334	6456	12.3	+	.	Tstart=1;Tend=127;ID=(CTATATA)n;shortTE=F
NC_016736.1	RepeatMasker	Low_complexity	6979	7007	7.4	+	.	Tstart=1;Tend=32;ID=A-rich;shortTE=F
NC_016736.1	RepeatMasker	Low_complexity	8325	8388	18.2	+	.	Tstart=1;Tend=67;ID=A-rich;shortTE=F
NC_016736.1	RepeatMasker	Simple_repeat	8785	8830	4.7	+	.	Tstart=1;Tend=50;ID=(AATAA)n;shortTE=F
NC_016736.1	RepeatMasker	LTR/Gypsy	8955	9042	21.8	-	.	Tstart=1162;Tend=1248;ID=Gypsy-38_rCom;shortTE=T
NC_016736.1	RepeatMasker	LTR/Gypsy	9043	9071	21.6	+	.	Tstart=3467;Tend=3560;ID=Gypsy-35_rCom;shortTE=T
NC_016736.1	RepeatMasker	LTR/Gypsy	9593	21691	0.0	-	.	Tstart=2;Tend=12170;ID=Gypsy-48_rCom;shortTE=F
NC_016736.1	RepeatMasker	Unknown	24651	37081	0.0	-	.	Tstart=2;Tend=10032;ID=Unknown-88_rCom;shortTE=F
NC_016736.1	RepeatMasker	LTR/Gypsy	36084	41127	0.0	+	.	Tstart=7;Tend=5064;ID=Gypsy-35_rCom;shortTE=F
NC_016736.1	RepeatMasker	RC/Helitron	40405	43647	0.3	+	.	Tstart=513;Tend=3795;ID=Helitron-6_rCom;shortTE=F
NC_016736.1	RepeatMasker	Unknown	42660	44482	0.2	+	.	Tstart=17;Tend=1894;ID=Unknown-122_rCom;shortTE=F
NC_016736.1	RepeatMasker	Unknown	43492	46708	0.0	-	.	Tstart=11;Tend=3240;ID=Unknown-96_rCom;shortTE=F
NC_016736.1	RepeatMasker	LINE/L1	45709	48075	0.1	-	.	Tstart=1006;Tend=3403;ID=L1-23_rCom;shortTE=F
NC_016736.1	RepeatMasker	LTR/Gypsy	48076	50749	0.1	+	.	Tstart=2;Tend=2700;ID=Gypsy-38_rCom;shortTE=F
NC_016736.1	RepeatMasker	Low_complexity	50771	50812	10.3	+	.	Tstart=1;Tend=46;ID=A-rich;shortTE=F
NC_016736.1	RepeatMasker	Simple_repeat	50864	50898	17.0	+	.	Tstart=1;Tend=35;ID=(TA)n;shortTE=F
NC_016736.1	RepeatMasker	Unknown	52131	52192	21.7	-	.	Tstart=4988;Tend=5047;ID=Unknown-88_rCom;shortTE=T
NC_016736.1	RepeatMasker	Simple_repeat	52250	52310	13.9	+	.	Tstart=1;Tend=63;ID=(ATAGAT)n;shortTE=F
NC_016736.1	RepeatMasker	Simple_repeat	52605	52646	15.2	+	.	Tstart=1;Tend=39;ID=(TTTCA)n;shortTE=F
NC_016736.1	RepeatMasker	Simple_repeat	53438	53473	23.1	+	.	Tstart=1;Tend=36;ID=(ATTTTT)n;shortTE=F
NC_016736.1	RepeatMasker	LTR/Gypsy	54555	59772	0.0	+	.	Tstart=5;Tend=5232;ID=Gypsy-49_rCom;shortTE=F
NC_016736.1	RepeatMasker	Unknown	59773	64284	0.0	+	.	Tstart=1000;Tend=5527;ID=Unknown-114_rCom;shortTE=F
NC_016736.1	RepeatMasker	Unknown	63246	65002	0.1	-	.	Tstart=4;Tend=1797;ID=Unknown-141_rCom;shortTE=F
NC_016736.1	RepeatMasker	Simple_repeat	65080	65109	10.8	+	.	Tstart=1;Tend=31;ID=(AT)n;shortTE=F
NC_016736.1	RepeatMasker	Unknown	65313	68809	0.1	-	.	Tstart=19;Tend=3610;ID=Unknown-85_rCom;shortTE=F
NC_016736.1	RepeatMasker	Simple_repeat	69652	69680	19.6	+	.	Tstart=1;Tend=29;ID=(T)n;shortTE=F
NC_016736.1	RepeatMasker	Simple_repeat	69946	69967	9.7	+	.	Tstart=1;Tend=22;ID=(A)n;shortTE=F
NC_016736.1	RepeatMasker	Low_complexity	70083	70134	19.3	+	.	Tstart=1;Tend=50;ID=A-rich;shortTE=F
NC_016736.1	RepeatMasker	Simple_repeat	70670	70717	28.7	+	.	Tstart=1;Tend=47;ID=(TTTTTA)n;shortTE=F
NC_016736.1	RepeatMasker	Unknown	71278	77587	0.0	-	.	Tstart=821;Tend=7138;ID=Unknown-123_rCom;shortTE=F
NC_016736.1	RepeatMasker	Simple_repeat	77588	77655	9.5	+	.	Tstart=1;Tend=70;ID=(TA)n;shortTE=F
NC_016736.1	RepeatMasker	Unknown	77656	78406	0.0	-	.	Tstart=3;Tend=820;ID=Unknown-123_rCom;shortTE=F
NC_016736.1	RepeatMasker	Unknown	77744	80157	0.0	+	.	Tstart=3;Tend=2417;ID=Unknown-46_rCom;shortTE=F
NC_016736.1	RepeatMasker	LTR/Gypsy	80158	83906	0.0	-	.	Tstart=3;Tend=3752;ID=Gypsy-53_rCom;shortTE=F
NC_016736.1	RepeatMasker	Unknown	83907	86822	0.1	+	.	Tstart=1029;Tend=3958;ID=Unknown-124_rCom;shortTE=F
NC_016736.1	RepeatMasker	LTR/Gypsy	85824	87552	0.1	-	.	Tstart=3291;Tend=5022;ID=Gypsy-54_rCom;shortTE=F
NC_016736.1	RepeatMasker	Simple_repeat	87553	87577	0.0	+	.	Tstart=1;Tend=25;ID=(TA)n;shortTE=F
NC_016736.1	RepeatMasker	LTR/Gypsy	87578	90824	0.1	-	.	Tstart=10;Tend=3290;ID=Gypsy-54_rCom;shortTE=F
NC_016736.1	RepeatMasker	Unknown	89823	92173	0.0	+	.	Tstart=3;Tend=1644;ID=Unknown-52_rCom;shortTE=F
NC_016736.1	RepeatMasker	LTR/Gypsy	92174	93955	0.0	+	.	Tstart=12;Tend=1794;ID=Gypsy-32_rCom;shortTE=F
NC_016736.1	RepeatMasker	Unknown	93956	94291	0.0	+	.	Tstart=1645;Tend=1880;ID=Unknown-52_rCom;shortTE=F
NC_016736.1	RepeatMasker	Unknown	93956	105769	0.0	-	.	Tstart=8;Tend=11822;ID=Unknown-99_rCom;shortTE=F
NC_016736.1	RepeatMasker	LTR/Gypsy	103815	108360	0.0	+	.	Tstart=8;Tend=4559;ID=Gypsy-46_rCom;shortTE=F
NC_016736.1	RepeatMasker	Unknown	108361	109929	0.1	-	.	Tstart=123;Tend=1761;ID=Unknown-189_rCom;shortTE=F
NC_016736.1	RepeatMasker	Unknown	108952	111752	0.0	+	.	Tstart=7;Tend=2818;ID=Unknown-102_rCom;shortTE=F
NC_016736.1	RepeatMasker	Unknown	111502	113411	0.0	-	.	Tstart=11;Tend=1920;ID=Unknown-113_rCom;shortTE=F
NC_016736.1	RepeatMasker	SINE	113351	117001	0.0	-	.	Tstart=4154;Tend=7804;ID=SINE_rCom;shortTE=F
NC_016736.1	RepeatMasker	Unknown	116522	125345	0.0	-	.	Tstart=2;Tend=8825;ID=Unknown-139_rCom;shortTE=F
NC_016736.1	RepeatMasker	RC/Helitron	121398	130266	0.0	+	.	Tstart=5;Tend=8876;ID=Helitron-8_rCom;shortTE=F
NC_016736.1	RepeatMasker	Unknown	129270	131662	0.0	-	.	Tstart=957;Tend=3352;ID=Unknown-94_rCom;shortTE=F
NC_016736.1	RepeatMasker	SINE	131663	139462	0.0	+	.	Tstart=4;Tend=7804;ID=SINE_rCom;shortTE=F
NC_016736.1	RepeatMasker	Unknown	139402	141311	0.0	+	.	Tstart=11;Tend=1920;ID=Unknown-113_rCom;shortTE=F
NC_016736.1	RepeatMasker	Unknown	141061	143861	0.0	-	.	Tstart=7;Tend=2818;ID=Unknown-102_rCom;shortTE=F
NC_016736.1	RepeatMasker	Unknown	142884	144452	0.1	+	.	Tstart=123;Tend=1761;ID=Unknown-189_rCom;shortTE=F
NC_016736.1	RepeatMasker	LTR/Gypsy	144453	148998	0.0	-	.	Tstart=8;Tend=4559;ID=Gypsy-46_rCom;shortTE=F
NC_016736.1	RepeatMasker	Unknown	147044	159520	0.0	+	.	Tstart=8;Tend=12485;ID=Unknown-99_rCom;shortTE=F
NC_016736.1	RepeatMasker	Unknown	158522	158857	0.0	-	.	Tstart=1646;Tend=1880;ID=Unknown-52_rCom;shortTE=F
NC_016736.1	RepeatMasker	LTR/Gypsy	158858	160639	0.0	-	.	Tstart=12;Tend=1794;ID=Gypsy-32_rCom;shortTE=F
NC_016736.1	RepeatMasker	Unknown	160640	162990	0.0	-	.	Tstart=3;Tend=1645;ID=Unknown-52_rCom;shortTE=F
NC_016736.1	RepeatMasker	LTR/Gypsy	161989	163161	0.1	+	.	Tstart=9;Tend=1183;ID=Gypsy-54_rCom;shortTE=F
NW_002994274.1	RepeatMasker	LTR/Gypsy	1	1083	3.0	-	.	Tstart=3584;Tend=4667;ID=Gypsy-12_rCom;shortTE=F
NW_002994274.1	RepeatMasker	LTR/Gypsy	1077	1803	4.8	-	.	Tstart=2558;Tend=3289;ID=Gypsy-4_rCom;shortTE=F
NW_002994274.1	RepeatMasker	LTR/Gypsy	1973	4094	4.2	-	.	Tstart=200;Tend=2314;ID=Gypsy-4_rCom;shortTE=F
NW_002994274.1	RepeatMasker	LTR/Gypsy	4406	4612	2.0	-	.	Tstart=5682;Tend=5883;ID=Gypsy-11_rCom;shortTE=F
NW_002994274.1	RepeatMasker	Simple_repeat	4930	4960	10.8	+	.	Tstart=1;Tend=31;ID=(A)n;shortTE=F
NW_002994274.1	RepeatMasker	Simple_repeat	8122	8147	0.0	+	.	Tstart=1;Tend=26;ID=(AT)n;shortTE=F
NW_002994274.1	RepeatMasker	Simple_repeat	8318	8340	9.6	+	.	Tstart=1;Tend=23;ID=(T)n;shortTE=F
NW_002994274.1	RepeatMasker	RC/Helitron	8734	8912	26.9	+	.	Tstart=2481;Tend=2656;ID=Helitron-8_rCom;shortTE=F
NW_002994274.1	RepeatMasker	Unknown	8920	9040	28.0	-	.	Tstart=1493;Tend=1610;ID=Unknown-99_rCom;shortTE=F
NW_002994274.1	RepeatMasker	Simple_repeat	12771	12797	7.9	+	.	Tstart=1;Tend=29;ID=(CATTT)n;shortTE=F
NW_002994274.1	RepeatMasker	Low_complexity	13053	13093	19.4	+	.	Tstart=1;Tend=41;ID=A-rich;shortTE=F
NW_002994274.1	RepeatMasker	Simple_repeat	13386	13430	26.8	+	.	Tstart=1;Tend=46;ID=(TTATA)n;shortTE=F
NW_002994274.1	RepeatMasker	Unknown	14666	14727	6.5	+	.	Tstart=948;Tend=1012;ID=Unknown-76_rCom;shortTE=T
NW_002994274.1	RepeatMasker	Unknown	17168	17611	16.7	+	.	Tstart=709;Tend=1157;ID=Unknown-125_rCom;shortTE=F
NW_002994274.1	RepeatMasker	Simple_repeat	18360	18398	15.1	+	.	Tstart=1;Tend=39;ID=(TTAT)n;shortTE=F
NW_002994274.1	RepeatMasker	Simple_repeat	18976	19022	20.2	+	.	Tstart=1;Tend=46;ID=(ATTT)n;shortTE=F
NW_002994274.1	RepeatMasker	Simple_repeat	19375	19418	18.7	+	.	Tstart=1;Tend=44;ID=(CATCTT)n;shortTE=F
NW_002994274.1	RepeatMasker	Simple_repeat	19800	19857	30.8	+	.	Tstart=1;Tend=58;ID=(TTCATC)n;shortTE=F
NW_002994274.1	RepeatMasker	Low_complexity	21114	21199	23.8	+	.	Tstart=1;Tend=83;ID=A-rich;shortTE=F
NW_002994274.1	RepeatMasker	Simple_repeat	21227	21268	25.6	+	.	Tstart=1;Tend=42;ID=(CCACCA)n;shortTE=F
NW_002994274.1	RepeatMasker	Simple_repeat	26120	26151	0.0	+	.	Tstart=1;Tend=32;ID=(CT)n;shortTE=F
NW_002994274.1	RepeatMasker	Simple_repeat	28355	28373	5.5	+	.	Tstart=1;Tend=19;ID=(AT)n;shortTE=F
NW_002994274.1	RepeatMasker	Unknown	29949	30322	8.7	-	.	Tstart=727;Tend=1113;ID=Unknown-28_rCom;shortTE=F
NW_002994274.1	RepeatMasker	Simple_repeat	30365	30414	14.3	+	.	Tstart=1;Tend=52;ID=(TAGAA)n;shortTE=F
NW_002994274.1	RepeatMasker	Simple_repeat	30681	30712	6.5	+	.	Tstart=1;Tend=34;ID=(AAAGAA)n;shortTE=F
NW_002994274.1	RepeatMasker	Unknown	32473	32983	23.8	-	.	Tstart=396;Tend=963;ID=Unknown-184_rCom;shortTE=F
NW_002994274.1	RepeatMasker	Low_complexity	33214	33243	11.5	+	.	Tstart=1;Tend=30;ID=A-rich;shortTE=F
NW_002994274.1	RepeatMasker	Unknown	33266	33539	22.7	-	.	Tstart=113;Tend=401;ID=Unknown-184_rCom;shortTE=F
NW_002994274.1	RepeatMasker	Simple_repeat	33938	33996	14.6	+	.	Tstart=1;Tend=53;ID=(ATAATT)n;shortTE=F
NW_002994274.1	RepeatMasker	Low_complexity	34236	34363	20.7	+	.	Tstart=1;Tend=117;ID=A-rich;shortTE=F
NW_002994274.1	RepeatMasker	Simple_repeat	35643	35675	3.5	+	.	Tstart=1;Tend=31;ID=(ATA)n;shortTE=F
NW_002994274.1	RepeatMasker	LINE/L1	36479	36752	18.9	-	.	Tstart=826;Tend=1108;ID=L1-15_rCom;shortTE=F
NW_002994274.1	RepeatMasker	Simple_repeat	37161	37184	13.9	+	.	Tstart=1;Tend=24;ID=(A)n;shortTE=F
NW_002994274.1	RepeatMasker	Simple_repeat	37262	37285	8.9	+	.	Tstart=1;Tend=25;ID=(TAA)n;shortTE=F
NW_002994274.1	RepeatMasker	Simple_repeat	38595	38626	0.0	+	.	Tstart=1;Tend=32;ID=(TA)n;shortTE=F
NW_002994274.1	RepeatMasker	DNA/hAT-Ac	39088	40517	6.0	+	.	Tstart=729;Tend=2161;ID=hAT-Ac-3_rCom;shortTE=F
NW_002994274.1	RepeatMasker	Simple_repeat	45943	45982	26.8	+	.	Tstart=1;Tend=40;ID=(TTCAT)n;shortTE=F
NW_002994274.1	RepeatMasker	DNA/hAT-Ac	46041	46340	28.9	+	.	Tstart=682;Tend=942;ID=hAT-Ac-6_rCom;shortTE=F
NW_002994274.1	RepeatMasker	Simple_repeat	46341	46452	19.5	+	.	Tstart=1;Tend=108;ID=(TATTTA)n;shortTE=F
NW_002994274.1	RepeatMasker	Unknown	46463	46608	21.2	+	.	Tstart=1953;Tend=2099;ID=Unknown-83_rCom;shortTE=F
NW_002994274.1	RepeatMasker	Simple_repeat	46728	46752	0.0	+	.	Tstart=1;Tend=25;ID=(TAAATT)n;shortTE=F
NW_002994274.1	RepeatMasker	Simple_repeat	47505	47528	0.0	+	.	Tstart=1;Tend=24;ID=(CT)n;shortTE=F
NW_002994274.1	RepeatMasker	Simple_repeat	47528	47550	0.0	+	.	Tstart=1;Tend=23;ID=(TA)n;shortTE=F
NW_002994274.1	RepeatMasker	Simple_repeat	49636	49667	10.7	+	.	Tstart=1;Tend=32;ID=(ACCTTC)n;shortTE=F
NW_002994274.1	RepeatMasker	Simple_repeat	51503	51534	10.1	+	.	Tstart=1;Tend=33;ID=(GTTT)n;shortTE=F
NW_002994274.1	RepeatMasker	Low_complexity	52023	52073	20.2	+	.	Tstart=1;Tend=53;ID=A-rich;shortTE=F
NW_002994274.1	RepeatMasker	Simple_repeat	52422	52444	4.5	+	.	Tstart=1;Tend=24;ID=(TAA)n;shortTE=F
NW_002994274.1	RepeatMasker	Simple_repeat	52480	52506	16.6	+	.	Tstart=1;Tend=27;ID=(TTAA)n;shortTE=F
NW_002994274.1	RepeatMasker	Simple_repeat	53188	53241	19.6	+	.	Tstart=1;Tend=57;ID=(ATT)n;shortTE=F
NW_002994274.1	RepeatMasker	Simple_repeat	53334	53369	22.5	+	.	Tstart=1;Tend=36;ID=(T)n;shortTE=F
NW_002994274.1	RepeatMasker	Simple_repeat	55021	55045	4.1	+	.	Tstart=1;Tend=25;ID=(TA)n;shortTE=F
NW_002994274.1	RepeatMasker	Simple_repeat	58684	58714	3.3	+	.	Tstart=1;Tend=31;ID=(A)n;shortTE=F
NW_002994274.1	RepeatMasker	Unknown	59955	60200	15.7	+	.	Tstart=638;Tend=893;ID=Unknown-146_rCom;shortTE=F
NW_002994274.1	RepeatMasker	Simple_repeat	61956	61994	29.1	+	.	Tstart=1;Tend=39;ID=(TTT)n;shortTE=F
NW_002994274.1	RepeatMasker	Simple_repeat	63415	63463	20.3	+	.	Tstart=1;Tend=47;ID=(ATTA)n;shortTE=F
NW_002994274.1	RepeatMasker	Simple_repeat	63846	63907	24.1	+	.	Tstart=1;Tend=62;ID=(ATTAT)n;shortTE=F
NW_002994274.1	RepeatMasker	Low_complexity	63934	63982	23.1	+	.	Tstart=1;Tend=48;ID=A-rich;shortTE=F
NW_002994274.1	RepeatMasker	Simple_repeat	64045	64077	0.0	+	.	Tstart=1;Tend=32;ID=(ATA)n;shortTE=F
NW_002994274.1	RepeatMasker	Simple_repeat	64557	64597	10.6	+	.	Tstart=1;Tend=41;ID=(TAT)n;shortTE=F
NW_002994274.1	RepeatMasker	Simple_repeat	65169	65217	0.0	+	.	Tstart=1;Tend=49;ID=(AT)n;shortTE=F
NW_002994274.1	RepeatMasker	LTR/Copia	66547	67822	27.4	+	.	Tstart=4837;Tend=4944;ID=Copia-51_rCom;shortTE=F;TEgroup=NW_002994274.1|LTR/Copia|Copia-51_rCom|1
NW_002994274.1	RepeatMasker	LINE/L1	68412	68523	22.3	+	.	Tstart=6249;Tend=6367;ID=L1-15_rCom;shortTE=F
NW_002994274.1	RepeatMasker	Simple_repeat	68728	68764	17.0	+	.	Tstart=1;Tend=35;ID=(ATTTTT)n;shortTE=F
NW_002994274.1	RepeatMasker	Simple_repeat	69264	69283	5.3	+	.	Tstart=1;Tend=20;ID=(T)n;shortTE=F
NW_002994274.1	RepeatMasker	Simple_repeat	69688	69719	6.6	+	.	Tstart=1;Tend=32;ID=(TTA)n;shortTE=F
NW_002994274.1	RepeatMasker	Unknown	73333	73898	7.8	+	.	Tstart=695;Tend=1302;ID=Unknown-75_rCom;shortTE=F
NW_002994274.1	RepeatMasker	Low_complexity	74076	74135	26.1	+	.	Tstart=1;Tend=58;ID=A-rich;shortTE=F
NW_002994274.1	RepeatMasker	Unknown	78474	78707	4.3	-	.	Tstart=171;Tend=404;ID=Unknown-39_rCom;shortTE=F
NW_002994274.1	RepeatMasker	LTR	78628	79876	24.8	+	.	Tstart=631;Tend=1887;ID=LTR_rCom;shortTE=F
NW_002994274.1	RepeatMasker	LTR/ERV	78708	78735	17.0	+	.	Tstart=918;Tend=1208;ID=ERV-2_rCom-int;shortTE=T
NW_002994274.1	RepeatMasker	LTR	80300	80700	31.7	+	.	Tstart=2182;Tend=2609;ID=LTR_rCom;shortTE=F
NW_002994274.1	RepeatMasker	LTR	81105	81964	28.3	+	.	Tstart=3111;Tend=3955;ID=LTR_rCom;shortTE=F
NW_002994274.1	RepeatMasker	LTR	82258	83756	29.2	+	.	Tstart=4751;Tend=6253;ID=LTR_rCom;shortTE=F
NW_002994274.1	RepeatMasker	LTR/ERV	84089	84576	25.3	+	.	Tstart=18;Tend=515;ID=ERV-2_rCom-int;shortTE=F
NW_002994274.1	RepeatMasker	Unknown	84208	85115	10.4	-	.	Tstart=259;Tend=1159;ID=Unknown-39_rCom;shortTE=F
NW_002994274.1	RepeatMasker	Unknown	85115	85985	9.1	-	.	Tstart=191;Tend=991;ID=Unknown-39_rCom;shortTE=F
NW_002994274.1	RepeatMasker	Simple_repeat	87641	87657	0.0	+	.	Tstart=1;Tend=17;ID=(T)n;shortTE=F
NW_002994274.1	RepeatMasker	Unknown	88054	88275	12.6	+	.	Tstart=651;Tend=885;ID=Unknown-146_rCom;shortTE=F
NW_002994274.1	RepeatMasker	LINE/L1	89295	89482	22.4	-	.	Tstart=911;Tend=1108;ID=L1-15_rCom;shortTE=F
NW_002994274.1	RepeatMasker	Simple_repeat	89483	89515	17.2	+	.	Tstart=1;Tend=34;ID=(TAT)n;shortTE=F
NW_002994274.1	RepeatMasker	Simple_repeat	90636	90674	15.1	+	.	Tstart=1;Tend=38;ID=(TTATAA)n;shortTE=F
NW_002994274.1	RepeatMasker	Unknown	93671	93883	13.8	-	.	Tstart=1882;Tend=2120;ID=Unknown-175_rCom;shortTE=F
NW_002994274.1	RepeatMasker	Low_complexity	93920	93970	24.1	+	.	Tstart=1;Tend=51;ID=A-rich;shortTE=F
NW_002994274.1	RepeatMasker	Simple_repeat	94058	94114	20.2	+	.	Tstart=1;Tend=58;ID=(TAT)n;shortTE=F
NW_002994274.1	RepeatMasker	Simple_repeat	94327	94357	11.2	+	.	Tstart=1;Tend=30;ID=(TTGT)n;shortTE=F
NW_002994274.1	RepeatMasker	Simple_repeat	94588	94624	22.0	+	.	Tstart=1;Tend=37;ID=(T)n;shortTE=F
NW_002994274.1	RepeatMasker	Simple_repeat	102848	102880	13.2	+	.	Tstart=1;Tend=34;ID=(TGT)n;shortTE=F
NW_002994274.1	RepeatMasker	Simple_repeat	104488	104539	24.2	+	.	Tstart=1;Tend=51;ID=(ATGATG)n;shortTE=F
NW_002994274.1	RepeatMasker	Low_complexity	105139	105186	25.7	+	.	Tstart=1;Tend=47;ID=A-rich;shortTE=F
NW_002994274.1	RepeatMasker	Simple_repeat	107389	107416	12.5	+	.	Tstart=1;Tend=27;ID=(TTG)n;shortTE=F
NW_002994274.1	RepeatMasker	Simple_repeat	107799	107897	22.8	+	.	Tstart=1;Tend=98;ID=(TAATTT)n;shortTE=F
NW_002994274.1	RepeatMasker	Simple_repeat	108045	108092	14.5	+	.	Tstart=1;Tend=48;ID=(ATAA)n;shortTE=F
NW_002994274.1	RepeatMasker	Simple_repeat	108159	108208	17.0	+	.	Tstart=1;Tend=51;ID=(TAATAT)n;shortTE=F
NW_002994274.1	RepeatMasker	Simple_repeat	108321	108346	4.0	+	.	Tstart=1;Tend=26;ID=(AG)n;shortTE=F
NW_002994274.1	RepeatMasker	Simple_repeat	108597	108628	0.0	+	.	Tstart=1;Tend=32;ID=(AT)n;shortTE=F
NW_002994274.1	RepeatMasker	Simple_repeat	110044	110088	22.5	+	.	Tstart=1;Tend=45;ID=(CCA)n;shortTE=F
NW_002994274.1	RepeatMasker	Simple_repeat	110575	110650	17.0	+	.	Tstart=1;Tend=76;ID=(ATAACA)n;shortTE=F
NW_002994274.1	RepeatMasker	Simple_repeat	119592	119633	15.5	+	.	Tstart=1;Tend=39;ID=(AAT)n;shortTE=F
NW_002994274.1	RepeatMasker	Simple_repeat	119767	119788	4.7	+	.	Tstart=1;Tend=22;ID=(GTA)n;shortTE=F
NW_002994274.1	RepeatMasker	SINE	122372	122536	3.6	-	.	Tstart=5042;Tend=5206;ID=SINE_rCom;shortTE=F
NW_002994274.1	RepeatMasker	Unknown	122592	122847	9.3	-	.	Tstart=1945;Tend=2198;ID=Unknown-153_rCom;shortTE=F
NW_002994274.1	RepeatMasker	Simple_repeat	123802	123866	19.0	+	.	Tstart=1;Tend=60;ID=(TTGAATT)n;shortTE=F
NW_002994274.1	RepeatMasker	Simple_repeat	124066	124099	9.5	+	.	Tstart=1;Tend=36;ID=(ATTTA)n;shortTE=F
NW_002994274.1	RepeatMasker	Unknown	124117	124820	4.7	+	.	Tstart=213;Tend=1415;ID=Unknown-76_rCom;shortTE=F
NW_002994274.1	RepeatMasker	Simple_repeat	124821	124854	6.1	+	.	Tstart=1;Tend=34;ID=(AT)n;shortTE=F
NW_002994274.1	RepeatMasker	Simple_repeat	124971	124987	0.0	+	.	Tstart=1;Tend=17;ID=(CAC)n;shortTE=F
NW_002994274.1	RepeatMasker	Low_complexity	125191	125242	27.1	+	.	Tstart=1;Tend=50;ID=A-rich;shortTE=F
NW_002994274.1	RepeatMasker	Simple_repeat	125711	125740	3.4	+	.	Tstart=1;Tend=30;ID=(GGATG)n;shortTE=F
NW_002994274.1	RepeatMasker	Simple_repeat	125983	126059	14.7	+	.	Tstart=1;Tend=77;ID=(TTGTCT)n;shortTE=F
NW_002994274.1	RepeatMasker	Simple_repeat	126564	126594	0.0	+	.	Tstart=1;Tend=31;ID=(TA)n;shortTE=F
NW_002994274.1	RepeatMasker	Simple_repeat	128826	128864	24.0	+	.	Tstart=1;Tend=39;ID=(CCA)n;shortTE=F
NW_002994274.1	RepeatMasker	Simple_repeat	129038	129100	17.1	+	.	Tstart=1;Tend=59;ID=(ACCAAC)n;shortTE=F
NW_002994274.1	RepeatMasker	Simple_repeat	129402	129445	9.8	+	.	Tstart=1;Tend=44;ID=(AAC)n;shortTE=F
NW_002994274.1	RepeatMasker	Simple_repeat	132116	132133	0.0	+	.	Tstart=1;Tend=18;ID=(T)n;shortTE=F
NW_002994274.1	RepeatMasker	Low_complexity	133861	133900	15.3	+	.	Tstart=1;Tend=39;ID=A-rich;shortTE=F
NW_002994274.1	RepeatMasker	Low_complexity	134394	134436	18.5	+	.	Tstart=1;Tend=45;ID=A-rich;shortTE=F
NW_002994274.1	RepeatMasker	Unknown	135199	135733	16.4	-	.	Tstart=208;Tend=491;ID=Unknown-147_rCom;shortTE=F
NW_002994274.1	RepeatMasker	DNA/hAT-Ac	135366	136225	11.0	+	.	Tstart=403;Tend=1407;ID=hAT-Ac-9_rCom;shortTE=F
NW_002994274.1	RepeatMasker	Unknown	136182	136619	18.7	+	.	Tstart=38;Tend=472;ID=Unknown-23_rCom;shortTE=F
NW_002994274.1	RepeatMasker	Simple_repeat	137074	137122	27.2	+	.	Tstart=1;Tend=49;ID=(TT)n;shortTE=F
NW_002994274.1	RepeatMasker	Simple_repeat	137764	137820	25.2	+	.	Tstart=1;Tend=55;ID=(TTA)n;shortTE=F
NW_002994274.1	RepeatMasker	Simple_repeat	138109	138134	9.1	+	.	Tstart=1;Tend=25;ID=(TTAA)n;shortTE=F
NW_002994274.1	RepeatMasker	Unknown	138224	138562	8.6	+	.	Tstart=708;Tend=1060;ID=Unknown-146_rCom;shortTE=F
NW_002994274.1	RepeatMasker	Simple_repeat	139391	139424	24.1	+	.	Tstart=1;Tend=34;ID=(TTTT)n;shortTE=F
NW_002994274.1	RepeatMasker	Low_complexity	141378	141434	25.1	+	.	Tstart=1;Tend=60;ID=A-rich;shortTE=F
NW_002994274.1	RepeatMasker	Simple_repeat	144237	144270	9.5	+	.	Tstart=1;Tend=34;ID=(CT)n;shortTE=F
NW_002994274.1	RepeatMasker	Simple_repeat	147945	148006	20.3	+	.	Tstart=1;Tend=60;ID=(TTG)n;shortTE=F
NW_002994274.1	RepeatMasker	Simple_repeat	148052	148076	8.5	+	.	Tstart=1;Tend=25;ID=(TGT)n;shortTE=F
NW_002994274.1	RepeatMasker	Simple_repeat	148449	148521	17.7	+	.	Tstart=1;Tend=70;ID=(AATTTT)n;shortTE=F
NW_002994274.1	RepeatMasker	Unknown	148911	149152	15.9	-	.	Tstart=722;Tend=977;ID=Unknown-97_rCom;shortTE=F
NW_002994274.1	RepeatMasker	Unknown	149325	149499	17.1	+	.	Tstart=852;Tend=1055;ID=Unknown-78_rCom;shortTE=F
NW_002994274.1	RepeatMasker	Unknown	149531	149708	19.4	+	.	Tstart=821;Tend=995;ID=Unknown-78_rCom;shortTE=F
NW_002994274.1	RepeatMasker	Simple_repeat	150662	150714	14.6	+	.	Tstart=1;Tend=55;ID=(CTT)n;shortTE=F
NW_002994274.1	RepeatMasker	Simple_repeat	151142	151184	16.2	+	.	Tstart=1;Tend=45;ID=(TTTGTAA)n;shortTE=F
NW_002994274.1	RepeatMasker	Simple_repeat	151472	151532	26.0	+	.	Tstart=1;Tend=62;ID=(TTATTTC)n;shortTE=F
NW_002994274.1	RepeatMasker	Simple_repeat	156472	156501	7.0	+	.	Tstart=1;Tend=31;ID=(TCTTTT)n;shortTE=F
NW_002994274.1	RepeatMasker	Simple_repeat	164517	164535	5.6	+	.	Tstart=1;Tend=19;ID=(GAA)n;shortTE=F
NW_002994274.1	RepeatMasker	Simple_repeat	166368	166388	0.0	+	.	Tstart=1;Tend=21;ID=(AT)n;shortTE=F
NW_002994274.1	RepeatMasker	Simple_repeat	168136	168168	0.0	+	.	Tstart=1;Tend=33;ID=(TA)n;shortTE=F
NW_002994274.1	RepeatMasker	Simple_repeat	168570	168587	0.0	+	.	Tstart=1;Tend=18;ID=(A)n;shortTE=F
NW_002994274.1	RepeatMasker	Simple_repeat	170634	170698	21.0	+	.	Tstart=1;Tend=65;ID=(AATAATT)n;shortTE=F
NW_002994274.1	RepeatMasker	Unknown	170932	171095	24.3	-	.	Tstart=724;Tend=877;ID=Unknown-86_rCom;shortTE=F
NW_002994274.1	RepeatMasker	Simple_repeat	172099	172122	0.0	+	.	Tstart=1;Tend=26;ID=(AT)n;shortTE=F
NW_002994274.1	RepeatMasker	Simple_repeat	172417	172440	13.9	+	.	Tstart=1;Tend=24;ID=(A)n;shortTE=F
NW_002994274.1	RepeatMasker	Simple_repeat	173552	173570	0.0	+	.	Tstart=1;Tend=19;ID=(AC)n;shortTE=F
NW_002994274.1	RepeatMasker	Simple_repeat	173746	173782	5.6	+	.	Tstart=1;Tend=40;ID=(ATCC)n;shortTE=F
NW_002994274.1	RepeatMasker	Simple_repeat	174320	174346	3.9	+	.	Tstart=1;Tend=27;ID=(AAT)n;shortTE=F
NW_002994274.1	RepeatMasker	Simple_repeat	174888	174914	7.9	+	.	Tstart=1;Tend=27;ID=(AAACA)n;shortTE=F
NW_002994274.1	RepeatMasker	Simple_repeat	178372	178402	14.4	+	.	Tstart=1;Tend=32;ID=(GGT)n;shortTE=F
NW_002994274.1	RepeatMasker	LINE/L1	180259	180540	24.9	+	.	Tstart=703;Tend=999;ID=L1-11_rCom;shortTE=F
NW_002994274.1	RepeatMasker	Simple_repeat	180681	180726	16.6	+	.	Tstart=1;Tend=44;ID=(TATAGT)n;shortTE=F
NW_002994274.1	RepeatMasker	Low_complexity	180993	181020	16.1	+	.	Tstart=1;Tend=28;ID=A-rich;shortTE=F
NW_002994274.1	RepeatMasker	Simple_repeat	181386	181415	0.0	+	.	Tstart=1;Tend=30;ID=(TAT)n;shortTE=F
NW_002994274.1	RepeatMasker	Simple_repeat	181709	181733	13.1	+	.	Tstart=1;Tend=25;ID=(T)n;shortTE=F
NW_002994274.1	RepeatMasker	Simple_repeat	182212	182231	5.3	+	.	Tstart=1;Tend=20;ID=(T)n;shortTE=F
NW_002994274.1	RepeatMasker	Unknown	184924	185102	18.5	+	.	Tstart=991;Tend=1200;ID=Unknown-38_rCom;shortTE=F
NW_002994274.1	RepeatMasker	Simple_repeat	186300	186346	21.6	+	.	Tstart=1;Tend=46;ID=(ATTTT)n;shortTE=F
NW_002994274.1	RepeatMasker	Simple_repeat	186613	186652	16.2	+	.	Tstart=1;Tend=37;ID=(GATGCT)n;shortTE=F
NW_002994274.1	RepeatMasker	Simple_repeat	186738	186761	4.3	+	.	Tstart=1;Tend=24;ID=(TTA)n;shortTE=F
NW_002994274.1	RepeatMasker	Simple_repeat	188084	188126	19.7	+	.	Tstart=1;Tend=44;ID=(ATATTTA)n;shortTE=F
NW_002994274.1	RepeatMasker	Simple_repeat	188389	188416	7.6	+	.	Tstart=1;Tend=29;ID=(TGTT)n;shortTE=F
NW_002994274.1	RepeatMasker	Simple_repeat	189873	189925	0.0	+	.	Tstart=1;Tend=53;ID=(TA)n;shortTE=F
NW_002994274.1	RepeatMasker	Simple_repeat	190910	190935	4.0	+	.	Tstart=1;Tend=26;ID=(AGA)n;shortTE=F
NW_002994274.1	RepeatMasker	Low_complexity	190991	191024	9.5	+	.	Tstart=1;Tend=38;ID=A-rich;shortTE=F
NW_002994274.1	RepeatMasker	Simple_repeat	191316	191341	8.1	+	.	Tstart=1;Tend=27;ID=(AGA)n;shortTE=F
NW_002994274.1	RepeatMasker	Low_complexity	191763	191796	16.4	+	.	Tstart=1;Tend=35;ID=A-rich;shortTE=F
NW_002994274.1	RepeatMasker	Simple_repeat	191893	191900	27.2	+	.	Tstart=1;Tend=48;ID=(GGTTTT)n;shortTE=F
NW_002994274.1	RepeatMasker	Simple_repeat	191901	191939	11.1	+	.	Tstart=1;Tend=39;ID=(T)n;shortTE=F
NW_002994274.1	RepeatMasker	Simple_repeat	192055	192102	17.9	+	.	Tstart=1;Tend=46;ID=(GGT)n;shortTE=F
NW_002994274.1	RepeatMasker	Simple_repeat	192184	192204	0.0	+	.	Tstart=1;Tend=21;ID=(TA)n;shortTE=F
NW_002994274.1	RepeatMasker	Simple_repeat	192263	192302	15.5	+	.	Tstart=1;Tend=38;ID=(TTTGTT)n;shortTE=F
NW_002994274.1	RepeatMasker	Simple_repeat	192501	192527	12.0	+	.	Tstart=1;Tend=27;ID=(A)n;shortTE=F
NW_002994274.1	RepeatMasker	LTR/Gypsy	193478	194369	1.1	+	.	Tstart=7;Tend=494;ID=Gypsy-4_rCom;shortTE=F
NW_002994274.1	RepeatMasker	LTR/Gypsy	194367	200231	1.2	+	.	Tstart=756;Tend=6025;ID=Gypsy-11_rCom;shortTE=F;TEgroup=NW_002994274.1|LTR/Gypsy|Gypsy-11_rCom|1
NW_002994274.1	RepeatMasker	Simple_repeat	200659	200684	0.0	+	.	Tstart=1;Tend=26;ID=(AT)n;shortTE=F
NW_002994274.1	RepeatMasker	Simple_repeat	205290	205344	20.9	+	.	Tstart=1;Tend=53;ID=(ATAC)n;shortTE=F
NW_002994274.1	RepeatMasker	Simple_repeat	205537	205565	3.6	+	.	Tstart=1;Tend=29;ID=(A)n;shortTE=F
NW_002994274.1	RepeatMasker	Simple_repeat	205708	205729	4.7	+	.	Tstart=1;Tend=22;ID=(CT)n;shortTE=F
NW_002994274.1	RepeatMasker	Simple_repeat	205856	205872	0.0	+	.	Tstart=1;Tend=17;ID=(GA)n;shortTE=F
NW_002994274.1	RepeatMasker	Simple_repeat	207289	207334	20.0	+	.	Tstart=1;Tend=48;ID=(ATTA)n;shortTE=F
NW_002994274.1	RepeatMasker	Simple_repeat	207590	207632	14.0	+	.	Tstart=1;Tend=43;ID=(ATATTA)n;shortTE=F
NW_002994274.1	RepeatMasker	Simple_repeat	207656	207682	12.6	+	.	Tstart=1;Tend=27;ID=(AAG)n;shortTE=F
NW_002994274.1	RepeatMasker	Unknown	208256	208572	17.4	-	.	Tstart=690;Tend=1019;ID=Unknown-27_rCom;shortTE=F
NW_002994274.1	RepeatMasker	Simple_repeat	208635	208678	11.2	+	.	Tstart=1;Tend=43;ID=(ATTTAA)n;shortTE=F
NW_002994274.1	RepeatMasker	Low_complexity	209311	209349	16.0	+	.	Tstart=1;Tend=37;ID=A-rich;shortTE=F
NW_002994274.1	RepeatMasker	Simple_repeat	209388	209452	22.0	+	.	Tstart=1;Tend=63;ID=(ATTC)n;shortTE=F
NW_002994274.1	RepeatMasker	Simple_repeat	209440	209475	12.0	+	.	Tstart=1;Tend=38;ID=(TTTAAT)n;shortTE=F
NW_002994274.1	RepeatMasker	Simple_repeat	209583	209609	0.0	+	.	Tstart=1;Tend=28;ID=(TA)n;shortTE=F
NW_002994274.1	RepeatMasker	Simple_repeat	211022	211079	0.0	+	.	Tstart=1;Tend=58;ID=(AT)n;shortTE=F
NW_002994274.1	RepeatMasker	Simple_repeat	211521	211548	11.7	+	.	Tstart=1;Tend=28;ID=(A)n;shortTE=F
NW_002994274.1	RepeatMasker	Simple_repeat	211621	211639	5.6	+	.	Tstart=1;Tend=19;ID=(A)n;shortTE=F
NW_002994274.1	RepeatMasker	Low_complexity	211752	211892	12.2	+	.	Tstart=1;Tend=138;ID=GA-rich;shortTE=F
NW_002994274.1	RepeatMasker	Simple_repeat	219437	219466	19.2	+	.	Tstart=1;Tend=30;ID=(TTAA)n;shortTE=F
NW_002994274.1	RepeatMasker	Simple_repeat	219809	219842	9.4	+	.	Tstart=1;Tend=38;ID=(AACAAGT)n;shortTE=F
NW_002994274.1	RepeatMasker	Unknown	222115	222737	7.1	+	.	Tstart=279;Tend=1415;ID=Unknown-76_rCom;shortTE=F
NW_002994274.1	RepeatMasker	Simple_repeat	224193	224217	4.5	+	.	Tstart=1;Tend=24;ID=(TATT)n;shortTE=F
NW_002994274.1	RepeatMasker	Low_complexity	224898	224926	20.4	+	.	Tstart=1;Tend=29;ID=A-rich;shortTE=F
NW_002994274.1	RepeatMasker	Simple_repeat	227175	227196	4.7	+	.	Tstart=1;Tend=22;ID=(TC)n;shortTE=F
NW_002994274.1	RepeatMasker	Low_complexity	227620	227654	17.0	+	.	Tstart=1;Tend=35;ID=A-rich;shortTE=F
NW_002994274.1	RepeatMasker	Simple_repeat	228771	228795	0.0	+	.	Tstart=1;Tend=25;ID=(AAG)n;shortTE=F
NW_002994274.1	RepeatMasker	Simple_repeat	228858	228893	5.8	+	.	Tstart=1;Tend=36;ID=(TCA)n;shortTE=F
NW_002994274.1	RepeatMasker	Simple_repeat	228894	228931	2.7	+	.	Tstart=1;Tend=38;ID=(TCT)n;shortTE=F
NW_002994274.1	RepeatMasker	Simple_repeat	229039	229064	0.0	+	.	Tstart=1;Tend=26;ID=(TTA)n;shortTE=F
NW_002994274.1	RepeatMasker	Simple_repeat	229348	229383	0.0	+	.	Tstart=1;Tend=36;ID=(TGGAGG)n;shortTE=F
NW_002994274.1	RepeatMasker	Simple_repeat	229494	229517	23.4	+	.	Tstart=1;Tend=37;ID=(TCTTT)n;shortTE=F
NW_002994274.1	RepeatMasker	Simple_repeat	229518	229542	8.5	+	.	Tstart=1;Tend=25;ID=(T)n;shortTE=F
NW_002994274.1	RepeatMasker	Simple_repeat	229543	229561	23.4	+	.	Tstart=38;Tend=70;ID=(TCTTT)n;shortTE=F
NW_002994274.1	RepeatMasker	Simple_repeat	230251	230295	21.3	+	.	Tstart=1;Tend=46;ID=(TTAATT)n;shortTE=F
NW_002994274.1	RepeatMasker	Simple_repeat	230293	230329	22.0	+	.	Tstart=1;Tend=38;ID=(TAA)n;shortTE=F
NW_002994274.1	RepeatMasker	Simple_repeat	231221	231281	24.0	+	.	Tstart=1;Tend=62;ID=(TTAGTTA)n;shortTE=F
NW_002994274.1	RepeatMasker	Simple_repeat	232257	232291	13.4	+	.	Tstart=1;Tend=36;ID=(GTCTTCT)n;shortTE=F
NW_002994274.1	RepeatMasker	Simple_repeat	234462	234525	21.0	+	.	Tstart=1;Tend=60;ID=(ATTTT)n;shortTE=F
NW_002994274.1	RepeatMasker	Low_complexity	235498	235538	18.1	+	.	Tstart=1;Tend=40;ID=A-rich;shortTE=F
NW_002994274.1	RepeatMasker	Unknown	236636	237037	13.2	-	.	Tstart=785;Tend=1214;ID=Unknown-38_rCom;shortTE=F
NW_002994274.1	RepeatMasker	Simple_repeat	237243	237284	13.1	+	.	Tstart=1;Tend=45;ID=(ATTA)n;shortTE=F
NW_002994274.1	RepeatMasker	Simple_repeat	242792	242847	22.1	+	.	Tstart=1;Tend=56;ID=(AT)n;shortTE=F
NW_002994274.1	RepeatMasker	Simple_repeat	242875	242897	9.3	+	.	Tstart=1;Tend=23;ID=(A)n;shortTE=F
NW_002994274.1	RepeatMasker	Simple_repeat	243430	243473	10.0	+	.	Tstart=1;Tend=44;ID=(A)n;shortTE=F
NW_002994274.1	RepeatMasker	Simple_repeat	243664	243697	18.0	+	.	Tstart=1;Tend=33;ID=(TCTTT)n;shortTE=F
NW_002994274.1	RepeatMasker	Simple_repeat	243717	243774	20.6	+	.	Tstart=1;Tend=56;ID=(CAT)n;shortTE=F
NW_002994274.1	RepeatMasker	Low_complexity	243805	243888	24.4	+	.	Tstart=1;Tend=84;ID=A-rich;shortTE=F
NW_002994274.1	RepeatMasker	Simple_repeat	243988	244018	7.8	+	.	Tstart=1;Tend=30;ID=(AGTTA)n;shortTE=F
NW_002994274.1	RepeatMasker	LTR/Gypsy	244819	244895	10.4	+	.	Tstart=542;Tend=618;ID=Gypsy-54_rCom;shortTE=T
NW_002994274.1	RepeatMasker	Simple_repeat	245028	245062	10.0	+	.	Tstart=1;Tend=36;ID=(TTC)n;shortTE=F
NW_002994274.1	RepeatMasker	Simple_repeat	246129	246160	14.8	+	.	Tstart=1;Tend=31;ID=(TGCAGC)n;shortTE=F
NW_002994274.1	RepeatMasker	Low_complexity	250172	250212	15.8	+	.	Tstart=1;Tend=39;ID=A-rich;shortTE=F
NW_002994274.1	RepeatMasker	Unknown	250780	250837	1.7	+	.	Tstart=12313;Tend=12370;ID=Unknown-99_rCom;shortTE=T
NW_002994274.1	RepeatMasker	LTR/Gypsy	250835	251464	1.4	-	.	Tstart=1497;Tend=2128;ID=Gypsy-38_rCom;shortTE=F
NW_002994274.1	RepeatMasker	Unknown	251446	251939	3.9	+	.	Tstart=6272;Tend=6764;ID=Unknown-99_rCom;shortTE=F
NW_002994274.1	RepeatMasker	Unknown	251938	252239	2.6	-	.	Tstart=566;Tend=867;ID=Unknown-189_rCom;shortTE=F
NW_002994274.1	RepeatMasker	Unknown	252236	252336	1.0	+	.	Tstart=10930;Tend=11030;ID=Unknown-99_rCom;shortTE=F
NW_002994274.1	RepeatMasker	LTR/Gypsy	252335	252499	3.0	+	.	Tstart=4691;Tend=4855;ID=Gypsy-49_rCom;shortTE=F
NW_002994274.1	RepeatMasker	Simple_repeat	252500	252539	14.4	+	.	Tstart=1;Tend=42;ID=(TATATAA)n;shortTE=F
NW_002994274.1	RepeatMasker	Unknown	252885	253931	19.1	-	.	Tstart=751;Tend=1822;ID=Unknown-75_rCom;shortTE=F
NW_002994274.1	RepeatMasker	Simple_repeat	253962	254004	4.8	+	.	Tstart=1;Tend=43;ID=(AT)n;shortTE=F
NW_002994274.1	RepeatMasker	Simple_repeat	256002	256048	20.7	+	.	Tstart=1;Tend=47;ID=(TTAT)n;shortTE=F
NW_002994274.1	RepeatMasker	Simple_repeat	256376	256411	0.0	+	.	Tstart=1;Tend=36;ID=(CT)n;shortTE=F
NW_002994274.1	RepeatMasker	Low_complexity	256726	256768	15.9	+	.	Tstart=1;Tend=39;ID=A-rich;shortTE=F
NW_002994274.1	RepeatMasker	Simple_repeat	257141	257204	18.8	+	.	Tstart=1;Tend=60;ID=(TTAAT)n;shortTE=F
NW_002994274.1	RepeatMasker	Simple_repeat	258191	258301	25.5	+	.	Tstart=1;Tend=109;ID=(TTAATAA)n;shortTE=F
NW_002994274.1	RepeatMasker	Simple_repeat	259244	259312	21.8	+	.	Tstart=1;Tend=69;ID=(ATAAT)n;shortTE=F
NW_002994274.1	RepeatMasker	Simple_repeat	259448	259484	16.3	+	.	Tstart=1;Tend=36;ID=(TTTTCT)n;shortTE=F
NW_002994274.1	RepeatMasker	Simple_repeat	259540	259564	8.5	+	.	Tstart=1;Tend=25;ID=(CT)n;shortTE=F
NW_002994274.1	RepeatMasker	Simple_repeat	259746	259774	15.6	+	.	Tstart=1;Tend=29;ID=(AT)n;shortTE=F
NW_002994274.1	RepeatMasker	Simple_repeat	261368	261408	2.8	+	.	Tstart=1;Tend=40;ID=(TTTCTCT)n;shortTE=F
NW_002994274.1	RepeatMasker	Simple_repeat	261504	261526	9.3	+	.	Tstart=1;Tend=23;ID=(CAG)n;shortTE=F
NW_002994274.1	RepeatMasker	Simple_repeat	263114	263132	5.5	+	.	Tstart=1;Tend=19;ID=(T)n;shortTE=F
NW_002994274.1	RepeatMasker	Low_complexity	263271	263299	21.1	+	.	Tstart=1;Tend=29;ID=A-rich;shortTE=F
NW_002994274.1	RepeatMasker	Low_complexity	264992	265023	13.7	+	.	Tstart=1;Tend=33;ID=A-rich;shortTE=F
NW_002994274.1	RepeatMasker	Unknown	265285	265388	16.9	-	.	Tstart=751;Tend=851;ID=Unknown-201_rCom;shortTE=F
NW_002994274.1	RepeatMasker	Unknown	266041	266433	14.8	+	.	Tstart=774;Tend=1196;ID=Unknown-78_rCom;shortTE=F
NW_002994274.1	RepeatMasker	Simple_repeat	266629	266705	22.2	+	.	Tstart=1;Tend=74;ID=(TTATTT)n;shortTE=F
NW_002994274.1	RepeatMasker	Simple_repeat	267377	267415	0.0	+	.	Tstart=1;Tend=39;ID=(AG)n;shortTE=F
NW_002994274.1	RepeatMasker	Simple_repeat	267582	267650	23.6	+	.	Tstart=1;Tend=72;ID=(TA)n;shortTE=F
NW_002994274.1	RepeatMasker	Unknown	267730	268293	13.8	+	.	Tstart=882;Tend=1672;ID=Unknown-76_rCom;shortTE=F
NW_002994274.1	RepeatMasker	DNA/hAT-Ac	268224	268332	13.8	-	.	Tstart=581;Tend=701;ID=hAT-Ac-13_rCom;shortTE=F
NW_002994274.1	RepeatMasker	LTR/Copia	268701	269515	2.8	+	.	Tstart=18;Tend=510;ID=Copia-44_rCom;shortTE=F
NW_002994274.1	RepeatMasker	Simple_repeat	269870	269910	11.0	+	.	Tstart=1;Tend=42;ID=(TGTTT)n;shortTE=F
NW_002994274.1	RepeatMasker	Simple_repeat	270228	270277	18.9	+	.	Tstart=1;Tend=51;ID=(ATATCTA)n;shortTE=F
NW_002994274.1	RepeatMasker	Simple_repeat	270513	270571	25.6	+	.	Tstart=1;Tend=59;ID=(TTATT)n;shortTE=F
NW_002994274.1	RepeatMasker	Low_complexity	272021	272053	17.2	+	.	Tstart=1;Tend=33;ID=A-rich;shortTE=F
NW_002994274.1	RepeatMasker	Unknown	272329	272779	14.1	+	.	Tstart=835;Tend=1243;ID=Unknown-193_rCom;shortTE=F
NW_002994274.1	RepeatMasker	Simple_repeat	274451	274482	3.2	+	.	Tstart=1;Tend=32;ID=(TA)n;shortTE=F
NW_002994274.1	RepeatMasker	Simple_repeat	275625	275668	19.0	+	.	Tstart=1;Tend=44;ID=(TGC)n;shortTE=F
NW_002994274.1	RepeatMasker	Simple_repeat	276181	276233	17.6	+	.	Tstart=1;Tend=53;ID=(TGA)n;shortTE=F
NW_002994274.1	RepeatMasker	Simple_repeat	277351	277390	20.0	+	.	Tstart=1;Tend=41;ID=(TC)n;shortTE=F
NW_002994274.1	RepeatMasker	Simple_repeat	277373	277409	14.9	+	.	Tstart=1;Tend=40;ID=(CTAT)n;shortTE=F
NW_002994274.1	RepeatMasker	Simple_repeat	277409	277462	31.8	+	.	Tstart=1;Tend=54;ID=(TTT)n;shortTE=F
NW_002994274.1	RepeatMasker	Simple_repeat	278466	278494	0.0	+	.	Tstart=1;Tend=29;ID=(AGTTTTG)n;shortTE=F
NW_002994274.1	RepeatMasker	Simple_repeat	278764	278803	17.0	+	.	Tstart=1;Tend=41;ID=(TTTTA)n;shortTE=F
NW_002994274.1	RepeatMasker	Low_complexity	279159	279197	17.2	+	.	Tstart=1;Tend=41;ID=A-rich;shortTE=F
NW_002994274.1	RepeatMasker	Low_complexity	280366	280412	19.7	+	.	Tstart=1;Tend=49;ID=A-rich;shortTE=F
NW_002994274.1	RepeatMasker	Low_complexity	282381	282418	15.5	+	.	Tstart=1;Tend=37;ID=G-rich;shortTE=F
NW_002994274.1	RepeatMasker	Unknown	283360	283561	13.4	+	.	Tstart=727;Tend=934;ID=Unknown-28_rCom;shortTE=F
NW_002994274.1	RepeatMasker	Unknown	283562	283620	26.1	-	.	Tstart=2283;Tend=2572;ID=Unknown-183_rCom;shortTE=T
NW_002994274.1	RepeatMasker	Simple_repeat	284316	284342	16.6	+	.	Tstart=1;Tend=27;ID=(TGA)n;shortTE=F
NW_002994274.1	RepeatMasker	Unknown	284647	284852	9.7	-	.	Tstart=728;Tend=934;ID=Unknown-28_rCom;shortTE=F
NW_002994274.1	RepeatMasker	Simple_repeat	284934	284985	24.9	+	.	Tstart=1;Tend=55;ID=(TTAATTA)n;shortTE=F
NW_002994274.1	RepeatMasker	Simple_repeat	285072	285115	24.2	+	.	Tstart=1;Tend=46;ID=(AATTT)n;shortTE=F
NW_002994274.1	RepeatMasker	Simple_repeat	288407	288447	11.0	+	.	Tstart=1;Tend=41;ID=(TTTTCTA)n;shortTE=F
NW_002994274.1	RepeatMasker	Low_complexity	288716	288770	21.1	+	.	Tstart=1;Tend=59;ID=A-rich;shortTE=F
NW_002994274.1	RepeatMasker	Simple_repeat	289394	289413	5.3	+	.	Tstart=1;Tend=20;ID=(A)n;shortTE=F
NW_002994274.1	RepeatMasker	Low_complexity	294893	294935	21.5	+	.	Tstart=1;Tend=43;ID=A-rich;shortTE=F
NW_002994274.1	RepeatMasker	Low_complexity	295697	295731	9.8	+	.	Tstart=1;Tend=35;ID=A-rich;shortTE=F
NW_002994274.1	RepeatMasker	Simple_repeat	295806	295834	3.8	+	.	Tstart=1;Tend=29;ID=(TTTTC)n;shortTE=F
NW_002994274.1	RepeatMasker	Simple_repeat	296660	296690	0.0	+	.	Tstart=1;Tend=31;ID=(AT)n;shortTE=F
NW_002994274.1	RepeatMasker	Simple_repeat	296945	297024	19.3	+	.	Tstart=1;Tend=84;ID=(AT)n;shortTE=F
NW_002994274.1	RepeatMasker	Simple_repeat	297212	297291	19.3	+	.	Tstart=1;Tend=84;ID=(AT)n;shortTE=F
NW_002994274.1	RepeatMasker	Simple_repeat	297788	297812	9.5	+	.	Tstart=1;Tend=24;ID=(TTTC)n;shortTE=F
NW_002994274.1	RepeatMasker	Simple_repeat	302538	302560	4.5	+	.	Tstart=1;Tend=24;ID=(TTA)n;shortTE=F
NW_002994274.1	RepeatMasker	Unknown	306364	306702	2.7	-	.	Tstart=2198;Tend=2308;ID=Unknown-120_rCom;shortTE=F;TEgroup=NW_002994274.1|Unknown|Unknown-120_rCom|1
NW_002994274.1	RepeatMasker	Simple_repeat	306705	306734	0.0	+	.	Tstart=1;Tend=30;ID=(TA)n;shortTE=F
NW_002994274.1	RepeatMasker	Low_complexity	311968	312001	14.6	+	.	Tstart=1;Tend=32;ID=A-rich;shortTE=F
NW_002994274.1	RepeatMasker	Simple_repeat	314634	314724	24.7	+	.	Tstart=1;Tend=93;ID=(ATTAATA)n;shortTE=F
NW_002994274.1	RepeatMasker	Simple_repeat	315338	315380	20.4	+	.	Tstart=1;Tend=41;ID=(TTA)n;shortTE=F
NW_002994274.1	RepeatMasker	Unknown	318116	318237	23.3	-	.	Tstart=1021;Tend=1147;ID=Unknown-78_rCom;shortTE=F
NW_002994274.1	RepeatMasker	Unknown	318284	318349	13.6	-	.	Tstart=3103;Tend=3183;ID=Unknown-88_rCom;shortTE=T
NW_002994274.1	RepeatMasker	Simple_repeat	318486	318506	5.0	+	.	Tstart=1;Tend=21;ID=(TAT)n;shortTE=F
NW_002994274.1	RepeatMasker	Simple_repeat	319716	319740	0.0	+	.	Tstart=1;Tend=25;ID=(CT)n;shortTE=F
NW_002994274.1	RepeatMasker	Low_complexity	321037	321093	29.9	+	.	Tstart=1;Tend=59;ID=G-rich;shortTE=F
NW_002994274.1	RepeatMasker	Simple_repeat	321242	321272	14.4	+	.	Tstart=1;Tend=31;ID=(TGGTGC)n;shortTE=F
NW_002994274.1	RepeatMasker	Simple_repeat	321303	321341	21.9	+	.	Tstart=1;Tend=38;ID=(TTGTGT)n;shortTE=F
NW_002994274.1	RepeatMasker	Simple_repeat	321393	321421	11.1	+	.	Tstart=1;Tend=31;ID=(TTTCTT)n;shortTE=F
NW_002994274.1	RepeatMasker	Low_complexity	321451	321536	30.5	+	.	Tstart=1;Tend=82;ID=GA-rich;shortTE=F
NW_002994274.1	RepeatMasker	Low_complexity	326146	326185	10.8	+	.	Tstart=1;Tend=42;ID=A-rich;shortTE=F
NW_002994274.1	RepeatMasker	Simple_repeat	326459	326541	29.7	+	.	Tstart=1;Tend=81;ID=(AATTT)n;shortTE=F
NW_002994274.1	RepeatMasker	Low_complexity	327735	327765	12.1	+	.	Tstart=1;Tend=29;ID=A-rich;shortTE=F
NW_002994274.1	RepeatMasker	Unknown	328532	328725	20.1	-	.	Tstart=632;Tend=841;ID=Unknown-103_rCom;shortTE=F
NW_002994274.1	RepeatMasker	LTR	328831	329875	26.1	+	.	Tstart=786;Tend=1824;ID=LTR_rCom;shortTE=F
NW_002994274.1	RepeatMasker	Unknown	329903	330632	1.5	+	.	Tstart=265;Tend=999;ID=Unknown-39_rCom;shortTE=F
NW_002994274.1	RepeatMasker	Unknown	330624	330758	9.6	+	.	Tstart=1114;Tend=1248;ID=Unknown-161_rCom;shortTE=F
NW_002994274.1	RepeatMasker	LTR/ERV	330759	330837	25.1	-	.	Tstart=18;Tend=232;ID=ERV-2_rCom-int;shortTE=T
NW_002994274.1	RepeatMasker	LTR	331170	332564	29.8	-	.	Tstart=4855;Tend=6253;ID=LTR_rCom;shortTE=F
NW_002994274.1	RepeatMasker	LTR	338416	339665	24.8	-	.	Tstart=631;Tend=1887;ID=LTR_rCom;shortTE=F
NW_002994274.1	RepeatMasker	Unknown	339586	339848	1.1	+	.	Tstart=171;Tend=439;ID=Unknown-39_rCom;shortTE=F
NW_002994274.1	RepeatMasker	Simple_repeat	341297	341328	3.2	+	.	Tstart=1;Tend=34;ID=(TTTTAC)n;shortTE=F
NW_002994274.1	RepeatMasker	Simple_repeat	341528	341547	0.0	+	.	Tstart=1;Tend=20;ID=(TC)n;shortTE=F
NW_002994274.1	RepeatMasker	Simple_repeat	341977	342054	24.6	+	.	Tstart=1;Tend=72;ID=(GTG)n;shortTE=F
NW_002994274.1	RepeatMasker	Simple_repeat	342262	342283	9.8	+	.	Tstart=1;Tend=22;ID=(AGAA)n;shortTE=F
NW_002994274.1	RepeatMasker	Unknown	342817	343442	6.6	+	.	Tstart=186;Tend=1415;ID=Unknown-76_rCom;shortTE=F
NW_002994274.1	RepeatMasker	Simple_repeat	344186	344217	10.8	+	.	Tstart=1;Tend=31;ID=(CTT)n;shortTE=F
NW_002994274.1	RepeatMasker	Simple_repeat	344362	344413	15.5	+	.	Tstart=1;Tend=54;ID=(TTTTCTA)n;shortTE=F
NW_002994274.1	RepeatMasker	Unknown	344795	345102	17.2	-	.	Tstart=624;Tend=938;ID=Unknown-22_rCom;shortTE=F
NW_002994274.1	RepeatMasker	Simple_repeat	345495	345533	17.6	+	.	Tstart=1;Tend=42;ID=(ATAATAA)n;shortTE=F
NW_002994274.1	RepeatMasker	LTR/Gypsy	349382	349896	18.1	-	.	Tstart=26;Tend=541;ID=Gypsy-3_rCom;shortTE=F
NW_002994274.1	RepeatMasker	LTR/Gypsy	349476	349958	8.6	+	.	Tstart=58;Tend=508;ID=Gypsy-17_rCom;shortTE=F
NW_002994274.1	RepeatMasker	Simple_repeat	356268	356312	17.4	+	.	Tstart=1;Tend=47;ID=(AT)n;shortTE=F
NW_002994274.1	RepeatMasker	Simple_repeat	356567	356637	24.0	+	.	Tstart=1;Tend=71;ID=(TTTAA)n;shortTE=F
NW_002994274.1	RepeatMasker	Low_complexity	356676	356752	17.8	+	.	Tstart=1;Tend=76;ID=A-rich;shortTE=F
NW_002994274.1	RepeatMasker	LINE/L1	356839	357321	11.6	+	.	Tstart=666;Tend=1197;ID=L1-11_rCom;shortTE=F
NW_002994274.1	RepeatMasker	Low_complexity	357826	357858	20.8	+	.	Tstart=1;Tend=33;ID=A-rich;shortTE=F
NW_002994274.1	RepeatMasker	Low_complexity	358116	358161	16.7	+	.	Tstart=1;Tend=43;ID=A-rich;shortTE=F
NW_002994274.1	RepeatMasker	Simple_repeat	358823	358850	3.7	+	.	Tstart=1;Tend=28;ID=(AG)n;shortTE=F
NW_002994274.1	RepeatMasker	Low_complexity	359058	359092	19.5	+	.	Tstart=1;Tend=35;ID=A-rich;shortTE=F
NW_002994274.1	RepeatMasker	Simple_repeat	359093	359123	0.0	+	.	Tstart=1;Tend=31;ID=(AAG)n;shortTE=F
NW_002994274.1	RepeatMasker	Simple_repeat	359596	359664	19.5	+	.	Tstart=1;Tend=70;ID=(AT)n;shortTE=F
NW_002994274.1	RepeatMasker	Simple_repeat	360422	360463	23.2	+	.	Tstart=1;Tend=41;ID=(TTATT)n;shortTE=F
NW_002994274.1	RepeatMasker	LTR/Copia	361565	362994	35.4	-	.	Tstart=3167;Tend=4637;ID=Copia-14_rCom;shortTE=F
NW_002994274.1	RepeatMasker	LTR/Copia	363482	363994	32.8	-	.	Tstart=2219;Tend=2753;ID=Copia-14_rCom;shortTE=F
NW_002994274.1	RepeatMasker	LTR/Copia	364317	364587	35.4	-	.	Tstart=1645;Tend=1913;ID=Copia-55_rCom;shortTE=F
NW_002994274.1	RepeatMasker	LTR/Copia	365903	366257	10.6	+	.	Tstart=3838;Tend=4276;ID=Copia-39_rCom;shortTE=F
NW_002994274.1	RepeatMasker	Simple_repeat	367154	367192	21.7	+	.	Tstart=1;Tend=38;ID=(ATACAA)n;shortTE=F
NW_002994274.1	RepeatMasker	Low_complexity	367193	367211	22.7	+	.	Tstart=6;Tend=66;ID=A-rich;shortTE=F
NW_002994274.1	RepeatMasker	Low_complexity	367493	367543	24.1	+	.	Tstart=1;Tend=50;ID=A-rich;shortTE=F
NW_002994274.1	RepeatMasker	Low_complexity	367603	367644	21.0	+	.	Tstart=1;Tend=40;ID=A-rich;shortTE=F
NW_002994274.1	RepeatMasker	Simple_repeat	367996	368127	26.4	+	.	Tstart=1;Tend=135;ID=(TA)n;shortTE=F
NW_002994274.1	RepeatMasker	Low_complexity	369537	369591	20.9	+	.	Tstart=1;Tend=54;ID=A-rich;shortTE=F
NW_002994274.1	RepeatMasker	Unknown	369969	370185	5.1	-	.	Tstart=1993;Tend=2219;ID=Unknown-138_rCom;shortTE=F
NW_002994274.1	RepeatMasker	Unknown	370475	371328	4.8	-	.	Tstart=884;Tend=1749;ID=Unknown-138_rCom;shortTE=F
NW_002994274.1	RepeatMasker	Simple_repeat	376072	376110	23.9	+	.	Tstart=1;Tend=44;ID=(AACCAA)n;shortTE=F
NW_002994274.1	RepeatMasker	Simple_repeat	376111	376127	0.0	+	.	Tstart=1;Tend=17;ID=(CAC)n;shortTE=F
NW_002994274.1	RepeatMasker	Simple_repeat	376128	376148	23.9	+	.	Tstart=45;Tend=70;ID=(AACCAA)n;shortTE=F
NW_002994274.1	RepeatMasker	Low_complexity	376707	376769	36.4	+	.	Tstart=1;Tend=63;ID=GA-rich;shortTE=F
NW_002994274.1	RepeatMasker	Simple_repeat	376874	376896	0.0	+	.	Tstart=1;Tend=24;ID=(GA)n;shortTE=F
NW_002994274.1	RepeatMasker	Simple_repeat	377361	377408	14.5	+	.	Tstart=1;Tend=49;ID=(TGG)n;shortTE=F
NW_002994274.1	RepeatMasker	Simple_repeat	377430	377470	9.3	+	.	Tstart=1;Tend=39;ID=(TTG)n;shortTE=F
NW_002994274.1	RepeatMasker	Simple_repeat	377501	377554	21.4	+	.	Tstart=1;Tend=52;ID=(TTTGT)n;shortTE=F
NW_002994274.1	RepeatMasker	Simple_repeat	378389	378450	14.7	+	.	Tstart=1;Tend=69;ID=(ATTTAATTG)n;shortTE=F
NW_002994274.1	RepeatMasker	Unknown	378835	379140	18.2	-	.	Tstart=883;Tend=1213;ID=Unknown-138_rCom;shortTE=F
NW_002994274.1	RepeatMasker	Simple_repeat	379197	379231	28.9	+	.	Tstart=1;Tend=100;ID=(TTTTATT)n;shortTE=F
NW_002994274.1	RepeatMasker	Simple_repeat	379232	379298	22.1	+	.	Tstart=1;Tend=62;ID=(TTAATT)n;shortTE=F
NW_002994274.1	RepeatMasker	Simple_repeat	380816	380850	17.1	+	.	Tstart=1;Tend=35;ID=(TAA)n;shortTE=F
NW_002994274.1	RepeatMasker	Low_complexity	381204	381238	16.9	+	.	Tstart=1;Tend=35;ID=A-rich;shortTE=F
NW_002994274.1	RepeatMasker	LTR/Copia	381525	381834	19.5	+	.	Tstart=929;Tend=1258;ID=Copia-80_rCom;shortTE=F
NW_002994274.1	RepeatMasker	DNA/hAT-Ac	381838	381980	21.3	+	.	Tstart=1106;Tend=1254;ID=hAT-Ac-9_rCom;shortTE=F
NW_002994274.1	RepeatMasker	Simple_repeat	383069	383101	13.9	+	.	Tstart=1;Tend=33;ID=(A)n;shortTE=F
NW_002994274.1	RepeatMasker	Low_complexity	383295	383333	28.4	+	.	Tstart=1;Tend=39;ID=A-rich;shortTE=F
NW_002994274.1	RepeatMasker	Unknown	383467	383833	17.9	+	.	Tstart=4432;Tend=4814;ID=Unknown-179_rCom;shortTE=F
NW_002994274.1	RepeatMasker	Simple_repeat	386535	386580	12.3	+	.	Tstart=1;Tend=47;ID=(TTCATC)n;shortTE=F
NW_002994274.1	RepeatMasker	Simple_repeat	387913	387935	9.3	+	.	Tstart=1;Tend=23;ID=(T)n;shortTE=F
NW_002994274.1	RepeatMasker	Unknown	388820	389954	12.4	-	.	Tstart=871;Tend=2032;ID=Unknown-80_rCom;shortTE=F
NW_002994274.1	RepeatMasker	Simple_repeat	390811	390847	12.3	+	.	Tstart=1;Tend=38;ID=(ATATCT)n;shortTE=F
NW_002994274.1	RepeatMasker	Low_complexity	393474	393505	22.1	+	.	Tstart=1;Tend=32;ID=A-rich;shortTE=F
NW_002994274.1	RepeatMasker	Simple_repeat	394383	394409	12.0	+	.	Tstart=1;Tend=27;ID=(AACAA)n;shortTE=F
NW_002994274.1	RepeatMasker	Simple_repeat	402570	402594	0.0	+	.	Tstart=1;Tend=25;ID=(AT)n;shortTE=F
NW_002994274.1	RepeatMasker	Low_complexity	402834	402875	13.0	+	.	Tstart=1;Tend=47;ID=A-rich;shortTE=F
NW_002994274.1	RepeatMasker	LTR/Copia	402953	404497	32.2	-	.	Tstart=2385;Tend=3779;ID=Copia-13_rCom;shortTE=F
NW_002994274.1	RepeatMasker	LTR/Copia	404918	405168	30.3	-	.	Tstart=1484;Tend=1734;ID=Copia-13_rCom;shortTE=F
NW_002994274.1	RepeatMasker	LTR/Gypsy	406605	406763	6.7	-	.	Tstart=3348;Tend=3580;ID=Gypsy-35_rCom;shortTE=F;TEgroup=NW_002994274.1|LTR/Gypsy|Gypsy-35_rCom|1
NW_002994274.1	RepeatMasker	Low_complexity	407111	407147	16.8	+	.	Tstart=1;Tend=35;ID=A-rich;shortTE=F
NW_002994274.1	RepeatMasker	Simple_repeat	407629	407658	19.2	+	.	Tstart=1;Tend=30;ID=(ATA)n;shortTE=F
NW_002994274.1	RepeatMasker	Simple_repeat	408052	408082	0.0	+	.	Tstart=1;Tend=31;ID=(TA)n;shortTE=F
NW_002994274.1	RepeatMasker	Unknown	408083	408803	5.3	-	.	Tstart=183;Tend=1415;ID=Unknown-76_rCom;shortTE=F
NW_002994274.1	RepeatMasker	Simple_repeat	408982	409002	0.0	+	.	Tstart=1;Tend=21;ID=(ATA)n;shortTE=F
NW_002994274.1	RepeatMasker	Simple_repeat	409826	409842	0.0	+	.	Tstart=1;Tend=17;ID=(A)n;shortTE=F
NW_002994274.1	RepeatMasker	Simple_repeat	409993	410023	15.4	+	.	Tstart=1;Tend=30;ID=(TTATT)n;shortTE=F
NW_002994274.1	RepeatMasker	Simple_repeat	410406	410434	11.3	+	.	Tstart=1;Tend=30;ID=(TA)n;shortTE=F
NW_002994274.1	RepeatMasker	Simple_repeat	410573	410605	13.5	+	.	Tstart=1;Tend=33;ID=(AGAA)n;shortTE=F
NW_002994274.1	RepeatMasker	Simple_repeat	411587	411678	21.9	+	.	Tstart=1;Tend=93;ID=(TTGTTA)n;shortTE=F
NW_002994274.1	RepeatMasker	Simple_repeat	412101	412135	15.9	+	.	Tstart=1;Tend=35;ID=(CCGCCA)n;shortTE=F
NW_002994274.1	RepeatMasker	Simple_repeat	412136	412142	28.7	+	.	Tstart=1;Tend=42;ID=(CCA)n;shortTE=F
NW_002994274.1	RepeatMasker	Simple_repeat	414367	414385	5.6	+	.	Tstart=1;Tend=19;ID=(T)n;shortTE=F
NW_002994274.1	RepeatMasker	Low_complexity	414437	414476	10.8	+	.	Tstart=1;Tend=42;ID=A-rich;shortTE=F
NW_002994274.1	RepeatMasker	Simple_repeat	415582	415611	18.9	+	.	Tstart=1;Tend=30;ID=(T)n;shortTE=F
NW_002994274.1	RepeatMasker	Simple_repeat	415665	415703	2.6	+	.	Tstart=1;Tend=39;ID=(TA)n;shortTE=F
NW_002994274.1	RepeatMasker	Simple_repeat	416145	416188	8.9	+	.	Tstart=1;Tend=44;ID=(CCA)n;shortTE=F
NW_002994274.1	RepeatMasker	Simple_repeat	416530	416612	18.4	+	.	Tstart=1;Tend=82;ID=(TTCTT)n;shortTE=F
NW_002994274.1	RepeatMasker	Simple_repeat	416619	416657	18.3	+	.	Tstart=1;Tend=39;ID=(ATATA)n;shortTE=F
NW_002994274.1	RepeatMasker	Simple_repeat	419393	419418	0.0	+	.	Tstart=1;Tend=26;ID=(TTA)n;shortTE=F
NW_002994274.1	RepeatMasker	Low_complexity	421538	421582	29.7	+	.	Tstart=1;Tend=45;ID=A-rich;shortTE=F
NW_002994274.1	RepeatMasker	Low_complexity	422620	422655	20.1	+	.	Tstart=1;Tend=35;ID=GA-rich;shortTE=F
NW_002994274.1	RepeatMasker	Simple_repeat	422781	422810	10.7	+	.	Tstart=1;Tend=32;ID=(TTATT)n;shortTE=F
NW_002994274.1	RepeatMasker	Simple_repeat	423376	423441	14.0	+	.	Tstart=1;Tend=71;ID=(TTTTTCTA)n;shortTE=F
NW_002994274.1	RepeatMasker	Simple_repeat	423458	423474	0.0	+	.	Tstart=1;Tend=17;ID=(A)n;shortTE=F
NW_002994274.1	RepeatMasker	Simple_repeat	423708	423733	12.7	+	.	Tstart=1;Tend=26;ID=(TTA)n;shortTE=F
NW_002994274.1	RepeatMasker	LINE/L1	424090	424271	25.0	+	.	Tstart=930;Tend=1108;ID=L1-15_rCom;shortTE=F
NW_002994274.1	RepeatMasker	Simple_repeat	424278	424336	24.2	+	.	Tstart=1;Tend=57;ID=(ATAA)n;shortTE=F
NW_002994274.1	RepeatMasker	Simple_repeat	424977	425025	12.6	+	.	Tstart=1;Tend=46;ID=(TTAT)n;shortTE=F
NW_002994274.1	RepeatMasker	Unknown	425382	425735	13.1	+	.	Tstart=721;Tend=901;ID=Unknown-2_rCom;shortTE=F;TEgroup=NW_002994274.1|Unknown|Unknown-2_rCom|1
NW_002994274.1	RepeatMasker	Unknown	425732	425864	11.3	-	.	Tstart=720;Tend=857;ID=Unknown-2_rCom;shortTE=F
NW_002994274.1	RepeatMasker	Low_complexity	426494	426534	26.1	+	.	Tstart=1;Tend=41;ID=A-rich;shortTE=F
NW_002994274.1	RepeatMasker	Simple_repeat	427127	427181	21.7	+	.	Tstart=1;Tend=55;ID=(AATAA)n;shortTE=F
NW_002994274.1	RepeatMasker	Unknown	427182	427224	25.6	-	.	Tstart=1134;Tend=1174;ID=Unknown-109_rCom;shortTE=T
NW_002994274.1	RepeatMasker	Simple_repeat	427225	427277	0.0	+	.	Tstart=1;Tend=53;ID=(TA)n;shortTE=F
NW_002994274.1	RepeatMasker	Unknown	427278	427641	23.5	-	.	Tstart=748;Tend=1268;ID=Unknown-111_rCom;shortTE=F
NW_002994274.1	RepeatMasker	Unknown	427646	427763	18.8	+	.	Tstart=962;Tend=1082;ID=Unknown-109_rCom;shortTE=F
NW_002994274.1	RepeatMasker	Unknown	427890	428524	11.0	-	.	Tstart=407;Tend=1415;ID=Unknown-76_rCom;shortTE=F
NW_002994274.1	RepeatMasker	Low_complexity	429599	429636	16.2	+	.	Tstart=1;Tend=37;ID=GA-rich;shortTE=F
NW_002994274.1	RepeatMasker	LINE/L1	431332	431514	18.5	+	.	Tstart=909;Tend=1108;ID=L1-15_rCom;shortTE=F
NW_002994274.1	RepeatMasker	Simple_repeat	436649	436670	9.7	+	.	Tstart=1;Tend=22;ID=(TGGG)n;shortTE=F
NW_002994274.1	RepeatMasker	Simple_repeat	441917	441955	20.7	+	.	Tstart=1;Tend=39;ID=(T)n;shortTE=F
NW_002994274.1	RepeatMasker	DNA/hAT-Ac	442266	442370	19.2	+	.	Tstart=1129;Tend=1232;ID=hAT-Ac-9_rCom;shortTE=F
NW_002994274.1	RepeatMasker	Unknown	442286	442921	4.8	-	.	Tstart=212;Tend=1415;ID=Unknown-76_rCom;shortTE=F
NW_002994274.1	RepeatMasker	Simple_repeat	442964	443020	20.1	+	.	Tstart=1;Tend=56;ID=(TTAATT)n;shortTE=F
NW_002994274.1	RepeatMasker	Unknown	443064	443488	17.4	-	.	Tstart=680;Tend=1106;ID=Unknown-190_rCom;shortTE=F
NW_002994274.1	RepeatMasker	Simple_repeat	443507	443571	25.4	+	.	Tstart=1;Tend=68;ID=(TTTC)n;shortTE=F
NW_002994274.1	RepeatMasker	Simple_repeat	443643	443660	0.0	+	.	Tstart=1;Tend=18;ID=(TA)n;shortTE=F
NW_002994274.1	RepeatMasker	Simple_repeat	444989	445014	12.7	+	.	Tstart=1;Tend=26;ID=(T)n;shortTE=F
NW_002994274.1	RepeatMasker	Simple_repeat	445444	445499	25.9	+	.	Tstart=1;Tend=53;ID=(ACC)n;shortTE=F
NW_002994274.1	RepeatMasker	Simple_repeat	445574	445605	21.6	+	.	Tstart=1;Tend=32;ID=(GTTGGA)n;shortTE=F
NW_002994274.1	RepeatMasker	Simple_repeat	447242	447293	28.9	+	.	Tstart=1;Tend=51;ID=(TAATT)n;shortTE=F
NW_002994274.1	RepeatMasker	Simple_repeat	449022	449050	11.1	+	.	Tstart=1;Tend=29;ID=(TTA)n;shortTE=F
NW_002994274.1	RepeatMasker	Simple_repeat	449495	449516	4.7	+	.	Tstart=1;Tend=23;ID=(AAAT)n;shortTE=F
NW_002994274.1	RepeatMasker	Simple_repeat	449530	449587	24.6	+	.	Tstart=1;Tend=56;ID=(AATCTTA)n;shortTE=F
NW_002994274.1	RepeatMasker	Unknown	449965	451946	6.7	+	.	Tstart=183;Tend=1409;ID=Unknown-76_rCom;shortTE=F
NW_002994274.1	RepeatMasker	Unknown	451933	452258	8.4	+	.	Tstart=562;Tend=907;ID=Unknown-76_rCom;shortTE=F
NW_002994274.1	RepeatMasker	Simple_repeat	452259	452322	0.0	+	.	Tstart=1;Tend=64;ID=(AT)n;shortTE=F
NW_002994274.1	RepeatMasker	Simple_repeat	460519	460545	0.0	+	.	Tstart=1;Tend=27;ID=(GA)n;shortTE=F
NW_002994274.1	RepeatMasker	Low_complexity	463863	463895	18.3	+	.	Tstart=1;Tend=32;ID=GA-rich;shortTE=F
NW_002994274.1	RepeatMasker	Simple_repeat	465504	465528	0.0	+	.	Tstart=1;Tend=27;ID=(TTTTC)n;shortTE=F
NW_002994274.1	RepeatMasker	Simple_repeat	465603	465641	15.8	+	.	Tstart=1;Tend=38;ID=(TCTTTT)n;shortTE=F
NW_002994274.1	RepeatMasker	LINE/L1	465791	466249	21.4	+	.	Tstart=5935;Tend=6436;ID=L1-15_rCom;shortTE=F
NW_002994274.1	RepeatMasker	Unknown	466270	467563	12.4	+	.	Tstart=884;Tend=2219;ID=Unknown-138_rCom;shortTE=F
NW_002994274.1	RepeatMasker	LINE/L1	467547	467680	26.3	-	.	Tstart=5948;Tend=6084;ID=L1-15_rCom;shortTE=F
NW_002994274.1	RepeatMasker	LTR/Copia	467814	468125	19.3	+	.	Tstart=911;Tend=1272;ID=Copia-80_rCom;shortTE=F
NW_002994274.1	RepeatMasker	Simple_repeat	468246	468280	15.9	+	.	Tstart=1;Tend=36;ID=(AAT)n;shortTE=F
NW_002994274.1	RepeatMasker	Simple_repeat	468588	468609	10.0	+	.	Tstart=1;Tend=22;ID=(T)n;shortTE=F
NW_002994274.1	RepeatMasker	Simple_repeat	469801	469846	0.0	+	.	Tstart=1;Tend=46;ID=(GA)n;shortTE=F
NW_002994274.1	RepeatMasker	Low_complexity	473497	473539	15.5	+	.	Tstart=1;Tend=44;ID=GA-rich;shortTE=F
NW_002994274.1	RepeatMasker	Unknown	475222	476197	1.8	+	.	Tstart=168;Tend=1159;ID=Unknown-39_rCom;shortTE=F
NW_002994274.1	RepeatMasker	LTR/ERV	475829	476316	25.9	-	.	Tstart=18;Tend=515;ID=ERV-2_rCom-int;shortTE=F
NW_002994274.1	RepeatMasker	LTR	476649	478469	30.9	-	.	Tstart=4428;Tend=6253;ID=LTR_rCom;shortTE=F
NW_002994274.1	RepeatMasker	LTR	478993	479679	28.5	-	.	Tstart=3110;Tend=3787;ID=LTR_rCom;shortTE=F
NW_002994274.1	RepeatMasker	LTR	480625	480890	29.9	-	.	Tstart=2182;Tend=2465;ID=LTR_rCom;shortTE=F
NW_002994274.1	RepeatMasker	LTR/Unknown	481760	481876	25.4	+	.	Tstart=911;Tend=1025;ID=LTR-Unknown-7_rCom;shortTE=F
NW_002994274.1	RepeatMasker	Low_complexity	484890	484955	20.9	+	.	Tstart=1;Tend=66;ID=GA-rich;shortTE=F
NW_002994274.1	RepeatMasker	Simple_repeat	485471	485501	0.0	+	.	Tstart=1;Tend=31;ID=(TC)n;shortTE=F
NW_002994274.1	RepeatMasker	Simple_repeat	485514	485550	6.4	+	.	Tstart=1;Tend=35;ID=(CTT)n;shortTE=F
NW_002994274.1	RepeatMasker	Unknown	486380	486486	29.2	-	.	Tstart=3068;Tend=3173;ID=Unknown-166_rCom;shortTE=F
NW_002994274.1	RepeatMasker	Low_complexity	487739	487772	20.2	+	.	Tstart=1;Tend=34;ID=A-rich;shortTE=F
NW_002994274.1	RepeatMasker	Simple_repeat	488141	488165	4.2	+	.	Tstart=1;Tend=25;ID=(T)n;shortTE=F
NW_002994274.1	RepeatMasker	Simple_repeat	488228	488269	10.7	+	.	Tstart=1;Tend=44;ID=(TTTCTTT)n;shortTE=F
NW_002994274.1	RepeatMasker	Simple_repeat	488784	488815	17.5	+	.	Tstart=1;Tend=33;ID=(TATTTT)n;shortTE=F
NW_002994274.1	RepeatMasker	Low_complexity	492931	492976	16.8	+	.	Tstart=1;Tend=44;ID=A-rich;shortTE=F
NW_002994274.1	RepeatMasker	Simple_repeat	493533	493564	10.1	+	.	Tstart=1;Tend=33;ID=(TCT)n;shortTE=F
NW_002994274.1	RepeatMasker	Simple_repeat	494594	494631	13.0	+	.	Tstart=1;Tend=36;ID=(ATTTAGT)n;shortTE=F
NW_002994274.1	RepeatMasker	Simple_repeat	494995	495021	0.0	+	.	Tstart=1;Tend=27;ID=(TGATTT)n;shortTE=F
NW_002994274.1	RepeatMasker	Simple_repeat	496215	496275	20.1	+	.	Tstart=1;Tend=62;ID=(TTTA)n;shortTE=F
NW_002994274.1	RepeatMasker	Simple_repeat	496523	496581	22.2	+	.	Tstart=1;Tend=61;ID=(TTAATA)n;shortTE=F
NW_002994274.1	RepeatMasker	Simple_repeat	497174	497221	11.7	+	.	Tstart=1;Tend=50;ID=(ATGTTTAA)n;shortTE=F
NW_002994274.1	RepeatMasker	LINE/L1	498125	498373	15.7	-	.	Tstart=824;Tend=1096;ID=L1-15_rCom;shortTE=F
NW_002994274.1	RepeatMasker	Simple_repeat	498774	498804	18.2	+	.	Tstart=1;Tend=31;ID=(T)n;shortTE=F
NW_002994274.1	RepeatMasker	Simple_repeat	498834	498865	10.4	+	.	Tstart=1;Tend=34;ID=(TTCT)n;shortTE=F
NW_002994274.1	RepeatMasker	Simple_repeat	499791	499821	11.1	+	.	Tstart=1;Tend=30;ID=(TTTTA)n;shortTE=F
NW_002994274.1	RepeatMasker	Simple_repeat	500544	500574	18.2	+	.	Tstart=1;Tend=31;ID=(CTC)n;shortTE=F
NW_002994274.1	RepeatMasker	Simple_repeat	500857	500895	18.3	+	.	Tstart=1;Tend=39;ID=(AAC)n;shortTE=F
NW_002994274.1	RepeatMasker	Simple_repeat	501194	501222	11.2	+	.	Tstart=1;Tend=29;ID=(ATA)n;shortTE=F
NW_002994274.1	RepeatMasker	Low_complexity	506577	506613	26.1	+	.	Tstart=1;Tend=37;ID=A-rich;shortTE=F
NW_002994274.1	RepeatMasker	Simple_repeat	506836	506855	0.0	+	.	Tstart=1;Tend=21;ID=(TTC)n;shortTE=F
NW_002994274.1	RepeatMasker	Simple_repeat	507591	507607	0.0	+	.	Tstart=1;Tend=17;ID=(A)n;shortTE=F
NW_002994274.1	RepeatMasker	Low_complexity	507972	508003	10.8	+	.	Tstart=1;Tend=32;ID=GA-rich;shortTE=F
NW_002994274.1	RepeatMasker	Unknown	508059	508394	18.7	-	.	Tstart=784;Tend=1194;ID=Unknown-78_rCom;shortTE=F
NW_002994274.1	RepeatMasker	LTR/Copia	512308	512868	13.6	-	.	Tstart=172;Tend=735;ID=Copia-104_rCom;shortTE=F
NW_002994274.1	RepeatMasker	Simple_repeat	513761	513779	5.5	+	.	Tstart=1;Tend=19;ID=(A)n;shortTE=F
NW_002994274.1	RepeatMasker	DNA/hAT-Ac	513825	514026	15.6	+	.	Tstart=723;Tend=945;ID=hAT-Ac-7_rCom;shortTE=F
NW_002994274.1	RepeatMasker	Simple_repeat	514903	514929	7.9	+	.	Tstart=1;Tend=29;ID=(TA)n;shortTE=F
NW_002994274.1	RepeatMasker	Simple_repeat	515469	515492	13.9	+	.	Tstart=1;Tend=24;ID=(TTTA)n;shortTE=F
NW_002994274.1	RepeatMasker	Simple_repeat	519070	519101	11.1	+	.	Tstart=1;Tend=31;ID=(TACACA)n;shortTE=F
NW_002994274.1	RepeatMasker	Simple_repeat	519721	519777	11.4	+	.	Tstart=1;Tend=54;ID=(ATATTAT)n;shortTE=F
NW_002994274.1	RepeatMasker	DNA/hAT-Ac	520844	520988	15.6	+	.	Tstart=746;Tend=898;ID=hAT-Ac-7_rCom;shortTE=F
NW_002994274.1	RepeatMasker	Simple_repeat	523550	523578	7.3	+	.	Tstart=1;Tend=30;ID=(TC)n;shortTE=F
NW_002994274.1	RepeatMasker	Simple_repeat	525144	525162	5.5	+	.	Tstart=1;Tend=19;ID=(A)n;shortTE=F
NW_002994274.1	RepeatMasker	Low_complexity	525189	525220	17.7	+	.	Tstart=1;Tend=33;ID=A-rich;shortTE=F
NW_002994274.1	RepeatMasker	Simple_repeat	525324	525369	15.2	+	.	Tstart=1;Tend=46;ID=(TTTA)n;shortTE=F
NW_002994274.1	RepeatMasker	Simple_repeat	525580	525604	0.0	+	.	Tstart=1;Tend=25;ID=(T)n;shortTE=F
NW_002994274.1	RepeatMasker	Simple_repeat	526225	526289	27.9	+	.	Tstart=1;Tend=68;ID=(TTTTGAT)n;shortTE=F
NW_002994274.1	RepeatMasker	Simple_repeat	526324	526383	22.6	+	.	Tstart=1;Tend=61;ID=(AAGTTAA)n;shortTE=F
NW_002994274.1	RepeatMasker	DNA/hAT-Ac	526595	527332	5.8	+	.	Tstart=59;Tend=829;ID=hAT-Ac-15_rCom;shortTE=F
NW_002994274.1	RepeatMasker	Simple_repeat	527333	527385	0.0	+	.	Tstart=1;Tend=54;ID=(TA)n;shortTE=F
NW_002994274.1	RepeatMasker	DNA/hAT-Ac	527386	527621	5.8	+	.	Tstart=830;Tend=1074;ID=hAT-Ac-15_rCom;shortTE=F
NW_002994274.1	RepeatMasker	Low_complexity	530499	530565	17.8	+	.	Tstart=1;Tend=67;ID=GA-rich;shortTE=F
NW_002994274.1	RepeatMasker	Low_complexity	532821	532873	19.9	+	.	Tstart=1;Tend=53;ID=A-rich;shortTE=F
NW_002994274.1	RepeatMasker	Simple_repeat	533111	533122	24.2	+	.	Tstart=1;Tend=20;ID=(CTTTAT)n;shortTE=F
NW_002994274.1	RepeatMasker	Simple_repeat	533123	533149	7.8	+	.	Tstart=1;Tend=27;ID=(TTC)n;shortTE=F
NW_002994274.1	RepeatMasker	Simple_repeat	533150	533167	24.2	+	.	Tstart=21;Tend=55;ID=(CTTTAT)n;shortTE=F
NW_002994274.1	RepeatMasker	Simple_repeat	536011	536037	0.0	+	.	Tstart=1;Tend=27;ID=(TG)n;shortTE=F
NW_002994274.1	RepeatMasker	Simple_repeat	536912	536947	5.9	+	.	Tstart=1;Tend=39;ID=(GAAA)n;shortTE=F
NW_002994274.1	RepeatMasker	Simple_repeat	538595	538614	5.2	+	.	Tstart=1;Tend=20;ID=(A)n;shortTE=F
NW_002994274.1	RepeatMasker	Low_complexity	540977	541026	24.5	+	.	Tstart=1;Tend=50;ID=GA-rich;shortTE=F
NW_002994274.1	RepeatMasker	Simple_repeat	541291	541331	17.2	+	.	Tstart=1;Tend=40;ID=(GTGGTG)n;shortTE=F
NW_002994274.1	RepeatMasker	Simple_repeat	541562	541595	24.9	+	.	Tstart=1;Tend=34;ID=(TA)n;shortTE=F
NW_002994274.1	RepeatMasker	Simple_repeat	541680	541759	16.5	+	.	Tstart=1;Tend=81;ID=(TATATAT)n;shortTE=F
NW_002994274.1	RepeatMasker	Unknown	541762	541990	13.2	-	.	Tstart=780;Tend=1037;ID=Unknown-78_rCom;shortTE=F
NW_002994274.1	RepeatMasker	Simple_repeat	542176	542196	4.9	+	.	Tstart=1;Tend=21;ID=(T)n;shortTE=F
NW_002994274.1	RepeatMasker	Simple_repeat	544056	544121	24.8	+	.	Tstart=1;Tend=66;ID=(AATAT)n;shortTE=F
NW_002994274.1	RepeatMasker	Unknown	544524	544815	18.3	+	.	Tstart=714;Tend=996;ID=Unknown-103_rCom;shortTE=F
NW_002994274.1	RepeatMasker	Simple_repeat	545138	545161	13.7	+	.	Tstart=1;Tend=24;ID=(ATTT)n;shortTE=F
NW_002994274.1	RepeatMasker	Low_complexity	545926	545962	9.7	+	.	Tstart=1;Tend=37;ID=A-rich;shortTE=F
NW_002994274.1	RepeatMasker	Low_complexity	546758	546806	25.3	+	.	Tstart=1;Tend=49;ID=A-rich;shortTE=F
NW_002994274.1	RepeatMasker	Unknown	547790	548109	11.8	-	.	Tstart=1942;Tend=2266;ID=Unknown-120_rCom;shortTE=F
NW_002994274.1	RepeatMasker	Simple_repeat	548156	548212	19.5	+	.	Tstart=1;Tend=58;ID=(ATTT)n;shortTE=F
NW_002994274.1	RepeatMasker	Simple_repeat	548521	548574	22.4	+	.	Tstart=1;Tend=55;ID=(TTATA)n;shortTE=F
NW_002994274.1	RepeatMasker	Simple_repeat	550994	551016	0.0	+	.	Tstart=1;Tend=23;ID=(TTA)n;shortTE=F
NW_002994274.1	RepeatMasker	Unknown	553329	553586	10.8	+	.	Tstart=388;Tend=801;ID=Unknown-150_rCom;shortTE=F;TEgroup=NW_002994274.1|Unknown|Unknown-150_rCom|1
NW_002994274.1	RepeatMasker	Simple_repeat	553587	553629	12.3	+	.	Tstart=1;Tend=40;ID=(TACAA)n;shortTE=F
NW_002994274.1	RepeatMasker	Unknown	553729	554498	11.0	+	.	Tstart=983;Tend=1858;ID=Unknown-150_rCom;shortTE=F
NW_002994274.1	RepeatMasker	LTR/Copia	554630	554928	25.6	-	.	Tstart=956;Tend=1272;ID=Copia-80_rCom;shortTE=F
NW_002994274.1	RepeatMasker	Low_complexity	555629	555658	19.1	+	.	Tstart=1;Tend=30;ID=A-rich;shortTE=F
NW_002994274.1	RepeatMasker	Low_complexity	556030	556085	13.0	+	.	Tstart=1;Tend=57;ID=A-rich;shortTE=F
NW_002994274.1	RepeatMasker	LINE/L1	556848	556951	21.3	+	.	Tstart=5322;Tend=5435;ID=L1-17_rCom;shortTE=F
NW_002994274.1	RepeatMasker	Simple_repeat	558180	558198	5.6	+	.	Tstart=1;Tend=19;ID=(T)n;shortTE=F
NW_002994274.1	RepeatMasker	Simple_repeat	558722	558742	5.0	+	.	Tstart=1;Tend=21;ID=(A)n;shortTE=F
NW_002994274.1	RepeatMasker	Simple_repeat	560292	560324	21.3	+	.	Tstart=1;Tend=33;ID=(TAATT)n;shortTE=F
NW_002994274.1	RepeatMasker	Simple_repeat	561016	561044	12.0	+	.	Tstart=1;Tend=28;ID=(TA)n;shortTE=F
NW_002994274.1	RepeatMasker	Simple_repeat	563413	563452	21.6	+	.	Tstart=1;Tend=39;ID=(TTATT)n;shortTE=F
NW_002994274.1	RepeatMasker	Unknown	565323	566031	16.4	-	.	Tstart=723;Tend=1512;ID=Unknown-86_rCom;shortTE=F
NW_002994274.1	RepeatMasker	Simple_repeat	566033	566109	21.0	+	.	Tstart=1;Tend=74;ID=(TTA)n;shortTE=F
NW_002994274.1	RepeatMasker	Simple_repeat	566467	566488	0.0	+	.	Tstart=1;Tend=22;ID=(TA)n;shortTE=F
NW_002994274.1	RepeatMasker	Simple_repeat	566633	566665	11.1	+	.	Tstart=1;Tend=31;ID=(TTTTAA)n;shortTE=F
NW_002994274.1	RepeatMasker	Low_complexity	566937	566977	18.5	+	.	Tstart=1;Tend=40;ID=A-rich;shortTE=F
NW_002994274.1	RepeatMasker	LTR/Gypsy	567405	567509	0.0	+	.	Tstart=7228;Tend=7332;ID=Gypsy-48_rCom;shortTE=F
NW_002994274.1	RepeatMasker	LINE/L1	567968	568060	24.7	-	.	Tstart=778;Tend=870;ID=L1-11_rCom;shortTE=T
NW_002994274.1	RepeatMasker	Unknown	568106	568427	14.3	+	.	Tstart=636;Tend=1017;ID=Unknown-103_rCom;shortTE=F
NW_002994274.1	RepeatMasker	Simple_repeat	569709	569761	0.0	+	.	Tstart=1;Tend=53;ID=(TA)n;shortTE=F
NW_002994274.1	RepeatMasker	Unknown	569794	569987	6.2	-	.	Tstart=932;Tend=1150;ID=Unknown-76_rCom;shortTE=F
NW_002994274.1	RepeatMasker	LTR/Copia	573685	574684	14.7	-	.	Tstart=3742;Tend=4267;ID=Copia-13_rCom;shortTE=F
NW_002994274.1	RepeatMasker	Low_complexity	575226	575273	30.5	+	.	Tstart=1;Tend=48;ID=A-rich;shortTE=F
NW_002994274.1	RepeatMasker	Unknown	575871	576234	14.4	-	.	Tstart=781;Tend=1194;ID=Unknown-78_rCom;shortTE=F
NW_002994274.1	RepeatMasker	Unknown	576457	576939	14.9	-	.	Tstart=813;Tend=1304;ID=Unknown-111_rCom;shortTE=F
NW_002994274.1	RepeatMasker	LTR/Copia	578709	581362	6.6	-	.	Tstart=2552;Tend=5284;ID=Copia-8_rCom;shortTE=F
NW_002994274.1	RepeatMasker	LTR/Copia	581373	583170	21.3	-	.	Tstart=568;Tend=2428;ID=Copia-7_rCom;shortTE=F
NW_002994274.1	RepeatMasker	LTR/Copia	583174	583484	16.9	-	.	Tstart=306;Tend=620;ID=Copia-7_rCom;shortTE=F
NW_002994274.1	RepeatMasker	Simple_repeat	583765	583788	14.4	+	.	Tstart=1;Tend=24;ID=(T)n;shortTE=F
NW_002994274.1	RepeatMasker	Simple_repeat	586846	586891	19.9	+	.	Tstart=1;Tend=47;ID=(TA)n;shortTE=F
NW_002994274.1	RepeatMasker	Simple_repeat	587150	587193	31.7	+	.	Tstart=1;Tend=44;ID=(TTCTAA)n;shortTE=F
NW_002994274.1	RepeatMasker	Simple_repeat	588366	588439	30.4	+	.	Tstart=1;Tend=75;ID=(TATTT)n;shortTE=F
NW_002994274.1	RepeatMasker	Simple_repeat	588556	588577	10.0	+	.	Tstart=1;Tend=22;ID=(A)n;shortTE=F
NW_002994274.1	RepeatMasker	Simple_repeat	588709	588727	0.0	+	.	Tstart=1;Tend=19;ID=(TA)n;shortTE=F
NW_002994274.1	RepeatMasker	Simple_repeat	588903	588929	16.5	+	.	Tstart=1;Tend=27;ID=(CT)n;shortTE=F
NW_002994274.1	RepeatMasker	Simple_repeat	589059	589097	0.0	+	.	Tstart=1;Tend=39;ID=(AT)n;shortTE=F
NW_002994274.1	RepeatMasker	Simple_repeat	589880	589906	16.5	+	.	Tstart=1;Tend=27;ID=(T)n;shortTE=F
NW_002994274.1	RepeatMasker	Simple_repeat	591707	591766	0.0	+	.	Tstart=1;Tend=60;ID=(TA)n;shortTE=F
NW_002994274.1	RepeatMasker	Simple_repeat	591769	591788	5.3	+	.	Tstart=1;Tend=20;ID=(CCA)n;shortTE=F
NW_002994274.1	RepeatMasker	Simple_repeat	592241	592291	21.7	+	.	Tstart=1;Tend=51;ID=(TA)n;shortTE=F
NW_002994274.1	RepeatMasker	LTR/Unknown	593752	594727	18.5	+	.	Tstart=305;Tend=1229;ID=LTR-Unknown-11_rCom;shortTE=F
NW_002994274.1	RepeatMasker	Unknown	594303	595042	15.9	-	.	Tstart=884;Tend=1646;ID=Unknown-138_rCom;shortTE=F
NW_002994274.1	RepeatMasker	LINE/L1	595778	596077	18.2	+	.	Tstart=811;Tend=1109;ID=L1-15_rCom;shortTE=F
NW_002994274.1	RepeatMasker	LINE/L1	596086	596381	18.1	+	.	Tstart=811;Tend=1103;ID=L1-15_rCom;shortTE=F
NW_002994274.1	RepeatMasker	Unknown	596540	596868	22.3	+	.	Tstart=856;Tend=1208;ID=Unknown-75_rCom;shortTE=F
NW_002994274.1	RepeatMasker	Unknown	597406	597969	8.7	-	.	Tstart=418;Tend=1337;ID=Unknown-76_rCom;shortTE=F
NW_002994274.1	RepeatMasker	Unknown	598167	599458	5.0	+	.	Tstart=889;Tend=2218;ID=Unknown-138_rCom;shortTE=F
NW_002994274.1	RepeatMasker	Unknown	599960	600031	16.8	+	.	Tstart=4745;Tend=4810;ID=Unknown-179_rCom;shortTE=T
NW_002994274.1	RepeatMasker	Simple_repeat	603015	603058	13.7	+	.	Tstart=1;Tend=42;ID=(TTC)n;shortTE=F
NW_002994274.1	RepeatMasker	Simple_repeat	603775	603806	6.9	+	.	Tstart=1;Tend=33;ID=(TTCTTT)n;shortTE=F
NW_002994274.1	RepeatMasker	LINE/L1	605416	605686	20.8	-	.	Tstart=860;Tend=1121;ID=L1-15_rCom;shortTE=F
NW_002994274.1	RepeatMasker	Simple_repeat	605922	605964	9.1	+	.	Tstart=1;Tend=40;ID=(AATT)n;shortTE=F
NW_002994274.1	RepeatMasker	Simple_repeat	606162	606211	14.2	+	.	Tstart=1;Tend=51;ID=(TTTA)n;shortTE=F
NW_002994274.1	RepeatMasker	Simple_repeat	606500	606535	20.5	+	.	Tstart=1;Tend=35;ID=(TA)n;shortTE=F
NW_002994274.1	RepeatMasker	Simple_repeat	606576	606623	17.2	+	.	Tstart=1;Tend=51;ID=(AATTGT)n;shortTE=F
NW_002994274.1	RepeatMasker	Simple_repeat	606781	606855	0.0	+	.	Tstart=1;Tend=75;ID=(TA)n;shortTE=F
NW_002994274.1	RepeatMasker	Simple_repeat	610935	610963	16.1	+	.	Tstart=1;Tend=29;ID=(T)n;shortTE=F
NW_002994274.1	RepeatMasker	Simple_repeat	611119	611140	9.8	+	.	Tstart=1;Tend=22;ID=(A)n;shortTE=F
NW_002994274.1	RepeatMasker	Simple_repeat	611649	611707	23.4	+	.	Tstart=1;Tend=59;ID=(TTAATA)n;shortTE=F
NW_002994274.1	RepeatMasker	Simple_repeat	611846	611878	16.9	+	.	Tstart=1;Tend=33;ID=(T)n;shortTE=F
NW_002994274.1	RepeatMasker	Simple_repeat	611905	611957	19.9	+	.	Tstart=1;Tend=53;ID=(TTATTT)n;shortTE=F
NW_002994274.1	RepeatMasker	Simple_repeat	613754	613799	21.8	+	.	Tstart=1;Tend=46;ID=(T)n;shortTE=F
NW_002994274.1	RepeatMasker	Simple_repeat	614226	614248	9.3	+	.	Tstart=1;Tend=23;ID=(TAAA)n;shortTE=F
NW_002994274.1	RepeatMasker	Unknown	615785	615968	18.0	-	.	Tstart=1982;Tend=2160;ID=Unknown-176_rCom;shortTE=F
NW_002994274.1	RepeatMasker	LTR/Copia	616609	617962	23.0	-	.	Tstart=3461;Tend=4822;ID=Copia-62_rCom;shortTE=F
NW_002994274.1	RepeatMasker	LTR/Gypsy	617976	618486	7.6	-	.	Tstart=600;Tend=1101;ID=Gypsy-34_rCom;shortTE=F
NW_002994274.1	RepeatMasker	LINE/Jockey	618426	619967	7.0	-	.	Tstart=1846;Tend=2307;ID=Jockey-1_rCom;shortTE=F;TEgroup=NW_002994274.1|LINE/Jockey|Jockey-1_rCom|1
NW_002994274.1	RepeatMasker	LTR/Gypsy	619959	620469	9.6	-	.	Tstart=600;Tend=1107;ID=Gypsy-34_rCom;shortTE=F
NW_002994274.1	RepeatMasker	LTR/Copia	620463	623229	22.0	-	.	Tstart=1300;Tend=3472;ID=Copia-62_rCom;shortTE=F;TEgroup=NW_002994274.1|LTR/Copia|Copia-62_rCom|1
NW_002994274.1	RepeatMasker	Low_complexity	624100	624142	15.5	+	.	Tstart=1;Tend=45;ID=A-rich;shortTE=F
NW_002994274.1	RepeatMasker	Simple_repeat	624515	624565	9.5	+	.	Tstart=1;Tend=51;ID=(ATATTTA)n;shortTE=F
NW_002994274.1	RepeatMasker	Unknown	625818	625950	21.2	+	.	Tstart=669;Tend=809;ID=Unknown-178_rCom;shortTE=F
NW_002994274.1	RepeatMasker	Simple_repeat	626769	626830	19.5	+	.	Tstart=1;Tend=62;ID=(TTAA)n;shortTE=F
NW_002994274.1	RepeatMasker	Simple_repeat	627520	627605	16.4	+	.	Tstart=1;Tend=89;ID=(AAGAAT)n;shortTE=F
NW_002994274.1	RepeatMasker	Simple_repeat	627724	627755	6.5	+	.	Tstart=1;Tend=32;ID=(TTA)n;shortTE=F
NW_002994274.1	RepeatMasker	Simple_repeat	628480	628543	24.4	+	.	Tstart=1;Tend=64;ID=(TT)n;shortTE=F
NW_002994274.1	RepeatMasker	Simple_repeat	628952	628986	14.1	+	.	Tstart=1;Tend=33;ID=(TTAA)n;shortTE=F
NW_002994274.1	RepeatMasker	Unknown	629014	629107	13.8	+	.	Tstart=12174;Tend=12268;ID=Unknown-99_rCom;shortTE=T
NW_002994274.1	RepeatMasker	Unknown	632213	632913	4.4	+	.	Tstart=53;Tend=762;ID=Unknown-162_rCom;shortTE=F
NW_002994274.1	RepeatMasker	DNA/hAT-Ac	632909	633850	7.6	-	.	Tstart=729;Tend=1675;ID=hAT-Ac-3_rCom;shortTE=F
NW_002994274.1	RepeatMasker	RC/Helitron	634140	634399	7.7	-	.	Tstart=936;Tend=1218;ID=Helitron-2_rCom;shortTE=F
NW_002994274.1	RepeatMasker	Simple_repeat	635086	635121	13.8	+	.	Tstart=1;Tend=34;ID=(ATCAC)n;shortTE=F
NW_002994274.1	RepeatMasker	Low_complexity	636438	636509	20.1	+	.	Tstart=1;Tend=69;ID=GA-rich;shortTE=F
NW_002994274.1	RepeatMasker	Simple_repeat	636707	636744	21.3	+	.	Tstart=1;Tend=38;ID=(TAATAAT)n;shortTE=F
NW_002994274.1	RepeatMasker	RC/Helitron	636755	637007	6.4	-	.	Tstart=671;Tend=944;ID=Helitron-2_rCom;shortTE=F
NW_002994274.1	RepeatMasker	Simple_repeat	637272	637319	11.8	+	.	Tstart=1;Tend=49;ID=(TA)n;shortTE=F
NW_002994274.1	RepeatMasker	Unknown	637941	638181	25.7	+	.	Tstart=3320;Tend=3578;ID=Unknown-114_rCom;shortTE=F
NW_002994274.1	RepeatMasker	Simple_repeat	639516	639545	19.6	+	.	Tstart=1;Tend=30;ID=(T)n;shortTE=F
NW_002994274.1	RepeatMasker	Unknown	639764	640913	6.7	-	.	Tstart=643;Tend=1860;ID=Unknown-154_rCom;shortTE=F
NW_002994274.1	RepeatMasker	Unknown	641183	641407	13.8	-	.	Tstart=640;Tend=893;ID=Unknown-146_rCom;shortTE=F
NW_002994274.1	RepeatMasker	Unknown	642539	642703	6.1	-	.	Tstart=170;Tend=334;ID=Unknown-60_rCom;shortTE=F
NW_002994274.1	RepeatMasker	Low_complexity	642905	642959	15.7	+	.	Tstart=1;Tend=54;ID=A-rich;shortTE=F
NW_002994274.1	RepeatMasker	Simple_repeat	643333	643381	17.3	+	.	Tstart=1;Tend=50;ID=(AAT)n;shortTE=F
NW_002994274.1	RepeatMasker	Simple_repeat	643443	643511	18.4	+	.	Tstart=1;Tend=69;ID=(TAATT)n;shortTE=F
NW_002994274.1	RepeatMasker	Simple_repeat	643888	643929	22.0	+	.	Tstart=1;Tend=44;ID=(TA)n;shortTE=F
NW_002994274.1	RepeatMasker	Simple_repeat	644996	645101	22.3	+	.	Tstart=1;Tend=108;ID=(TATAA)n;shortTE=F
NW_002994274.1	RepeatMasker	Simple_repeat	645470	645560	17.2	+	.	Tstart=1;Tend=93;ID=(TTTATA)n;shortTE=F
NW_002994274.1	RepeatMasker	Simple_repeat	645815	645857	24.9	+	.	Tstart=1;Tend=43;ID=(TTTT)n;shortTE=F
NW_002994274.1	RepeatMasker	Simple_repeat	645924	645944	5.0	+	.	Tstart=1;Tend=21;ID=(TA)n;shortTE=F
NW_002994274.1	RepeatMasker	Low_complexity	647907	647956	11.3	+	.	Tstart=1;Tend=51;ID=A-rich;shortTE=F
NW_002994274.1	RepeatMasker	Simple_repeat	648086	648144	0.0	+	.	Tstart=1;Tend=59;ID=(AT)n;shortTE=F
NW_002994274.1	RepeatMasker	Simple_repeat	648373	648390	0.0	+	.	Tstart=1;Tend=18;ID=(A)n;shortTE=F
NW_002994274.1	RepeatMasker	Simple_repeat	649231	649251	5.0	+	.	Tstart=1;Tend=21;ID=(TCA)n;shortTE=F
NW_002994274.1	RepeatMasker	Simple_repeat	649480	649496	0.0	+	.	Tstart=1;Tend=17;ID=(ATT)n;shortTE=F
NW_002994274.1	RepeatMasker	Low_complexity	650179	650220	22.2	+	.	Tstart=1;Tend=43;ID=A-rich;shortTE=F
NW_002994274.1	RepeatMasker	Unknown	650790	651555	14.5	+	.	Tstart=731;Tend=1513;ID=Unknown-115_rCom;shortTE=F
NW_002994274.1	RepeatMasker	LTR/Copia	651863	654984	5.4	-	.	Tstart=2056;Tend=5210;ID=Copia-9_rCom;shortTE=F
NW_002994274.1	RepeatMasker	LTR/Copia	655667	656752	16.6	-	.	Tstart=354;Tend=1405;ID=Copia-2_rCom;shortTE=F
NW_002994274.1	RepeatMasker	Simple_repeat	659939	659960	0.0	+	.	Tstart=1;Tend=22;ID=(TA)n;shortTE=F
NW_002994274.1	RepeatMasker	Simple_repeat	661870	661901	14.0	+	.	Tstart=1;Tend=32;ID=(TTCTTT)n;shortTE=F
NW_002994274.1	RepeatMasker	Low_complexity	662577	662627	16.2	+	.	Tstart=1;Tend=48;ID=GA-rich;shortTE=F
NW_002994274.1	RepeatMasker	Simple_repeat	663397	663436	25.3	+	.	Tstart=1;Tend=39;ID=(ATCACTA)n;shortTE=F
NW_002994274.1	RepeatMasker	Simple_repeat	663524	663581	14.2	+	.	Tstart=1;Tend=59;ID=(AAT)n;shortTE=F
NW_002994274.1	RepeatMasker	Simple_repeat	665198	665232	16.0	+	.	Tstart=1;Tend=37;ID=(AACAA)n;shortTE=F
NW_002994274.1	RepeatMasker	Simple_repeat	665474	665543	24.0	+	.	Tstart=1;Tend=73;ID=(TA)n;shortTE=F
NW_002994274.1	RepeatMasker	Simple_repeat	665954	666018	23.5	+	.	Tstart=1;Tend=64;ID=(TCT)n;shortTE=F
NW_002994274.1	RepeatMasker	Simple_repeat	666397	666421	4.1	+	.	Tstart=1;Tend=25;ID=(AT)n;shortTE=F
NW_002994274.1	RepeatMasker	Unknown	668811	669323	12.5	+	.	Tstart=603;Tend=1371;ID=Unknown-76_rCom;shortTE=F
NW_002994274.1	RepeatMasker	Low_complexity	669680	669708	20.0	+	.	Tstart=1;Tend=29;ID=A-rich;shortTE=F
NW_002994274.1	RepeatMasker	Low_complexity	670665	670741	21.1	+	.	Tstart=1;Tend=78;ID=A-rich;shortTE=F
NW_002994274.1	RepeatMasker	Simple_repeat	672411	672428	0.0	+	.	Tstart=1;Tend=18;ID=(A)n;shortTE=F
NW_002994274.1	RepeatMasker	Unknown	672833	673391	21.3	+	.	Tstart=767;Tend=1300;ID=Unknown-111_rCom;shortTE=F
NW_002994274.1	RepeatMasker	Simple_repeat	674893	674915	5.0	+	.	Tstart=1;Tend=22;ID=(AAAG)n;shortTE=F
NW_002994274.1	RepeatMasker	Simple_repeat	675836	675858	4.5	+	.	Tstart=1;Tend=23;ID=(T)n;shortTE=F
NW_002994274.1	RepeatMasker	Simple_repeat	676165	676197	0.0	+	.	Tstart=1;Tend=33;ID=(AT)n;shortTE=F
NW_002994274.1	RepeatMasker	Unknown	680097	680245	18.4	+	.	Tstart=653;Tend=800;ID=Unknown-178_rCom;shortTE=F
NW_002994274.1	RepeatMasker	Simple_repeat	682698	682728	6.8	+	.	Tstart=1;Tend=31;ID=(ATTATC)n;shortTE=F
NW_002994274.1	RepeatMasker	Simple_repeat	684206	684232	16.9	+	.	Tstart=1;Tend=27;ID=(T)n;shortTE=F
NW_002994274.1	RepeatMasker	Simple_repeat	684499	684537	21.8	+	.	Tstart=1;Tend=38;ID=(TTTCTT)n;shortTE=F
NW_002994274.1	RepeatMasker	Simple_repeat	684805	684830	0.0	+	.	Tstart=1;Tend=26;ID=(A)n;shortTE=F
NW_002994274.1	RepeatMasker	DNA/hAT-Ac	685632	685786	11.8	-	.	Tstart=780;Tend=945;ID=hAT-Ac-7_rCom;shortTE=F
NW_002994274.1	RepeatMasker	Simple_repeat	687215	687234	0.0	+	.	Tstart=1;Tend=21;ID=(ATTT)n;shortTE=F
NW_002994274.1	RepeatMasker	Simple_repeat	688821	688869	26.5	+	.	Tstart=1;Tend=47;ID=(ATGTTT)n;shortTE=F
NW_002994274.1	RepeatMasker	Simple_repeat	689180	689209	3.5	+	.	Tstart=1;Tend=30;ID=(T)n;shortTE=F
NW_002994274.1	RepeatMasker	Unknown	691523	691791	19.4	-	.	Tstart=711;Tend=989;ID=Unknown-75_rCom;shortTE=F
NW_002994274.1	RepeatMasker	Unknown	691791	692260	5.3	+	.	Tstart=51;Tend=520;ID=Unknown-162_rCom;shortTE=F
NW_002994274.1	RepeatMasker	Low_complexity	692424	692482	19.5	+	.	Tstart=1;Tend=61;ID=A-rich;shortTE=F
NW_002994274.1	RepeatMasker	Unknown	694667	694960	13.4	+	.	Tstart=394;Tend=800;ID=Unknown-150_rCom;shortTE=F
NW_002994274.1	RepeatMasker	Unknown	695384	695508	22.6	+	.	Tstart=864;Tend=989;ID=Unknown-75_rCom;shortTE=F
NW_002994274.1	RepeatMasker	Unknown	695705	696033	18.2	-	.	Tstart=803;Tend=1130;ID=Unknown-22_rCom;shortTE=F
NW_002994274.1	RepeatMasker	Low_complexity	696302	696361	23.1	+	.	Tstart=1;Tend=60;ID=A-rich;shortTE=F
NW_002994274.1	RepeatMasker	LTR/Copia	697077	697531	7.2	+	.	Tstart=571;Tend=1063;ID=Copia-64_rCom;shortTE=F
NW_002994274.1	RepeatMasker	DNA/hAT-Ac	697550	698005	7.0	-	.	Tstart=729;Tend=1207;ID=hAT-Ac-3_rCom;shortTE=F
NW_002994274.1	RepeatMasker	Simple_repeat	698079	698113	9.1	+	.	Tstart=1;Tend=38;ID=(ATA)n;shortTE=F
NW_002994274.1	RepeatMasker	Low_complexity	698792	698875	31.2	+	.	Tstart=1;Tend=83;ID=A-rich;shortTE=F
NW_002994274.1	RepeatMasker	Simple_repeat	700252	700280	11.6	+	.	Tstart=1;Tend=29;ID=(T)n;shortTE=F
NW_002994274.1	RepeatMasker	Simple_repeat	701219	701243	13.7	+	.	Tstart=1;Tend=25;ID=(T)n;shortTE=F
NW_002994274.1	RepeatMasker	Simple_repeat	701483	701555	25.1	+	.	Tstart=1;Tend=69;ID=(TTAT)n;shortTE=F
NW_002994274.1	RepeatMasker	Simple_repeat	701836	701884	16.6	+	.	Tstart=1;Tend=50;ID=(AATAA)n;shortTE=F
NW_002994274.1	RepeatMasker	Simple_repeat	702256	702287	0.0	+	.	Tstart=1;Tend=32;ID=(AT)n;shortTE=F
NW_002994274.1	RepeatMasker	Simple_repeat	703775	703800	8.3	+	.	Tstart=1;Tend=26;ID=(A)n;shortTE=F
NW_002994274.1	RepeatMasker	Simple_repeat	711377	711396	0.0	+	.	Tstart=1;Tend=20;ID=(T)n;shortTE=F
NW_002994274.1	RepeatMasker	Simple_repeat	712847	712863	0.0	+	.	Tstart=1;Tend=17;ID=(A)n;shortTE=F
NW_002994274.1	RepeatMasker	Simple_repeat	713628	713652	8.5	+	.	Tstart=1;Tend=25;ID=(TAT)n;shortTE=F
NW_002994274.1	RepeatMasker	Simple_repeat	715338	715371	12.8	+	.	Tstart=1;Tend=37;ID=(TTAGTTT)n;shortTE=F
NW_002994274.1	RepeatMasker	Simple_repeat	715506	715528	0.0	+	.	Tstart=1;Tend=23;ID=(T)n;shortTE=F
NW_002994274.1	RepeatMasker	Simple_repeat	715666	715696	18.2	+	.	Tstart=1;Tend=31;ID=(T)n;shortTE=F
NW_002994274.1	RepeatMasker	Simple_repeat	716039	716101	0.0	+	.	Tstart=1;Tend=63;ID=(TA)n;shortTE=F
NW_002994274.1	RepeatMasker	Simple_repeat	716285	716292	18.8	+	.	Tstart=1;Tend=26;ID=(AATAATA)n;shortTE=F
NW_002994274.1	RepeatMasker	Simple_repeat	716293	716335	15.9	+	.	Tstart=1;Tend=39;ID=(ATA)n;shortTE=F
NW_002994274.1	RepeatMasker	Simple_repeat	716336	716342	18.8	+	.	Tstart=27;Tend=59;ID=(AATAATA)n;shortTE=F
NW_002994274.1	RepeatMasker	Simple_repeat	719683	719712	14.7	+	.	Tstart=1;Tend=30;ID=(A)n;shortTE=F
NW_002994274.1	RepeatMasker	Simple_repeat	726966	726982	0.0	+	.	Tstart=1;Tend=17;ID=(GAT)n;shortTE=F
NW_002994274.1	RepeatMasker	Low_complexity	727315	727356	19.0	+	.	Tstart=1;Tend=39;ID=A-rich;shortTE=F
NW_002994274.1	RepeatMasker	Simple_repeat	730134	730173	20.9	+	.	Tstart=1;Tend=42;ID=(CCCTCT)n;shortTE=F
NW_002994274.1	RepeatMasker	Simple_repeat	732116	732149	24.9	+	.	Tstart=1;Tend=34;ID=(TT)n;shortTE=F
NW_002994274.1	RepeatMasker	Simple_repeat	732523	732559	19.6	+	.	Tstart=1;Tend=39;ID=(CTT)n;shortTE=F
NW_002994274.1	RepeatMasker	Simple_repeat	732857	732961	16.1	+	.	Tstart=1;Tend=109;ID=(TATTAA)n;shortTE=F
NW_002994274.1	RepeatMasker	Simple_repeat	733117	733133	0.0	+	.	Tstart=1;Tend=17;ID=(T)n;shortTE=F
NW_002994274.1	RepeatMasker	Simple_repeat	733728	733794	19.0	+	.	Tstart=1;Tend=67;ID=(GAGAGAAC)n;shortTE=F
NW_002994274.1	RepeatMasker	Simple_repeat	734697	734744	24.8	+	.	Tstart=1;Tend=49;ID=(TA)n;shortTE=F
NW_002994274.1	RepeatMasker	Low_complexity	734750	734827	28.8	+	.	Tstart=1;Tend=72;ID=A-rich;shortTE=F
NW_002994274.1	RepeatMasker	Simple_repeat	735390	735408	0.0	+	.	Tstart=1;Tend=19;ID=(TA)n;shortTE=F
NW_002994274.1	RepeatMasker	Unknown	735409	735466	15.5	+	.	Tstart=11713;Tend=11771;ID=Unknown-99_rCom;shortTE=T
NW_002994274.1	RepeatMasker	Unknown	735608	736788	4.9	+	.	Tstart=883;Tend=2103;ID=Unknown-138_rCom;shortTE=F
NW_002994274.1	RepeatMasker	LINE/L1	736787	738269	3.4	+	.	Tstart=1013;Tend=2638;ID=L1-9_rCom;shortTE=F
NW_002994274.1	RepeatMasker	LTR/Gypsy	737641	738441	3.5	+	.	Tstart=6;Tend=840;ID=Gypsy-36_rCom;shortTE=F
NW_002994274.1	RepeatMasker	LINE/Jockey	738429	738829	2.2	-	.	Tstart=53;Tend=482;ID=Jockey-1_rCom;shortTE=F
NW_002994274.1	RepeatMasker	LTR/Gypsy	738651	739109	2.4	-	.	Tstart=3056;Tend=3526;ID=Gypsy-34_rCom;shortTE=F
NW_002994274.1	RepeatMasker	LINE/L1	738907	739007	18.3	-	.	Tstart=1424;Tend=2207;ID=L1-22_rCom;shortTE=F
NW_002994274.1	RepeatMasker	LINE/L1	739008	739912	16.3	+	.	Tstart=573;Tend=1491;ID=L1-8_rCom;shortTE=F
NW_002994274.1	RepeatMasker	LTR/Gypsy	739110	741252	5.3	-	.	Tstart=600;Tend=2948;ID=Gypsy-34_rCom;shortTE=F
NW_002994274.1	RepeatMasker	LINE/L1	739913	739952	18.3	-	.	Tstart=1095;Tend=1423;ID=L1-22_rCom;shortTE=T
NW_002994274.1	RepeatMasker	LTR/Gypsy	741284	741982	5.2	+	.	Tstart=1014;Tend=1728;ID=Gypsy-36_rCom;shortTE=F
NW_002994274.1	RepeatMasker	LTR/Gypsy	742057	742253	31.6	-	.	Tstart=2615;Tend=2811;ID=Gypsy-2_rCom;shortTE=F
NW_002994274.1	RepeatMasker	Simple_repeat	743033	743066	24.1	+	.	Tstart=1;Tend=34;ID=(ATTTTG)n;shortTE=F
NW_002994274.1	RepeatMasker	LTR/Copia	744111	744269	16.9	+	.	Tstart=6520;Tend=6688;ID=Copia-64_rCom;shortTE=F
NW_002994274.1	RepeatMasker	LTR/Gypsy	744239	744274	11.1	-	.	Tstart=499;Tend=534;ID=Gypsy-2_rCom;shortTE=T
NW_002994274.1	RepeatMasker	Unknown	744261	745569	3.7	+	.	Tstart=883;Tend=2218;ID=Unknown-138_rCom;shortTE=F
NW_002994274.1	RepeatMasker	Simple_repeat	747574	747631	30.3	+	.	Tstart=1;Tend=58;ID=(TGATTC)n;shortTE=F
NW_002994274.1	RepeatMasker	LTR	748449	748879	30.0	+	.	Tstart=5034;Tend=5464;ID=LTR_rCom;shortTE=F
NW_002994274.1	RepeatMasker	LTR/Caulimovirus	749332	751053	15.8	+	.	Tstart=9;Tend=1692;ID=Caulimovirus-1_rCom;shortTE=F
NW_002994274.1	RepeatMasker	LTR/Gypsy	751045	753325	4.0	+	.	Tstart=600;Tend=2948;ID=Gypsy-34_rCom;shortTE=F
NW_002994274.1	RepeatMasker	LINE/L1	752517	753111	12.6	-	.	Tstart=199;Tend=1491;ID=L1-8_rCom;shortTE=F
NW_002994274.1	RepeatMasker	LINE/L1	753112	753467	14.2	+	.	Tstart=1777;Tend=2142;ID=L1-22_rCom;shortTE=F
NW_002994274.1	RepeatMasker	LTR/Gypsy	753326	753792	2.4	+	.	Tstart=3056;Tend=3526;ID=Gypsy-34_rCom;shortTE=F
NW_002994274.1	RepeatMasker	LINE/Jockey	753613	754086	1.5	+	.	Tstart=53;Tend=554;ID=Jockey-1_rCom;shortTE=F
NW_002994274.1	RepeatMasker	LINE/L1	753793	753849	12.6	-	.	Tstart=71;Tend=198;ID=L1-8_rCom;shortTE=T
NW_002994274.1	RepeatMasker	LTR/Caulimovirus	754082	754322	17.5	+	.	Tstart=1679;Tend=1949;ID=Caulimovirus-1_rCom;shortTE=F
NW_002994274.1	RepeatMasker	Simple_repeat	754323	754356	6.1	+	.	Tstart=1;Tend=34;ID=(AAAGAA)n;shortTE=F
NW_002994274.1	RepeatMasker	Unknown	754357	754937	12.4	-	.	Tstart=704;Tend=1323;ID=Unknown-14_rCom;shortTE=F
NW_002994274.1	RepeatMasker	Unknown	754943	756083	8.9	-	.	Tstart=1272;Tend=2473;ID=Unknown-105_rCom;shortTE=F
NW_002994274.1	RepeatMasker	Low_complexity	757115	757164	26.9	+	.	Tstart=1;Tend=50;ID=A-rich;shortTE=F
NW_002994274.1	RepeatMasker	Simple_repeat	757300	757325	8.1	+	.	Tstart=1;Tend=27;ID=(TTTC)n;shortTE=F
NW_002994274.1	RepeatMasker	Simple_repeat	758176	758211	8.9	+	.	Tstart=1;Tend=37;ID=(TTTTCTT)n;shortTE=F
NW_002994274.1	RepeatMasker	DNA/hAT-Ac	758441	758618	21.5	-	.	Tstart=1290;Tend=1481;ID=hAT-Ac-9_rCom;shortTE=F
NW_002994274.1	RepeatMasker	Unknown	758460	758622	11.0	+	.	Tstart=896;Tend=1063;ID=Unknown-76_rCom;shortTE=F
NW_002994274.1	RepeatMasker	Simple_repeat	759220	759278	11.4	+	.	Tstart=1;Tend=54;ID=(TAAT)n;shortTE=F
NW_002994274.1	RepeatMasker	LTR/Gypsy	759376	759493	16.6	-	.	Tstart=745;Tend=855;ID=Gypsy-27_rCom;shortTE=F
NW_002994274.1	RepeatMasker	Simple_repeat	759674	759735	15.7	+	.	Tstart=1;Tend=65;ID=(ATTAAG)n;shortTE=F
NW_002994274.1	RepeatMasker	Unknown	760389	760721	13.3	-	.	Tstart=977;Tend=1338;ID=Unknown-76_rCom;shortTE=F
NW_002994274.1	RepeatMasker	Simple_repeat	761242	761268	0.0	+	.	Tstart=1;Tend=27;ID=(CT)n;shortTE=F
NW_002994274.1	RepeatMasker	Simple_repeat	762897	762940	32.7	+	.	Tstart=1;Tend=44;ID=(AAC)n;shortTE=F
NW_002994274.1	RepeatMasker	Simple_repeat	768764	768805	25.9	+	.	Tstart=1;Tend=42;ID=(TTT)n;shortTE=F
NW_002994274.1	RepeatMasker	Simple_repeat	769046	769077	3.2	+	.	Tstart=1;Tend=32;ID=(CTT)n;shortTE=F
NW_002994274.1	RepeatMasker	Simple_repeat	769258	769322	23.6	+	.	Tstart=1;Tend=65;ID=(T)n;shortTE=F
NW_002994274.1	RepeatMasker	Simple_repeat	774886	774904	0.0	+	.	Tstart=1;Tend=19;ID=(T)n;shortTE=F
NW_002994274.1	RepeatMasker	Unknown	775026	775348	18.1	+	.	Tstart=779;Tend=1143;ID=Unknown-77_rCom;shortTE=F
NW_002994274.1	RepeatMasker	Simple_repeat	776572	776593	4.7	+	.	Tstart=1;Tend=23;ID=(ATA)n;shortTE=F
NW_002994274.1	RepeatMasker	Simple_repeat	776593	776631	18.6	+	.	Tstart=1;Tend=39;ID=(TTTATTT)n;shortTE=F
NW_002994274.1	RepeatMasker	Unknown	782857	783434	13.3	+	.	Tstart=1280;Tend=1815;ID=Unknown-71_rCom;shortTE=F
NW_002994274.1	RepeatMasker	LINE/L1	783296	784243	18.5	+	.	Tstart=1729;Tend=2670;ID=L1-22_rCom;shortTE=F
NW_002994274.1	RepeatMasker	Simple_repeat	784476	784541	27.2	+	.	Tstart=1;Tend=70;ID=(TAT)n;shortTE=F
NW_002994274.1	RepeatMasker	Simple_repeat	784671	784706	16.6	+	.	Tstart=1;Tend=36;ID=(TTTTTA)n;shortTE=F
NW_002994274.1	RepeatMasker	Simple_repeat	785700	785749	11.7	+	.	Tstart=1;Tend=49;ID=(ATTTGAA)n;shortTE=F
NW_002994274.1	RepeatMasker	Simple_repeat	785817	785838	9.8	+	.	Tstart=1;Tend=22;ID=(A)n;shortTE=F
NW_002994274.1	RepeatMasker	Low_complexity	785940	786016	22.0	+	.	Tstart=1;Tend=74;ID=A-rich;shortTE=F
NW_002994274.1	RepeatMasker	Simple_repeat	787006	787059	13.0	+	.	Tstart=1;Tend=56;ID=(ATGTTTGC)n;shortTE=F
NW_002994274.1	RepeatMasker	Simple_repeat	793577	793607	3.3	+	.	Tstart=1;Tend=31;ID=(TGGTC)n;shortTE=F
NW_002994274.1	RepeatMasker	Simple_repeat	793675	793691	0.0	+	.	Tstart=1;Tend=17;ID=(T)n;shortTE=F
NW_002994274.1	RepeatMasker	Simple_repeat	793786	793817	3.2	+	.	Tstart=1;Tend=32;ID=(TTTTTTC)n;shortTE=F
NW_002994274.1	RepeatMasker	Simple_repeat	794635	794665	11.2	+	.	Tstart=1;Tend=31;ID=(AATA)n;shortTE=F
NW_002994274.1	RepeatMasker	Simple_repeat	794734	794764	14.2	+	.	Tstart=1;Tend=32;ID=(TTTAT)n;shortTE=F
NW_002994274.1	RepeatMasker	Low_complexity	794913	794940	16.2	+	.	Tstart=1;Tend=28;ID=A-rich;shortTE=F
NW_002994274.1	RepeatMasker	Unknown	797640	797767	10.6	+	.	Tstart=1797;Tend=1921;ID=Unknown-120_rCom;shortTE=F
NW_002994274.1	RepeatMasker	Simple_repeat	797768	797807	0.0	+	.	Tstart=1;Tend=42;ID=(TAA)n;shortTE=F
NW_002994274.1	RepeatMasker	Unknown	797808	798119	10.6	+	.	Tstart=1922;Tend=2278;ID=Unknown-120_rCom;shortTE=F
NW_002994274.1	RepeatMasker	Simple_repeat	800880	800941	26.0	+	.	Tstart=1;Tend=62;ID=(ATT)n;shortTE=F
NW_002994274.1	RepeatMasker	Simple_repeat	801177	801221	26.5	+	.	Tstart=1;Tend=45;ID=(AATAA)n;shortTE=F
NW_002994274.1	RepeatMasker	Simple_repeat	802003	802099	23.2	+	.	Tstart=1;Tend=98;ID=(TA)n;shortTE=F
NW_002994274.1	RepeatMasker	Simple_repeat	802552	802605	16.1	+	.	Tstart=1;Tend=53;ID=(TTTA)n;shortTE=F
NW_002994274.1	RepeatMasker	Low_complexity	804972	805029	27.6	+	.	Tstart=1;Tend=58;ID=A-rich;shortTE=F
NW_002994274.1	RepeatMasker	DNA/hAT-Ac	808915	809123	10.2	+	.	Tstart=723;Tend=913;ID=hAT-Ac-7_rCom;shortTE=F
NW_002994274.1	RepeatMasker	Unknown	810411	810899	22.6	+	.	Tstart=765;Tend=1300;ID=Unknown-111_rCom;shortTE=F
NW_002994274.1	RepeatMasker	Simple_repeat	813619	813657	15.7	+	.	Tstart=1;Tend=38;ID=(CAAGT)n;shortTE=F
NW_002994274.1	RepeatMasker	Simple_repeat	813689	813710	9.7	+	.	Tstart=1;Tend=22;ID=(ATC)n;shortTE=F
NW_002994274.1	RepeatMasker	Simple_repeat	813711	813719	24.1	+	.	Tstart=4;Tend=34;ID=(AACATC)n;shortTE=F
NW_002994274.1	RepeatMasker	Simple_repeat	813789	813827	12.4	+	.	Tstart=1;Tend=37;ID=(AT)n;shortTE=F
NW_002994274.1	RepeatMasker	Simple_repeat	814024	814062	14.3	+	.	Tstart=1;Tend=43;ID=(TA)n;shortTE=F
NW_002994274.1	RepeatMasker	Simple_repeat	814090	814112	0.0	+	.	Tstart=1;Tend=23;ID=(GA)n;shortTE=F
NW_002994274.1	RepeatMasker	Simple_repeat	814194	814231	15.8	+	.	Tstart=1;Tend=37;ID=(TTTCTTT)n;shortTE=F
NW_002994274.1	RepeatMasker	Simple_repeat	814782	814813	13.7	+	.	Tstart=1;Tend=32;ID=(T)n;shortTE=F
NW_002994274.1	RepeatMasker	Simple_repeat	814860	814891	21.6	+	.	Tstart=1;Tend=32;ID=(TCTTTT)n;shortTE=F
NW_002994274.1	RepeatMasker	Simple_repeat	814984	815024	8.6	+	.	Tstart=1;Tend=39;ID=(ATAAA)n;shortTE=F
NW_002994274.1	RepeatMasker	Simple_repeat	815325	815380	15.5	+	.	Tstart=1;Tend=56;ID=(TTTA)n;shortTE=F
NW_002994274.1	RepeatMasker	Simple_repeat	815503	815536	20.2	+	.	Tstart=1;Tend=35;ID=(AAGTAA)n;shortTE=F
NW_002994274.1	RepeatMasker	Simple_repeat	818739	818772	14.6	+	.	Tstart=1;Tend=32;ID=(TTTAA)n;shortTE=F
NW_002994274.1	RepeatMasker	Simple_repeat	818800	818836	17.0	+	.	Tstart=1;Tend=35;ID=(AATAA)n;shortTE=F
NW_002994274.1	RepeatMasker	Simple_repeat	818891	818909	5.5	+	.	Tstart=1;Tend=19;ID=(A)n;shortTE=F
NW_002994274.1	RepeatMasker	Simple_repeat	821176	821210	14.1	+	.	Tstart=1;Tend=33;ID=(TTTA)n;shortTE=F
NW_002994274.1	RepeatMasker	Simple_repeat	821883	821951	15.7	+	.	Tstart=1;Tend=69;ID=(GTTTT)n;shortTE=F
NW_002994274.1	RepeatMasker	Simple_repeat	821982	822004	0.0	+	.	Tstart=1;Tend=23;ID=(A)n;shortTE=F
NW_002994274.1	RepeatMasker	Simple_repeat	823813	823852	13.8	+	.	Tstart=1;Tend=40;ID=(T)n;shortTE=F
NW_002994274.1	RepeatMasker	Simple_repeat	826519	826572	18.0	+	.	Tstart=1;Tend=54;ID=(AT)n;shortTE=F
NW_002994274.1	RepeatMasker	Simple_repeat	826671	826758	19.2	+	.	Tstart=1;Tend=85;ID=(TTATAT)n;shortTE=F
NW_002994274.1	RepeatMasker	Simple_repeat	826901	826969	25.4	+	.	Tstart=1;Tend=71;ID=(ATAA)n;shortTE=F
NW_002994274.1	RepeatMasker	Simple_repeat	827529	827552	8.9	+	.	Tstart=1;Tend=24;ID=(T)n;shortTE=F
NW_002994274.1	RepeatMasker	Simple_repeat	827832	827868	2.8	+	.	Tstart=1;Tend=38;ID=(AT)n;shortTE=F
NW_002994274.1	RepeatMasker	Low_complexity	827886	827972	27.0	+	.	Tstart=1;Tend=84;ID=A-rich;shortTE=F
NW_002994274.1	RepeatMasker	Simple_repeat	828497	828519	0.0	+	.	Tstart=1;Tend=23;ID=(ATT)n;shortTE=F
NW_002994274.1	RepeatMasker	Simple_repeat	829144	829170	0.0	+	.	Tstart=1;Tend=27;ID=(TA)n;shortTE=F
NW_002994274.1	RepeatMasker	Simple_repeat	829869	829931	21.6	+	.	Tstart=1;Tend=63;ID=(TA)n;shortTE=F
NW_002994274.1	RepeatMasker	Simple_repeat	830058	830092	6.8	+	.	Tstart=1;Tend=34;ID=(AATTTT)n;shortTE=F
NW_002994274.1	RepeatMasker	Simple_repeat	830451	830492	11.4	+	.	Tstart=1;Tend=41;ID=(TCTTATT)n;shortTE=F
NW_002994274.1	RepeatMasker	Simple_repeat	830671	830720	21.5	+	.	Tstart=1;Tend=51;ID=(AT)n;shortTE=F
NW_002994274.1	RepeatMasker	Simple_repeat	830876	830936	0.0	+	.	Tstart=1;Tend=61;ID=(AT)n;shortTE=F
NW_002994274.1	RepeatMasker	Low_complexity	831142	831188	13.2	+	.	Tstart=1;Tend=45;ID=A-rich;shortTE=F
NW_002994274.1	RepeatMasker	Simple_repeat	831231	831260	8.1	+	.	Tstart=1;Tend=28;ID=(TATCA)n;shortTE=F
NW_002994274.1	RepeatMasker	Simple_repeat	833290	833320	6.8	+	.	Tstart=1;Tend=31;ID=(T)n;shortTE=F
NW_002994274.1	RepeatMasker	Simple_repeat	836164	836200	9.2	+	.	Tstart=1;Tend=38;ID=(TCT)n;shortTE=F
NW_002994274.1	RepeatMasker	Simple_repeat	839017	839038	0.0	+	.	Tstart=1;Tend=22;ID=(AACT)n;shortTE=F
NW_002994274.1	RepeatMasker	Simple_repeat	841429	841477	2.1	+	.	Tstart=1;Tend=49;ID=(TA)n;shortTE=F
NW_002994274.1	RepeatMasker	Unknown	841478	841751	7.3	-	.	Tstart=11458;Tend=11733;ID=Unknown-99_rCom;shortTE=F
NW_002994274.1	RepeatMasker	Simple_repeat	842008	842041	20.2	+	.	Tstart=1;Tend=34;ID=(ATC)n;shortTE=F
NW_002994274.1	RepeatMasker	LTR/Copia	843559	844050	8.9	-	.	Tstart=817;Tend=1309;ID=Copia-103_rCom;shortTE=F
NW_002994274.1	RepeatMasker	LINE/L1	845622	845905	18.1	-	.	Tstart=779;Tend=1102;ID=L1-15_rCom;shortTE=F
NW_002994274.1	RepeatMasker	Simple_repeat	846431	846479	25.0	+	.	Tstart=1;Tend=49;ID=(TTTTTAT)n;shortTE=F
NW_002994274.1	RepeatMasker	Low_complexity	846569	846612	24.0	+	.	Tstart=1;Tend=45;ID=A-rich;shortTE=F
NW_002994274.1	RepeatMasker	Low_complexity	849045	849079	19.6	+	.	Tstart=1;Tend=35;ID=GA-rich;shortTE=F
NW_002994274.1	RepeatMasker	Simple_repeat	851098	851193	33.7	+	.	Tstart=1;Tend=96;ID=(CT)n;shortTE=F
NW_002994274.1	RepeatMasker	Simple_repeat	851248	851293	0.0	+	.	Tstart=1;Tend=47;ID=(TA)n;shortTE=F
NW_002994274.1	RepeatMasker	Simple_repeat	851507	851529	9.3	+	.	Tstart=1;Tend=23;ID=(AAAG)n;shortTE=F
NW_002994274.1	RepeatMasker	Simple_repeat	853528	853587	27.4	+	.	Tstart=1;Tend=60;ID=(AGCGGA)n;shortTE=F
NW_002994274.1	RepeatMasker	Simple_repeat	853787	853819	9.8	+	.	Tstart=1;Tend=33;ID=(T)n;shortTE=F
NW_002994274.1	RepeatMasker	Simple_repeat	853840	853864	13.2	+	.	Tstart=1;Tend=25;ID=(A)n;shortTE=F
NW_002994274.1	RepeatMasker	Simple_repeat	854040	854120	15.9	+	.	Tstart=1;Tend=81;ID=(TTCAATT)n;shortTE=F
NW_002994274.1	RepeatMasker	Simple_repeat	854136	854167	3.2	+	.	Tstart=1;Tend=32;ID=(TA)n;shortTE=F
NW_002994274.1	RepeatMasker	Low_complexity	859064	859092	15.5	+	.	Tstart=1;Tend=30;ID=A-rich;shortTE=F
NW_002994274.1	RepeatMasker	Simple_repeat	859612	859654	14.8	+	.	Tstart=1;Tend=41;ID=(ATT)n;shortTE=F
NW_002994274.1	RepeatMasker	Simple_repeat	861309	861344	8.7	+	.	Tstart=1;Tend=36;ID=(T)n;shortTE=F
NW_002994274.1	RepeatMasker	Simple_repeat	862403	862444	17.6	+	.	Tstart=1;Tend=40;ID=(TATT)n;shortTE=F
NW_002994274.1	RepeatMasker	LINE/L1	862947	863272	17.6	+	.	Tstart=794;Tend=1109;ID=L1-15_rCom;shortTE=F
NW_002994274.1	RepeatMasker	Simple_repeat	863597	863626	7.5	+	.	Tstart=1;Tend=30;ID=(GAAAA)n;shortTE=F
NW_002994274.1	RepeatMasker	LTR/Copia	864943	866574	32.0	-	.	Tstart=3584;Tend=5212;ID=Copia-29_rCom;shortTE=F
NW_002994274.1	RepeatMasker	LINE/Jockey	866598	867063	1.7	-	.	Tstart=53;Tend=547;ID=Jockey-1_rCom;shortTE=F
NW_002994274.1	RepeatMasker	LTR/Gypsy	866885	867348	1.7	-	.	Tstart=3056;Tend=3526;ID=Gypsy-34_rCom;shortTE=F
NW_002994274.1	RepeatMasker	LINE/L1	867207	867562	13.1	-	.	Tstart=1777;Tend=2142;ID=L1-22_rCom;shortTE=F
NW_002994274.1	RepeatMasker	LINE/L1	867247	868157	11.6	+	.	Tstart=573;Tend=1491;ID=L1-8_rCom;shortTE=F
NW_002994274.1	RepeatMasker	LTR/Gypsy	867349	869507	4.5	-	.	Tstart=600;Tend=2948;ID=Gypsy-34_rCom;shortTE=F
NW_002994274.1	RepeatMasker	LTR/Copia	869512	869911	29.3	-	.	Tstart=3389;Tend=3983;ID=Copia-29_rCom;shortTE=F
NW_002994274.1	RepeatMasker	LTR/Copia	870195	870950	28.7	-	.	Tstart=2582;Tend=3335;ID=Copia-29_rCom;shortTE=F
NW_002994274.1	RepeatMasker	LTR/Copia	871123	871452	30.7	-	.	Tstart=2089;Tend=2418;ID=Copia-29_rCom;shortTE=F
NW_002994274.1	RepeatMasker	LTR/Copia	871420	871466	17.0	-	.	Tstart=2001;Tend=2047;ID=Copia-7_rCom;shortTE=T
NW_002994274.1	RepeatMasker	LTR/Copia	871735	871814	26.2	-	.	Tstart=1691;Tend=1770;ID=Copia-29_rCom;shortTE=T
NW_002994274.1	RepeatMasker	LTR/Copia	872098	872639	29.8	-	.	Tstart=866;Tend=1377;ID=Copia-29_rCom;shortTE=F
NW_002994274.1	RepeatMasker	Simple_repeat	873897	873927	0.0	+	.	Tstart=1;Tend=31;ID=(TA)n;shortTE=F
NW_002994274.1	RepeatMasker	Simple_repeat	873945	873963	5.6	+	.	Tstart=1;Tend=19;ID=(A)n;shortTE=F
NW_002994274.1	RepeatMasker	Simple_repeat	874305	874327	30.3	+	.	Tstart=1;Tend=85;ID=(TTTC)n;shortTE=F
NW_002994274.1	RepeatMasker	Simple_repeat	874328	874391	28.7	+	.	Tstart=1;Tend=67;ID=(TCTCTC)n;shortTE=F
NW_002994274.1	RepeatMasker	Low_complexity	878192	878239	21.6	+	.	Tstart=1;Tend=51;ID=A-rich;shortTE=F
NW_002994274.1	RepeatMasker	Simple_repeat	878813	878848	20.1	+	.	Tstart=1;Tend=35;ID=(TTTCT)n;shortTE=F
NW_002994274.1	RepeatMasker	Low_complexity	878920	878973	26.8	+	.	Tstart=1;Tend=55;ID=GA-rich;shortTE=F
NW_002994274.1	RepeatMasker	Simple_repeat	878980	879003	0.0	+	.	Tstart=1;Tend=23;ID=(TTA)n;shortTE=F
NW_002994274.1	RepeatMasker	Simple_repeat	879451	879530	28.3	+	.	Tstart=1;Tend=80;ID=(TTTATT)n;shortTE=F
NW_002994274.1	RepeatMasker	Simple_repeat	880206	880227	4.8	+	.	Tstart=1;Tend=22;ID=(A)n;shortTE=F
NW_002994274.1	RepeatMasker	Simple_repeat	881590	881616	16.9	+	.	Tstart=1;Tend=27;ID=(TA)n;shortTE=F
NW_002994274.1	RepeatMasker	Simple_repeat	881797	881814	0.0	+	.	Tstart=1;Tend=18;ID=(TTA)n;shortTE=F
NW_002994274.1	RepeatMasker	Simple_repeat	882006	882029	13.7	+	.	Tstart=1;Tend=24;ID=(T)n;shortTE=F
NW_002994274.1	RepeatMasker	Simple_repeat	882059	882129	21.2	+	.	Tstart=1;Tend=66;ID=(ATT)n;shortTE=F
NW_002994274.1	RepeatMasker	Simple_repeat	882603	882627	0.0	+	.	Tstart=1;Tend=25;ID=(TC)n;shortTE=F
NW_002994274.1	RepeatMasker	Simple_repeat	882628	882649	0.0	+	.	Tstart=1;Tend=22;ID=(AT)n;shortTE=F
NW_002994274.1	RepeatMasker	Simple_repeat	883997	884026	14.7	+	.	Tstart=1;Tend=30;ID=(T)n;shortTE=F
NW_002994274.1	RepeatMasker	Low_complexity	884953	884994	14.4	+	.	Tstart=1;Tend=40;ID=A-rich;shortTE=F
NW_002994274.1	RepeatMasker	Low_complexity	885083	885170	19.5	+	.	Tstart=1;Tend=89;ID=A-rich;shortTE=F
NW_002994274.1	RepeatMasker	Simple_repeat	885328	885376	19.4	+	.	Tstart=1;Tend=49;ID=(TTTATT)n;shortTE=F
NW_002994274.1	RepeatMasker	Simple_repeat	885464	885493	10.7	+	.	Tstart=1;Tend=30;ID=(T)n;shortTE=F
NW_002994274.1	RepeatMasker	Simple_repeat	886155	886179	4.5	+	.	Tstart=1;Tend=24;ID=(CTT)n;shortTE=F
NW_002994274.1	RepeatMasker	Unknown	886439	887206	17.2	+	.	Tstart=900;Tend=1686;ID=Unknown-138_rCom;shortTE=F
NW_002994274.1	RepeatMasker	LTR/Unknown	886749	887393	16.2	-	.	Tstart=563;Tend=1229;ID=LTR-Unknown-11_rCom;shortTE=F
NW_002994274.1	RepeatMasker	LINE/L1	887687	887950	15.3	+	.	Tstart=742;Tend=1020;ID=L1-9_rCom;shortTE=F
NW_002994274.1	RepeatMasker	Simple_repeat	891427	891457	18.2	+	.	Tstart=1;Tend=31;ID=(ATTT)n;shortTE=F
NW_002994274.1	RepeatMasker	Simple_repeat	894975	894995	4.9	+	.	Tstart=1;Tend=21;ID=(GAA)n;shortTE=F
NW_002994274.1	RepeatMasker	Simple_repeat	897052	897072	4.9	+	.	Tstart=1;Tend=21;ID=(TAAT)n;shortTE=F
NW_002994274.1	RepeatMasker	LINE/L1	897252	897483	19.3	+	.	Tstart=9772;Tend=9992;ID=L1-17_rCom;shortTE=F
NW_002994274.1	RepeatMasker	LINE/L1	897451	897725	16.9	-	.	Tstart=9772;Tend=10067;ID=L1-17_rCom;shortTE=F
NW_002994274.1	RepeatMasker	Simple_repeat	897727	897765	17.2	+	.	Tstart=1;Tend=42;ID=(AT)n;shortTE=F
NW_002994274.1	RepeatMasker	Unknown	898124	898534	15.1	-	.	Tstart=682;Tend=1106;ID=Unknown-190_rCom;shortTE=F
NW_002994274.1	RepeatMasker	Unknown	899059	899173	15.7	-	.	Tstart=838;Tend=940;ID=Unknown-187_rCom;shortTE=F
NW_002994274.1	RepeatMasker	Low_complexity	899823	899902	24.6	+	.	Tstart=1;Tend=78;ID=A-rich;shortTE=F
NW_002994274.1	RepeatMasker	Simple_repeat	900734	900786	22.3	+	.	Tstart=1;Tend=51;ID=(AATA)n;shortTE=F
NW_002994274.1	RepeatMasker	Low_complexity	901392	901435	16.9	+	.	Tstart=1;Tend=44;ID=GA-rich;shortTE=F
NW_002994274.1	RepeatMasker	Simple_repeat	901757	901800	13.1	+	.	Tstart=1;Tend=45;ID=(ATTTTA)n;shortTE=F
NW_002994274.1	RepeatMasker	Simple_repeat	902262	902284	0.0	+	.	Tstart=1;Tend=23;ID=(TA)n;shortTE=F
NW_002994274.1	RepeatMasker	Low_complexity	905212	905256	12.6	+	.	Tstart=1;Tend=45;ID=A-rich;shortTE=F
NW_002994274.1	RepeatMasker	Unknown	905528	905932	15.1	+	.	Tstart=760;Tend=1176;ID=Unknown-78_rCom;shortTE=F
NW_002994274.1	RepeatMasker	DNA/hAT-Ac	906970	907173	16.0	+	.	Tstart=757;Tend=945;ID=hAT-Ac-7_rCom;shortTE=F
NW_002994274.1	RepeatMasker	Simple_repeat	907959	907993	13.2	+	.	Tstart=1;Tend=35;ID=(TTCTT)n;shortTE=F
NW_002994274.1	RepeatMasker	LTR/Copia	908508	909731	29.2	-	.	Tstart=2723;Tend=5018;ID=Copia-11_rCom;shortTE=F
NW_002994274.1	RepeatMasker	Simple_repeat	912034	912057	14.4	+	.	Tstart=1;Tend=24;ID=(CTTC)n;shortTE=F
NW_002994274.1	RepeatMasker	LTR/Copia	912727	912953	32.7	-	.	Tstart=742;Tend=968;ID=Copia-11_rCom;shortTE=F
NW_002994274.1	RepeatMasker	Simple_repeat	913597	913623	0.0	+	.	Tstart=1;Tend=27;ID=(TTGTTC)n;shortTE=F
NW_002994274.1	RepeatMasker	Unknown	914487	915454	8.3	+	.	Tstart=52;Tend=1030;ID=Unknown-199_rCom;shortTE=F
NW_002994274.1	RepeatMasker	DNA/hAT-Ac	915491	916613	7.4	-	.	Tstart=1569;Tend=1757;ID=hAT-Ac-9_rCom;shortTE=F;TEgroup=NW_002994274.1|DNA/hAT-Ac|hAT-Ac-9_rCom|1
NW_002994274.1	RepeatMasker	Unknown	916280	916725	17.7	+	.	Tstart=16;Tend=491;ID=Unknown-147_rCom;shortTE=F
NW_002994274.1	RepeatMasker	Low_complexity	916831	916926	23.1	+	.	Tstart=1;Tend=93;ID=A-rich;shortTE=F
NW_002994274.1	RepeatMasker	LTR/Gypsy	919581	919924	14.5	+	.	Tstart=421;Tend=586;ID=Gypsy-48_rCom;shortTE=F;TEgroup=NW_002994274.1|LTR/Gypsy|Gypsy-48_rCom|1
NW_002994274.1	RepeatMasker	Simple_repeat	920137	920163	16.9	+	.	Tstart=1;Tend=27;ID=(TTAC)n;shortTE=F
NW_002994274.1	RepeatMasker	Low_complexity	921403	921445	28.4	+	.	Tstart=1;Tend=43;ID=A-rich;shortTE=F
NW_002994274.1	RepeatMasker	Simple_repeat	921659	921703	9.9	+	.	Tstart=1;Tend=45;ID=(TTAAATT)n;shortTE=F
NW_002994274.1	RepeatMasker	Low_complexity	921798	921838	15.0	+	.	Tstart=1;Tend=40;ID=A-rich;shortTE=F
NW_002994274.1	RepeatMasker	DNA/hAT-Ac	922918	923121	16.6	+	.	Tstart=757;Tend=945;ID=hAT-Ac-7_rCom;shortTE=F
NW_002994274.1	RepeatMasker	Simple_repeat	923920	923954	13.2	+	.	Tstart=1;Tend=35;ID=(TTCTT)n;shortTE=F
NW_002994274.1	RepeatMasker	Simple_repeat	924484	924510	0.0	+	.	Tstart=1;Tend=27;ID=(TTGTTC)n;shortTE=F
NW_002994274.1	RepeatMasker	Unknown	925369	926523	7.1	+	.	Tstart=52;Tend=1261;ID=Unknown-199_rCom;shortTE=F
NW_002994274.1	RepeatMasker	Unknown	926523	926902	16.5	-	.	Tstart=14;Tend=391;ID=Unknown-23_rCom;shortTE=F
NW_002994274.1	RepeatMasker	DNA/hAT-Ac	926584	927829	9.0	-	.	Tstart=429;Tend=1764;ID=hAT-Ac-9_rCom;shortTE=F
NW_002994274.1	RepeatMasker	Unknown	927499	927938	14.8	+	.	Tstart=16;Tend=491;ID=Unknown-147_rCom;shortTE=F
NW_002994274.1	RepeatMasker	Low_complexity	928044	928139	23.1	+	.	Tstart=1;Tend=93;ID=A-rich;shortTE=F
NW_002994274.1	RepeatMasker	LTR/Gypsy	929799	930142	13.2	+	.	Tstart=421;Tend=586;ID=Gypsy-48_rCom;shortTE=F;TEgroup=NW_002994274.1|LTR/Gypsy|Gypsy-48_rCom|2
NW_002994274.1	RepeatMasker	Simple_repeat	930352	930378	16.9	+	.	Tstart=1;Tend=27;ID=(TTAC)n;shortTE=F
NW_002994274.1	RepeatMasker	Simple_repeat	935990	936024	20.8	+	.	Tstart=1;Tend=34;ID=(TATAGA)n;shortTE=F
NW_002994274.1	RepeatMasker	Low_complexity	938184	938223	12.7	+	.	Tstart=1;Tend=37;ID=A-rich;shortTE=F
NW_002994274.1	RepeatMasker	Low_complexity	944580	944611	11.6	+	.	Tstart=1;Tend=30;ID=A-rich;shortTE=F
NW_002994274.1	RepeatMasker	Simple_repeat	945050	945094	21.7	+	.	Tstart=1;Tend=44;ID=(TTTATT)n;shortTE=F
NW_002994274.1	RepeatMasker	Simple_repeat	945835	945857	4.5	+	.	Tstart=1;Tend=24;ID=(CTTT)n;shortTE=F
NW_002994274.1	RepeatMasker	Low_complexity	946613	946659	25.0	+	.	Tstart=1;Tend=49;ID=A-rich;shortTE=F
NW_002994274.1	RepeatMasker	Simple_repeat	946708	946737	0.0	+	.	Tstart=1;Tend=30;ID=(AT)n;shortTE=F
NW_002994274.1	RepeatMasker	Simple_repeat	947017	947037	0.0	+	.	Tstart=1;Tend=21;ID=(AT)n;shortTE=F
NW_002994274.1	RepeatMasker	Simple_repeat	947429	947471	0.0	+	.	Tstart=1;Tend=43;ID=(TA)n;shortTE=F
NW_002994274.1	RepeatMasker	Simple_repeat	949111	949140	7.4	+	.	Tstart=1;Tend=30;ID=(AAAAG)n;shortTE=F
NW_002994274.1	RepeatMasker	LTR/Copia	949491	954415	12.5	-	.	Tstart=336;Tend=5080;ID=Copia-59_rCom;shortTE=F
NW_002994274.1	RepeatMasker	Simple_repeat	954948	954980	17.5	+	.	Tstart=1;Tend=33;ID=(T)n;shortTE=F
NW_002994274.1	RepeatMasker	Unknown	958124	958349	18.6	+	.	Tstart=659;Tend=894;ID=Unknown-178_rCom;shortTE=F
NW_002994274.1	RepeatMasker	Unknown	958295	958425	18.6	-	.	Tstart=660;Tend=792;ID=Unknown-178_rCom;shortTE=F
NW_002994274.1	RepeatMasker	Simple_repeat	958535	958565	3.8	+	.	Tstart=1;Tend=30;ID=(CTT)n;shortTE=F
NW_002994274.1	RepeatMasker	Unknown	960747	961855	6.0	-	.	Tstart=695;Tend=2185;ID=Unknown-75_rCom;shortTE=F
NW_002994274.1	RepeatMasker	Low_complexity	963847	963884	17.7	+	.	Tstart=1;Tend=38;ID=A-rich;shortTE=F
NW_002994274.1	RepeatMasker	LTR/Copia	965307	968708	31.7	-	.	Tstart=1388;Tend=4665;ID=Copia-6_rCom;shortTE=F
NW_002994274.1	RepeatMasker	LTR/Copia	968682	968848	22.4	+	.	Tstart=1358;Tend=1517;ID=Copia-28_rCom;shortTE=F
NW_002994274.1	RepeatMasker	Simple_repeat	969253	969317	1.6	+	.	Tstart=1;Tend=65;ID=(AT)n;shortTE=F
NW_002994274.1	RepeatMasker	Simple_repeat	969855	969879	0.0	+	.	Tstart=1;Tend=25;ID=(AG)n;shortTE=F
NW_002994274.1	RepeatMasker	Simple_repeat	971253	971316	19.4	+	.	Tstart=1;Tend=64;ID=(AATAAGT)n;shortTE=F
NW_002994274.1	RepeatMasker	Simple_repeat	971567	971592	4.0	+	.	Tstart=1;Tend=26;ID=(TTTC)n;shortTE=F
NW_002994274.1	RepeatMasker	Simple_repeat	973792	973843	2.0	+	.	Tstart=1;Tend=52;ID=(AT)n;shortTE=F
NW_002994274.1	RepeatMasker	Unknown	974084	974297	27.7	-	.	Tstart=1070;Tend=1285;ID=Unknown-159_rCom;shortTE=F
NW_002994274.1	RepeatMasker	Simple_repeat	974316	974353	18.1	+	.	Tstart=1;Tend=38;ID=(TA)n;shortTE=F
NW_002994274.1	RepeatMasker	Simple_repeat	975794	975830	11.7	+	.	Tstart=1;Tend=38;ID=(CTTCTTT)n;shortTE=F
NW_002994274.1	RepeatMasker	Simple_repeat	975831	975840	14.6	+	.	Tstart=3;Tend=50;ID=(TACTTTTT)n;shortTE=F
NW_002994274.1	RepeatMasker	Simple_repeat	976208	976263	18.2	+	.	Tstart=1;Tend=54;ID=(TTTTCAC)n;shortTE=F
NW_002994274.1	RepeatMasker	Low_complexity	976835	976875	19.9	+	.	Tstart=1;Tend=43;ID=GA-rich;shortTE=F
NW_002994274.1	RepeatMasker	Simple_repeat	977432	977533	26.6	+	.	Tstart=1;Tend=104;ID=(CT)n;shortTE=F
NW_002994274.1	RepeatMasker	Low_complexity	977563	977612	20.9	+	.	Tstart=1;Tend=47;ID=A-rich;shortTE=F
NW_002994274.1	RepeatMasker	Simple_repeat	980157	980177	4.9	+	.	Tstart=1;Tend=21;ID=(TTGT)n;shortTE=F
NW_002994274.1	RepeatMasker	Simple_repeat	985566	985623	28.3	+	.	Tstart=1;Tend=58;ID=(ACAA)n;shortTE=F
NW_002994274.1	RepeatMasker	Low_complexity	986046	986074	21.1	+	.	Tstart=1;Tend=29;ID=A-rich;shortTE=F
NW_002994274.1	RepeatMasker	Simple_repeat	987125	987156	0.0	+	.	Tstart=1;Tend=32;ID=(TA)n;shortTE=F
NW_002994274.1	RepeatMasker	Simple_repeat	987434	987487	24.8	+	.	Tstart=1;Tend=55;ID=(TTATTT)n;shortTE=F
NW_002994274.1	RepeatMasker	Simple_repeat	987778	987805	0.0	+	.	Tstart=1;Tend=28;ID=(AAG)n;shortTE=F
NW_002994274.1	RepeatMasker	Simple_repeat	989189	989225	21.8	+	.	Tstart=1;Tend=37;ID=(TTG)n;shortTE=F
NW_002994274.1	RepeatMasker	Low_complexity	992431	992478	19.0	+	.	Tstart=1;Tend=45;ID=A-rich;shortTE=F
NW_002994274.1	RepeatMasker	Simple_repeat	995573	995614	15.8	+	.	Tstart=1;Tend=43;ID=(TC)n;shortTE=F
NW_002994274.1	RepeatMasker	Simple_repeat	997417	997446	7.5	+	.	Tstart=1;Tend=29;ID=(ATT)n;shortTE=F
NW_002994274.1	RepeatMasker	Unknown	997449	997566	15.2	-	.	Tstart=3159;Tend=3279;ID=Unknown-85_rCom;shortTE=F
NW_002994274.1	RepeatMasker	Simple_repeat	997608	997636	11.1	+	.	Tstart=1;Tend=30;ID=(TTTTA)n;shortTE=F
NW_002994274.1	RepeatMasker	Low_complexity	999750	999785	22.6	+	.	Tstart=1;Tend=36;ID=A-rich;shortTE=F
NW_002994274.1	RepeatMasker	Low_complexity	999831	999871	16.6	+	.	Tstart=1;Tend=41;ID=A-rich;shortTE=F
NW_002994274.1	RepeatMasker	Simple_repeat	1000560	1000629	23.6	+	.	Tstart=1;Tend=70;ID=(TTAATT)n;shortTE=F
NW_002994274.1	RepeatMasker	Simple_repeat	1000810	1000847	9.4	+	.	Tstart=1;Tend=36;ID=(TCC)n;shortTE=F
NW_002994274.1	RepeatMasker	Unknown	1001654	1001979	11.1	-	.	Tstart=390;Tend=749;ID=Unknown-150_rCom;shortTE=F
NW_002994274.1	RepeatMasker	Simple_repeat	1004001	1004033	9.7	+	.	Tstart=1;Tend=36;ID=(TGCTGTT)n;shortTE=F
NW_002994274.1	RepeatMasker	Low_complexity	1005985	1006020	15.5	+	.	Tstart=1;Tend=36;ID=G-rich;shortTE=F
NW_002994274.1	RepeatMasker	Unknown	1008367	1008615	12.9	+	.	Tstart=614;Tend=880;ID=Unknown-146_rCom;shortTE=F
NW_002994274.1	RepeatMasker	LTR/Gypsy	1008591	1009111	16.8	-	.	Tstart=443;Tend=1058;ID=Gypsy-48_rCom;shortTE=F
NW_002994274.1	RepeatMasker	Simple_repeat	1009165	1009239	21.5	+	.	Tstart=1;Tend=74;ID=(TTTTAA)n;shortTE=F
NW_002994274.1	RepeatMasker	Simple_repeat	1010046	1010062	0.0	+	.	Tstart=1;Tend=17;ID=(T)n;shortTE=F
NW_002994274.1	RepeatMasker	Simple_repeat	1015090	1015186	24.6	+	.	Tstart=1;Tend=93;ID=(TTC)n;shortTE=F
NW_002994274.1	RepeatMasker	Simple_repeat	1021884	1021922	14.9	+	.	Tstart=1;Tend=40;ID=(TTCT)n;shortTE=F
NW_002994274.1	RepeatMasker	Simple_repeat	1023535	1023591	14.7	+	.	Tstart=1;Tend=56;ID=(AAT)n;shortTE=F
NW_002994274.1	RepeatMasker	Low_complexity	1023785	1023819	15.9	+	.	Tstart=1;Tend=35;ID=A-rich;shortTE=F
NW_002994274.1	RepeatMasker	Simple_repeat	1023820	1023834	22.6	+	.	Tstart=1;Tend=48;ID=(TAAGA)n;shortTE=F
NW_002994274.1	RepeatMasker	LTR	1024811	1026059	24.7	-	.	Tstart=631;Tend=1887;ID=LTR_rCom;shortTE=F
NW_002994274.1	RepeatMasker	LTR/ERV	1025952	1026142	17.0	-	.	Tstart=986;Tend=1208;ID=ERV-2_rCom-int;shortTE=F
NW_002994274.1	RepeatMasker	Unknown	1025980	1026152	1.2	+	.	Tstart=171;Tend=337;ID=Unknown-39_rCom;shortTE=F
NW_002994274.1	RepeatMasker	LTR	1026434	1027293	29.2	+	.	Tstart=3111;Tend=3955;ID=LTR_rCom;shortTE=F
NW_002994274.1	RepeatMasker	LTR	1027777	1028616	29.1	+	.	Tstart=4562;Tend=5402;ID=LTR_rCom;shortTE=F
NW_002994274.1	RepeatMasker	LTR	1028941	1029408	29.9	+	.	Tstart=5782;Tend=6253;ID=LTR_rCom;shortTE=F
NW_002994274.1	RepeatMasker	LTR	1029684	1030174	31.8	-	.	Tstart=4562;Tend=5052;ID=LTR_rCom;shortTE=F
NW_002994274.1	RepeatMasker	LTR	1030376	1030461	27.9	-	.	Tstart=4562;Tend=4647;ID=LTR_rCom;shortTE=T
NW_002994274.1	RepeatMasker	LTR	1030945	1031804	30.2	-	.	Tstart=3111;Tend=3955;ID=LTR_rCom;shortTE=F
NW_002994274.1	RepeatMasker	LTR	1032232	1032503	28.9	-	.	Tstart=2306;Tend=2586;ID=LTR_rCom;shortTE=F
NW_002994274.1	RepeatMasker	LTR	1033006	1033483	29.6	-	.	Tstart=1415;Tend=1887;ID=LTR_rCom;shortTE=F
NW_002994274.1	RepeatMasker	LTR	1033879	1034315	26.9	-	.	Tstart=786;Tend=1222;ID=LTR_rCom;shortTE=F
NW_002994274.1	RepeatMasker	LTR	1034777	1035267	32.2	+	.	Tstart=4562;Tend=5052;ID=LTR_rCom;shortTE=F
NW_002994274.1	RepeatMasker	Unknown	1035459	1035855	6.9	+	.	Tstart=188;Tend=607;ID=Unknown-39_rCom;shortTE=F
NW_002994274.1	RepeatMasker	LTR	1035864	1035936	21.8	+	.	Tstart=3513;Tend=3582;ID=LTR_rCom;shortTE=T
NW_002994274.1	RepeatMasker	LTR	1036016	1036304	29.3	+	.	Tstart=3401;Tend=3686;ID=LTR_rCom;shortTE=F
NW_002994274.1	RepeatMasker	LTR	1036926	1038748	30.0	+	.	Tstart=4427;Tend=6253;ID=LTR_rCom;shortTE=F
NW_002994274.1	RepeatMasker	LTR/ERV	1039080	1039367	22.6	+	.	Tstart=18;Tend=306;ID=ERV-2_rCom-int;shortTE=F
NW_002994274.1	RepeatMasker	Unknown	1039373	1039593	5.0	+	.	Tstart=743;Tend=964;ID=Unknown-18_rCom;shortTE=F
NW_002994274.1	RepeatMasker	LINE/L1	1044273	1044540	18.2	+	.	Tstart=859;Tend=1117;ID=L1-15_rCom;shortTE=F
NW_002994274.1	RepeatMasker	Simple_repeat	1045483	1045553	20.0	+	.	Tstart=1;Tend=71;ID=(TAG)n;shortTE=F
NW_002994274.1	RepeatMasker	Simple_repeat	1053418	1053451	9.5	+	.	Tstart=1;Tend=34;ID=(T)n;shortTE=F
NW_002994274.1	RepeatMasker	Simple_repeat	1053820	1053907	27.9	+	.	Tstart=1;Tend=87;ID=(TAAT)n;shortTE=F
NW_002994274.1	RepeatMasker	LTR	1054112	1054970	30.3	+	.	Tstart=3111;Tend=3955;ID=LTR_rCom;shortTE=F
NW_002994274.1	RepeatMasker	LTR	1055795	1056654	29.9	-	.	Tstart=3111;Tend=3955;ID=LTR_rCom;shortTE=F
NW_002994274.1	RepeatMasker	LTR	1057059	1057459	29.8	-	.	Tstart=2182;Tend=2609;ID=LTR_rCom;shortTE=F
NW_002994274.1	RepeatMasker	LTR	1057953	1058830	26.2	-	.	Tstart=786;Tend=1658;ID=LTR_rCom;shortTE=F
NW_002994274.1	RepeatMasker	Simple_repeat	1059168	1059186	5.6	+	.	Tstart=1;Tend=19;ID=(A)n;shortTE=F
NW_002994274.1	RepeatMasker	Simple_repeat	1059610	1059641	10.7	+	.	Tstart=1;Tend=32;ID=(TTTA)n;shortTE=F
NW_002994274.1	RepeatMasker	Simple_repeat	1060163	1060204	25.2	+	.	Tstart=1;Tend=43;ID=(TTGTTA)n;shortTE=F
NW_002994274.1	RepeatMasker	Simple_repeat	1064493	1064532	21.2	+	.	Tstart=1;Tend=39;ID=(TAT)n;shortTE=F
NW_002994274.1	RepeatMasker	Simple_repeat	1065294	1065326	14.2	+	.	Tstart=1;Tend=33;ID=(TTGGTA)n;shortTE=F
NW_002994274.1	RepeatMasker	Simple_repeat	1069974	1069999	8.2	+	.	Tstart=1;Tend=26;ID=(TAA)n;shortTE=F
NW_002994274.1	RepeatMasker	Simple_repeat	1069998	1070024	4.5	+	.	Tstart=1;Tend=25;ID=(TATT)n;shortTE=F
NW_002994274.1	RepeatMasker	Simple_repeat	1071667	1071703	5.6	+	.	Tstart=1;Tend=38;ID=(TA)n;shortTE=F
NW_002994274.1	RepeatMasker	Simple_repeat	1072006	1072049	10.2	+	.	Tstart=1;Tend=44;ID=(AT)n;shortTE=F
NW_002994274.1	RepeatMasker	Simple_repeat	1072360	1072410	18.2	+	.	Tstart=1;Tend=47;ID=(ATT)n;shortTE=F
NW_002994274.1	RepeatMasker	Simple_repeat	1074005	1074056	18.6	+	.	Tstart=1;Tend=47;ID=(AATA)n;shortTE=F
NW_002994274.1	RepeatMasker	Unknown	1074066	1074378	13.2	+	.	Tstart=760;Tend=1113;ID=Unknown-78_rCom;shortTE=F
NW_002994274.1	RepeatMasker	Simple_repeat	1075864	1075899	22.8	+	.	Tstart=1;Tend=36;ID=(AAT)n;shortTE=F
NW_002994274.1	RepeatMasker	Low_complexity	1077989	1078034	17.8	+	.	Tstart=1;Tend=42;ID=GA-rich;shortTE=F
NW_002994274.1	RepeatMasker	Low_complexity	1079087	1079117	11.2	+	.	Tstart=1;Tend=31;ID=A-rich;shortTE=F
NW_002994274.1	RepeatMasker	Simple_repeat	1079207	1079215	20.5	+	.	Tstart=1;Tend=40;ID=(CTTT)n;shortTE=F
NW_002994274.1	RepeatMasker	Simple_repeat	1079216	1079245	15.5	+	.	Tstart=1;Tend=30;ID=(T)n;shortTE=F
NW_002994274.1	RepeatMasker	Low_complexity	1080705	1080737	17.0	+	.	Tstart=1;Tend=33;ID=A-rich;shortTE=F
NW_002994274.1	RepeatMasker	Simple_repeat	1081284	1081305	4.8	+	.	Tstart=1;Tend=22;ID=(TA)n;shortTE=F
NW_002994274.1	RepeatMasker	Simple_repeat	1081804	1081837	14.6	+	.	Tstart=1;Tend=32;ID=(TTTTTC)n;shortTE=F
NW_002994274.1	RepeatMasker	Simple_repeat	1082380	1082411	6.7	+	.	Tstart=1;Tend=34;ID=(TATC)n;shortTE=F
NW_002994274.1	RepeatMasker	Simple_repeat	1082414	1082464	0.0	+	.	Tstart=1;Tend=51;ID=(TA)n;shortTE=F
NW_002994274.1	RepeatMasker	Simple_repeat	1087409	1087467	5.5	+	.	Tstart=1;Tend=60;ID=(TA)n;shortTE=F
NW_002994274.1	RepeatMasker	Unknown	1088063	1089861	14.2	-	.	Tstart=1428;Tend=3325;ID=Unknown-82_rCom;shortTE=F
NW_002994274.1	RepeatMasker	LINE/L1	1089450	1089933	20.9	+	.	Tstart=1089;Tend=1573;ID=L1-22_rCom;shortTE=F
NW_002994274.1	RepeatMasker	LTR/Unknown	1089940	1090251	6.2	-	.	Tstart=715;Tend=1054;ID=LTR-Unknown-2_rCom;shortTE=F
NW_002994274.1	RepeatMasker	LINE/L1	1089942	1090647	18.0	-	.	Tstart=123;Tend=901;ID=L1-8_rCom;shortTE=F
NW_002994274.1	RepeatMasker	LINE/L1	1090127	1090328	19.6	+	.	Tstart=1914;Tend=2670;ID=L1-22_rCom;shortTE=F
NW_002994274.1	RepeatMasker	Unknown	1090329	1090916	7.1	+	.	Tstart=46;Tend=725;ID=Unknown-73_rCom;shortTE=F
NW_002994274.1	RepeatMasker	DNA/hAT-Ac	1091413	1091587	12.6	+	.	Tstart=1272;Tend=1447;ID=hAT-Ac-18_rCom;shortTE=F
NW_002994274.1	RepeatMasker	Unknown	1091571	1091589	16.8	-	.	Tstart=1190;Tend=1353;ID=Unknown-185_rCom;shortTE=T
NW_002994274.1	RepeatMasker	Unknown	1091590	1091733	14.8	+	.	Tstart=2481;Tend=2623;ID=Unknown-129_rCom;shortTE=F
NW_002994274.1	RepeatMasker	Simple_repeat	1091735	1091773	0.0	+	.	Tstart=1;Tend=40;ID=(TA)n;shortTE=F
NW_002994274.1	RepeatMasker	Unknown	1091774	1091842	24.5	-	.	Tstart=46;Tend=142;ID=Unknown-176_rCom;shortTE=T
NW_002994274.1	RepeatMasker	DNA/hAT-Ac	1091843	1092025	7.1	+	.	Tstart=1747;Tend=2017;ID=hAT-Ac-18_rCom;shortTE=F
NW_002994274.1	RepeatMasker	Unknown	1092061	1092613	16.9	+	.	Tstart=874;Tend=932;ID=Unknown-185_rCom;shortTE=T;TEgroup=NW_002994274.1|Unknown|Unknown-185_rCom|1
NW_002994274.1	RepeatMasker	Unknown	1092610	1093354	8.5	+	.	Tstart=679;Tend=1472;ID=Unknown-185_rCom;shortTE=F
NW_002994274.1	RepeatMasker	Unknown	1093075	1093429	22.4	-	.	Tstart=2274;Tend=2629;ID=Unknown-129_rCom;shortTE=F
NW_002994274.1	RepeatMasker	LTR/Gypsy	1093351	1093846	13.2	-	.	Tstart=10863;Tend=11346;ID=Gypsy-48_rCom;shortTE=F
NW_002994274.1	RepeatMasker	Simple_repeat	1094642	1094667	4.3	+	.	Tstart=1;Tend=26;ID=(AATAA)n;shortTE=F
NW_002994274.1	RepeatMasker	Unknown	1094670	1095060	14.4	-	.	Tstart=774;Tend=1196;ID=Unknown-78_rCom;shortTE=F
NW_002994274.1	RepeatMasker	Simple_repeat	1095508	1095555	13.5	+	.	Tstart=1;Tend=45;ID=(TTTCTTT)n;shortTE=F
NW_002994274.1	RepeatMasker	Simple_repeat	1095965	1095991	4.5	+	.	Tstart=1;Tend=25;ID=(TTTA)n;shortTE=F
NW_002994274.1	RepeatMasker	Simple_repeat	1101148	1101219	26.8	+	.	Tstart=1;Tend=71;ID=(AGGCTG)n;shortTE=F
NW_002994274.1	RepeatMasker	Simple_repeat	1101981	1102015	12.4	+	.	Tstart=1;Tend=35;ID=(GTGGGG)n;shortTE=F
NW_002994274.1	RepeatMasker	Simple_repeat	1102633	1102695	28.4	+	.	Tstart=1;Tend=62;ID=(TTAA)n;shortTE=F
NW_002994274.1	RepeatMasker	Simple_repeat	1103124	1103151	4.0	+	.	Tstart=1;Tend=27;ID=(CCCA)n;shortTE=F
NW_002994274.1	RepeatMasker	Simple_repeat	1106699	1106730	10.0	+	.	Tstart=1;Tend=33;ID=(TA)n;shortTE=F
NW_002994274.1	RepeatMasker	Simple_repeat	1111482	1111517	18.9	+	.	Tstart=1;Tend=37;ID=(CAACAT)n;shortTE=F
NW_002994274.1	RepeatMasker	Simple_repeat	1113164	1113187	9.1	+	.	Tstart=1;Tend=25;ID=(AATA)n;shortTE=F
NW_002994274.1	RepeatMasker	Low_complexity	1113253	1113287	11.1	+	.	Tstart=1;Tend=32;ID=A-rich;shortTE=F
NW_002994274.1	RepeatMasker	Low_complexity	1114048	1114112	31.1	+	.	Tstart=1;Tend=65;ID=A-rich;shortTE=F
NW_002994274.1	RepeatMasker	Simple_repeat	1115767	1115821	29.7	+	.	Tstart=1;Tend=55;ID=(CATTT)n;shortTE=F
NW_002994274.1	RepeatMasker	Simple_repeat	1115946	1115985	19.9	+	.	Tstart=1;Tend=41;ID=(TTTTCTA)n;shortTE=F
NW_002994274.1	RepeatMasker	LTR/Gypsy	1116021	1116085	23.1	+	.	Tstart=3787;Tend=3855;ID=Gypsy-46_rCom;shortTE=T
NW_002994274.1	RepeatMasker	Simple_repeat	1116489	1116534	27.8	+	.	Tstart=1;Tend=46;ID=(TTTTCA)n;shortTE=F
NW_002994274.1	RepeatMasker	Simple_repeat	1116577	1116606	10.8	+	.	Tstart=1;Tend=30;ID=(AT)n;shortTE=F
NW_002994274.1	RepeatMasker	Simple_repeat	1117392	1117427	13.7	+	.	Tstart=1;Tend=35;ID=(TAAT)n;shortTE=F
NW_002994274.1	RepeatMasker	Simple_repeat	1117551	1117579	3.5	+	.	Tstart=1;Tend=31;ID=(AGAAA)n;shortTE=F
NW_002994274.1	RepeatMasker	Simple_repeat	1118084	1118122	15.8	+	.	Tstart=1;Tend=37;ID=(ATT)n;shortTE=F
NW_002994274.1	RepeatMasker	Simple_repeat	1119698	1119715	0.0	+	.	Tstart=1;Tend=18;ID=(A)n;shortTE=F
NW_002994274.1	RepeatMasker	Simple_repeat	1120087	1120117	10.5	+	.	Tstart=1;Tend=33;ID=(AGCT)n;shortTE=F
NW_002994274.1	RepeatMasker	Simple_repeat	1122159	1122198	0.0	+	.	Tstart=1;Tend=40;ID=(AG)n;shortTE=F
NW_002994274.1	RepeatMasker	Low_complexity	1123899	1123961	25.5	+	.	Tstart=1;Tend=59;ID=A-rich;shortTE=F
NW_002994274.1	RepeatMasker	Simple_repeat	1124246	1124267	10.0	+	.	Tstart=1;Tend=22;ID=(AGAA)n;shortTE=F
NW_002994274.1	RepeatMasker	Simple_repeat	1124840	1124909	30.3	+	.	Tstart=1;Tend=71;ID=(TAATT)n;shortTE=F
NW_002994274.1	RepeatMasker	Simple_repeat	1125286	1125310	0.0	+	.	Tstart=1;Tend=25;ID=(T)n;shortTE=F
NW_002994274.1	RepeatMasker	Unknown	1129168	1129678	7.6	-	.	Tstart=667;Tend=1242;ID=Unknown-47_rCom;shortTE=F
NW_002994274.1	RepeatMasker	Simple_repeat	1133439	1133468	3.7	+	.	Tstart=1;Tend=29;ID=(AAGGA)n;shortTE=F
NW_002994274.1	RepeatMasker	Simple_repeat	1133677	1133722	19.7	+	.	Tstart=1;Tend=43;ID=(TTTATT)n;shortTE=F
NW_002994274.1	RepeatMasker	Unknown	1133809	1134048	19.3	+	.	Tstart=1174;Tend=1438;ID=Unknown-104_rCom;shortTE=F
NW_002994274.1	RepeatMasker	Low_complexity	1140629	1140663	15.9	+	.	Tstart=1;Tend=37;ID=A-rich;shortTE=F
NW_002994274.1	RepeatMasker	Simple_repeat	1141616	1141660	21.3	+	.	Tstart=1;Tend=46;ID=(CT)n;shortTE=F
NW_002994274.1	RepeatMasker	Low_complexity	1141802	1141841	24.6	+	.	Tstart=1;Tend=39;ID=A-rich;shortTE=F
NW_002994274.1	RepeatMasker	Simple_repeat	1141848	1141890	0.0	+	.	Tstart=1;Tend=43;ID=(AG)n;shortTE=F
NW_002994274.1	RepeatMasker	Simple_repeat	1143236	1143270	0.0	+	.	Tstart=1;Tend=35;ID=(AT)n;shortTE=F
NW_002994274.1	RepeatMasker	Unknown	1143493	1143631	20.7	+	.	Tstart=1465;Tend=1608;ID=Unknown-172_rCom;shortTE=F
NW_002994274.1	RepeatMasker	Simple_repeat	1143898	1143918	5.0	+	.	Tstart=1;Tend=21;ID=(T)n;shortTE=F
NW_002994274.1	RepeatMasker	LTR/Copia	1144147	1145474	31.5	-	.	Tstart=3441;Tend=4679;ID=Copia-68_rCom;shortTE=F
NW_002994274.1	RepeatMasker	LTR/Copia	1145937	1147046	30.7	-	.	Tstart=1820;Tend=2947;ID=Copia-51_rCom;shortTE=F
NW_002994274.1	RepeatMasker	Simple_repeat	1150808	1150833	12.5	+	.	Tstart=1;Tend=26;ID=(ATTT)n;shortTE=F
NW_002994274.1	RepeatMasker	Simple_repeat	1152160	1152173	11.6	+	.	Tstart=1;Tend=14;ID=(TA)n;shortTE=F
NW_002994274.1	RepeatMasker	Simple_repeat	1152174	1152202	0.0	+	.	Tstart=1;Tend=29;ID=(TC)n;shortTE=F
NW_002994274.1	RepeatMasker	Simple_repeat	1152203	1152246	11.6	+	.	Tstart=1;Tend=46;ID=(TA)n;shortTE=F
NW_002994274.1	RepeatMasker	Unknown	1152811	1152945	24.4	+	.	Tstart=1177;Tend=1307;ID=Unknown-92_rCom;shortTE=F
NW_002994274.1	RepeatMasker	Unknown	1153346	1153568	20.6	+	.	Tstart=668;Tend=906;ID=Unknown-201_rCom;shortTE=F
NW_002994274.1	RepeatMasker	Simple_repeat	1154830	1154873	18.1	+	.	Tstart=1;Tend=46;ID=(TCTTTAT)n;shortTE=F
NW_002994274.1	RepeatMasker	Simple_repeat	1155207	1155249	0.0	+	.	Tstart=1;Tend=43;ID=(ATT)n;shortTE=F
NW_002994274.1	RepeatMasker	Unknown	1159879	1159983	1.9	-	.	Tstart=4594;Tend=4698;ID=Unknown-139_rCom;shortTE=F
NW_002994274.1	RepeatMasker	Simple_repeat	1160901	1160927	17.6	+	.	Tstart=1;Tend=27;ID=(T)n;shortTE=F
NW_002994274.1	RepeatMasker	Low_complexity	1167937	1167991	10.9	+	.	Tstart=1;Tend=54;ID=A-rich;shortTE=F
NW_002994274.1	RepeatMasker	Simple_repeat	1168111	1168155	19.3	+	.	Tstart=1;Tend=44;ID=(TATATTA)n;shortTE=F
NW_002994274.1	RepeatMasker	Unknown	1169054	1169422	15.0	-	.	Tstart=905;Tend=1272;ID=Unknown-76_rCom;shortTE=F
NW_002994274.1	RepeatMasker	Simple_repeat	1170918	1170964	18.6	+	.	Tstart=1;Tend=46;ID=(AATATT)n;shortTE=F
NW_002994274.1	RepeatMasker	Simple_repeat	1171338	1171360	0.0	+	.	Tstart=1;Tend=23;ID=(T)n;shortTE=F
NW_002994274.1	RepeatMasker	Low_complexity	1176641	1176680	12.1	+	.	Tstart=1;Tend=42;ID=A-rich;shortTE=F
NW_002994274.1	RepeatMasker	Low_complexity	1177086	1177123	15.3	+	.	Tstart=1;Tend=39;ID=GA-rich;shortTE=F
NW_002994274.1	RepeatMasker	Simple_repeat	1177853	1177905	0.0	+	.	Tstart=1;Tend=54;ID=(AT)n;shortTE=F
NW_002994274.1	RepeatMasker	Low_complexity	1178149	1178201	12.8	+	.	Tstart=1;Tend=58;ID=A-rich;shortTE=F
NW_002994274.1	RepeatMasker	Simple_repeat	1178680	1178704	0.0	+	.	Tstart=1;Tend=25;ID=(AG)n;shortTE=F
NW_002994274.1	RepeatMasker	Simple_repeat	1180662	1180683	9.7	+	.	Tstart=1;Tend=22;ID=(AT)n;shortTE=F
NW_002994274.1	RepeatMasker	Low_complexity	1182324	1182376	12.5	+	.	Tstart=1;Tend=48;ID=A-rich;shortTE=F
NW_002994274.1	RepeatMasker	Low_complexity	1182590	1182647	24.6	+	.	Tstart=1;Tend=55;ID=GA-rich;shortTE=F
NW_002994274.1	RepeatMasker	Simple_repeat	1182846	1182904	23.2	+	.	Tstart=1;Tend=59;ID=(TCTTTT)n;shortTE=F
NW_002994274.1	RepeatMasker	Simple_repeat	1183256	1183330	23.4	+	.	Tstart=1;Tend=76;ID=(ATTT)n;shortTE=F
NW_002994274.1	RepeatMasker	Unknown	1183909	1184186	18.0	+	.	Tstart=1354;Tend=1659;ID=Unknown-181_rCom;shortTE=F
NW_002994274.1	RepeatMasker	DNA/Maverick	1185348	1185549	25.4	-	.	Tstart=294;Tend=494;ID=Maverick-1_rCom;shortTE=F
NW_002994274.1	RepeatMasker	Simple_repeat	1186464	1186484	5.0	+	.	Tstart=1;Tend=21;ID=(AG)n;shortTE=F
NW_002994274.1	RepeatMasker	Simple_repeat	1188518	1188551	20.2	+	.	Tstart=1;Tend=34;ID=(TTCTT)n;shortTE=F
NW_002994274.1	RepeatMasker	Simple_repeat	1189395	1189418	14.4	+	.	Tstart=1;Tend=24;ID=(T)n;shortTE=F
NW_002994274.1	RepeatMasker	LTR/Copia	1191014	1195766	25.2	-	.	Tstart=630;Tend=5386;ID=Copia-69_rCom;shortTE=F
NW_002994274.1	RepeatMasker	Simple_repeat	1196610	1196674	21.5	+	.	Tstart=1;Tend=63;ID=(ATTTT)n;shortTE=F
NW_002994274.1	RepeatMasker	Unknown	1197124	1197250	18.7	-	.	Tstart=52;Tend=179;ID=Unknown-199_rCom;shortTE=F
NW_002994274.1	RepeatMasker	Simple_repeat	1204616	1204643	0.0	+	.	Tstart=1;Tend=28;ID=(AT)n;shortTE=F
NW_002994274.1	RepeatMasker	Simple_repeat	1205440	1205499	21.1	+	.	Tstart=1;Tend=59;ID=(TTATAT)n;shortTE=F
NW_002994274.1	RepeatMasker	Simple_repeat	1206863	1206890	16.2	+	.	Tstart=1;Tend=28;ID=(T)n;shortTE=F
NW_002994274.1	RepeatMasker	Simple_repeat	1208094	1208110	0.0	+	.	Tstart=1;Tend=17;ID=(A)n;shortTE=F
NW_002994274.1	RepeatMasker	Low_complexity	1209756	1209820	27.3	+	.	Tstart=1;Tend=63;ID=A-rich;shortTE=F
NW_002994274.1	RepeatMasker	Low_complexity	1209915	1209948	13.8	+	.	Tstart=1;Tend=34;ID=A-rich;shortTE=F
NW_002994274.1	RepeatMasker	Low_complexity	1210446	1210499	23.1	+	.	Tstart=1;Tend=53;ID=A-rich;shortTE=F
NW_002994274.1	RepeatMasker	Unknown	1210522	1211223	6.9	-	.	Tstart=183;Tend=1410;ID=Unknown-76_rCom;shortTE=F
NW_002994274.1	RepeatMasker	Low_complexity	1212015	1212054	20.0	+	.	Tstart=1;Tend=42;ID=A-rich;shortTE=F
NW_002994274.1	RepeatMasker	Low_complexity	1212090	1212118	21.1	+	.	Tstart=1;Tend=29;ID=A-rich;shortTE=F
NW_002994274.1	RepeatMasker	Simple_repeat	1214486	1214567	30.5	+	.	Tstart=1;Tend=81;ID=(TTTAT)n;shortTE=F
NW_002994274.1	RepeatMasker	Simple_repeat	1215214	1215235	10.0	+	.	Tstart=1;Tend=22;ID=(TCTT)n;shortTE=F
NW_002994274.1	RepeatMasker	Unknown	1216497	1216840	17.4	-	.	Tstart=829;Tend=1195;ID=Unknown-47_rCom;shortTE=F
NW_002994274.1	RepeatMasker	DNA/hAT-Ac	1216822	1216908	6.9	-	.	Tstart=294;Tend=399;ID=hAT-Ac-5_rCom;shortTE=T
NW_002994274.1	RepeatMasker	Unknown	1217187	1217661	17.7	-	.	Tstart=765;Tend=1269;ID=Unknown-111_rCom;shortTE=F
NW_002994274.1	RepeatMasker	Low_complexity	1217824	1217882	30.0	+	.	Tstart=1;Tend=58;ID=A-rich;shortTE=F
NW_002994274.1	RepeatMasker	Simple_repeat	1217904	1217938	16.9	+	.	Tstart=1;Tend=35;ID=(TTATT)n;shortTE=F
NW_002994274.1	RepeatMasker	Simple_repeat	1218528	1218613	22.7	+	.	Tstart=1;Tend=87;ID=(TTTATA)n;shortTE=F
NW_002994274.1	RepeatMasker	Simple_repeat	1219102	1219125	0.0	+	.	Tstart=1;Tend=24;ID=(T)n;shortTE=F
NW_002994274.1	RepeatMasker	Simple_repeat	1219702	1219731	0.0	+	.	Tstart=1;Tend=30;ID=(CA)n;shortTE=F
NW_002994274.1	RepeatMasker	Simple_repeat	1220294	1220320	0.0	+	.	Tstart=1;Tend=28;ID=(TC)n;shortTE=F
NW_002994274.1	RepeatMasker	Unknown	1222905	1223531	7.1	+	.	Tstart=386;Tend=914;ID=Unknown-76_rCom;shortTE=F
NW_002994274.1	RepeatMasker	Simple_repeat	1225317	1225358	24.0	+	.	Tstart=1;Tend=41;ID=(TTC)n;shortTE=F
NW_002994274.1	RepeatMasker	DNA/hAT-Ac	1227002	1227962	13.5	-	.	Tstart=59;Tend=1067;ID=hAT-Ac-15_rCom;shortTE=F
NW_002994274.1	RepeatMasker	Low_complexity	1230293	1230343	13.9	+	.	Tstart=1;Tend=50;ID=A-rich;shortTE=F
NW_002994274.1	RepeatMasker	Simple_repeat	1230570	1230589	5.3	+	.	Tstart=1;Tend=20;ID=(TTA)n;shortTE=F
NW_002994274.1	RepeatMasker	Simple_repeat	1233430	1233459	19.1	+	.	Tstart=1;Tend=30;ID=(CAA)n;shortTE=F
NW_002994274.1	RepeatMasker	Simple_repeat	1234682	1234732	12.5	+	.	Tstart=1;Tend=49;ID=(TTAA)n;shortTE=F
NW_002994274.1	RepeatMasker	Simple_repeat	1236535	1236565	14.4	+	.	Tstart=1;Tend=31;ID=(AAGAAA)n;shortTE=F
NW_002994274.1	RepeatMasker	Low_complexity	1237815	1237856	25.3	+	.	Tstart=1;Tend=42;ID=A-rich;shortTE=F
NW_002994274.1	RepeatMasker	Simple_repeat	1237861	1237902	26.5	+	.	Tstart=1;Tend=43;ID=(ATT)n;shortTE=F
NW_002994274.1	RepeatMasker	Low_complexity	1238394	1238433	21.3	+	.	Tstart=1;Tend=40;ID=A-rich;shortTE=F
NW_002994274.1	RepeatMasker	Simple_repeat	1238467	1238510	19.9	+	.	Tstart=1;Tend=43;ID=(ATTA)n;shortTE=F
NW_002994274.1	RepeatMasker	Simple_repeat	1239558	1239577	5.3	+	.	Tstart=1;Tend=20;ID=(A)n;shortTE=F
NW_002994274.1	RepeatMasker	Simple_repeat	1242149	1242174	8.3	+	.	Tstart=1;Tend=27;ID=(CT)n;shortTE=F
NW_002994274.1	RepeatMasker	Simple_repeat	1242632	1242652	4.9	+	.	Tstart=1;Tend=21;ID=(T)n;shortTE=F
NW_002994274.1	RepeatMasker	Simple_repeat	1248127	1248146	0.0	+	.	Tstart=1;Tend=21;ID=(ATAG)n;shortTE=F
NW_002994274.1	RepeatMasker	Simple_repeat	1248209	1248248	18.7	+	.	Tstart=1;Tend=38;ID=(TATTTTT)n;shortTE=F
NW_002994274.1	RepeatMasker	Simple_repeat	1248582	1248603	4.8	+	.	Tstart=1;Tend=22;ID=(AG)n;shortTE=F
NW_002994274.1	RepeatMasker	Simple_repeat	1251217	1251257	22.8	+	.	Tstart=1;Tend=42;ID=(TAA)n;shortTE=F
NW_002994274.1	RepeatMasker	Low_complexity	1251599	1251637	20.6	+	.	Tstart=1;Tend=41;ID=A-rich;shortTE=F
NW_002994274.1	RepeatMasker	Simple_repeat	1252143	1252164	25.2	+	.	Tstart=1;Tend=56;ID=(AATTTT)n;shortTE=F
NW_002994274.1	RepeatMasker	Simple_repeat	1252165	1252199	13.2	+	.	Tstart=1;Tend=36;ID=(ATATTTA)n;shortTE=F
NW_002994274.1	RepeatMasker	Unknown	1252307	1252702	7.8	-	.	Tstart=906;Tend=1415;ID=Unknown-76_rCom;shortTE=F
NW_002994274.1	RepeatMasker	Simple_repeat	1253073	1253137	17.7	+	.	Tstart=1;Tend=64;ID=(TTA)n;shortTE=F
NW_002994274.1	RepeatMasker	Low_complexity	1253133	1253174	19.9	+	.	Tstart=1;Tend=41;ID=A-rich;shortTE=F
NW_002994274.1	RepeatMasker	Unknown	1253320	1253502	13.6	+	.	Tstart=1158;Tend=1349;ID=Unknown-76_rCom;shortTE=F
NW_002994274.1	RepeatMasker	Low_complexity	1254052	1254100	29.6	+	.	Tstart=1;Tend=49;ID=A-rich;shortTE=F
NW_002994274.1	RepeatMasker	Simple_repeat	1255993	1256034	13.8	+	.	Tstart=1;Tend=41;ID=(ATTTT)n;shortTE=F
NW_002994274.1	RepeatMasker	Simple_repeat	1256534	1256566	20.9	+	.	Tstart=1;Tend=33;ID=(TTC)n;shortTE=F
NW_002994274.1	RepeatMasker	Simple_repeat	1257061	1257092	17.9	+	.	Tstart=1;Tend=32;ID=(T)n;shortTE=F
NW_002994274.1	RepeatMasker	Simple_repeat	1257102	1257132	14.4	+	.	Tstart=1;Tend=32;ID=(AATTT)n;shortTE=F
NW_002994274.1	RepeatMasker	Simple_repeat	1262338	1262374	12.3	+	.	Tstart=1;Tend=38;ID=(TATTA)n;shortTE=F
NW_002994274.1	RepeatMasker	Unknown	1262375	1262843	7.3	+	.	Tstart=34;Tend=542;ID=Unknown-193_rCom;shortTE=F
NW_002994274.1	RepeatMasker	Low_complexity	1265442	1265483	28.8	+	.	Tstart=1;Tend=42;ID=A-rich;shortTE=F
NW_002994274.1	RepeatMasker	Simple_repeat	1267782	1267800	0.0	+	.	Tstart=1;Tend=19;ID=(TA)n;shortTE=F
NW_002994274.1	RepeatMasker	Simple_repeat	1268240	1268286	25.8	+	.	Tstart=1;Tend=47;ID=(ATA)n;shortTE=F
NW_002994274.1	RepeatMasker	Simple_repeat	1268623	1268691	29.6	+	.	Tstart=1;Tend=69;ID=(AATA)n;shortTE=F
NW_002994274.1	RepeatMasker	Unknown	1269046	1269670	15.3	-	.	Tstart=757;Tend=1494;ID=Unknown-104_rCom;shortTE=F
NW_002994274.1	RepeatMasker	Low_complexity	1271583	1271613	18.4	+	.	Tstart=1;Tend=31;ID=A-rich;shortTE=F
NW_002994274.1	RepeatMasker	Simple_repeat	1275686	1275763	18.8	+	.	Tstart=1;Tend=79;ID=(TTA)n;shortTE=F
NW_002994274.1	RepeatMasker	LINE/L1	1276550	1276665	17.5	-	.	Tstart=9948;Tend=10064;ID=L1-17_rCom;shortTE=F
NW_002994274.1	RepeatMasker	Low_complexity	1277049	1277077	15.6	+	.	Tstart=1;Tend=29;ID=GA-rich;shortTE=F
NW_002994274.1	RepeatMasker	Unknown	1277609	1277886	11.7	+	.	Tstart=622;Tend=890;ID=Unknown-146_rCom;shortTE=F
NW_002994274.1	RepeatMasker	Low_complexity	1283846	1283939	23.8	+	.	Tstart=1;Tend=95;ID=A-rich;shortTE=F
NW_002994274.1	RepeatMasker	Low_complexity	1284060	1284095	15.4	+	.	Tstart=1;Tend=37;ID=GA-rich;shortTE=F
NW_002994274.1	RepeatMasker	Simple_repeat	1284580	1284677	24.1	+	.	Tstart=1;Tend=102;ID=(ATTT)n;shortTE=F
NW_002994274.1	RepeatMasker	Simple_repeat	1288649	1288698	31.1	+	.	Tstart=1;Tend=51;ID=(TAGCTGA)n;shortTE=F
NW_002994274.1	RepeatMasker	Simple_repeat	1288763	1288799	12.3	+	.	Tstart=1;Tend=38;ID=(TATTA)n;shortTE=F
NW_002994274.1	RepeatMasker	Unknown	1288800	1289296	8.1	+	.	Tstart=34;Tend=568;ID=Unknown-193_rCom;shortTE=F
NW_002994274.1	RepeatMasker	Low_complexity	1289680	1289718	17.2	+	.	Tstart=1;Tend=40;ID=GA-rich;shortTE=F
NW_002994274.1	RepeatMasker	Simple_repeat	1290236	1290266	3.8	+	.	Tstart=1;Tend=31;ID=(TTCTT)n;shortTE=F
NW_002994274.1	RepeatMasker	Simple_repeat	1290476	1290498	9.6	+	.	Tstart=1;Tend=23;ID=(TTC)n;shortTE=F
NW_002994274.1	RepeatMasker	Simple_repeat	1290597	1290639	26.2	+	.	Tstart=1;Tend=42;ID=(ATGAATT)n;shortTE=F
NW_002994274.1	RepeatMasker	Simple_repeat	1291707	1291731	4.2	+	.	Tstart=1;Tend=25;ID=(TCC)n;shortTE=F
NW_002994274.1	RepeatMasker	Simple_repeat	1291842	1291869	16.2	+	.	Tstart=1;Tend=28;ID=(T)n;shortTE=F
NW_002994274.1	RepeatMasker	Simple_repeat	1292210	1292245	6.5	+	.	Tstart=1;Tend=35;ID=(TC)n;shortTE=F
NW_002994274.1	RepeatMasker	Low_complexity	1295861	1295912	13.8	+	.	Tstart=1;Tend=49;ID=A-rich;shortTE=F
NW_002994274.1	RepeatMasker	LTR/Unknown	1296281	1296367	10.3	+	.	Tstart=524;Tend=610;ID=LTR-Unknown-4_rCom;shortTE=T
NW_002994274.1	RepeatMasker	Simple_repeat	1297308	1297327	5.2	+	.	Tstart=1;Tend=20;ID=(T)n;shortTE=F
NW_002994274.1	RepeatMasker	Simple_repeat	1299053	1299123	1.4	+	.	Tstart=1;Tend=71;ID=(TA)n;shortTE=F
NW_002994274.1	RepeatMasker	Low_complexity	1300800	1300834	23.3	+	.	Tstart=1;Tend=35;ID=A-rich;shortTE=F
NW_002994274.1	RepeatMasker	Simple_repeat	1301110	1301149	20.0	+	.	Tstart=1;Tend=40;ID=(T)n;shortTE=F
NW_002994274.1	RepeatMasker	Simple_repeat	1302267	1302326	17.8	+	.	Tstart=1;Tend=55;ID=(AATTTAA)n;shortTE=F
NW_002994274.1	RepeatMasker	Low_complexity	1302376	1302404	19.9	+	.	Tstart=1;Tend=29;ID=A-rich;shortTE=F
NW_002994274.1	RepeatMasker	Simple_repeat	1304975	1304991	0.0	+	.	Tstart=1;Tend=17;ID=(A)n;shortTE=F
NW_002994274.1	RepeatMasker	Simple_repeat	1305133	1305151	0.0	+	.	Tstart=1;Tend=19;ID=(G)n;shortTE=F
NW_002994274.1	RepeatMasker	Simple_repeat	1308824	1308859	15.4	+	.	Tstart=1;Tend=37;ID=(TCTTT)n;shortTE=F
NW_002994274.1	RepeatMasker	Simple_repeat	1312147	1312178	13.7	+	.	Tstart=1;Tend=34;ID=(ACAATA)n;shortTE=F
NW_002994274.1	RepeatMasker	Simple_repeat	1317391	1317430	7.9	+	.	Tstart=1;Tend=40;ID=(A)n;shortTE=F
NW_002994274.1	RepeatMasker	Low_complexity	1317546	1317599	22.2	+	.	Tstart=1;Tend=54;ID=A-rich;shortTE=F
NW_002994274.1	RepeatMasker	Unknown	1317665	1317740	30.3	+	.	Tstart=800;Tend=875;ID=Unknown-29_rCom;shortTE=T
NW_002994274.1	RepeatMasker	Simple_repeat	1317793	1317843	25.2	+	.	Tstart=1;Tend=50;ID=(AATTT)n;shortTE=F
NW_002994274.1	RepeatMasker	Simple_repeat	1318099	1318134	15.6	+	.	Tstart=1;Tend=37;ID=(ATTTA)n;shortTE=F
NW_002994274.1	RepeatMasker	Simple_repeat	1318299	1318367	22.4	+	.	Tstart=1;Tend=73;ID=(AACTAA)n;shortTE=F
NW_002994274.1	RepeatMasker	Simple_repeat	1318657	1318692	18.9	+	.	Tstart=1;Tend=37;ID=(TTGATTT)n;shortTE=F
NW_002994274.1	RepeatMasker	LTR/Gypsy	1318774	1318924	18.5	-	.	Tstart=290;Tend=438;ID=Gypsy-49_rCom;shortTE=F
NW_002994274.1	RepeatMasker	Simple_repeat	1319511	1319581	21.1	+	.	Tstart=1;Tend=71;ID=(TTAATTAT)n;shortTE=F
NW_002994274.1	RepeatMasker	LTR/Copia	1319621	1319785	7.9	-	.	Tstart=290;Tend=454;ID=Copia-69_rCom;shortTE=F
NW_002994274.1	RepeatMasker	LTR/Copia	1319874	1319954	7.4	-	.	Tstart=432;Tend=512;ID=Copia-69_rCom;shortTE=T
NW_002994274.1	RepeatMasker	Unknown	1319948	1320076	5.4	+	.	Tstart=11858;Tend=11986;ID=Unknown-99_rCom;shortTE=F
NW_002994274.1	RepeatMasker	LTR/Copia	1320073	1320259	5.4	-	.	Tstart=241;Tend=433;ID=Copia-69_rCom;shortTE=F
NW_002994274.1	RepeatMasker	LTR/Copia	1321030	1323932	30.7	+	.	Tstart=553;Tend=3419;ID=Copia-58_rCom;shortTE=F;TEgroup=NW_002994274.1|LTR/Copia|Copia-58_rCom|1
NW_002994274.1	RepeatMasker	Simple_repeat	1324196	1324231	15.6	+	.	Tstart=1;Tend=37;ID=(ATTTA)n;shortTE=F
NW_002994274.1	RepeatMasker	Low_complexity	1324223	1324274	14.2	+	.	Tstart=1;Tend=51;ID=A-rich;shortTE=F
NW_002994274.1	RepeatMasker	Simple_repeat	1326203	1326238	15.4	+	.	Tstart=1;Tend=37;ID=(TCTTT)n;shortTE=F
NW_002994274.1	RepeatMasker	Low_complexity	1326272	1326334	28.4	+	.	Tstart=1;Tend=62;ID=A-rich;shortTE=F
NW_002994274.1	RepeatMasker	Simple_repeat	1329304	1329378	24.8	+	.	Tstart=1;Tend=73;ID=(ATA)n;shortTE=F
NW_002994274.1	RepeatMasker	Simple_repeat	1330442	1330463	0.0	+	.	Tstart=1;Tend=22;ID=(T)n;shortTE=F
NW_002994274.1	RepeatMasker	Simple_repeat	1330724	1330743	0.0	+	.	Tstart=1;Tend=20;ID=(AG)n;shortTE=F
NW_002994274.1	RepeatMasker	Unknown	1330854	1331096	15.1	-	.	Tstart=849;Tend=1096;ID=Unknown-76_rCom;shortTE=F
NW_002994274.1	RepeatMasker	Simple_repeat	1332266	1332307	21.1	+	.	Tstart=1;Tend=40;ID=(AT)n;shortTE=F
NW_002994274.1	RepeatMasker	Unknown	1333362	1333513	23.0	+	.	Tstart=1399;Tend=1568;ID=Unknown-102_rCom;shortTE=F
NW_002994274.1	RepeatMasker	Simple_repeat	1334128	1334182	22.8	+	.	Tstart=1;Tend=55;ID=(ATA)n;shortTE=F
NW_002994274.1	RepeatMasker	Unknown	1338524	1338592	8.8	-	.	Tstart=2322;Tend=2389;ID=Unknown-94_rCom;shortTE=T
NW_002994274.1	RepeatMasker	LTR/Gypsy	1338580	1338694	1.7	-	.	Tstart=10640;Tend=10754;ID=Gypsy-48_rCom;shortTE=F
NW_002994274.1	RepeatMasker	Simple_repeat	1338792	1338819	3.7	+	.	Tstart=1;Tend=28;ID=(T)n;shortTE=F
NW_002994274.1	RepeatMasker	Low_complexity	1339246	1339288	19.3	+	.	Tstart=1;Tend=44;ID=A-rich;shortTE=F
NW_002994274.1	RepeatMasker	Simple_repeat	1339846	1339883	9.4	+	.	Tstart=1;Tend=36;ID=(AT)n;shortTE=F
NW_002994274.1	RepeatMasker	Simple_repeat	1342366	1342389	13.7	+	.	Tstart=1;Tend=24;ID=(A)n;shortTE=F
NW_002994274.1	RepeatMasker	Simple_repeat	1342941	1342980	0.0	+	.	Tstart=1;Tend=40;ID=(CT)n;shortTE=F
NW_002994274.1	RepeatMasker	Simple_repeat	1345920	1345940	4.9	+	.	Tstart=1;Tend=21;ID=(T)n;shortTE=F
NW_002994274.1	RepeatMasker	Simple_repeat	1346155	1346203	24.2	+	.	Tstart=1;Tend=52;ID=(AT)n;shortTE=F
NW_002994274.1	RepeatMasker	Simple_repeat	1346405	1346469	15.8	+	.	Tstart=1;Tend=69;ID=(TTA)n;shortTE=F
NW_002994274.1	RepeatMasker	DNA/Maverick	1347038	1347363	14.2	+	.	Tstart=271;Tend=635;ID=Maverick-3_rCom;shortTE=F
NW_002994274.1	RepeatMasker	Simple_repeat	1347368	1347516	8.0	+	.	Tstart=1;Tend=149;ID=(AT)n;shortTE=F
NW_002994274.1	RepeatMasker	DNA/Maverick	1347526	1347708	14.1	+	.	Tstart=1016;Tend=1201;ID=Maverick-3_rCom;shortTE=F
NW_002994274.1	RepeatMasker	Simple_repeat	1347709	1347737	0.0	+	.	Tstart=1;Tend=30;ID=(TTTAAAT)n;shortTE=F
NW_002994274.1	RepeatMasker	DNA/Maverick	1347738	1348016	14.1	+	.	Tstart=1202;Tend=1537;ID=Maverick-3_rCom;shortTE=F
NW_002994274.1	RepeatMasker	Low_complexity	1348022	1348125	27.6	+	.	Tstart=1;Tend=105;ID=A-rich;shortTE=F
NW_002994274.1	RepeatMasker	Simple_repeat	1351767	1351794	3.7	+	.	Tstart=1;Tend=28;ID=(A)n;shortTE=F
NW_002994274.1	RepeatMasker	LTR/Gypsy	1351892	1352006	1.7	+	.	Tstart=10640;Tend=10754;ID=Gypsy-48_rCom;shortTE=F
NW_002994274.1	RepeatMasker	Unknown	1351994	1352062	8.8	+	.	Tstart=2322;Tend=2389;ID=Unknown-94_rCom;shortTE=T
NW_002994274.1	RepeatMasker	Simple_repeat	1352404	1352447	20.8	+	.	Tstart=1;Tend=44;ID=(AACA)n;shortTE=F
NW_002994274.1	RepeatMasker	Simple_repeat	1352788	1352823	15.6	+	.	Tstart=1;Tend=37;ID=(ATTTA)n;shortTE=F
NW_002994274.1	RepeatMasker	Unknown	1352886	1354177	5.3	+	.	Tstart=884;Tend=2219;ID=Unknown-138_rCom;shortTE=F
NW_002994274.1	RepeatMasker	LINE/L1	1353410	1355613	3.8	+	.	Tstart=152;Tend=2638;ID=L1-9_rCom;shortTE=F
NW_002994274.1	RepeatMasker	LTR/Gypsy	1354991	1356495	4.5	+	.	Tstart=6;Tend=1728;ID=Gypsy-36_rCom;shortTE=F
NW_002994274.1	RepeatMasker	LTR/Gypsy	1356569	1356766	33.3	-	.	Tstart=2615;Tend=2812;ID=Gypsy-2_rCom;shortTE=F
NW_002994274.1	RepeatMasker	Unknown	1358832	1360132	5.1	+	.	Tstart=883;Tend=2219;ID=Unknown-138_rCom;shortTE=F
NW_002994274.1	RepeatMasker	LTR/Gypsy	1360756	1360912	17.6	-	.	Tstart=290;Tend=446;ID=Gypsy-49_rCom;shortTE=F
NW_002994274.1	RepeatMasker	Simple_repeat	1362300	1362366	29.5	+	.	Tstart=1;Tend=65;ID=(TTA)n;shortTE=F
NW_002994274.1	RepeatMasker	Simple_repeat	1364406	1364445	23.4	+	.	Tstart=1;Tend=41;ID=(GAATTG)n;shortTE=F
NW_002994274.1	RepeatMasker	Simple_repeat	1369474	1369498	13.2	+	.	Tstart=1;Tend=25;ID=(TCC)n;shortTE=F
NW_002994274.1	RepeatMasker	Unknown	1370286	1370636	14.0	-	.	Tstart=812;Tend=1204;ID=Unknown-38_rCom;shortTE=F
NW_002994274.1	RepeatMasker	Simple_repeat	1372847	1372878	17.9	+	.	Tstart=1;Tend=33;ID=(ATA)n;shortTE=F
NW_002994274.1	RepeatMasker	Simple_repeat	1372983	1373021	15.3	+	.	Tstart=1;Tend=39;ID=(TCT)n;shortTE=F
NW_002994274.1	RepeatMasker	Simple_repeat	1374837	1374861	8.7	+	.	Tstart=1;Tend=25;ID=(A)n;shortTE=F
NW_002994274.1	RepeatMasker	Simple_repeat	1375791	1375814	4.3	+	.	Tstart=1;Tend=24;ID=(AACT)n;shortTE=F
NW_002994274.1	RepeatMasker	Simple_repeat	1376105	1376136	22.1	+	.	Tstart=1;Tend=32;ID=(T)n;shortTE=F
NW_002994274.1	RepeatMasker	Simple_repeat	1377076	1377137	17.4	+	.	Tstart=1;Tend=63;ID=(AT)n;shortTE=F
NW_002994274.1	RepeatMasker	Low_complexity	1377230	1377308	26.1	+	.	Tstart=1;Tend=80;ID=A-rich;shortTE=F
NW_002994274.1	RepeatMasker	Low_complexity	1377579	1377619	11.1	+	.	Tstart=1;Tend=42;ID=A-rich;shortTE=F
NW_002994274.1	RepeatMasker	Low_complexity	1378187	1378215	15.5	+	.	Tstart=1;Tend=29;ID=A-rich;shortTE=F
NW_002994274.1	RepeatMasker	Simple_repeat	1378429	1378461	13.2	+	.	Tstart=1;Tend=35;ID=(ATAA)n;shortTE=F
NW_002994274.1	RepeatMasker	Simple_repeat	1381246	1381300	28.1	+	.	Tstart=1;Tend=53;ID=(ATTTT)n;shortTE=F
NW_002994274.1	RepeatMasker	Simple_repeat	1383649	1383715	31.4	+	.	Tstart=1;Tend=68;ID=(TTA)n;shortTE=F
NW_002994274.1	RepeatMasker	LINE/L1	1385828	1385947	26.9	+	.	Tstart=543;Tend=670;ID=L1-17_rCom;shortTE=F
NW_002994274.1	RepeatMasker	Simple_repeat	1388529	1388564	0.0	+	.	Tstart=1;Tend=36;ID=(TC)n;shortTE=F
NW_002994274.1	RepeatMasker	Simple_repeat	1389987	1390023	0.0	+	.	Tstart=1;Tend=37;ID=(AG)n;shortTE=F
NW_002994274.1	RepeatMasker	Low_complexity	1392015	1392060	13.6	+	.	Tstart=1;Tend=43;ID=A-rich;shortTE=F
NW_002994274.1	RepeatMasker	Unknown	1393373	1393689	8.8	-	.	Tstart=593;Tend=923;ID=Unknown-147_rCom;shortTE=F
NW_002994274.1	RepeatMasker	DNA/hAT-Ac	1393690	1394643	9.6	+	.	Tstart=616;Tend=1605;ID=hAT-Ac-9_rCom;shortTE=F
NW_002994274.1	RepeatMasker	Simple_repeat	1394781	1394798	0.0	+	.	Tstart=1;Tend=18;ID=(CTT)n;shortTE=F
NW_002994274.1	RepeatMasker	Simple_repeat	1396111	1396157	19.9	+	.	Tstart=1;Tend=47;ID=(T)n;shortTE=F
NW_002994274.1	RepeatMasker	Simple_repeat	1396206	1396239	20.1	+	.	Tstart=1;Tend=34;ID=(TGA)n;shortTE=F
NW_002994274.1	RepeatMasker	Simple_repeat	1396960	1396998	6.0	+	.	Tstart=1;Tend=41;ID=(AAAAAT)n;shortTE=F
NW_002994274.1	RepeatMasker	Low_complexity	1398147	1398236	23.1	+	.	Tstart=1;Tend=85;ID=A-rich;shortTE=F
NW_002994274.1	RepeatMasker	Simple_repeat	1399163	1399196	0.0	+	.	Tstart=1;Tend=34;ID=(TTGGTAG)n;shortTE=F
NW_002994274.1	RepeatMasker	Low_complexity	1399886	1399942	29.6	+	.	Tstart=1;Tend=55;ID=A-rich;shortTE=F
NW_002994274.1	RepeatMasker	Unknown	1400166	1400216	21.6	+	.	Tstart=727;Tend=777;ID=Unknown-86_rCom;shortTE=T
NW_002994274.1	RepeatMasker	LINE/L1	1400537	1400592	21.4	+	.	Tstart=1778;Tend=1833;ID=L1-25_rCom;shortTE=T
NW_002994274.1	RepeatMasker	Low_complexity	1401264	1401302	20.6	+	.	Tstart=1;Tend=40;ID=A-rich;shortTE=F
NW_002994274.1	RepeatMasker	Simple_repeat	1402140	1402163	4.3	+	.	Tstart=1;Tend=26;ID=(AAGAA)n;shortTE=F
NW_002994274.1	RepeatMasker	Simple_repeat	1402609	1402637	0.0	+	.	Tstart=1;Tend=29;ID=(AT)n;shortTE=F
NW_002994274.1	RepeatMasker	Simple_repeat	1403481	1403502	4.8	+	.	Tstart=1;Tend=23;ID=(AAAG)n;shortTE=F
NW_002994274.1	RepeatMasker	Simple_repeat	1403689	1403731	21.4	+	.	Tstart=1;Tend=43;ID=(T)n;shortTE=F
NW_002994274.1	RepeatMasker	Simple_repeat	1406362	1406378	0.0	+	.	Tstart=1;Tend=17;ID=(A)n;shortTE=F
NW_002994274.1	RepeatMasker	Simple_repeat	1408381	1408404	9.1	+	.	Tstart=1;Tend=24;ID=(CAC)n;shortTE=F
NW_002994274.1	RepeatMasker	Simple_repeat	1408430	1408449	0.0	+	.	Tstart=1;Tend=20;ID=(TGG)n;shortTE=F
NW_002994274.1	RepeatMasker	Low_complexity	1409113	1409167	6.7	+	.	Tstart=1;Tend=52;ID=A-rich;shortTE=F
NW_002994274.1	RepeatMasker	Simple_repeat	1409851	1409876	12.7	+	.	Tstart=1;Tend=26;ID=(T)n;shortTE=F
NW_002994274.1	RepeatMasker	Simple_repeat	1414045	1414069	0.0	+	.	Tstart=1;Tend=25;ID=(A)n;shortTE=F
NW_002994274.1	RepeatMasker	Low_complexity	1414184	1414221	9.9	+	.	Tstart=1;Tend=35;ID=A-rich;shortTE=F
NW_002994274.1	RepeatMasker	Simple_repeat	1414855	1414879	13.2	+	.	Tstart=1;Tend=25;ID=(T)n;shortTE=F
NW_002994274.1	RepeatMasker	Simple_repeat	1415556	1415587	22.1	+	.	Tstart=1;Tend=32;ID=(T)n;shortTE=F
NW_002994274.1	RepeatMasker	Simple_repeat	1416005	1416062	0.0	+	.	Tstart=1;Tend=59;ID=(TA)n;shortTE=F
NW_002994274.1	RepeatMasker	Simple_repeat	1419037	1419058	4.8	+	.	Tstart=1;Tend=22;ID=(A)n;shortTE=F
NW_002994274.1	RepeatMasker	Simple_repeat	1419734	1419786	20.1	+	.	Tstart=1;Tend=55;ID=(ATTTTT)n;shortTE=F
NW_002994274.1	RepeatMasker	Simple_repeat	1420050	1420120	29.1	+	.	Tstart=1;Tend=74;ID=(ATAT)n;shortTE=F
NW_002994274.1	RepeatMasker	Simple_repeat	1420221	1420245	4.2	+	.	Tstart=1;Tend=26;ID=(TTTTC)n;shortTE=F
NW_002994274.1	RepeatMasker	Unknown	1420434	1420919	12.8	+	.	Tstart=36;Tend=528;ID=Unknown-60_rCom;shortTE=F
NW_002994274.1	RepeatMasker	Unknown	1420904	1421492	6.1	+	.	Tstart=452;Tend=1092;ID=Unknown-49_rCom;shortTE=F
NW_002994274.1	RepeatMasker	Simple_repeat	1421712	1421736	4.5	+	.	Tstart=1;Tend=24;ID=(AATA)n;shortTE=F
NW_002994274.1	RepeatMasker	Simple_repeat	1421898	1421914	0.0	+	.	Tstart=1;Tend=17;ID=(T)n;shortTE=F
NW_002994274.1	RepeatMasker	Simple_repeat	1421984	1422031	16.8	+	.	Tstart=1;Tend=44;ID=(ATTTA)n;shortTE=F
NW_002994274.1	RepeatMasker	Simple_repeat	1422095	1422123	11.3	+	.	Tstart=1;Tend=31;ID=(ATTTTC)n;shortTE=F
NW_002994274.1	RepeatMasker	Simple_repeat	1422437	1422459	0.0	+	.	Tstart=1;Tend=23;ID=(ATA)n;shortTE=F
NW_002994274.1	RepeatMasker	Simple_repeat	1425348	1425366	0.0	+	.	Tstart=1;Tend=19;ID=(AT)n;shortTE=F
NW_002994274.1	RepeatMasker	Simple_repeat	1425509	1425534	4.3	+	.	Tstart=1;Tend=26;ID=(TGA)n;shortTE=F
NW_002994274.1	RepeatMasker	Simple_repeat	1426017	1426038	0.0	+	.	Tstart=1;Tend=22;ID=(A)n;shortTE=F
NW_002994274.1	RepeatMasker	Low_complexity	1427606	1427660	22.6	+	.	Tstart=1;Tend=54;ID=A-rich;shortTE=F
NW_002994274.1	RepeatMasker	Simple_repeat	1427784	1427817	3.0	+	.	Tstart=1;Tend=34;ID=(GAATAT)n;shortTE=F
NW_002994274.1	RepeatMasker	Unknown	1428003	1428342	20.7	+	.	Tstart=3;Tend=377;ID=Unknown-61_rCom;shortTE=F
NW_002994274.1	RepeatMasker	LTR/Copia	1430391	1431976	32.0	-	.	Tstart=2223;Tend=3915;ID=Copia-43_rCom;shortTE=F
NW_002994274.1	RepeatMasker	LTR/Copia	1432231	1433354	31.1	-	.	Tstart=726;Tend=1722;ID=Copia-43_rCom;shortTE=F
NW_002994274.1	RepeatMasker	Simple_repeat	1433699	1433732	24.4	+	.	Tstart=1;Tend=34;ID=(TGT)n;shortTE=F
NW_002994274.1	RepeatMasker	Simple_repeat	1435676	1435685	10.2	+	.	Tstart=1;Tend=44;ID=(TTTTTCT)n;shortTE=F
NW_002994274.1	RepeatMasker	Simple_repeat	1435686	1435717	14.0	+	.	Tstart=1;Tend=32;ID=(TTCTT)n;shortTE=F
NW_002994274.1	RepeatMasker	Simple_repeat	1437256	1437301	14.5	+	.	Tstart=1;Tend=43;ID=(ATT)n;shortTE=F
NW_002994274.1	RepeatMasker	Low_complexity	1437651	1437741	30.7	+	.	Tstart=1;Tend=91;ID=A-rich;shortTE=F
NW_002994274.1	RepeatMasker	Simple_repeat	1437880	1437900	5.0	+	.	Tstart=1;Tend=21;ID=(A)n;shortTE=F
NW_002994274.1	RepeatMasker	Unknown	1440957	1441615	4.8	+	.	Tstart=243;Tend=907;ID=Unknown-76_rCom;shortTE=F
NW_002994274.1	RepeatMasker	Simple_repeat	1441616	1441658	0.0	+	.	Tstart=1;Tend=43;ID=(AT)n;shortTE=F
NW_002994274.1	RepeatMasker	Simple_repeat	1441908	1441943	17.4	+	.	Tstart=1;Tend=34;ID=(TTAA)n;shortTE=F
NW_002994274.1	RepeatMasker	Unknown	1442433	1442759	9.1	-	.	Tstart=760;Tend=1196;ID=Unknown-78_rCom;shortTE=F
NW_002994274.1	RepeatMasker	Unknown	1443445	1443785	21.3	-	.	Tstart=760;Tend=1126;ID=Unknown-78_rCom;shortTE=F
NW_002994274.1	RepeatMasker	Simple_repeat	1443982	1444054	24.5	+	.	Tstart=1;Tend=75;ID=(TTTTA)n;shortTE=F
NW_002994274.1	RepeatMasker	Simple_repeat	1444353	1444429	25.0	+	.	Tstart=1;Tend=72;ID=(AATAA)n;shortTE=F
NW_002994274.1	RepeatMasker	Unknown	1444983	1445570	16.6	-	.	Tstart=710;Tend=1307;ID=Unknown-91_rCom;shortTE=F
NW_002994274.1	RepeatMasker	Low_complexity	1447094	1447158	26.6	+	.	Tstart=1;Tend=66;ID=A-rich;shortTE=F
NW_002994274.1	RepeatMasker	Low_complexity	1447339	1447392	26.0	+	.	Tstart=1;Tend=52;ID=A-rich;shortTE=F
NW_002994274.1	RepeatMasker	Low_complexity	1448032	1448072	16.4	+	.	Tstart=1;Tend=41;ID=A-rich;shortTE=F
NW_002994274.1	RepeatMasker	Low_complexity	1448245	1448284	17.7	+	.	Tstart=1;Tend=41;ID=GA-rich;shortTE=F
NW_002994274.1	RepeatMasker	Simple_repeat	1451307	1451319	14.1	+	.	Tstart=1;Tend=57;ID=(TAT)n;shortTE=F
NW_002994274.1	RepeatMasker	Simple_repeat	1451320	1451363	10.7	+	.	Tstart=1;Tend=45;ID=(TTAT)n;shortTE=F
NW_002994274.1	RepeatMasker	Low_complexity	1451530	1451663	29.5	+	.	Tstart=1;Tend=130;ID=A-rich;shortTE=F
NW_002994274.1	RepeatMasker	Simple_repeat	1452270	1452297	11.7	+	.	Tstart=1;Tend=29;ID=(TTTA)n;shortTE=F
NW_002994274.1	RepeatMasker	Unknown	1453321	1453431	13.8	+	.	Tstart=1687;Tend=1798;ID=Unknown-75_rCom;shortTE=F
NW_002994274.1	RepeatMasker	Simple_repeat	1457793	1457817	0.0	+	.	Tstart=1;Tend=25;ID=(AT)n;shortTE=F
NW_002994274.1	RepeatMasker	Simple_repeat	1458318	1458372	22.7	+	.	Tstart=1;Tend=53;ID=(ATTT)n;shortTE=F
NW_002994274.1	RepeatMasker	Simple_repeat	1458469	1458492	4.3	+	.	Tstart=1;Tend=24;ID=(A)n;shortTE=F
NW_002994274.1	RepeatMasker	Simple_repeat	1464474	1464495	4.8	+	.	Tstart=1;Tend=23;ID=(AAAT)n;shortTE=F
NW_002994274.1	RepeatMasker	Simple_repeat	1465234	1465267	20.1	+	.	Tstart=1;Tend=34;ID=(TCATTT)n;shortTE=F
NW_002994274.1	RepeatMasker	Simple_repeat	1466036	1466073	11.3	+	.	Tstart=1;Tend=38;ID=(A)n;shortTE=F
NW_002994274.1	RepeatMasker	Simple_repeat	1466480	1466513	3.0	+	.	Tstart=1;Tend=35;ID=(TAT)n;shortTE=F
NW_002994274.1	RepeatMasker	Simple_repeat	1466909	1466948	13.7	+	.	Tstart=1;Tend=40;ID=(T)n;shortTE=F
NW_002994274.1	RepeatMasker	Simple_repeat	1467502	1467542	11.7	+	.	Tstart=1;Tend=42;ID=(TA)n;shortTE=F
NW_002994274.1	RepeatMasker	Simple_repeat	1467790	1467842	18.3	+	.	Tstart=1;Tend=52;ID=(ATAGATA)n;shortTE=F
NW_002994274.1	RepeatMasker	Simple_repeat	1468059	1468084	0.0	+	.	Tstart=1;Tend=27;ID=(TTC)n;shortTE=F
NW_002994274.1	RepeatMasker	Simple_repeat	1469456	1469487	18.1	+	.	Tstart=1;Tend=32;ID=(T)n;shortTE=F
NW_002994274.1	RepeatMasker	Simple_repeat	1469488	1469511	20.6	+	.	Tstart=1;Tend=54;ID=(TTTCTTT)n;shortTE=F
NW_002994274.1	RepeatMasker	Low_complexity	1469762	1469807	22.7	+	.	Tstart=1;Tend=47;ID=A-rich;shortTE=F
NW_002994274.1	RepeatMasker	Simple_repeat	1470740	1470802	23.6	+	.	Tstart=1;Tend=64;ID=(ATAT)n;shortTE=F
NW_002994274.1	RepeatMasker	Simple_repeat	1470830	1470854	8.5	+	.	Tstart=1;Tend=26;ID=(TTTTC)n;shortTE=F
NW_002994274.1	RepeatMasker	Simple_repeat	1473321	1473340	0.0	+	.	Tstart=1;Tend=20;ID=(TA)n;shortTE=F
NW_002994274.1	RepeatMasker	Simple_repeat	1474446	1474457	15.4	+	.	Tstart=1;Tend=23;ID=(TTTTGT)n;shortTE=F
NW_002994274.1	RepeatMasker	Simple_repeat	1474458	1474477	5.2	+	.	Tstart=1;Tend=20;ID=(TTA)n;shortTE=F
NW_002994274.1	RepeatMasker	Simple_repeat	1474478	1474483	15.4	+	.	Tstart=24;Tend=38;ID=(TTTTGT)n;shortTE=F
NW_002994274.1	RepeatMasker	Simple_repeat	1475261	1475289	12.1	+	.	Tstart=1;Tend=28;ID=(TATT)n;shortTE=F
NW_002994274.1	RepeatMasker	Low_complexity	1475694	1475772	35.0	+	.	Tstart=1;Tend=107;ID=A-rich;shortTE=F
NW_002994274.1	RepeatMasker	Simple_repeat	1475773	1475804	6.6	+	.	Tstart=1;Tend=32;ID=(A)n;shortTE=F
NW_002994274.1	RepeatMasker	Simple_repeat	1477260	1477285	8.1	+	.	Tstart=1;Tend=26;ID=(A)n;shortTE=F
NW_002994274.1	RepeatMasker	Simple_repeat	1480789	1480811	0.0	+	.	Tstart=1;Tend=23;ID=(AAG)n;shortTE=F
NW_002994274.1	RepeatMasker	Simple_repeat	1481206	1481279	16.0	+	.	Tstart=1;Tend=68;ID=(TATTTT)n;shortTE=F
NW_002994274.1	RepeatMasker	Simple_repeat	1481652	1481674	9.3	+	.	Tstart=1;Tend=23;ID=(ATT)n;shortTE=F
NW_002994274.1	RepeatMasker	Low_complexity	1482351	1482402	21.6	+	.	Tstart=1;Tend=52;ID=A-rich;shortTE=F
NW_002994274.1	RepeatMasker	Simple_repeat	1487141	1487182	23.2	+	.	Tstart=1;Tend=41;ID=(AATA)n;shortTE=F
NW_002994274.1	RepeatMasker	Low_complexity	1488964	1488995	21.7	+	.	Tstart=1;Tend=32;ID=A-rich;shortTE=F
NW_002994274.1	RepeatMasker	Simple_repeat	1495859	1495875	0.0	+	.	Tstart=1;Tend=17;ID=(A)n;shortTE=F
NW_002994274.1	RepeatMasker	Simple_repeat	1499436	1499478	15.5	+	.	Tstart=1;Tend=44;ID=(TA)n;shortTE=F
NW_002994274.1	RepeatMasker	LTR/Copia	1499870	1500710	32.3	-	.	Tstart=3944;Tend=4838;ID=Copia-15_rCom;shortTE=F
NW_002994274.1	RepeatMasker	LTR/Copia	1500852	1501337	32.7	-	.	Tstart=3316;Tend=3801;ID=Copia-66_rCom;shortTE=F
NW_002994274.1	RepeatMasker	LTR/Copia	1502037	1502462	30.0	-	.	Tstart=2157;Tend=2590;ID=Copia-15_rCom;shortTE=F
NW_002994274.1	RepeatMasker	LTR/Copia	1502809	1502865	19.3	-	.	Tstart=1758;Tend=1814;ID=Copia-15_rCom;shortTE=T
NW_002994274.1	RepeatMasker	Simple_repeat	1504479	1504519	0.0	+	.	Tstart=1;Tend=41;ID=(AT)n;shortTE=F
NW_002994274.1	RepeatMasker	LTR/Copia	1504650	1504954	16.6	+	.	Tstart=947;Tend=1277;ID=Copia-80_rCom;shortTE=F
NW_002994274.1	RepeatMasker	LINE/Jockey	1504846	1504971	24.2	+	.	Tstart=50;Tend=173;ID=Jockey-3_rCom;shortTE=F
NW_002994274.1	RepeatMasker	Simple_repeat	1505375	1505401	12.0	+	.	Tstart=1;Tend=28;ID=(ATA)n;shortTE=F
NW_002994274.1	RepeatMasker	Simple_repeat	1506092	1506124	20.8	+	.	Tstart=1;Tend=33;ID=(T)n;shortTE=F
NW_002994274.1	RepeatMasker	Simple_repeat	1506191	1506250	21.2	+	.	Tstart=1;Tend=54;ID=(TTTTAT)n;shortTE=F
NW_002994274.1	RepeatMasker	Simple_repeat	1507399	1507417	5.6	+	.	Tstart=1;Tend=19;ID=(T)n;shortTE=F
NW_002994274.1	RepeatMasker	Simple_repeat	1507418	1507426	15.0	+	.	Tstart=3;Tend=30;ID=(TCTTT)n;shortTE=F
NW_002994274.1	RepeatMasker	LTR/Copia	1511760	1515464	1.4	-	.	Tstart=2;Tend=3765;ID=Copia-16_rCom;shortTE=F
NW_002994274.1	RepeatMasker	LTR/Copia	1515566	1516102	34.6	-	.	Tstart=731;Tend=1264;ID=Copia-10_rCom;shortTE=F
NW_002994274.1	RepeatMasker	Simple_repeat	1516104	1516143	13.7	+	.	Tstart=1;Tend=41;ID=(TTCTTG)n;shortTE=F
NW_002994274.1	RepeatMasker	LTR/Copia	1516257	1516673	0.5	-	.	Tstart=3346;Tend=3765;ID=Copia-16_rCom;shortTE=F
NW_002994274.1	RepeatMasker	Unknown	1517421	1518008	8.9	-	.	Tstart=46;Tend=725;ID=Unknown-73_rCom;shortTE=F
NW_002994274.1	RepeatMasker	LTR/Gypsy	1517934	1518031	16.8	-	.	Tstart=3101;Tend=3200;ID=Gypsy-34_rCom;shortTE=T
NW_002994274.1	RepeatMasker	LTR	1518031	1518286	15.9	-	.	Tstart=4908;Tend=6544;ID=LTR_rCom;shortTE=F;TEgroup=NW_002994274.1|LTR|LTR_rCom|1
NW_002994274.1	RepeatMasker	Unknown	1518269	1518329	6.6	+	.	Tstart=1064;Tend=1124;ID=Unknown-142_rCom;shortTE=T
NW_002994274.1	RepeatMasker	LTR	1518331	1518651	9.7	-	.	Tstart=6037;Tend=6161;ID=LTR_rCom;shortTE=F;TEgroup=NW_002994274.1|LTR|LTR_rCom|2
NW_002994274.1	RepeatMasker	Unknown	1518661	1519466	4.2	+	.	Tstart=765;Tend=1555;ID=Unknown-142_rCom;shortTE=F
NW_002994274.1	RepeatMasker	LTR	1519274	1525759	13.6	-	.	Tstart=756;Tend=7264;ID=LTR_rCom;shortTE=F
NW_002994274.1	RepeatMasker	LTR/Copia	1525883	1525938	10.7	-	.	Tstart=923;Tend=979;ID=Copia-77_rCom;shortTE=T
NW_002994274.1	RepeatMasker	Unknown	1525955	1526136	10.6	+	.	Tstart=636;Tend=810;ID=Unknown-142_rCom;shortTE=F
NW_002994274.1	RepeatMasker	LINE/L1	1526139	1526359	9.1	+	.	Tstart=537;Tend=762;ID=L1-8_rCom;shortTE=F
NW_002994274.1	RepeatMasker	Unknown	1526172	1528465	11.2	+	.	Tstart=943;Tend=3352;ID=Unknown-82_rCom;shortTE=F
NW_002994274.1	RepeatMasker	Low_complexity	1528468	1528504	25.8	+	.	Tstart=1;Tend=37;ID=A-rich;shortTE=F
NW_002994274.1	RepeatMasker	Simple_repeat	1532264	1532332	18.3	+	.	Tstart=1;Tend=69;ID=(TA)n;shortTE=F
NW_002994274.1	RepeatMasker	Simple_repeat	1534166	1534253	0.0	+	.	Tstart=1;Tend=89;ID=(AT)n;shortTE=F
NW_002994274.1	RepeatMasker	Simple_repeat	1534363	1534382	0.0	+	.	Tstart=1;Tend=20;ID=(TA)n;shortTE=F
NW_002994274.1	RepeatMasker	Simple_repeat	1534679	1534729	19.2	+	.	Tstart=1;Tend=52;ID=(TA)n;shortTE=F
NW_002994274.1	RepeatMasker	Simple_repeat	1534961	1535019	28.8	+	.	Tstart=1;Tend=58;ID=(TATCTT)n;shortTE=F
NW_002994274.1	RepeatMasker	Simple_repeat	1536274	1536302	19.6	+	.	Tstart=1;Tend=29;ID=(ATTT)n;shortTE=F
NW_002994274.1	RepeatMasker	Simple_repeat	1536747	1536776	19.6	+	.	Tstart=1;Tend=30;ID=(T)n;shortTE=F
NW_002994274.1	RepeatMasker	Low_complexity	1539117	1539155	19.3	+	.	Tstart=1;Tend=37;ID=A-rich;shortTE=F
NW_002994274.1	RepeatMasker	Low_complexity	1540047	1540099	19.3	+	.	Tstart=1;Tend=57;ID=A-rich;shortTE=F
NW_002994274.1	RepeatMasker	Simple_repeat	1540718	1540752	16.9	+	.	Tstart=1;Tend=34;ID=(TTTTAT)n;shortTE=F
NW_002994274.1	RepeatMasker	Low_complexity	1541567	1541601	15.9	+	.	Tstart=1;Tend=35;ID=A-rich;shortTE=F
NW_002994274.1	RepeatMasker	LINE/L1	1543106	1543556	20.6	-	.	Tstart=658;Tend=1137;ID=L1-11_rCom;shortTE=F
NW_002994274.1	RepeatMasker	Low_complexity	1544403	1544455	20.1	+	.	Tstart=1;Tend=53;ID=GA-rich;shortTE=F
NW_002994274.1	RepeatMasker	Low_complexity	1544538	1544592	23.3	+	.	Tstart=1;Tend=57;ID=GA-rich;shortTE=F
NW_002994274.1	RepeatMasker	Simple_repeat	1544660	1544681	4.8	+	.	Tstart=1;Tend=22;ID=(T)n;shortTE=F
NW_002994274.1	RepeatMasker	Simple_repeat	1545068	1545074	20.9	+	.	Tstart=1;Tend=55;ID=(TTCT)n;shortTE=F
NW_002994274.1	RepeatMasker	Simple_repeat	1545075	1545118	9.4	+	.	Tstart=1;Tend=39;ID=(TTTCTC)n;shortTE=F
NW_002994274.1	RepeatMasker	Simple_repeat	1545353	1545379	16.5	+	.	Tstart=1;Tend=27;ID=(GCA)n;shortTE=F
NW_002994274.1	RepeatMasker	Simple_repeat	1545380	1545403	27.0	+	.	Tstart=1;Tend=51;ID=(GCACCA)n;shortTE=F
NW_002994274.1	RepeatMasker	Simple_repeat	1546043	1546072	7.0	+	.	Tstart=1;Tend=30;ID=(GCA)n;shortTE=F
NW_002994274.1	RepeatMasker	Simple_repeat	1547718	1547741	8.9	+	.	Tstart=1;Tend=25;ID=(TCT)n;shortTE=F
NW_002994274.1	RepeatMasker	Simple_repeat	1548668	1548716	27.9	+	.	Tstart=1;Tend=48;ID=(AATA)n;shortTE=F
NW_002994274.1	RepeatMasker	Simple_repeat	1549700	1549728	20.0	+	.	Tstart=1;Tend=29;ID=(TTTGT)n;shortTE=F
NW_002994274.1	RepeatMasker	Unknown	1557398	1557571	12.1	-	.	Tstart=591;Tend=774;ID=Unknown-101_rCom;shortTE=F
NW_002994274.1	RepeatMasker	Simple_repeat	1558217	1558240	13.7	+	.	Tstart=1;Tend=24;ID=(A)n;shortTE=F
NW_002994274.1	RepeatMasker	Simple_repeat	1559219	1559242	13.7	+	.	Tstart=1;Tend=24;ID=(A)n;shortTE=F
NW_002994274.1	RepeatMasker	Simple_repeat	1560408	1560436	7.4	+	.	Tstart=1;Tend=31;ID=(GAA)n;shortTE=F
NW_002994274.1	RepeatMasker	Simple_repeat	1562188	1562216	19.9	+	.	Tstart=1;Tend=29;ID=(T)n;shortTE=F
NW_002994274.1	RepeatMasker	Simple_repeat	1562217	1562232	23.3	+	.	Tstart=1;Tend=47;ID=(TTTATGT)n;shortTE=F
NW_002994274.1	RepeatMasker	LTR/Copia	1564418	1569542	9.1	+	.	Tstart=354;Tend=5210;ID=Copia-9_rCom;shortTE=F
NW_002994274.1	RepeatMasker	Simple_repeat	1569833	1569868	6.1	+	.	Tstart=1;Tend=37;ID=(ATAA)n;shortTE=F
NW_002994274.1	RepeatMasker	Simple_repeat	1569869	1569881	21.3	+	.	Tstart=1;Tend=52;ID=(ATAG)n;shortTE=F
NW_002994274.1	RepeatMasker	Unknown	1570246	1570474	10.6	-	.	Tstart=760;Tend=1009;ID=Unknown-78_rCom;shortTE=F
NW_002994274.1	RepeatMasker	Simple_repeat	1571022	1571045	13.9	+	.	Tstart=1;Tend=24;ID=(T)n;shortTE=F
NW_002994274.1	RepeatMasker	Low_complexity	1571548	1571591	21.9	+	.	Tstart=1;Tend=43;ID=A-rich;shortTE=F
NW_002994274.1	RepeatMasker	Unknown	1572115	1572850	11.0	-	.	Tstart=734;Tend=1515;ID=Unknown-115_rCom;shortTE=F
NW_002994274.1	RepeatMasker	Simple_repeat	1573687	1573722	12.1	+	.	Tstart=1;Tend=38;ID=(TAATA)n;shortTE=F
NW_002994274.1	RepeatMasker	Low_complexity	1574734	1574799	20.8	+	.	Tstart=1;Tend=66;ID=A-rich;shortTE=F
NW_002994274.1	RepeatMasker	Simple_repeat	1575541	1575572	22.1	+	.	Tstart=1;Tend=32;ID=(CAT)n;shortTE=F
NW_002994274.1	RepeatMasker	LTR/Gypsy	1576164	1576645	12.8	-	.	Tstart=3455;Tend=3923;ID=Gypsy-54_rCom;shortTE=F
NW_002994274.1	RepeatMasker	Simple_repeat	1577301	1577346	21.8	+	.	Tstart=1;Tend=45;ID=(TATAACA)n;shortTE=F
NW_002994274.1	RepeatMasker	Simple_repeat	1577890	1577908	0.0	+	.	Tstart=1;Tend=19;ID=(A)n;shortTE=F
NW_002994274.1	RepeatMasker	Simple_repeat	1577986	1578025	14.0	+	.	Tstart=1;Tend=42;ID=(TA)n;shortTE=F
NW_002994274.1	RepeatMasker	Simple_repeat	1579374	1579407	20.2	+	.	Tstart=1;Tend=35;ID=(AT)n;shortTE=F
NW_002994274.1	RepeatMasker	Low_complexity	1579752	1579784	11.2	+	.	Tstart=1;Tend=31;ID=A-rich;shortTE=F
NW_002994274.1	RepeatMasker	Simple_repeat	1580514	1580533	0.0	+	.	Tstart=1;Tend=20;ID=(AT)n;shortTE=F
NW_002994274.1	RepeatMasker	Unknown	1582599	1582672	0.0	+	.	Tstart=1503;Tend=1576;ID=Unknown-124_rCom;shortTE=T
NW_002994274.1	RepeatMasker	Simple_repeat	1584243	1584295	30.8	+	.	Tstart=1;Tend=53;ID=(ATTTTA)n;shortTE=F
NW_002994274.1	RepeatMasker	Simple_repeat	1586963	1586992	14.9	+	.	Tstart=1;Tend=30;ID=(AGAAA)n;shortTE=F
NW_002994274.1	RepeatMasker	Unknown	1588653	1589670	13.8	+	.	Tstart=699;Tend=1823;ID=Unknown-75_rCom;shortTE=F
NW_002994274.1	RepeatMasker	Simple_repeat	1589679	1589713	23.3	+	.	Tstart=1;Tend=35;ID=(T)n;shortTE=F
NW_002994274.1	RepeatMasker	Simple_repeat	1589837	1589863	12.2	+	.	Tstart=1;Tend=27;ID=(T)n;shortTE=F
NW_002994274.1	RepeatMasker	Low_complexity	1590088	1590158	27.4	+	.	Tstart=1;Tend=69;ID=A-rich;shortTE=F
NW_002994274.1	RepeatMasker	Low_complexity	1590455	1590506	26.2	+	.	Tstart=1;Tend=52;ID=A-rich;shortTE=F
NW_002994274.1	RepeatMasker	Unknown	1590859	1592145	3.8	+	.	Tstart=883;Tend=2219;ID=Unknown-138_rCom;shortTE=F
NW_002994274.1	RepeatMasker	LINE/L1	1591393	1593659	3.2	+	.	Tstart=157;Tend=2638;ID=L1-9_rCom;shortTE=F
NW_002994274.1	RepeatMasker	LTR/Gypsy	1593030	1594536	5.9	+	.	Tstart=6;Tend=1728;ID=Gypsy-36_rCom;shortTE=F
NW_002994274.1	RepeatMasker	LTR/Gypsy	1594521	1594806	32.8	-	.	Tstart=2615;Tend=2889;ID=Gypsy-2_rCom;shortTE=F
NW_002994274.1	RepeatMasker	Low_complexity	1596677	1596844	18.9	+	.	Tstart=1;Tend=174;ID=A-rich;shortTE=F
NW_002994274.1	RepeatMasker	Unknown	1596910	1598192	3.7	+	.	Tstart=883;Tend=2219;ID=Unknown-138_rCom;shortTE=F
NW_002994274.1	RepeatMasker	Simple_repeat	1598193	1598289	18.0	+	.	Tstart=1;Tend=92;ID=(ATTTA)n;shortTE=F
NW_002994274.1	RepeatMasker	Low_complexity	1598370	1598403	13.8	+	.	Tstart=1;Tend=33;ID=A-rich;shortTE=F
NW_002994274.1	RepeatMasker	Simple_repeat	1598850	1598888	15.0	+	.	Tstart=1;Tend=40;ID=(AATATA)n;shortTE=F
NW_002994274.1	RepeatMasker	Simple_repeat	1599507	1599545	24.0	+	.	Tstart=1;Tend=40;ID=(TATT)n;shortTE=F
NW_002994274.1	RepeatMasker	Simple_repeat	1600682	1600719	19.6	+	.	Tstart=1;Tend=37;ID=(GATAAT)n;shortTE=F
NW_002994274.1	RepeatMasker	Simple_repeat	1604822	1604868	25.5	+	.	Tstart=1;Tend=49;ID=(CTTTT)n;shortTE=F
NW_002994274.1	RepeatMasker	Simple_repeat	1606254	1606289	16.3	+	.	Tstart=1;Tend=36;ID=(TAATA)n;shortTE=F
NW_002994274.1	RepeatMasker	Low_complexity	1608388	1608426	24.0	+	.	Tstart=1;Tend=40;ID=A-rich;shortTE=F
NW_002994274.1	RepeatMasker	Simple_repeat	1608425	1608484	18.9	+	.	Tstart=1;Tend=64;ID=(ATTT)n;shortTE=F
NW_002994274.1	RepeatMasker	Simple_repeat	1608899	1608920	9.7	+	.	Tstart=1;Tend=22;ID=(A)n;shortTE=F
NW_002994274.1	RepeatMasker	Simple_repeat	1609044	1609128	36.5	+	.	Tstart=1;Tend=85;ID=(TTGTTG)n;shortTE=F
NW_002994274.1	RepeatMasker	Simple_repeat	1609346	1609406	17.6	+	.	Tstart=1;Tend=63;ID=(TA)n;shortTE=F
NW_002994274.1	RepeatMasker	Simple_repeat	1610020	1610059	20.1	+	.	Tstart=1;Tend=42;ID=(ATTTT)n;shortTE=F
NW_002994274.1	RepeatMasker	Simple_repeat	1610137	1610175	0.0	+	.	Tstart=1;Tend=39;ID=(AT)n;shortTE=F
NW_002994274.1	RepeatMasker	Simple_repeat	1610706	1610724	5.6	+	.	Tstart=1;Tend=19;ID=(GA)n;shortTE=F
NW_002994274.1	RepeatMasker	Simple_repeat	1616289	1616320	7.0	+	.	Tstart=1;Tend=31;ID=(AGA)n;shortTE=F
NW_002994274.1	RepeatMasker	Simple_repeat	1618530	1618598	26.0	+	.	Tstart=1;Tend=73;ID=(AATTTTA)n;shortTE=F
NW_002994274.1	RepeatMasker	Simple_repeat	1618870	1618891	9.7	+	.	Tstart=1;Tend=22;ID=(T)n;shortTE=F
NW_002994274.1	RepeatMasker	LTR/ERV	1619302	1619791	20.5	+	.	Tstart=18;Tend=508;ID=ERV-2_rCom-int;shortTE=F
NW_002994274.1	RepeatMasker	Unknown	1619599	1619825	12.8	+	.	Tstart=70;Tend=281;ID=Unknown-18_rCom;shortTE=F
NW_002994274.1	RepeatMasker	LTR/ERV	1620054	1620072	20.4	+	.	Tstart=782;Tend=940;ID=ERV-2_rCom-int;shortTE=T
NW_002994274.1	RepeatMasker	Unknown	1620073	1620418	9.0	+	.	Tstart=640;Tend=1009;ID=Unknown-18_rCom;shortTE=F
NW_002994274.1	RepeatMasker	LTR	1620369	1621575	24.4	+	.	Tstart=657;Tend=1875;ID=LTR_rCom;shortTE=F
NW_002994274.1	RepeatMasker	LTR/ERV	1620419	1620446	20.4	+	.	Tstart=941;Tend=1203;ID=ERV-2_rCom-int;shortTE=T
NW_002994274.1	RepeatMasker	LTR	1622789	1624396	29.4	+	.	Tstart=4640;Tend=6253;ID=LTR_rCom;shortTE=F
NW_002994274.1	RepeatMasker	LTR/ERV	1624728	1625211	23.2	+	.	Tstart=18;Tend=502;ID=ERV-2_rCom-int;shortTE=F
NW_002994274.1	RepeatMasker	Unknown	1625025	1625245	16.1	+	.	Tstart=70;Tend=281;ID=Unknown-18_rCom;shortTE=F
NW_002994274.1	RepeatMasker	Unknown	1625496	1625841	10.2	+	.	Tstart=640;Tend=1009;ID=Unknown-18_rCom;shortTE=F
NW_002994274.1	RepeatMasker	LTR	1626147	1627174	29.8	-	.	Tstart=5222;Tend=6253;ID=LTR_rCom;shortTE=F
NW_002994274.1	RepeatMasker	LTR	1627582	1628189	29.6	-	.	Tstart=4409;Tend=5016;ID=LTR_rCom;shortTE=F
NW_002994274.1	RepeatMasker	LTR	1628643	1629332	31.3	-	.	Tstart=3111;Tend=3788;ID=LTR_rCom;shortTE=F
NW_002994274.1	RepeatMasker	LTR	1630486	1631692	25.5	-	.	Tstart=657;Tend=1875;ID=LTR_rCom;shortTE=F
NW_002994274.1	RepeatMasker	Unknown	1631643	1631715	8.2	-	.	Tstart=936;Tend=1009;ID=Unknown-18_rCom;shortTE=T
NW_002994274.1	RepeatMasker	Simple_repeat	1632043	1632124	0.0	+	.	Tstart=1;Tend=82;ID=(CT)n;shortTE=F
NW_002994274.1	RepeatMasker	Low_complexity	1634598	1634645	30.7	+	.	Tstart=1;Tend=48;ID=A-rich;shortTE=F
NW_002994274.1	RepeatMasker	Low_complexity	1634742	1634793	25.5	+	.	Tstart=1;Tend=49;ID=A-rich;shortTE=F
NW_002994274.1	RepeatMasker	Low_complexity	1634894	1634951	15.8	+	.	Tstart=1;Tend=62;ID=A-rich;shortTE=F
NW_002994274.1	RepeatMasker	Unknown	1635670	1635780	23.6	-	.	Tstart=672;Tend=791;ID=Unknown-127_rCom;shortTE=F
NW_002994274.1	RepeatMasker	Simple_repeat	1636573	1636610	6.1	+	.	Tstart=1;Tend=36;ID=(ATAAAAA)n;shortTE=F
NW_002994274.1	RepeatMasker	Simple_repeat	1636848	1636895	7.5	+	.	Tstart=1;Tend=45;ID=(GGAAAT)n;shortTE=F
NW_002994274.1	RepeatMasker	Simple_repeat	1637626	1637658	0.0	+	.	Tstart=1;Tend=35;ID=(TCTT)n;shortTE=F
NW_002994274.1	RepeatMasker	Low_complexity	1640540	1640579	23.4	+	.	Tstart=1;Tend=40;ID=A-rich;shortTE=F
NW_002994274.1	RepeatMasker	Simple_repeat	1644575	1644618	9.7	+	.	Tstart=1;Tend=46;ID=(TTC)n;shortTE=F
NW_002994274.1	RepeatMasker	Simple_repeat	1646017	1646056	13.8	+	.	Tstart=1;Tend=42;ID=(CTTGATA)n;shortTE=F
NW_002994274.1	RepeatMasker	Low_complexity	1650801	1650844	15.2	+	.	Tstart=1;Tend=40;ID=GA-rich;shortTE=F
NW_002994274.1	RepeatMasker	Low_complexity	1651621	1651660	20.1	+	.	Tstart=1;Tend=40;ID=A-rich;shortTE=F
NW_002994274.1	RepeatMasker	Simple_repeat	1651840	1651883	19.2	+	.	Tstart=1;Tend=44;ID=(TTTATA)n;shortTE=F
NW_002994274.1	RepeatMasker	Low_complexity	1652320	1652364	12.9	+	.	Tstart=1;Tend=45;ID=A-rich;shortTE=F
NW_002994274.1	RepeatMasker	Simple_repeat	1652629	1652664	9.4	+	.	Tstart=1;Tend=35;ID=(AATAA)n;shortTE=F
NW_002994274.1	RepeatMasker	LINE/L1	1653679	1654109	14.7	-	.	Tstart=684;Tend=1164;ID=L1-11_rCom;shortTE=F
NW_002994274.1	RepeatMasker	Simple_repeat	1654418	1654455	11.5	+	.	Tstart=1;Tend=38;ID=(A)n;shortTE=F
NW_002994274.1	RepeatMasker	Low_complexity	1654547	1654610	31.6	+	.	Tstart=1;Tend=63;ID=A-rich;shortTE=F
NW_002994274.1	RepeatMasker	Simple_repeat	1654829	1654852	8.9	+	.	Tstart=1;Tend=24;ID=(TTTA)n;shortTE=F
NW_002994274.1	RepeatMasker	Unknown	1655113	1656448	7.4	-	.	Tstart=214;Tend=1410;ID=Unknown-76_rCom;shortTE=F
NW_002994274.1	RepeatMasker	DNA/hAT-Ac	1656299	1656486	18.8	+	.	Tstart=1237;Tend=1455;ID=hAT-Ac-9_rCom;shortTE=F
NW_002994274.1	RepeatMasker	Unknown	1656580	1656996	10.3	+	.	Tstart=653;Tend=1132;ID=Unknown-77_rCom;shortTE=F
NW_002994274.1	RepeatMasker	Simple_repeat	1657402	1657436	6.8	+	.	Tstart=1;Tend=35;ID=(AATAA)n;shortTE=F
NW_002994274.1	RepeatMasker	Simple_repeat	1657793	1657859	0.0	+	.	Tstart=1;Tend=69;ID=(TA)n;shortTE=F
NW_002994274.1	RepeatMasker	Simple_repeat	1657934	1657968	3.4	+	.	Tstart=1;Tend=36;ID=(AGGAAA)n;shortTE=F
NW_002994274.1	RepeatMasker	Low_complexity	1660522	1660548	16.6	+	.	Tstart=1;Tend=27;ID=A-rich;shortTE=F
NW_002994274.1	RepeatMasker	Unknown	1660880	1661490	5.1	+	.	Tstart=234;Tend=876;ID=Unknown-76_rCom;shortTE=F
NW_002994274.1	RepeatMasker	Unknown	1661499	1662162	6.7	+	.	Tstart=177;Tend=896;ID=Unknown-161_rCom;shortTE=F
NW_002994274.1	RepeatMasker	DNA/TcMar-Pogo	1662478	1662604	25.6	-	.	Tstart=2709;Tend=2839;ID=TcMar-Pogo-1_rCom;shortTE=F
NW_002994274.1	RepeatMasker	Simple_repeat	1665219	1665250	0.0	+	.	Tstart=1;Tend=32;ID=(AT)n;shortTE=F
NW_002994274.1	RepeatMasker	LINE/L1	1667212	1667806	23.7	+	.	Tstart=6007;Tend=6596;ID=L1-15_rCom;shortTE=F
NW_002994274.1	RepeatMasker	SINE	1667869	1668055	12.4	-	.	Tstart=3388;Tend=3568;ID=SINE_rCom;shortTE=F
NW_002994274.1	RepeatMasker	Simple_repeat	1669077	1669109	14.3	+	.	Tstart=1;Tend=32;ID=(TTATA)n;shortTE=F
NW_002994274.1	RepeatMasker	LINE/L1	1672528	1672816	21.7	-	.	Tstart=811;Tend=1108;ID=L1-15_rCom;shortTE=F
NW_002994274.1	RepeatMasker	Simple_repeat	1674182	1674216	15.9	+	.	Tstart=1;Tend=36;ID=(TTCTTTC)n;shortTE=F
NW_002994274.1	RepeatMasker	Simple_repeat	1674913	1674949	0.0	+	.	Tstart=1;Tend=37;ID=(TA)n;shortTE=F
NW_002994274.1	RepeatMasker	Simple_repeat	1674950	1674980	0.0	+	.	Tstart=1;Tend=31;ID=(TTTA)n;shortTE=F
NW_002994274.1	RepeatMasker	DNA/hAT-Ac	1675120	1675271	19.9	-	.	Tstart=486;Tend=632;ID=hAT-Ac-5_rCom;shortTE=F
NW_002994274.1	RepeatMasker	Low_complexity	1675962	1676063	28.8	+	.	Tstart=1;Tend=101;ID=A-rich;shortTE=F
NW_002994274.1	RepeatMasker	Simple_repeat	1679122	1679152	3.3	+	.	Tstart=1;Tend=31;ID=(TGCTTT)n;shortTE=F
NW_002994274.1	RepeatMasker	Low_complexity	1679407	1679527	17.4	+	.	Tstart=1;Tend=121;ID=A-rich;shortTE=F
NW_002994274.1	RepeatMasker	Unknown	1679602	1680060	8.9	+	.	Tstart=363;Tend=520;ID=Unknown-162_rCom;shortTE=F;TEgroup=NW_002994274.1|Unknown|Unknown-162_rCom|1
NW_002994274.1	RepeatMasker	Unknown	1680115	1680407	8.0	+	.	Tstart=965;Tend=1285;ID=Unknown-76_rCom;shortTE=F
NW_002994274.1	RepeatMasker	DNA/hAT-Ac	1680481	1680973	5.6	-	.	Tstart=732;Tend=1240;ID=hAT-Ac-3_rCom;shortTE=F
NW_002994274.1	RepeatMasker	Simple_repeat	1681029	1681176	20.3	+	.	Tstart=1;Tend=147;ID=(ATTA)n;shortTE=F
NW_002994274.1	RepeatMasker	Unknown	1681339	1681501	14.3	+	.	Tstart=695;Tend=858;ID=Unknown-75_rCom;shortTE=F
NW_002994274.1	RepeatMasker	Simple_repeat	1682474	1682495	4.7	+	.	Tstart=1;Tend=23;ID=(AT)n;shortTE=F
NW_002994274.1	RepeatMasker	Unknown	1682565	1683474	21.4	-	.	Tstart=876;Tend=1795;ID=Unknown-75_rCom;shortTE=F
NW_002994274.1	RepeatMasker	Low_complexity	1683635	1683687	21.9	+	.	Tstart=1;Tend=51;ID=A-rich;shortTE=F
NW_002994274.1	RepeatMasker	Simple_repeat	1683828	1683857	16.0	+	.	Tstart=1;Tend=29;ID=(TTTTA)n;shortTE=F
NW_002994274.1	RepeatMasker	Low_complexity	1689941	1689982	15.9	+	.	Tstart=1;Tend=42;ID=GA-rich;shortTE=F
NW_002994274.1	RepeatMasker	Simple_repeat	1695245	1695263	0.0	+	.	Tstart=1;Tend=19;ID=(T)n;shortTE=F
NW_002994274.1	RepeatMasker	Unknown	1695650	1696977	8.7	+	.	Tstart=629;Tend=1543;ID=Unknown-4_rCom;shortTE=F
NW_002994274.1	RepeatMasker	Simple_repeat	1698073	1698108	3.2	+	.	Tstart=1;Tend=37;ID=(TTATTCC)n;shortTE=F
NW_002994274.1	RepeatMasker	LTR/Copia	1699263	1699619	28.3	-	.	Tstart=3417;Tend=3926;ID=Copia-21_rCom;shortTE=F
NW_002994274.1	RepeatMasker	LTR/Copia	1699621	1699774	29.9	-	.	Tstart=3532;Tend=3686;ID=Copia-18_rCom;shortTE=F
NW_002994274.1	RepeatMasker	LTR/Copia	1700247	1700439	28.8	-	.	Tstart=2921;Tend=3110;ID=Copia-24_rCom;shortTE=F
NW_002994274.1	RepeatMasker	LTR/Copia	1700474	1700701	27.6	-	.	Tstart=2627;Tend=2976;ID=Copia-24_rCom;shortTE=F
NW_002994274.1	RepeatMasker	LTR/Gypsy	1700761	1702395	7.8	-	.	Tstart=695;Tend=2367;ID=Gypsy-46_rCom;shortTE=F
NW_002994274.1	RepeatMasker	Unknown	1702395	1702435	4.9	+	.	Tstart=8126;Tend=8166;ID=Unknown-99_rCom;shortTE=T
NW_002994274.1	RepeatMasker	Unknown	1702418	1702462	11.4	+	.	Tstart=1036;Tend=1079;ID=Unknown-123_rCom;shortTE=T
NW_002994274.1	RepeatMasker	Unknown	1702475	1702515	9.8	+	.	Tstart=8126;Tend=8166;ID=Unknown-99_rCom;shortTE=T
NW_002994274.1	RepeatMasker	Unknown	1702498	1702763	7.9	+	.	Tstart=1036;Tend=1300;ID=Unknown-123_rCom;shortTE=F
NW_002994274.1	RepeatMasker	Simple_repeat	1702776	1702846	5.9	+	.	Tstart=1;Tend=71;ID=(TATA)n;shortTE=F
NW_002994274.1	RepeatMasker	Low_complexity	1702945	1703003	26.6	+	.	Tstart=1;Tend=83;ID=A-rich;shortTE=F
NW_002994274.1	RepeatMasker	Simple_repeat	1703004	1703027	13.9	+	.	Tstart=1;Tend=24;ID=(A)n;shortTE=F
NW_002994274.1	RepeatMasker	Simple_repeat	1703074	1703120	19.2	+	.	Tstart=1;Tend=45;ID=(AATCTTT)n;shortTE=F
NW_002994274.1	RepeatMasker	Low_complexity	1706641	1706671	18.2	+	.	Tstart=1;Tend=31;ID=A-rich;shortTE=F
NW_002994274.1	RepeatMasker	Unknown	1712388	1712643	23.1	-	.	Tstart=709;Tend=995;ID=Unknown-91_rCom;shortTE=F
NW_002994274.1	RepeatMasker	Unknown	1713888	1714195	11.1	-	.	Tstart=705;Tend=1047;ID=Unknown-117_rCom;shortTE=F
NW_002994274.1	RepeatMasker	Unknown	1714242	1714480	16.2	+	.	Tstart=654;Tend=889;ID=Unknown-178_rCom;shortTE=F
NW_002994274.1	RepeatMasker	Unknown	1714426	1714558	21.2	-	.	Tstart=659;Tend=796;ID=Unknown-178_rCom;shortTE=F
NW_002994274.1	RepeatMasker	LTR/Copia	1717939	1718443	32.0	-	.	Tstart=757;Tend=1263;ID=Copia-10_rCom;shortTE=F
NW_002994274.1	RepeatMasker	LTR/Copia	1718901	1719321	34.9	+	.	Tstart=733;Tend=1262;ID=Copia-11_rCom;shortTE=F
NW_002994274.1	RepeatMasker	LTR/Copia	1720108	1720298	28.4	+	.	Tstart=1970;Tend=2166;ID=Copia-11_rCom;shortTE=F
NW_002994274.1	RepeatMasker	LTR/Copia	1720486	1721242	30.4	+	.	Tstart=2429;Tend=3118;ID=Copia-24_rCom;shortTE=F
NW_002994274.1	RepeatMasker	Simple_repeat	1721375	1721380	25.8	+	.	Tstart=1;Tend=62;ID=(ACCACCC)n;shortTE=F
NW_002994274.1	RepeatMasker	Simple_repeat	1721381	1721440	27.1	+	.	Tstart=1;Tend=62;ID=(CCA)n;shortTE=F
NW_002994274.1	RepeatMasker	LTR/Copia	1721944	1723287	31.6	+	.	Tstart=3743;Tend=5093;ID=Copia-24_rCom;shortTE=F
NW_002994274.1	RepeatMasker	Simple_repeat	1723502	1723520	5.5	+	.	Tstart=1;Tend=19;ID=(A)n;shortTE=F
NW_002994274.1	RepeatMasker	Simple_repeat	1724288	1724337	21.5	+	.	Tstart=1;Tend=52;ID=(TTTAATA)n;shortTE=F
NW_002994274.1	RepeatMasker	Simple_repeat	1729066	1729152	21.1	+	.	Tstart=1;Tend=85;ID=(TAAT)n;shortTE=F
NW_002994274.1	RepeatMasker	Simple_repeat	1729715	1729759	0.0	+	.	Tstart=1;Tend=45;ID=(CT)n;shortTE=F
NW_002994274.1	RepeatMasker	Simple_repeat	1742051	1742087	21.8	+	.	Tstart=1;Tend=38;ID=(TTATT)n;shortTE=F
NW_002994274.1	RepeatMasker	Low_complexity	1747009	1747054	19.7	+	.	Tstart=1;Tend=43;ID=A-rich;shortTE=F
NW_002994274.1	RepeatMasker	Simple_repeat	1748702	1748746	23.6	+	.	Tstart=1;Tend=45;ID=(CT)n;shortTE=F
NW_002994274.1	RepeatMasker	DNA/hAT-Ac	1748803	1748892	16.8	+	.	Tstart=723;Tend=826;ID=hAT-Ac-7_rCom;shortTE=T
NW_002994274.1	RepeatMasker	Simple_repeat	1749929	1749954	4.0	+	.	Tstart=1;Tend=26;ID=(A)n;shortTE=F
NW_002994274.1	RepeatMasker	Simple_repeat	1750087	1750158	20.9	+	.	Tstart=1;Tend=72;ID=(TTAATTA)n;shortTE=F
NW_002994274.1	RepeatMasker	Simple_repeat	1751962	1752003	15.9	+	.	Tstart=1;Tend=43;ID=(ATTT)n;shortTE=F
NW_002994274.1	RepeatMasker	Simple_repeat	1753918	1753938	0.0	+	.	Tstart=1;Tend=21;ID=(TA)n;shortTE=F
NW_002994274.1	RepeatMasker	Simple_repeat	1753938	1753956	0.0	+	.	Tstart=1;Tend=19;ID=(T)n;shortTE=F
NW_002994274.1	RepeatMasker	Simple_repeat	1754107	1754141	12.4	+	.	Tstart=1;Tend=37;ID=(ATTAT)n;shortTE=F
NW_002994274.1	RepeatMasker	SINE?	1755557	1755848	33.7	-	.	Tstart=3840;Tend=4129;ID=SINE?_rCom;shortTE=F
NW_002994274.1	RepeatMasker	LTR/Copia	1755845	1756364	35.4	-	.	Tstart=1660;Tend=1899;ID=Copia-27_rCom;shortTE=F;TEgroup=NW_002994274.1|LTR/Copia|Copia-27_rCom|1
NW_002994274.1	RepeatMasker	Unknown	1758215	1758569	12.5	-	.	Tstart=782;Tend=1214;ID=Unknown-38_rCom;shortTE=F
NW_002994274.1	RepeatMasker	Unknown	1758572	1758952	11.1	-	.	Tstart=780;Tend=1196;ID=Unknown-78_rCom;shortTE=F
NW_002994274.1	RepeatMasker	Simple_repeat	1760022	1760040	5.6	+	.	Tstart=1;Tend=19;ID=(A)n;shortTE=F
NW_002994274.1	RepeatMasker	LTR/Copia	1760678	1761405	29.6	+	.	Tstart=2582;Tend=3309;ID=Copia-29_rCom;shortTE=F
NW_002994274.1	RepeatMasker	LTR/Copia	1761824	1763358	32.8	+	.	Tstart=3674;Tend=5230;ID=Copia-29_rCom;shortTE=F
NW_002994274.1	RepeatMasker	Simple_repeat	1767586	1767628	14.8	+	.	Tstart=1;Tend=41;ID=(TTTATAG)n;shortTE=F
NW_002994274.1	RepeatMasker	Low_complexity	1767629	1767694	26.9	+	.	Tstart=1;Tend=66;ID=A-rich;shortTE=F
NW_002994274.1	RepeatMasker	Low_complexity	1769166	1769220	31.1	+	.	Tstart=1;Tend=55;ID=GA-rich;shortTE=F
NW_002994274.1	RepeatMasker	Simple_repeat	1769331	1769367	9.2	+	.	Tstart=1;Tend=37;ID=(CTTT)n;shortTE=F
NW_002994274.1	RepeatMasker	Simple_repeat	1773982	1774029	19.8	+	.	Tstart=1;Tend=47;ID=(GGT)n;shortTE=F
NW_002994274.1	RepeatMasker	Simple_repeat	1774030	1774037	13.9	+	.	Tstart=4;Tend=61;ID=(CGGTGG)n;shortTE=F
NW_002994274.1	RepeatMasker	Simple_repeat	1774885	1774929	19.4	+	.	Tstart=1;Tend=44;ID=(TAATA)n;shortTE=F
NW_002994274.1	RepeatMasker	Unknown	1780446	1781261	10.9	+	.	Tstart=698;Tend=1534;ID=Unknown-75_rCom;shortTE=F
NW_002994274.1	RepeatMasker	Simple_repeat	1781430	1781485	8.4	+	.	Tstart=1;Tend=59;ID=(AATATGA)n;shortTE=F
NW_002994274.1	RepeatMasker	Low_complexity	1782256	1782306	15.2	+	.	Tstart=1;Tend=49;ID=A-rich;shortTE=F
NW_002994274.1	RepeatMasker	Simple_repeat	1782337	1782357	0.0	+	.	Tstart=1;Tend=20;ID=(TAA)n;shortTE=F
NW_002994274.1	RepeatMasker	Low_complexity	1782358	1782370	18.9	+	.	Tstart=3;Tend=37;ID=A-rich;shortTE=F
NW_002994274.1	RepeatMasker	Simple_repeat	1782565	1782589	0.0	+	.	Tstart=1;Tend=27;ID=(TCT)n;shortTE=F
NW_002994274.1	RepeatMasker	Simple_repeat	1782590	1782618	30.1	+	.	Tstart=1;Tend=77;ID=(TCTTCTT)n;shortTE=F
NW_002994274.1	RepeatMasker	Simple_repeat	1782619	1782639	4.9	+	.	Tstart=1;Tend=21;ID=(T)n;shortTE=F
NW_002994274.1	RepeatMasker	Simple_repeat	1783057	1783125	29.6	+	.	Tstart=1;Tend=69;ID=(TTTTAAT)n;shortTE=F
NW_002994274.1	RepeatMasker	Simple_repeat	1783557	1783577	0.0	+	.	Tstart=1;Tend=21;ID=(TCT)n;shortTE=F
NW_002994274.1	RepeatMasker	Simple_repeat	1783755	1783793	5.4	+	.	Tstart=1;Tend=39;ID=(TCT)n;shortTE=F
NW_002994274.1	RepeatMasker	Simple_repeat	1784089	1784150	15.3	+	.	Tstart=1;Tend=63;ID=(TTGAATT)n;shortTE=F
NW_002994274.1	RepeatMasker	Simple_repeat	1786466	1786489	0.0	+	.	Tstart=1;Tend=25;ID=(AT)n;shortTE=F
NW_002994274.1	RepeatMasker	Simple_repeat	1789430	1789469	0.0	+	.	Tstart=1;Tend=40;ID=(AG)n;shortTE=F
NW_002994274.1	RepeatMasker	Simple_repeat	1790903	1790939	0.0	+	.	Tstart=1;Tend=37;ID=(TA)n;shortTE=F
NW_002994274.1	RepeatMasker	Simple_repeat	1791496	1791513	0.0	+	.	Tstart=1;Tend=18;ID=(A)n;shortTE=F
NW_002994274.1	RepeatMasker	Simple_repeat	1791693	1791712	0.0	+	.	Tstart=1;Tend=21;ID=(TA)n;shortTE=F
NW_002994274.1	RepeatMasker	Simple_repeat	1792337	1792366	7.0	+	.	Tstart=1;Tend=32;ID=(AGAA)n;shortTE=F
NW_002994274.1	RepeatMasker	Simple_repeat	1792675	1792725	18.4	+	.	Tstart=1;Tend=51;ID=(TTTCT)n;shortTE=F
NW_002994274.1	RepeatMasker	Simple_repeat	1793377	1793454	25.9	+	.	Tstart=1;Tend=82;ID=(ATAA)n;shortTE=F
NW_002994274.1	RepeatMasker	Simple_repeat	1795161	1795183	4.5	+	.	Tstart=1;Tend=23;ID=(A)n;shortTE=F
NW_002994274.1	RepeatMasker	Simple_repeat	1797099	1797127	8.4	+	.	Tstart=1;Tend=27;ID=(TATTT)n;shortTE=F
NW_002994274.1	RepeatMasker	Simple_repeat	1798007	1798043	12.6	+	.	Tstart=1;Tend=37;ID=(T)n;shortTE=F
NW_002994274.1	RepeatMasker	Simple_repeat	1800815	1800875	25.4	+	.	Tstart=1;Tend=61;ID=(TA)n;shortTE=F
NW_002994274.1	RepeatMasker	Simple_repeat	1801076	1801106	6.8	+	.	Tstart=1;Tend=33;ID=(ATAA)n;shortTE=F
NW_002994274.1	RepeatMasker	Simple_repeat	1801679	1801720	19.0	+	.	Tstart=1;Tend=45;ID=(AACAAC)n;shortTE=F
NW_002994274.1	RepeatMasker	Simple_repeat	1801914	1801935	10.0	+	.	Tstart=1;Tend=22;ID=(T)n;shortTE=F
NW_002994274.1	RepeatMasker	Simple_repeat	1802105	1802128	13.9	+	.	Tstart=1;Tend=24;ID=(TTTC)n;shortTE=F
NW_002994274.1	RepeatMasker	Simple_repeat	1802293	1802327	12.6	+	.	Tstart=1;Tend=36;ID=(CT)n;shortTE=F
NW_002994274.1	RepeatMasker	Simple_repeat	1804657	1804722	31.7	+	.	Tstart=1;Tend=68;ID=(TTTA)n;shortTE=F
NW_002994274.1	RepeatMasker	Unknown	1804723	1804875	18.7	+	.	Tstart=1028;Tend=1196;ID=Unknown-78_rCom;shortTE=F
NW_002994274.1	RepeatMasker	Unknown	1805707	1806443	14.3	-	.	Tstart=704;Tend=1469;ID=Unknown-110_rCom;shortTE=F
NW_002994274.1	RepeatMasker	Simple_repeat	1806588	1806617	15.8	+	.	Tstart=1;Tend=29;ID=(AATA)n;shortTE=F
NW_002994274.1	RepeatMasker	Simple_repeat	1806620	1806670	0.0	+	.	Tstart=1;Tend=51;ID=(AT)n;shortTE=F
NW_002994274.1	RepeatMasker	Low_complexity	1808458	1808471	23.4	+	.	Tstart=1;Tend=26;ID=A-rich;shortTE=F
NW_002994274.1	RepeatMasker	Simple_repeat	1808472	1808501	11.7	+	.	Tstart=1;Tend=29;ID=(AAT)n;shortTE=F
NW_002994274.1	RepeatMasker	Low_complexity	1808502	1808516	23.4	+	.	Tstart=27;Tend=58;ID=A-rich;shortTE=F
NW_002994274.1	RepeatMasker	Simple_repeat	1808708	1808750	19.3	+	.	Tstart=1;Tend=44;ID=(CTTTTT)n;shortTE=F
NW_002994274.1	RepeatMasker	Unknown	1808751	1809129	14.2	+	.	Tstart=859;Tend=1212;ID=Unknown-76_rCom;shortTE=F
NW_002994274.1	RepeatMasker	Low_complexity	1809558	1809586	15.6	+	.	Tstart=1;Tend=29;ID=A-rich;shortTE=F
NW_002994274.1	RepeatMasker	Unknown	1810089	1810141	7.5	-	.	Tstart=9570;Tend=9635;ID=Unknown-88_rCom;shortTE=T
NW_002994274.1	RepeatMasker	Low_complexity	1812238	1812280	28.1	+	.	Tstart=1;Tend=43;ID=A-rich;shortTE=F
NW_002994274.1	RepeatMasker	DNA/hAT-Ac	1812296	1812695	14.8	-	.	Tstart=370;Tend=870;ID=hAT-Ac-5_rCom;shortTE=F
NW_002994274.1	RepeatMasker	Simple_repeat	1814162	1814220	0.0	+	.	Tstart=1;Tend=59;ID=(TTA)n;shortTE=F
NW_002994274.1	RepeatMasker	Simple_repeat	1815082	1815116	0.0	+	.	Tstart=1;Tend=35;ID=(AT)n;shortTE=F
NW_002994274.1	RepeatMasker	Unknown	1815142	1815470	7.8	+	.	Tstart=445;Tend=825;ID=Unknown-83_rCom;shortTE=F
NW_002994274.1	RepeatMasker	Simple_repeat	1815471	1815501	0.0	+	.	Tstart=1;Tend=31;ID=(AAT)n;shortTE=F
NW_002994274.1	RepeatMasker	Unknown	1815502	1816538	9.9	+	.	Tstart=826;Tend=2193;ID=Unknown-83_rCom;shortTE=F;TEgroup=NW_002994274.1|Unknown|Unknown-83_rCom|1
NW_002994274.1	RepeatMasker	Low_complexity	1816948	1816976	19.7	+	.	Tstart=1;Tend=29;ID=A-rich;shortTE=F
NW_002994274.1	RepeatMasker	Simple_repeat	1817186	1817220	15.9	+	.	Tstart=1;Tend=35;ID=(AAC)n;shortTE=F
NW_002994274.1	RepeatMasker	Simple_repeat	1817233	1817262	0.0	+	.	Tstart=1;Tend=30;ID=(AAAGAG)n;shortTE=F
NW_002994274.1	RepeatMasker	Simple_repeat	1818691	1818726	20.3	+	.	Tstart=1;Tend=36;ID=(CT)n;shortTE=F
NW_002994274.1	RepeatMasker	Simple_repeat	1825414	1825450	14.9	+	.	Tstart=1;Tend=37;ID=(A)n;shortTE=F
NW_002994274.1	RepeatMasker	Simple_repeat	1825548	1825568	0.0	+	.	Tstart=1;Tend=22;ID=(TTAT)n;shortTE=F
NW_002994274.1	RepeatMasker	Unknown	1826266	1826675	12.6	-	.	Tstart=1805;Tend=2213;ID=Unknown-138_rCom;shortTE=F
NW_002994274.1	RepeatMasker	Simple_repeat	1826676	1826722	0.0	+	.	Tstart=1;Tend=47;ID=(TA)n;shortTE=F
NW_002994274.1	RepeatMasker	Unknown	1826723	1827535	12.6	-	.	Tstart=912;Tend=1804;ID=Unknown-138_rCom;shortTE=F
NW_002994274.1	RepeatMasker	Low_complexity	1827794	1827861	14.3	+	.	Tstart=1;Tend=70;ID=GA-rich;shortTE=F
NW_002994274.1	RepeatMasker	Simple_repeat	1828851	1828873	9.3	+	.	Tstart=1;Tend=23;ID=(A)n;shortTE=F
NW_002994274.1	RepeatMasker	Simple_repeat	1829467	1829488	9.7	+	.	Tstart=1;Tend=22;ID=(A)n;shortTE=F
NW_002994274.1	RepeatMasker	Simple_repeat	1829490	1829522	14.2	+	.	Tstart=1;Tend=32;ID=(ATTT)n;shortTE=F
NW_002994274.1	RepeatMasker	Low_complexity	1831059	1831108	20.6	+	.	Tstart=1;Tend=47;ID=A-rich;shortTE=F
NW_002994274.1	RepeatMasker	Simple_repeat	1831163	1831175	9.5	+	.	Tstart=1;Tend=24;ID=(ATATATT)n;shortTE=F
NW_002994274.1	RepeatMasker	Simple_repeat	1831176	1831197	0.0	+	.	Tstart=1;Tend=22;ID=(TA)n;shortTE=F
NW_002994274.1	RepeatMasker	Simple_repeat	1831198	1831209	9.5	+	.	Tstart=25;Tend=51;ID=(ATATATT)n;shortTE=F
NW_002994274.1	RepeatMasker	Simple_repeat	1831228	1831270	14.8	+	.	Tstart=1;Tend=41;ID=(AATTT)n;shortTE=F
NW_002994274.1	RepeatMasker	Simple_repeat	1831729	1831773	4.9	+	.	Tstart=1;Tend=46;ID=(AGA)n;shortTE=F
NW_002994274.1	RepeatMasker	Simple_repeat	1831830	1831863	16.5	+	.	Tstart=1;Tend=35;ID=(AAT)n;shortTE=F
NW_002994274.1	RepeatMasker	Simple_repeat	1833265	1833287	9.6	+	.	Tstart=1;Tend=23;ID=(A)n;shortTE=F
NW_002994274.1	RepeatMasker	Simple_repeat	1833545	1833578	9.4	+	.	Tstart=1;Tend=35;ID=(TC)n;shortTE=F
NW_002994274.1	RepeatMasker	Simple_repeat	1833897	1833918	4.7	+	.	Tstart=1;Tend=22;ID=(TTCT)n;shortTE=F
NW_002994274.1	RepeatMasker	Simple_repeat	1833996	1834027	21.7	+	.	Tstart=1;Tend=32;ID=(AT)n;shortTE=F
NW_002994274.1	RepeatMasker	Simple_repeat	1834158	1834180	4.5	+	.	Tstart=1;Tend=23;ID=(GGT)n;shortTE=F
NW_002994274.1	RepeatMasker	Simple_repeat	1835134	1835163	3.4	+	.	Tstart=1;Tend=30;ID=(CAC)n;shortTE=F
NW_002994274.1	RepeatMasker	Simple_repeat	1835729	1835779	18.4	+	.	Tstart=1;Tend=52;ID=(AT)n;shortTE=F
NW_002994274.1	RepeatMasker	Simple_repeat	1837319	1837340	10.0	+	.	Tstart=1;Tend=22;ID=(T)n;shortTE=F
NW_002994274.1	RepeatMasker	Simple_repeat	1837712	1837738	12.6	+	.	Tstart=1;Tend=27;ID=(A)n;shortTE=F
NW_002994274.1	RepeatMasker	Simple_repeat	1839839	1839906	14.6	+	.	Tstart=1;Tend=62;ID=(AGATTAA)n;shortTE=F
NW_002994274.1	RepeatMasker	Unknown	1842228	1842861	3.6	+	.	Tstart=183;Tend=1411;ID=Unknown-76_rCom;shortTE=F
NW_002994274.1	RepeatMasker	Simple_repeat	1843094	1843116	0.0	+	.	Tstart=1;Tend=23;ID=(T)n;shortTE=F
NW_002994274.1	RepeatMasker	Simple_repeat	1844061	1844099	19.7	+	.	Tstart=1;Tend=37;ID=(TATAT)n;shortTE=F
NW_002994274.1	RepeatMasker	Simple_repeat	1844537	1844587	21.0	+	.	Tstart=1;Tend=52;ID=(TATTT)n;shortTE=F
NW_002994274.1	RepeatMasker	Low_complexity	1844602	1844654	22.7	+	.	Tstart=1;Tend=54;ID=A-rich;shortTE=F
NW_002994274.1	RepeatMasker	Simple_repeat	1847207	1847280	29.4	+	.	Tstart=1;Tend=76;ID=(TGTA)n;shortTE=F
NW_002994274.1	RepeatMasker	Simple_repeat	1850667	1850697	14.5	+	.	Tstart=1;Tend=31;ID=(A)n;shortTE=F
NW_002994274.1	RepeatMasker	Unknown	1851981	1852095	24.4	-	.	Tstart=1080;Tend=1194;ID=Unknown-78_rCom;shortTE=F
NW_002994274.1	RepeatMasker	Simple_repeat	1852203	1852247	14.0	+	.	Tstart=1;Tend=42;ID=(ATAA)n;shortTE=F
NW_002994274.1	RepeatMasker	Simple_repeat	1852793	1852809	0.0	+	.	Tstart=1;Tend=17;ID=(A)n;shortTE=F
NW_002994274.1	RepeatMasker	Low_complexity	1852873	1852919	17.3	+	.	Tstart=1;Tend=47;ID=A-rich;shortTE=F
NW_002994274.1	RepeatMasker	DNA/hAT-Ac	1853665	1853739	18.7	+	.	Tstart=723;Tend=792;ID=hAT-Ac-7_rCom;shortTE=T
NW_002994274.1	RepeatMasker	Simple_repeat	1855689	1855716	8.2	+	.	Tstart=1;Tend=27;ID=(AAAC)n;shortTE=F
NW_002994274.1	RepeatMasker	Simple_repeat	1858631	1858657	8.0	+	.	Tstart=1;Tend=27;ID=(A)n;shortTE=F
NW_002994274.1	RepeatMasker	DNA/hAT-Ac	1859336	1859507	27.5	-	.	Tstart=911;Tend=1082;ID=hAT-Ac-15_rCom;shortTE=F
NW_002994274.1	RepeatMasker	DNA/hAT-Ac	1859847	1860051	29.9	-	.	Tstart=86;Tend=298;ID=hAT-Ac-15_rCom;shortTE=F
NW_002994274.1	RepeatMasker	Unknown	1860048	1860586	7.7	+	.	Tstart=766;Tend=1332;ID=Unknown-79_rCom;shortTE=F
NW_002994274.1	RepeatMasker	Simple_repeat	1864741	1864773	9.8	+	.	Tstart=1;Tend=33;ID=(TTTGTT)n;shortTE=F
NW_002994274.1	RepeatMasker	LTR/Copia	1864927	1865112	10.2	+	.	Tstart=5151;Tend=5364;ID=Copia-29_rCom;shortTE=F
NW_002994274.1	RepeatMasker	Simple_repeat	1865488	1865560	29.8	+	.	Tstart=1;Tend=73;ID=(GTT)n;shortTE=F
NW_002994274.1	RepeatMasker	Simple_repeat	1865684	1865707	13.7	+	.	Tstart=1;Tend=24;ID=(CTT)n;shortTE=F
NW_002994274.1	RepeatMasker	LTR/Copia	1865870	1870538	3.4	+	.	Tstart=681;Tend=5364;ID=Copia-29_rCom;shortTE=F
NW_002994274.1	RepeatMasker	Simple_repeat	1871055	1871099	18.4	+	.	Tstart=1;Tend=47;ID=(ATTTTTAA)n;shortTE=F
NW_002994274.1	RepeatMasker	Simple_repeat	1873399	1873428	11.2	+	.	Tstart=1;Tend=32;ID=(TC)n;shortTE=F
NW_002994274.1	RepeatMasker	Simple_repeat	1875704	1875720	0.0	+	.	Tstart=1;Tend=17;ID=(T)n;shortTE=F
NW_002994274.1	RepeatMasker	Low_complexity	1876118	1876158	26.0	+	.	Tstart=1;Tend=41;ID=A-rich;shortTE=F
NW_002994274.1	RepeatMasker	Low_complexity	1876204	1876249	18.6	+	.	Tstart=1;Tend=46;ID=GA-rich;shortTE=F
NW_002994274.1	RepeatMasker	Simple_repeat	1876324	1876382	29.9	+	.	Tstart=1;Tend=58;ID=(TGTGT)n;shortTE=F
NW_002994274.1	RepeatMasker	Simple_repeat	1876597	1876627	18.4	+	.	Tstart=1;Tend=31;ID=(T)n;shortTE=F
NW_002994274.1	RepeatMasker	LINE/L1	1877539	1877741	19.9	+	.	Tstart=905;Tend=1108;ID=L1-15_rCom;shortTE=F
NW_002994274.1	RepeatMasker	Unknown	1878041	1878232	4.8	-	.	Tstart=576;Tend=777;ID=Unknown-76_rCom;shortTE=F
NW_002994274.1	RepeatMasker	Unknown	1878630	1878916	12.5	-	.	Tstart=904;Tend=1188;ID=Unknown-76_rCom;shortTE=F
NW_002994274.1	RepeatMasker	Unknown	1878914	1879070	20.7	-	.	Tstart=659;Tend=798;ID=Unknown-178_rCom;shortTE=F;TEgroup=NW_002994274.1|Unknown|Unknown-178_rCom|1
NW_002994274.1	RepeatMasker	Simple_repeat	1879572	1879606	0.0	+	.	Tstart=1;Tend=35;ID=(AT)n;shortTE=F
NW_002994274.1	RepeatMasker	Simple_repeat	1880348	1880374	16.9	+	.	Tstart=1;Tend=27;ID=(TGA)n;shortTE=F
NW_002994274.1	RepeatMasker	Simple_repeat	1880949	1880996	25.6	+	.	Tstart=1;Tend=47;ID=(TGGTTGT)n;shortTE=F
NW_002994274.1	RepeatMasker	Simple_repeat	1881081	1881124	19.9	+	.	Tstart=1;Tend=43;ID=(TTTAA)n;shortTE=F
NW_002994274.1	RepeatMasker	Simple_repeat	1881105	1881166	18.9	+	.	Tstart=1;Tend=66;ID=(TTTTATA)n;shortTE=F
NW_002994274.1	RepeatMasker	Simple_repeat	1881589	1881605	0.0	+	.	Tstart=1;Tend=17;ID=(A)n;shortTE=F
NW_002994274.1	RepeatMasker	Simple_repeat	1882182	1882214	14.1	+	.	Tstart=1;Tend=33;ID=(ATA)n;shortTE=F
NW_002994274.1	RepeatMasker	Unknown	1884875	1885140	10.2	+	.	Tstart=1110;Tend=1414;ID=Unknown-76_rCom;shortTE=F
NW_002994274.1	RepeatMasker	Low_complexity	1885160	1885292	23.8	+	.	Tstart=1;Tend=128;ID=A-rich;shortTE=F
NW_002994274.1	RepeatMasker	Simple_repeat	1889389	1889475	24.3	+	.	Tstart=1;Tend=83;ID=(TTATTTA)n;shortTE=F
NW_002994274.1	RepeatMasker	Simple_repeat	1889496	1889540	23.6	+	.	Tstart=1;Tend=45;ID=(AATAAT)n;shortTE=F
NW_002994274.1	RepeatMasker	Simple_repeat	1889776	1889795	5.3	+	.	Tstart=1;Tend=20;ID=(T)n;shortTE=F
NW_002994274.1	RepeatMasker	Low_complexity	1889840	1889900	16.1	+	.	Tstart=1;Tend=59;ID=A-rich;shortTE=F
NW_002994274.1	RepeatMasker	Simple_repeat	1890395	1890415	0.0	+	.	Tstart=1;Tend=21;ID=(T)n;shortTE=F
NW_002994274.1	RepeatMasker	SINE?	1890568	1890767	21.8	-	.	Tstart=867;Tend=1080;ID=SINE?_rCom;shortTE=F
NW_002994274.1	RepeatMasker	Simple_repeat	1890879	1890900	10.0	+	.	Tstart=1;Tend=22;ID=(T)n;shortTE=F
NW_002994274.1	RepeatMasker	Simple_repeat	1891665	1891699	19.9	+	.	Tstart=1;Tend=36;ID=(AAT)n;shortTE=F
NW_002994274.1	RepeatMasker	Simple_repeat	1892521	1892559	0.0	+	.	Tstart=1;Tend=38;ID=(TCT)n;shortTE=F
NW_002994274.1	RepeatMasker	Simple_repeat	1892957	1892986	7.5	+	.	Tstart=1;Tend=31;ID=(CATTTA)n;shortTE=F
NW_002994274.1	RepeatMasker	Simple_repeat	1893434	1893467	9.4	+	.	Tstart=1;Tend=34;ID=(A)n;shortTE=F
NW_002994274.1	RepeatMasker	LTR/Gypsy	1895427	1895542	23.7	+	.	Tstart=2020;Tend=2133;ID=Gypsy-35_rCom;shortTE=F
NW_002994274.1	RepeatMasker	Unknown	1895548	1895701	18.2	-	.	Tstart=731;Tend=890;ID=Unknown-88_rCom;shortTE=F
NW_002994274.1	RepeatMasker	Simple_repeat	1895752	1895776	8.5	+	.	Tstart=1;Tend=25;ID=(TA)n;shortTE=F
NW_002994274.1	RepeatMasker	Simple_repeat	1897026	1897047	0.0	+	.	Tstart=1;Tend=23;ID=(AGAT)n;shortTE=F
NW_002994274.1	RepeatMasker	Unknown	1898816	1898949	7.1	-	.	Tstart=197;Tend=1248;ID=Unknown-48_rCom;shortTE=F
NW_002994274.1	RepeatMasker	DNA/hAT-Ac	1898950	1899809	6.5	+	.	Tstart=21;Tend=925;ID=hAT-Ac-13_rCom;shortTE=F
NW_002994274.1	RepeatMasker	Unknown	1899868	1900112	13.5	+	.	Tstart=1129;Tend=1391;ID=Unknown-182_rCom;shortTE=F
NW_002994274.1	RepeatMasker	LINE/L1	1899903	1900139	24.2	+	.	Tstart=9822;Tend=10065;ID=L1-17_rCom;shortTE=F
NW_002994274.1	RepeatMasker	Simple_repeat	1900888	1900928	0.0	+	.	Tstart=1;Tend=41;ID=(TA)n;shortTE=F
NW_002994274.1	RepeatMasker	Simple_repeat	1908910	1908931	10.0	+	.	Tstart=1;Tend=22;ID=(A)n;shortTE=F
NW_002994274.1	RepeatMasker	Simple_repeat	1909620	1909663	19.8	+	.	Tstart=1;Tend=42;ID=(TTA)n;shortTE=F
NW_002994274.1	RepeatMasker	Simple_repeat	1909709	1909731	9.3	+	.	Tstart=1;Tend=23;ID=(TTGT)n;shortTE=F
NW_002994274.1	RepeatMasker	Simple_repeat	1910696	1910742	11.5	+	.	Tstart=1;Tend=48;ID=(ATTTTAT)n;shortTE=F
NW_002994274.1	RepeatMasker	LINE/L1	1915096	1915292	20.7	+	.	Tstart=9762;Tend=9971;ID=L1-17_rCom;shortTE=F
NW_002994274.1	RepeatMasker	LINE/L1	1915285	1915514	17.6	-	.	Tstart=9813;Tend=10069;ID=L1-17_rCom;shortTE=F
NW_002994274.1	RepeatMasker	Simple_repeat	1916515	1916540	4.0	+	.	Tstart=1;Tend=26;ID=(T)n;shortTE=F
NW_002994274.1	RepeatMasker	Simple_repeat	1917223	1917285	25.0	+	.	Tstart=1;Tend=62;ID=(AAT)n;shortTE=F
NW_002994274.1	RepeatMasker	Simple_repeat	1921347	1921371	0.0	+	.	Tstart=1;Tend=25;ID=(TG)n;shortTE=F
NW_002994274.1	RepeatMasker	Simple_repeat	1922806	1922838	20.8	+	.	Tstart=1;Tend=33;ID=(CAACAG)n;shortTE=F
NW_002994274.1	RepeatMasker	Simple_repeat	1933064	1933117	19.5	+	.	Tstart=1;Tend=56;ID=(TTATTT)n;shortTE=F
NW_002994274.1	RepeatMasker	Unknown	1933244	1933856	6.9	+	.	Tstart=440;Tend=918;ID=Unknown-76_rCom;shortTE=F
NW_002994274.1	RepeatMasker	Simple_repeat	1933956	1933976	4.9	+	.	Tstart=1;Tend=21;ID=(AT)n;shortTE=F
NW_002994274.1	RepeatMasker	Simple_repeat	1934200	1934237	0.0	+	.	Tstart=1;Tend=38;ID=(TA)n;shortTE=F
NW_002994274.1	RepeatMasker	Low_complexity	1935344	1935388	19.9	+	.	Tstart=1;Tend=46;ID=A-rich;shortTE=F
NW_002994274.1	RepeatMasker	Simple_repeat	1935699	1935753	23.6	+	.	Tstart=1;Tend=53;ID=(TTCTTT)n;shortTE=F
NW_002994274.1	RepeatMasker	Unknown	1936389	1936643	20.4	+	.	Tstart=1314;Tend=1545;ID=Unknown-136_rCom;shortTE=F
NW_002994274.1	RepeatMasker	Simple_repeat	1936644	1936687	0.0	+	.	Tstart=1;Tend=44;ID=(AT)n;shortTE=F
NW_002994274.1	RepeatMasker	Unknown	1936688	1936731	20.4	+	.	Tstart=1546;Tend=1590;ID=Unknown-136_rCom;shortTE=T
NW_002994274.1	RepeatMasker	LTR/Gypsy	1942852	1942969	13.2	-	.	Tstart=4542;Tend=4579;ID=Gypsy-49_rCom;shortTE=T;TEgroup=NW_002994274.1|LTR/Gypsy|Gypsy-49_rCom|1
NW_002994274.1	RepeatMasker	Simple_repeat	1944363	1944419	15.7	+	.	Tstart=1;Tend=56;ID=(AACAGAT)n;shortTE=F
NW_002994274.1	RepeatMasker	Low_complexity	1947749	1947779	18.2	+	.	Tstart=1;Tend=31;ID=A-rich;shortTE=F
NW_002994274.1	RepeatMasker	Simple_repeat	1947872	1947899	8.3	+	.	Tstart=1;Tend=28;ID=(ATCT)n;shortTE=F
NW_002994274.1	RepeatMasker	Simple_repeat	1947928	1947961	16.5	+	.	Tstart=1;Tend=36;ID=(TTAACA)n;shortTE=F
NW_002994274.1	RepeatMasker	Simple_repeat	1949509	1949559	16.5	+	.	Tstart=1;Tend=51;ID=(TC)n;shortTE=F
NW_002994274.1	RepeatMasker	Low_complexity	1949564	1949620	21.1	+	.	Tstart=1;Tend=55;ID=A-rich;shortTE=F
NW_002994274.1	RepeatMasker	Simple_repeat	1952482	1952566	22.9	+	.	Tstart=1;Tend=84;ID=(TAA)n;shortTE=F
NW_002994274.1	RepeatMasker	Simple_repeat	1953282	1953304	4.5	+	.	Tstart=1;Tend=23;ID=(A)n;shortTE=F
NW_002994274.1	RepeatMasker	Low_complexity	1953366	1953418	22.7	+	.	Tstart=1;Tend=52;ID=A-rich;shortTE=F
NW_002994274.1	RepeatMasker	Simple_repeat	1953792	1953818	12.2	+	.	Tstart=1;Tend=27;ID=(T)n;shortTE=F
NW_002994274.1	RepeatMasker	Simple_repeat	1953972	1953995	0.0	+	.	Tstart=1;Tend=24;ID=(A)n;shortTE=F
NW_002994274.1	RepeatMasker	Simple_repeat	1955208	1955256	24.9	+	.	Tstart=1;Tend=49;ID=(TTATTAA)n;shortTE=F
NW_002994274.1	RepeatMasker	Simple_repeat	1959393	1959434	13.6	+	.	Tstart=1;Tend=42;ID=(AG)n;shortTE=F
NW_002994274.1	RepeatMasker	Simple_repeat	1959471	1959503	3.1	+	.	Tstart=1;Tend=33;ID=(AAG)n;shortTE=F
NW_002994274.1	RepeatMasker	Low_complexity	1959695	1959727	13.9	+	.	Tstart=1;Tend=35;ID=GA-rich;shortTE=F
NW_002994274.1	RepeatMasker	Simple_repeat	1960031	1960058	0.0	+	.	Tstart=1;Tend=28;ID=(ATA)n;shortTE=F
NW_002994274.1	RepeatMasker	Low_complexity	1960139	1960198	26.6	+	.	Tstart=1;Tend=61;ID=A-rich;shortTE=F
NW_002994274.1	RepeatMasker	Unknown	1961560	1961648	24.7	-	.	Tstart=3072;Tend=3161;ID=Unknown-166_rCom;shortTE=T
NW_002994274.1	RepeatMasker	Unknown	1961850	1962105	15.3	-	.	Tstart=614;Tend=893;ID=Unknown-146_rCom;shortTE=F
NW_002994274.1	RepeatMasker	LINE/L1	1962318	1962707	16.7	+	.	Tstart=663;Tend=1099;ID=L1-11_rCom;shortTE=F
NW_002994274.1	RepeatMasker	Simple_repeat	1963213	1963276	0.0	+	.	Tstart=1;Tend=64;ID=(TA)n;shortTE=F
NW_002994274.1	RepeatMasker	Low_complexity	1963296	1963331	10.0	+	.	Tstart=1;Tend=35;ID=A-rich;shortTE=F
NW_002994274.1	RepeatMasker	Low_complexity	1963386	1963447	21.1	+	.	Tstart=1;Tend=65;ID=A-rich;shortTE=F
NW_002994274.1	RepeatMasker	Unknown	1964232	1964503	15.4	-	.	Tstart=1596;Tend=1861;ID=Unknown-181_rCom;shortTE=F
NW_002994274.1	RepeatMasker	Low_complexity	1967023	1967071	8.9	+	.	Tstart=1;Tend=53;ID=A-rich;shortTE=F
NW_002994274.1	RepeatMasker	Simple_repeat	1968099	1968130	0.0	+	.	Tstart=1;Tend=32;ID=(AT)n;shortTE=F
NW_002994274.1	RepeatMasker	Unknown	1968131	1968421	20.1	+	.	Tstart=767;Tend=1098;ID=Unknown-190_rCom;shortTE=F
NW_002994274.1	RepeatMasker	Simple_repeat	1969735	1969766	6.5	+	.	Tstart=1;Tend=33;ID=(ATAA)n;shortTE=F
NW_002994274.1	RepeatMasker	Simple_repeat	1970173	1970206	13.0	+	.	Tstart=1;Tend=34;ID=(CATGCC)n;shortTE=F
NW_002994274.1	RepeatMasker	LTR/Copia	1971775	1972836	2.7	+	.	Tstart=3151;Tend=969;ID=Copia-31_rCom;shortTE=F;TEgroup=NW_002994274.1|LTR/Copia|Copia-31_rCom|1
NW_002994274.1	RepeatMasker	LTR/Copia	1973078	1975341	3.3	+	.	Tstart=1238;Tend=3580;ID=Copia-31_rCom;shortTE=F
NW_002994274.1	RepeatMasker	Low_complexity	1975629	1975714	19.9	+	.	Tstart=1;Tend=87;ID=A-rich;shortTE=F
NW_002994274.1	RepeatMasker	Simple_repeat	1975902	1975958	20.9	+	.	Tstart=1;Tend=57;ID=(ATTATT)n;shortTE=F
NW_002994274.1	RepeatMasker	Unknown	1975959	1976271	7.1	+	.	Tstart=425;Tend=762;ID=Unknown-76_rCom;shortTE=F
NW_002994274.1	RepeatMasker	Simple_repeat	1976850	1976882	16.9	+	.	Tstart=1;Tend=34;ID=(TA)n;shortTE=F
NW_002994274.1	RepeatMasker	Simple_repeat	1977346	1977371	0.0	+	.	Tstart=1;Tend=26;ID=(AT)n;shortTE=F
NW_002994274.1	RepeatMasker	Simple_repeat	1977815	1977868	27.5	+	.	Tstart=1;Tend=54;ID=(TTGATA)n;shortTE=F
NW_002994274.1	RepeatMasker	Simple_repeat	1977891	1977935	0.0	+	.	Tstart=1;Tend=45;ID=(TA)n;shortTE=F
NW_002994274.1	RepeatMasker	Simple_repeat	1978543	1978605	13.8	+	.	Tstart=1;Tend=62;ID=(ATA)n;shortTE=F
NW_002994274.1	RepeatMasker	Simple_repeat	1979186	1979211	4.0	+	.	Tstart=1;Tend=27;ID=(AAG)n;shortTE=F
NW_002994274.1	RepeatMasker	Simple_repeat	1980301	1980353	30.1	+	.	Tstart=1;Tend=54;ID=(CATTTT)n;shortTE=F
NW_002994274.1	RepeatMasker	Simple_repeat	1981204	1981230	3.8	+	.	Tstart=1;Tend=30;ID=(TTCT)n;shortTE=F
NW_002994274.1	RepeatMasker	Simple_repeat	1982108	1982133	4.3	+	.	Tstart=1;Tend=25;ID=(AAAG)n;shortTE=F
NW_002994274.1	RepeatMasker	Simple_repeat	1982467	1982483	0.0	+	.	Tstart=1;Tend=17;ID=(TG)n;shortTE=F
NW_002994274.1	RepeatMasker	Simple_repeat	1984563	1984579	0.0	+	.	Tstart=1;Tend=17;ID=(AC)n;shortTE=F
NW_002994274.1	RepeatMasker	Low_complexity	1984798	1984842	17.1	+	.	Tstart=1;Tend=42;ID=A-rich;shortTE=F
NW_002994274.1	RepeatMasker	Simple_repeat	1985102	1985148	20.5	+	.	Tstart=1;Tend=48;ID=(TTC)n;shortTE=F
NW_002994274.1	RepeatMasker	Unknown	1985310	1985962	15.0	-	.	Tstart=1604;Tend=2356;ID=Unknown-128_rCom;shortTE=F
NW_002994274.1	RepeatMasker	Unknown	1986006	1986044	20.7	-	.	Tstart=2047;Tend=2275;ID=Unknown-128_rCom;shortTE=T
NW_002994274.1	RepeatMasker	Unknown	1986045	1986238	12.4	+	.	Tstart=1800;Tend=1992;ID=Unknown-149_rCom;shortTE=F
NW_002994274.1	RepeatMasker	Unknown	1986244	1986359	14.4	-	.	Tstart=1208;Tend=1321;ID=Unknown-128_rCom;shortTE=F
NW_002994274.1	RepeatMasker	Simple_repeat	1986453	1986500	24.0	+	.	Tstart=1;Tend=46;ID=(TTATTG)n;shortTE=F
NW_002994274.1	RepeatMasker	Simple_repeat	1987974	1987998	4.5	+	.	Tstart=1;Tend=24;ID=(TTA)n;shortTE=F
NW_002994274.1	RepeatMasker	Simple_repeat	1989700	1989733	16.7	+	.	Tstart=1;Tend=35;ID=(TTAATT)n;shortTE=F
NW_002994274.1	RepeatMasker	Low_complexity	1989950	1989987	17.8	+	.	Tstart=1;Tend=38;ID=A-rich;shortTE=F
NW_002994274.1	RepeatMasker	Low_complexity	1990349	1990360	22.1	+	.	Tstart=1;Tend=40;ID=GA-rich;shortTE=F
NW_002994274.1	RepeatMasker	Low_complexity	1990361	1990388	15.9	+	.	Tstart=1;Tend=28;ID=A-rich;shortTE=F
NW_002994274.1	RepeatMasker	Simple_repeat	1991079	1991115	18.6	+	.	Tstart=1;Tend=39;ID=(TA)n;shortTE=F
NW_002994274.1	RepeatMasker	Simple_repeat	1993191	1993259	18.6	+	.	Tstart=1;Tend=75;ID=(TTAA)n;shortTE=F
NW_002994274.1	RepeatMasker	Low_complexity	1994877	1994910	20.2	+	.	Tstart=1;Tend=35;ID=GA-rich;shortTE=F
NW_002994274.1	RepeatMasker	Simple_repeat	1995341	1995387	16.6	+	.	Tstart=1;Tend=48;ID=(TA)n;shortTE=F
NW_002994274.1	RepeatMasker	Low_complexity	1996344	1996388	14.2	+	.	Tstart=1;Tend=42;ID=A-rich;shortTE=F
NW_002994274.1	RepeatMasker	Low_complexity	1996439	1996473	24.0	+	.	Tstart=1;Tend=35;ID=A-rich;shortTE=F
NW_002994274.1	RepeatMasker	Simple_repeat	1996674	1996694	4.9	+	.	Tstart=1;Tend=21;ID=(TTAA)n;shortTE=F
NW_002994274.1	RepeatMasker	Simple_repeat	1997008	1997106	24.2	+	.	Tstart=1;Tend=94;ID=(TTAATAA)n;shortTE=F
NW_002994274.1	RepeatMasker	Simple_repeat	1997181	1997235	15.8	+	.	Tstart=1;Tend=54;ID=(ATT)n;shortTE=F
NW_002994274.1	RepeatMasker	Unknown	1997396	1997767	13.1	+	.	Tstart=631;Tend=1028;ID=Unknown-103_rCom;shortTE=F
NW_002994274.1	RepeatMasker	Simple_repeat	1997979	1998011	0.0	+	.	Tstart=1;Tend=33;ID=(TC)n;shortTE=F
NW_002994274.1	RepeatMasker	Simple_repeat	2001113	2001140	0.0	+	.	Tstart=1;Tend=28;ID=(AT)n;shortTE=F
NW_002994274.1	RepeatMasker	Simple_repeat	2002699	2002725	0.0	+	.	Tstart=1;Tend=27;ID=(AAAT)n;shortTE=F
NW_002994274.1	RepeatMasker	Low_complexity	2002726	2002745	13.9	+	.	Tstart=1;Tend=44;ID=A-rich;shortTE=F
NW_002994274.1	RepeatMasker	Unknown	2004891	2005124	11.1	+	.	Tstart=930;Tend=1171;ID=Unknown-76_rCom;shortTE=F
NW_002994274.1	RepeatMasker	LINE/L1	2005805	2007126	19.8	-	.	Tstart=1281;Tend=2670;ID=L1-22_rCom;shortTE=F
NW_002994274.1	RepeatMasker	Unknown	2007120	2007216	16.1	+	.	Tstart=1783;Tend=1875;ID=Unknown-82_rCom;shortTE=T
NW_002994274.1	RepeatMasker	Unknown	2007247	2007355	14.4	+	.	Tstart=1216;Tend=1321;ID=Unknown-128_rCom;shortTE=F
NW_002994274.1	RepeatMasker	Unknown	2007286	2007426	12.8	-	.	Tstart=1927;Tend=2093;ID=Unknown-149_rCom;shortTE=F
NW_002994274.1	RepeatMasker	Unknown	2007431	2008060	9.7	+	.	Tstart=1670;Tend=2314;ID=Unknown-82_rCom;shortTE=F
NW_002994274.1	RepeatMasker	LTR/Gypsy	2008246	2008615	8.0	-	.	Tstart=999;Tend=1375;ID=Gypsy-34_rCom;shortTE=F
NW_002994274.1	RepeatMasker	LTR/Pao	2008596	2008871	9.6	+	.	Tstart=1208;Tend=1500;ID=Pao-1_rCom;shortTE=F
NW_002994274.1	RepeatMasker	Simple_repeat	2010120	2010153	9.5	+	.	Tstart=1;Tend=36;ID=(CTTT)n;shortTE=F
NW_002994274.1	RepeatMasker	Simple_repeat	2010235	2010259	0.0	+	.	Tstart=1;Tend=25;ID=(TAA)n;shortTE=F
NW_002994274.1	RepeatMasker	Simple_repeat	2012546	2012597	30.4	+	.	Tstart=1;Tend=52;ID=(TTTTTA)n;shortTE=F
NW_002994274.1	RepeatMasker	SINE?	2013143	2013446	31.1	-	.	Tstart=3829;Tend=4116;ID=SINE?_rCom;shortTE=F
NW_002994274.1	RepeatMasker	Low_complexity	2014142	2014180	15.9	+	.	Tstart=1;Tend=37;ID=A-rich;shortTE=F
NW_002994274.1	RepeatMasker	Simple_repeat	2014327	2014360	24.1	+	.	Tstart=1;Tend=34;ID=(CTTT)n;shortTE=F
NW_002994274.1	RepeatMasker	Low_complexity	2015587	2015610	17.9	+	.	Tstart=1;Tend=46;ID=A-rich;shortTE=F
NW_002994274.1	RepeatMasker	Simple_repeat	2015611	2015630	0.0	+	.	Tstart=1;Tend=20;ID=(A)n;shortTE=F
NW_002994274.1	RepeatMasker	Simple_repeat	2016250	2016271	4.8	+	.	Tstart=1;Tend=22;ID=(TA)n;shortTE=F
NW_002994274.1	RepeatMasker	Simple_repeat	2016311	2016345	19.5	+	.	Tstart=1;Tend=36;ID=(ATT)n;shortTE=F
NW_002994274.1	RepeatMasker	Simple_repeat	2016473	2016492	0.0	+	.	Tstart=1;Tend=21;ID=(AT)n;shortTE=F
NW_002994274.1	RepeatMasker	Low_complexity	2016870	2016904	16.0	+	.	Tstart=1;Tend=35;ID=GA-rich;shortTE=F
NW_002994274.1	RepeatMasker	Low_complexity	2018665	2018696	21.6	+	.	Tstart=1;Tend=32;ID=A-rich;shortTE=F
NW_002994274.1	RepeatMasker	Low_complexity	2018796	2018865	15.4	+	.	Tstart=1;Tend=71;ID=GA-rich;shortTE=F
NW_002994274.1	RepeatMasker	Simple_repeat	2019332	2019373	6.7	+	.	Tstart=1;Tend=40;ID=(GATGGA)n;shortTE=F
NW_002994274.1	RepeatMasker	Low_complexity	2019382	2019438	16.8	+	.	Tstart=1;Tend=56;ID=GA-rich;shortTE=F
NW_002994274.1	RepeatMasker	Simple_repeat	2020155	2020182	0.0	+	.	Tstart=1;Tend=28;ID=(A)n;shortTE=F
NW_002994274.1	RepeatMasker	Simple_repeat	2023342	2023368	12.2	+	.	Tstart=1;Tend=27;ID=(T)n;shortTE=F
NW_002994274.1	RepeatMasker	Simple_repeat	2024675	2024724	21.7	+	.	Tstart=1;Tend=51;ID=(ATAA)n;shortTE=F
NW_002994274.1	RepeatMasker	Simple_repeat	2024732	2024781	24.6	+	.	Tstart=1;Tend=51;ID=(AATTT)n;shortTE=F
NW_002994274.1	RepeatMasker	DNA/hAT-Ac	2024884	2024997	17.7	-	.	Tstart=2639;Tend=2759;ID=hAT-Ac-17_rCom;shortTE=F
NW_002994274.1	RepeatMasker	Unknown	2025778	2025989	21.8	+	.	Tstart=958;Tend=1173;ID=Unknown-78_rCom;shortTE=F
NW_002994274.1	RepeatMasker	Simple_repeat	2028090	2028116	16.6	+	.	Tstart=1;Tend=27;ID=(CT)n;shortTE=F
NW_002994274.1	RepeatMasker	Simple_repeat	2028623	2028639	0.0	+	.	Tstart=1;Tend=17;ID=(TC)n;shortTE=F
NW_002994274.1	RepeatMasker	Simple_repeat	2029851	2029888	8.6	+	.	Tstart=1;Tend=40;ID=(TTTCT)n;shortTE=F
NW_002994274.1	RepeatMasker	Simple_repeat	2030318	2030341	14.4	+	.	Tstart=1;Tend=24;ID=(T)n;shortTE=F
NW_002994274.1	RepeatMasker	Simple_repeat	2030767	2030809	24.5	+	.	Tstart=1;Tend=43;ID=(TT)n;shortTE=F
NW_002994274.1	RepeatMasker	Simple_repeat	2034527	2034554	3.7	+	.	Tstart=1;Tend=30;ID=(TGCA)n;shortTE=F
NW_002994274.1	RepeatMasker	Simple_repeat	2036153	2036184	7.1	+	.	Tstart=1;Tend=31;ID=(AAAAAG)n;shortTE=F
NW_002994274.1	RepeatMasker	Simple_repeat	2039440	2039474	6.0	+	.	Tstart=1;Tend=35;ID=(AAT)n;shortTE=F
NW_002994274.1	RepeatMasker	Simple_repeat	2039723	2039764	10.9	+	.	Tstart=1;Tend=41;ID=(ATA)n;shortTE=F
NW_002994274.1	RepeatMasker	Simple_repeat	2040035	2040088	19.0	+	.	Tstart=1;Tend=58;ID=(AT)n;shortTE=F
NW_002994274.1	RepeatMasker	Simple_repeat	2040137	2040165	8.4	+	.	Tstart=1;Tend=27;ID=(AATA)n;shortTE=F
NW_002994274.1	RepeatMasker	Simple_repeat	2040247	2040337	21.7	+	.	Tstart=1;Tend=94;ID=(AATTA)n;shortTE=F
NW_002994274.1	RepeatMasker	Simple_repeat	2040553	2040577	13.1	+	.	Tstart=1;Tend=25;ID=(A)n;shortTE=F
NW_002994274.1	RepeatMasker	Simple_repeat	2041774	2041798	9.5	+	.	Tstart=1;Tend=24;ID=(TTTA)n;shortTE=F
NW_002994274.1	RepeatMasker	Simple_repeat	2042923	2042949	7.8	+	.	Tstart=1;Tend=27;ID=(TC)n;shortTE=F
NW_002994274.1	RepeatMasker	Simple_repeat	2043159	2043208	16.2	+	.	Tstart=1;Tend=52;ID=(AT)n;shortTE=F
NW_002994274.1	RepeatMasker	Simple_repeat	2043800	2043834	6.0	+	.	Tstart=1;Tend=37;ID=(AAAAG)n;shortTE=F
NW_002994274.1	RepeatMasker	Low_complexity	2044804	2044838	15.9	+	.	Tstart=1;Tend=35;ID=A-rich;shortTE=F
NW_002994274.1	RepeatMasker	LINE/L1	2047234	2047352	10.1	+	.	Tstart=671;Tend=793;ID=L1-7_rCom;shortTE=F
NW_002994274.1	RepeatMasker	LTR/Copia	2047348	2049345	7.4	+	.	Tstart=3313;Tend=5372;ID=Copia-17_rCom;shortTE=F
NW_002994274.1	RepeatMasker	Simple_repeat	2051966	2051986	4.9	+	.	Tstart=1;Tend=21;ID=(TC)n;shortTE=F
NW_002994274.1	RepeatMasker	Low_complexity	2053115	2053157	18.2	+	.	Tstart=1;Tend=40;ID=A-rich;shortTE=F
NW_002994274.1	RepeatMasker	Low_complexity	2055965	2056009	29.6	+	.	Tstart=1;Tend=45;ID=A-rich;shortTE=F
NW_002994274.1	RepeatMasker	Simple_repeat	2056390	2056432	18.4	+	.	Tstart=1;Tend=43;ID=(TC)n;shortTE=F
NW_002994274.1	RepeatMasker	Simple_repeat	2056445	2056480	2.9	+	.	Tstart=1;Tend=37;ID=(CTA)n;shortTE=F
NW_002994274.1	RepeatMasker	Simple_repeat	2056828	2056862	9.2	+	.	Tstart=1;Tend=37;ID=(TTA)n;shortTE=F
NW_002994274.1	RepeatMasker	Simple_repeat	2056978	2057011	13.7	+	.	Tstart=1;Tend=34;ID=(TTAATA)n;shortTE=F
NW_002994274.1	RepeatMasker	Simple_repeat	2062520	2062542	0.0	+	.	Tstart=1;Tend=22;ID=(TTG)n;shortTE=F
NW_002994274.1	RepeatMasker	Simple_repeat	2062624	2062660	12.4	+	.	Tstart=1;Tend=37;ID=(TTTCTTT)n;shortTE=F
NW_002994274.1	RepeatMasker	DNA/Maverick	2062943	2063057	18.3	+	.	Tstart=507;Tend=622;ID=Maverick-3_rCom;shortTE=F
NW_002994274.1	RepeatMasker	Simple_repeat	2063075	2063212	9.5	+	.	Tstart=1;Tend=140;ID=(AT)n;shortTE=F
NW_002994274.1	RepeatMasker	DNA/Maverick	2063281	2063755	16.3	+	.	Tstart=1035;Tend=1537;ID=Maverick-3_rCom;shortTE=F
NW_002994274.1	RepeatMasker	DNA/hAT-Ac	2064247	2064459	5.2	-	.	Tstart=1212;Tend=1424;ID=hAT-Ac-8_rCom;shortTE=F
NW_002994274.1	RepeatMasker	DNA/hAT-Ac	2066549	2066680	33.3	+	.	Tstart=3443;Tend=3576;ID=hAT-Ac-11_rCom;shortTE=F
NW_002994274.1	RepeatMasker	Simple_repeat	2066931	2067003	23.7	+	.	Tstart=1;Tend=73;ID=(TATTTAA)n;shortTE=F
NW_002994274.1	RepeatMasker	DNA/hAT-Ac	2067037	2067537	12.0	-	.	Tstart=694;Tend=1209;ID=hAT-Ac-8_rCom;shortTE=F
NW_002994274.1	RepeatMasker	Unknown	2068462	2068666	26.5	-	.	Tstart=1425;Tend=1622;ID=Unknown-125_rCom;shortTE=F
NW_002994274.1	RepeatMasker	Simple_repeat	2068795	2068822	11.6	+	.	Tstart=1;Tend=29;ID=(TTTTC)n;shortTE=F
NW_002994274.1	RepeatMasker	Simple_repeat	2069202	2069281	16.7	+	.	Tstart=1;Tend=76;ID=(ATTA)n;shortTE=F
NW_002994274.1	RepeatMasker	Unknown	2069561	2069751	18.5	+	.	Tstart=704;Tend=907;ID=Unknown-146_rCom;shortTE=F
NW_002994274.1	RepeatMasker	Simple_repeat	2070065	2070104	11.4	+	.	Tstart=1;Tend=43;ID=(TATTA)n;shortTE=F
NW_002994274.1	RepeatMasker	Unknown	2070105	2070616	8.7	+	.	Tstart=34;Tend=577;ID=Unknown-193_rCom;shortTE=F
NW_002994274.1	RepeatMasker	Low_complexity	2070696	2070744	16.6	+	.	Tstart=1;Tend=50;ID=A-rich;shortTE=F
NW_002994274.1	RepeatMasker	Unknown	2070873	2071255	11.8	+	.	Tstart=780;Tend=1193;ID=Unknown-78_rCom;shortTE=F
NW_002994274.1	RepeatMasker	Low_complexity	2071807	2071868	22.8	+	.	Tstart=1;Tend=60;ID=GA-rich;shortTE=F
NW_002994274.1	RepeatMasker	Simple_repeat	2072139	2072176	12.0	+	.	Tstart=1;Tend=39;ID=(TTTAAT)n;shortTE=F
NW_002994274.1	RepeatMasker	DNA/hAT-Ac	2072974	2073206	13.3	-	.	Tstart=708;Tend=945;ID=hAT-Ac-7_rCom;shortTE=F
NW_002994274.1	RepeatMasker	LTR/Gypsy	2074628	2074684	3.5	+	.	Tstart=1333;Tend=1389;ID=Gypsy-48_rCom;shortTE=T
NW_002994274.1	RepeatMasker	Simple_repeat	2077942	2077964	0.0	+	.	Tstart=1;Tend=23;ID=(TA)n;shortTE=F
NW_002994274.1	RepeatMasker	Simple_repeat	2078015	2078043	3.8	+	.	Tstart=1;Tend=28;ID=(AT)n;shortTE=F
NW_002994274.1	RepeatMasker	Low_complexity	2079474	2079502	20.4	+	.	Tstart=1;Tend=29;ID=GA-rich;shortTE=F
NW_002994274.1	RepeatMasker	Simple_repeat	2080788	2080813	12.7	+	.	Tstart=1;Tend=26;ID=(A)n;shortTE=F
NW_002994274.1	RepeatMasker	Simple_repeat	2082596	2082651	13.3	+	.	Tstart=1;Tend=56;ID=(ATC)n;shortTE=F
NW_002994274.1	RepeatMasker	Simple_repeat	2083430	2083456	8.5	+	.	Tstart=1;Tend=26;ID=(TTCTT)n;shortTE=F
NW_002994274.1	RepeatMasker	Simple_repeat	2085593	2085635	24.8	+	.	Tstart=1;Tend=44;ID=(ATGTCT)n;shortTE=F
NW_002994274.1	RepeatMasker	SINE	2086275	2086413	1.4	+	.	Tstart=2391;Tend=2528;ID=SINE_rCom;shortTE=F
NW_002994274.1	RepeatMasker	Low_complexity	2089650	2089681	17.5	+	.	Tstart=1;Tend=33;ID=A-rich;shortTE=F
NW_002994274.1	RepeatMasker	Low_complexity	2093214	2093249	15.4	+	.	Tstart=1;Tend=37;ID=A-rich;shortTE=F
NW_002994274.1	RepeatMasker	LTR/Gypsy	2095985	2096136	18.2	+	.	Tstart=290;Tend=446;ID=Gypsy-49_rCom;shortTE=F
NW_002994274.1	RepeatMasker	Low_complexity	2096218	2096252	12.4	+	.	Tstart=1;Tend=37;ID=A-rich;shortTE=F
NW_002994274.1	RepeatMasker	Simple_repeat	2096775	2096810	12.2	+	.	Tstart=1;Tend=37;ID=(ATTAA)n;shortTE=F
NW_002994274.1	RepeatMasker	Low_complexity	2097064	2097113	30.9	+	.	Tstart=1;Tend=49;ID=A-rich;shortTE=F
NW_002994274.1	RepeatMasker	DNA/Maverick	2097344	2097638	14.6	+	.	Tstart=1213;Tend=1538;ID=Maverick-3_rCom;shortTE=F
NW_002994274.1	RepeatMasker	Low_complexity	2099737	2099781	21.5	+	.	Tstart=1;Tend=45;ID=A-rich;shortTE=F
NW_002994274.1	RepeatMasker	Low_complexity	2099854	2099917	24.5	+	.	Tstart=1;Tend=65;ID=A-rich;shortTE=F
NW_002994274.1	RepeatMasker	Low_complexity	2101557	2101605	20.2	+	.	Tstart=1;Tend=48;ID=A-rich;shortTE=F
NW_002994274.1	RepeatMasker	LTR/Gypsy	2102257	2102370	3.5	+	.	Tstart=10640;Tend=10754;ID=Gypsy-48_rCom;shortTE=F
NW_002994274.1	RepeatMasker	Unknown	2102358	2102426	5.9	+	.	Tstart=2322;Tend=2389;ID=Unknown-94_rCom;shortTE=T
NW_002994274.1	RepeatMasker	LINE/Jockey	2108388	2108854	1.7	-	.	Tstart=53;Tend=548;ID=Jockey-1_rCom;shortTE=F
NW_002994274.1	RepeatMasker	LTR/Gypsy	2108676	2111520	3.6	-	.	Tstart=600;Tend=3526;ID=Gypsy-34_rCom;shortTE=F
NW_002994274.1	RepeatMasker	Simple_repeat	2111846	2111882	9.7	+	.	Tstart=1;Tend=37;ID=(ATTATT)n;shortTE=F
NW_002994274.1	RepeatMasker	LTR/Gypsy	2111992	2112176	18.4	+	.	Tstart=290;Tend=476;ID=Gypsy-49_rCom;shortTE=F
NW_002994274.1	RepeatMasker	Low_complexity	2112226	2112262	15.8	+	.	Tstart=1;Tend=37;ID=A-rich;shortTE=F
NW_002994274.1	RepeatMasker	Simple_repeat	2112691	2112722	17.5	+	.	Tstart=1;Tend=32;ID=(T)n;shortTE=F
NW_002994274.1	RepeatMasker	Low_complexity	2112750	2112798	11.7	+	.	Tstart=1;Tend=43;ID=A-rich;shortTE=F
NW_002994274.1	RepeatMasker	Simple_repeat	2112975	2113012	0.0	+	.	Tstart=1;Tend=38;ID=(CT)n;shortTE=F
NW_002994274.1	RepeatMasker	LTR	2114290	2117188	5.2	+	.	Tstart=657;Tend=3600;ID=LTR_rCom;shortTE=F
NW_002994274.1	RepeatMasker	LTR	2119179	2120274	6.2	+	.	Tstart=5278;Tend=6375;ID=LTR_rCom;shortTE=F
NW_002994274.1	RepeatMasker	LTR	2120967	2126453	6.2	-	.	Tstart=1173;Tend=846;ID=LTR_rCom;shortTE=F;TEgroup=NW_002994274.1|LTR|LTR_rCom|3
NW_002994274.1	RepeatMasker	Simple_repeat	2129717	2129784	20.1	+	.	Tstart=1;Tend=69;ID=(ATA)n;shortTE=F
[truncated: 348,790 more rows]
