# Supplementary material for: The impact of retrotransposons on castor bean genomes
Source: Front Plant Sci. 2024 Jul 23;15:1397215. doi: 10.3389/fpls.2024.1397215 (PMC11300327; doi:10.3389/fpls.2024.1397215)
Supplement: Supplementary file 1 [file DataSheet_1.zip › Rc039_TE_Annotations.gff]

##gff-version 3
Chr1	RepeatMasker	Simple_repeat	1	4594	0.9	+	.	Tstart=1;Tend=4591;ID=(TAAACCC)n;shortTE=F
Chr1	RepeatMasker	Unknown	4597	5835	5.2	-	.	Tstart=364;Tend=1692;ID=Unknown-82_rCom;shortTE=F
Chr1	RepeatMasker	LINE/L1	5224	5438	21.8	+	.	Tstart=1955;Tend=2670;ID=L1-22_rCom;shortTE=F
Chr1	RepeatMasker	Unknown	5439	5579	9.7	+	.	Tstart=89;Tend=725;ID=Unknown-73_rCom;shortTE=F
Chr1	RepeatMasker	LINE/Jockey	5580	5982	7.9	+	.	Tstart=119;Tend=548;ID=Jockey-1_rCom;shortTE=F
Chr1	RepeatMasker	Low_complexity	5983	6385	12.0	+	.	Tstart=1;Tend=377;ID=A-rich;shortTE=F
Chr1	RepeatMasker	LINE/L1	6398	7116	16.0	-	.	Tstart=287;Tend=1033;ID=L1-13_rCom;shortTE=F
Chr1	RepeatMasker	LTR/Gypsy	6667	7185	13.5	+	.	Tstart=59;Tend=646;ID=Gypsy-28_rCom;shortTE=F
Chr1	RepeatMasker	Unknown	7189	7538	16.7	+	.	Tstart=342;Tend=733;ID=Unknown-6_rCom;shortTE=F
Chr1	RepeatMasker	LTR/Gypsy	7522	7614	14.0	+	.	Tstart=1153;Tend=1245;ID=Gypsy-28_rCom;shortTE=T
Chr1	RepeatMasker	Unknown	7538	7824	15.8	-	.	Tstart=1301;Tend=1600;ID=Unknown-74_rCom;shortTE=F
Chr1	RepeatMasker	Simple_repeat	8301	8343	22.5	+	.	Tstart=1;Tend=43;ID=(ATTGTAT)n;shortTE=F
Chr1	RepeatMasker	Unknown	10441	10699	14.3	-	.	Tstart=626;Tend=932;ID=Unknown-127_rCom;shortTE=F
Chr1	RepeatMasker	Simple_repeat	11935	11994	21.0	+	.	Tstart=1;Tend=60;ID=(TTTTAAT)n;shortTE=F
Chr1	RepeatMasker	Simple_repeat	12697	12743	20.2	+	.	Tstart=1;Tend=48;ID=(TTATATT)n;shortTE=F
Chr1	RepeatMasker	Simple_repeat	14103	14128	12.7	+	.	Tstart=1;Tend=26;ID=(T)n;shortTE=F
Chr1	RepeatMasker	Unknown	15493	15654	19.4	+	.	Tstart=764;Tend=945;ID=Unknown-111_rCom;shortTE=F
Chr1	RepeatMasker	Unknown	15648	15971	22.0	-	.	Tstart=727;Tend=1070;ID=Unknown-111_rCom;shortTE=F
Chr1	RepeatMasker	Low_complexity	16876	16912	21.8	+	.	Tstart=1;Tend=37;ID=A-rich;shortTE=F
Chr1	RepeatMasker	Simple_repeat	18317	18354	17.8	+	.	Tstart=1;Tend=39;ID=(TA)n;shortTE=F
Chr1	RepeatMasker	Unknown	19135	19329	3.6	+	.	Tstart=6201;Tend=6395;ID=Unknown-99_rCom;shortTE=F
Chr1	RepeatMasker	Simple_repeat	23139	23211	17.4	+	.	Tstart=1;Tend=79;ID=(TA)n;shortTE=F
Chr1	RepeatMasker	Simple_repeat	23680	23746	0.0	+	.	Tstart=1;Tend=67;ID=(TA)n;shortTE=F
Chr1	RepeatMasker	Simple_repeat	24427	24446	5.3	+	.	Tstart=1;Tend=20;ID=(GA)n;shortTE=F
Chr1	RepeatMasker	Low_complexity	28711	28754	9.8	+	.	Tstart=1;Tend=49;ID=GA-rich;shortTE=F
Chr1	RepeatMasker	Simple_repeat	30701	30719	5.5	+	.	Tstart=1;Tend=19;ID=(A)n;shortTE=F
Chr1	RepeatMasker	Low_complexity	31712	31745	20.2	+	.	Tstart=1;Tend=34;ID=A-rich;shortTE=F
Chr1	RepeatMasker	Unknown	31788	33142	9.8	-	.	Tstart=390;Tend=1854;ID=Unknown-150_rCom;shortTE=F
Chr1	RepeatMasker	Unknown	33476	34701	8.6	+	.	Tstart=884;Tend=2185;ID=Unknown-138_rCom;shortTE=F
Chr1	RepeatMasker	Simple_repeat	34706	34760	0.0	+	.	Tstart=1;Tend=56;ID=(AT)n;shortTE=F
Chr1	RepeatMasker	Simple_repeat	35159	35184	4.0	+	.	Tstart=1;Tend=27;ID=(TTTA)n;shortTE=F
Chr1	RepeatMasker	Simple_repeat	37094	37117	13.9	+	.	Tstart=1;Tend=24;ID=(A)n;shortTE=F
Chr1	RepeatMasker	Unknown	37413	37485	17.8	-	.	Tstart=1555;Tend=1629;ID=Unknown-51_rCom;shortTE=T
Chr1	RepeatMasker	LTR/Copia	39648	39810	6.8	-	.	Tstart=4971;Tend=5162;ID=Copia-28_rCom;shortTE=F
Chr1	RepeatMasker	Simple_repeat	41401	41433	18.4	+	.	Tstart=1;Tend=32;ID=(ACTAA)n;shortTE=F
Chr1	RepeatMasker	Simple_repeat	42277	42319	17.4	+	.	Tstart=1;Tend=42;ID=(AATT)n;shortTE=F
Chr1	RepeatMasker	Low_complexity	42914	42967	26.6	+	.	Tstart=1;Tend=54;ID=GA-rich;shortTE=F
Chr1	RepeatMasker	Simple_repeat	44633	44671	12.1	+	.	Tstart=1;Tend=39;ID=(TTTTTTC)n;shortTE=F
Chr1	RepeatMasker	Simple_repeat	45219	45254	3.1	+	.	Tstart=1;Tend=39;ID=(TCTT)n;shortTE=F
Chr1	RepeatMasker	Simple_repeat	48254	48282	7.4	+	.	Tstart=1;Tend=29;ID=(ATC)n;shortTE=F
Chr1	RepeatMasker	Simple_repeat	48557	48583	8.7	+	.	Tstart=1;Tend=26;ID=(TTTTC)n;shortTE=F
Chr1	RepeatMasker	Low_complexity	48609	48682	24.2	+	.	Tstart=1;Tend=69;ID=A-rich;shortTE=F
Chr1	RepeatMasker	Low_complexity	48870	48903	20.2	+	.	Tstart=1;Tend=34;ID=A-rich;shortTE=F
Chr1	RepeatMasker	Simple_repeat	49212	49230	0.0	+	.	Tstart=1;Tend=19;ID=(TC)n;shortTE=F
Chr1	RepeatMasker	Simple_repeat	49301	49330	19.6	+	.	Tstart=1;Tend=30;ID=(T)n;shortTE=F
Chr1	RepeatMasker	Unknown	50231	50410	10.1	+	.	Tstart=387;Tend=568;ID=Unknown-193_rCom;shortTE=F
Chr1	RepeatMasker	Low_complexity	50436	50483	18.9	+	.	Tstart=1;Tend=51;ID=A-rich;shortTE=F
Chr1	RepeatMasker	Unknown	51221	51374	19.5	+	.	Tstart=705;Tend=880;ID=Unknown-110_rCom;shortTE=F
Chr1	RepeatMasker	Simple_repeat	51605	51645	16.4	+	.	Tstart=1;Tend=42;ID=(TA)n;shortTE=F
Chr1	RepeatMasker	Low_complexity	54253	54321	20.4	+	.	Tstart=1;Tend=68;ID=A-rich;shortTE=F
Chr1	RepeatMasker	Simple_repeat	54575	54624	14.3	+	.	Tstart=1;Tend=51;ID=(TCTT)n;shortTE=F
Chr1	RepeatMasker	Low_complexity	54883	54921	11.2	+	.	Tstart=1;Tend=44;ID=A-rich;shortTE=F
Chr1	RepeatMasker	Simple_repeat	55130	55152	9.3	+	.	Tstart=1;Tend=23;ID=(A)n;shortTE=F
Chr1	RepeatMasker	Unknown	57476	57868	14.4	+	.	Tstart=1544;Tend=1948;ID=Unknown-46_rCom;shortTE=F
Chr1	RepeatMasker	Low_complexity	60513	60558	20.1	+	.	Tstart=1;Tend=47;ID=GA-rich;shortTE=F
Chr1	RepeatMasker	Low_complexity	60708	60754	13.3	+	.	Tstart=1;Tend=45;ID=A-rich;shortTE=F
Chr1	RepeatMasker	Simple_repeat	60990	61053	1.6	+	.	Tstart=1;Tend=64;ID=(TCT)n;shortTE=F
Chr1	RepeatMasker	Simple_repeat	61223	61241	0.0	+	.	Tstart=1;Tend=19;ID=(TAA)n;shortTE=F
Chr1	RepeatMasker	Low_complexity	61278	61314	15.8	+	.	Tstart=1;Tend=37;ID=A-rich;shortTE=F
Chr1	RepeatMasker	Simple_repeat	61624	61641	0.0	+	.	Tstart=1;Tend=18;ID=(ATT)n;shortTE=F
Chr1	RepeatMasker	Simple_repeat	61766	61791	0.0	+	.	Tstart=1;Tend=26;ID=(TC)n;shortTE=F
Chr1	RepeatMasker	Simple_repeat	61860	61926	19.9	+	.	Tstart=1;Tend=64;ID=(AAT)n;shortTE=F
Chr1	RepeatMasker	Simple_repeat	62043	62093	24.1	+	.	Tstart=1;Tend=51;ID=(AT)n;shortTE=F
Chr1	RepeatMasker	Unknown	62907	63095	22.1	+	.	Tstart=845;Tend=1219;ID=Unknown-111_rCom;shortTE=F
Chr1	RepeatMasker	DNA/hAT-Ac	63099	63344	24.8	+	.	Tstart=707;Tend=979;ID=hAT-Ac-8_rCom;shortTE=F
Chr1	RepeatMasker	Low_complexity	63428	63467	23.5	+	.	Tstart=1;Tend=41;ID=A-rich;shortTE=F
Chr1	RepeatMasker	Simple_repeat	64867	64872	11.1	+	.	Tstart=1;Tend=30;ID=(ATATA)n;shortTE=F
Chr1	RepeatMasker	Simple_repeat	64873	64894	0.0	+	.	Tstart=1;Tend=24;ID=(TA)n;shortTE=F
Chr1	RepeatMasker	Unknown	64896	65473	16.2	+	.	Tstart=723;Tend=1385;ID=Unknown-86_rCom;shortTE=F
Chr1	RepeatMasker	Low_complexity	65479	65489	12.9	+	.	Tstart=1;Tend=34;ID=A-rich;shortTE=F
Chr1	RepeatMasker	Simple_repeat	65490	65513	13.9	+	.	Tstart=1;Tend=24;ID=(A)n;shortTE=F
Chr1	RepeatMasker	Simple_repeat	65674	65756	33.8	+	.	Tstart=1;Tend=81;ID=(CAATAT)n;shortTE=F
Chr1	RepeatMasker	LTR	65979	66704	27.6	+	.	Tstart=1167;Tend=1887;ID=LTR_rCom;shortTE=F
Chr1	RepeatMasker	LTR	67128	67528	29.3	+	.	Tstart=2182;Tend=2609;ID=LTR_rCom;shortTE=F
Chr1	RepeatMasker	LTR	67933	68798	30.4	+	.	Tstart=3111;Tend=3955;ID=LTR_rCom;shortTE=F
Chr1	RepeatMasker	LTR	69127	69504	28.6	-	.	Tstart=2182;Tend=2586;ID=LTR_rCom;shortTE=F
Chr1	RepeatMasker	LTR	69928	70341	29.8	-	.	Tstart=1477;Tend=1887;ID=LTR_rCom;shortTE=F
Chr1	RepeatMasker	LTR	70830	72517	30.4	+	.	Tstart=4562;Tend=6253;ID=LTR_rCom;shortTE=F
Chr1	RepeatMasker	LTR/ERV	72849	73336	24.2	+	.	Tstart=18;Tend=515;ID=ERV-2_rCom-int;shortTE=F
Chr1	RepeatMasker	Unknown	72968	73410	5.7	-	.	Tstart=719;Tend=1159;ID=Unknown-39_rCom;shortTE=F
Chr1	RepeatMasker	Unknown	73426	73999	9.0	-	.	Tstart=183;Tend=813;ID=Unknown-39_rCom;shortTE=F
Chr1	RepeatMasker	Simple_repeat	74332	74371	12.1	+	.	Tstart=1;Tend=38;ID=(TTTTTCT)n;shortTE=F
Chr1	RepeatMasker	Simple_repeat	74372	74378	20.2	+	.	Tstart=1;Tend=47;ID=(TTTTTAA)n;shortTE=F
Chr1	RepeatMasker	Simple_repeat	75280	75309	0.0	+	.	Tstart=1;Tend=30;ID=(TA)n;shortTE=F
Chr1	RepeatMasker	Simple_repeat	75310	75328	0.0	+	.	Tstart=1;Tend=19;ID=(AG)n;shortTE=F
Chr1	RepeatMasker	Simple_repeat	75551	75572	9.8	+	.	Tstart=1;Tend=22;ID=(TTTG)n;shortTE=F
Chr1	RepeatMasker	Simple_repeat	75828	75854	7.9	+	.	Tstart=1;Tend=27;ID=(ATA)n;shortTE=F
Chr1	RepeatMasker	Simple_repeat	76344	76372	3.5	+	.	Tstart=1;Tend=31;ID=(TTTTGA)n;shortTE=F
Chr1	RepeatMasker	Simple_repeat	80375	80441	20.2	+	.	Tstart=1;Tend=69;ID=(TTAAT)n;shortTE=F
Chr1	RepeatMasker	Unknown	80448	80990	9.2	-	.	Tstart=421;Tend=908;ID=Unknown-76_rCom;shortTE=F
Chr1	RepeatMasker	Simple_repeat	81064	81094	18.5	+	.	Tstart=1;Tend=31;ID=(AT)n;shortTE=F
Chr1	RepeatMasker	Unknown	81248	81909	5.8	-	.	Tstart=183;Tend=912;ID=Unknown-76_rCom;shortTE=F
Chr1	RepeatMasker	Simple_repeat	82448	82508	21.4	+	.	Tstart=1;Tend=59;ID=(TTCTT)n;shortTE=F
Chr1	RepeatMasker	Simple_repeat	82522	82540	0.0	+	.	Tstart=1;Tend=19;ID=(TG)n;shortTE=F
Chr1	RepeatMasker	Simple_repeat	82683	82717	13.2	+	.	Tstart=1;Tend=34;ID=(TTTC)n;shortTE=F
Chr1	RepeatMasker	LTR/Copia	83023	83115	22.8	-	.	Tstart=3613;Tend=3679;ID=Copia-39_rCom;shortTE=T
Chr1	RepeatMasker	Simple_repeat	83302	83337	20.4	+	.	Tstart=1;Tend=35;ID=(TAAT)n;shortTE=F
Chr1	RepeatMasker	Simple_repeat	83508	83547	21.1	+	.	Tstart=1;Tend=39;ID=(TTTATA)n;shortTE=F
Chr1	RepeatMasker	Low_complexity	86207	86250	15.9	+	.	Tstart=1;Tend=43;ID=A-rich;shortTE=F
Chr1	RepeatMasker	Low_complexity	86868	86909	16.8	+	.	Tstart=1;Tend=42;ID=A-rich;shortTE=F
Chr1	RepeatMasker	Simple_repeat	90478	90516	24.0	+	.	Tstart=1;Tend=40;ID=(TTTCT)n;shortTE=F
Chr1	RepeatMasker	Simple_repeat	91380	91419	2.7	+	.	Tstart=1;Tend=40;ID=(TTC)n;shortTE=F
Chr1	RepeatMasker	Unknown	91541	91767	9.7	-	.	Tstart=776;Tend=1006;ID=Unknown-24_rCom;shortTE=F
Chr1	RepeatMasker	Unknown	92674	92897	9.8	+	.	Tstart=780;Tend=1006;ID=Unknown-24_rCom;shortTE=F
Chr1	RepeatMasker	Simple_repeat	92945	92968	8.8	+	.	Tstart=1;Tend=24;ID=(A)n;shortTE=F
Chr1	RepeatMasker	Simple_repeat	93157	93183	7.8	+	.	Tstart=1;Tend=28;ID=(AAAG)n;shortTE=F
Chr1	RepeatMasker	Low_complexity	93325	93391	16.0	+	.	Tstart=1;Tend=70;ID=GA-rich;shortTE=F
Chr1	RepeatMasker	DNA/hAT-Ac	94277	94393	17.1	-	.	Tstart=745;Tend=888;ID=hAT-Ac-7_rCom;shortTE=F
Chr1	RepeatMasker	Simple_repeat	95662	95703	13.1	+	.	Tstart=1;Tend=44;ID=(TTTCT)n;shortTE=F
Chr1	RepeatMasker	Simple_repeat	96831	96859	11.2	+	.	Tstart=1;Tend=30;ID=(AT)n;shortTE=F
Chr1	RepeatMasker	Simple_repeat	96860	96884	0.0	+	.	Tstart=1;Tend=25;ID=(AG)n;shortTE=F
Chr1	RepeatMasker	Simple_repeat	96967	96999	16.9	+	.	Tstart=1;Tend=33;ID=(GTGTTG)n;shortTE=F
Chr1	RepeatMasker	Simple_repeat	97814	97833	5.2	+	.	Tstart=1;Tend=20;ID=(AT)n;shortTE=F
Chr1	RepeatMasker	Low_complexity	101601	101629	15.5	+	.	Tstart=1;Tend=30;ID=A-rich;shortTE=F
Chr1	RepeatMasker	Simple_repeat	104028	104057	7.2	+	.	Tstart=1;Tend=30;ID=(A)n;shortTE=F
Chr1	RepeatMasker	Simple_repeat	104296	104364	0.0	+	.	Tstart=1;Tend=69;ID=(TG)n;shortTE=F
Chr1	RepeatMasker	Simple_repeat	104602	104630	11.1	+	.	Tstart=1;Tend=30;ID=(GAAGA)n;shortTE=F
Chr1	RepeatMasker	Low_complexity	104847	104888	19.5	+	.	Tstart=1;Tend=43;ID=A-rich;shortTE=F
Chr1	RepeatMasker	Simple_repeat	105541	105565	4.2	+	.	Tstart=1;Tend=25;ID=(T)n;shortTE=F
Chr1	RepeatMasker	Simple_repeat	105958	106006	23.2	+	.	Tstart=1;Tend=47;ID=(TACAATA)n;shortTE=F
Chr1	RepeatMasker	Simple_repeat	106271	106316	29.4	+	.	Tstart=1;Tend=46;ID=(TTTT)n;shortTE=F
Chr1	RepeatMasker	Simple_repeat	107373	107406	9.4	+	.	Tstart=1;Tend=37;ID=(TCTTTCT)n;shortTE=F
Chr1	RepeatMasker	Simple_repeat	109903	109923	4.9	+	.	Tstart=1;Tend=21;ID=(A)n;shortTE=F
Chr1	RepeatMasker	Simple_repeat	113836	113878	7.2	+	.	Tstart=1;Tend=43;ID=(A)n;shortTE=F
Chr1	RepeatMasker	Simple_repeat	117110	117143	3.0	+	.	Tstart=1;Tend=34;ID=(AAAT)n;shortTE=F
Chr1	RepeatMasker	Simple_repeat	117769	117805	13.7	+	.	Tstart=1;Tend=37;ID=(T)n;shortTE=F
Chr1	RepeatMasker	Simple_repeat	118655	118679	0.0	+	.	Tstart=1;Tend=25;ID=(TAGAAG)n;shortTE=F
Chr1	RepeatMasker	Low_complexity	121205	121274	18.0	+	.	Tstart=1;Tend=67;ID=A-rich;shortTE=F
Chr1	RepeatMasker	Simple_repeat	124148	124175	7.7	+	.	Tstart=1;Tend=28;ID=(T)n;shortTE=F
Chr1	RepeatMasker	Simple_repeat	124905	124984	20.1	+	.	Tstart=1;Tend=76;ID=(AATT)n;shortTE=F
Chr1	RepeatMasker	Simple_repeat	126917	126942	0.0	+	.	Tstart=1;Tend=28;ID=(TTAT)n;shortTE=F
Chr1	RepeatMasker	LINE/Jockey	126959	127427	1.7	-	.	Tstart=53;Tend=548;ID=Jockey-1_rCom;shortTE=F
Chr1	RepeatMasker	LTR/Gypsy	127247	129996	3.0	-	.	Tstart=600;Tend=3526;ID=Gypsy-34_rCom;shortTE=F
Chr1	RepeatMasker	Simple_repeat	131601	131627	0.0	+	.	Tstart=1;Tend=27;ID=(AT)n;shortTE=F
Chr1	RepeatMasker	Simple_repeat	133067	133093	20.8	+	.	Tstart=1;Tend=68;ID=(TGTATG)n;shortTE=F
Chr1	RepeatMasker	Simple_repeat	133094	133136	21.4	+	.	Tstart=1;Tend=43;ID=(TA)n;shortTE=F
Chr1	RepeatMasker	Simple_repeat	135803	135828	0.0	+	.	Tstart=1;Tend=26;ID=(AT)n;shortTE=F
Chr1	RepeatMasker	Simple_repeat	135829	135854	3.6	+	.	Tstart=1;Tend=28;ID=(TTA)n;shortTE=F
Chr1	RepeatMasker	Simple_repeat	137853	137914	25.0	+	.	Tstart=1;Tend=60;ID=(TGAAGG)n;shortTE=F
Chr1	RepeatMasker	Simple_repeat	139279	139322	15.8	+	.	Tstart=1;Tend=46;ID=(TTAA)n;shortTE=F
Chr1	RepeatMasker	Simple_repeat	140980	141024	17.0	+	.	Tstart=1;Tend=43;ID=(CTATATA)n;shortTE=F
Chr1	RepeatMasker	Simple_repeat	141597	141668	19.5	+	.	Tstart=1;Tend=70;ID=(ATTTT)n;shortTE=F
Chr1	RepeatMasker	Simple_repeat	141960	142007	20.7	+	.	Tstart=1;Tend=46;ID=(ATTTTTT)n;shortTE=F
Chr1	RepeatMasker	Simple_repeat	142538	142554	0.0	+	.	Tstart=1;Tend=17;ID=(A)n;shortTE=F
Chr1	RepeatMasker	Simple_repeat	143192	143222	10.8	+	.	Tstart=1;Tend=31;ID=(CTGCC)n;shortTE=F
Chr1	RepeatMasker	Unknown	148742	149318	5.6	-	.	Tstart=902;Tend=1412;ID=Unknown-76_rCom;shortTE=F
Chr1	RepeatMasker	Simple_repeat	149432	149463	17.6	+	.	Tstart=1;Tend=33;ID=(AATTT)n;shortTE=F
Chr1	RepeatMasker	Simple_repeat	149813	149830	0.0	+	.	Tstart=1;Tend=18;ID=(T)n;shortTE=F
Chr1	RepeatMasker	Low_complexity	150193	150220	16.1	+	.	Tstart=1;Tend=28;ID=A-rich;shortTE=F
Chr1	RepeatMasker	Unknown	152598	152912	14.1	-	.	Tstart=591;Tend=853;ID=Unknown-101_rCom;shortTE=F
Chr1	RepeatMasker	Simple_repeat	154676	154703	0.0	+	.	Tstart=1;Tend=28;ID=(AGA)n;shortTE=F
Chr1	RepeatMasker	Simple_repeat	155174	155198	0.0	+	.	Tstart=1;Tend=25;ID=(TC)n;shortTE=F
Chr1	RepeatMasker	Low_complexity	158629	158693	22.7	+	.	Tstart=1;Tend=65;ID=GA-rich;shortTE=F
Chr1	RepeatMasker	Simple_repeat	158969	159030	21.2	+	.	Tstart=1;Tend=59;ID=(AATA)n;shortTE=F
Chr1	RepeatMasker	Simple_repeat	159609	159638	7.0	+	.	Tstart=1;Tend=30;ID=(T)n;shortTE=F
Chr1	RepeatMasker	Simple_repeat	160245	160272	0.0	+	.	Tstart=1;Tend=28;ID=(CCAACA)n;shortTE=F
Chr1	RepeatMasker	Simple_repeat	165950	165971	9.8	+	.	Tstart=1;Tend=22;ID=(A)n;shortTE=F
Chr1	RepeatMasker	Low_complexity	167322	167352	18.2	+	.	Tstart=1;Tend=31;ID=A-rich;shortTE=F
Chr1	RepeatMasker	Low_complexity	167606	167646	22.8	+	.	Tstart=1;Tend=41;ID=GA-rich;shortTE=F
Chr1	RepeatMasker	Simple_repeat	167893	167950	26.3	+	.	Tstart=1;Tend=60;ID=(AT)n;shortTE=F
Chr1	RepeatMasker	Unknown	168281	168879	4.3	-	.	Tstart=212;Tend=918;ID=Unknown-76_rCom;shortTE=F
Chr1	RepeatMasker	DNA/hAT-Ac	168716	168909	17.3	+	.	Tstart=1231;Tend=1447;ID=hAT-Ac-9_rCom;shortTE=F
Chr1	RepeatMasker	Low_complexity	169010	169067	24.4	+	.	Tstart=1;Tend=59;ID=GA-rich;shortTE=F
Chr1	RepeatMasker	Simple_repeat	172102	172158	11.3	+	.	Tstart=1;Tend=63;ID=(ATTTTATA)n;shortTE=F
Chr1	RepeatMasker	SINE	174917	175072	7.7	-	.	Tstart=5871;Tend=6025;ID=SINE_rCom;shortTE=F
Chr1	RepeatMasker	Low_complexity	176079	176120	13.1	+	.	Tstart=1;Tend=43;ID=A-rich;shortTE=F
Chr1	RepeatMasker	Simple_repeat	177178	177246	27.0	+	.	Tstart=1;Tend=66;ID=(TAA)n;shortTE=F
Chr1	RepeatMasker	Simple_repeat	177780	177832	28.2	+	.	Tstart=1;Tend=53;ID=(TTATTT)n;shortTE=F
Chr1	RepeatMasker	Simple_repeat	178072	178110	2.6	+	.	Tstart=1;Tend=43;ID=(TTCTT)n;shortTE=F
Chr1	RepeatMasker	Simple_repeat	178882	178916	19.9	+	.	Tstart=1;Tend=36;ID=(TC)n;shortTE=F
Chr1	RepeatMasker	Simple_repeat	181419	181437	5.6	+	.	Tstart=1;Tend=19;ID=(A)n;shortTE=F
Chr1	RepeatMasker	Simple_repeat	182225	182251	12.2	+	.	Tstart=1;Tend=28;ID=(TTC)n;shortTE=F
Chr1	RepeatMasker	Simple_repeat	186099	186139	15.8	+	.	Tstart=1;Tend=38;ID=(CTTTT)n;shortTE=F
Chr1	RepeatMasker	Simple_repeat	186135	186165	12.1	+	.	Tstart=1;Tend=29;ID=(TTATA)n;shortTE=F
Chr1	RepeatMasker	Low_complexity	186425	186474	20.8	+	.	Tstart=1;Tend=47;ID=A-rich;shortTE=F
Chr1	RepeatMasker	Simple_repeat	188331	188357	4.2	+	.	Tstart=1;Tend=27;ID=(AAAG)n;shortTE=F
Chr1	RepeatMasker	Simple_repeat	189084	189118	10.7	+	.	Tstart=1;Tend=34;ID=(TTCTCT)n;shortTE=F
Chr1	RepeatMasker	Simple_repeat	189298	189324	16.8	+	.	Tstart=1;Tend=27;ID=(T)n;shortTE=F
Chr1	RepeatMasker	Low_complexity	193579	193688	34.3	+	.	Tstart=1;Tend=108;ID=G-rich;shortTE=F
Chr1	RepeatMasker	Simple_repeat	193846	193862	0.0	+	.	Tstart=1;Tend=17;ID=(GAG)n;shortTE=F
Chr1	RepeatMasker	Low_complexity	195361	195392	22.7	+	.	Tstart=1;Tend=32;ID=A-rich;shortTE=F
Chr1	RepeatMasker	Simple_repeat	197457	197488	22.1	+	.	Tstart=1;Tend=32;ID=(T)n;shortTE=F
Chr1	RepeatMasker	Simple_repeat	200536	200584	21.1	+	.	Tstart=1;Tend=50;ID=(TATTT)n;shortTE=F
Chr1	RepeatMasker	Simple_repeat	203569	203589	0.0	+	.	Tstart=1;Tend=21;ID=(AG)n;shortTE=F
Chr1	RepeatMasker	Unknown	204170	204538	21.8	+	.	Tstart=666;Tend=1065;ID=Unknown-201_rCom;shortTE=F
Chr1	RepeatMasker	Simple_repeat	204826	204845	5.2	+	.	Tstart=1;Tend=20;ID=(T)n;shortTE=F
Chr1	RepeatMasker	Simple_repeat	205944	205973	15.8	+	.	Tstart=1;Tend=29;ID=(AATT)n;shortTE=F
Chr1	RepeatMasker	Low_complexity	206077	206126	12.2	+	.	Tstart=1;Tend=49;ID=A-rich;shortTE=F
Chr1	RepeatMasker	Simple_repeat	207104	207145	14.4	+	.	Tstart=1;Tend=40;ID=(TTTTTCT)n;shortTE=F
Chr1	RepeatMasker	Simple_repeat	207323	207355	14.1	+	.	Tstart=1;Tend=33;ID=(TTTTCA)n;shortTE=F
Chr1	RepeatMasker	Low_complexity	207869	207895	16.9	+	.	Tstart=1;Tend=27;ID=A-rich;shortTE=F
Chr1	RepeatMasker	Unknown	207924	208989	8.3	+	.	Tstart=25;Tend=1165;ID=Unknown-49_rCom;shortTE=F
Chr1	RepeatMasker	Simple_repeat	212816	212871	19.6	+	.	Tstart=1;Tend=55;ID=(TCTC)n;shortTE=F
Chr1	RepeatMasker	Simple_repeat	215029	215062	13.0	+	.	Tstart=1;Tend=34;ID=(A)n;shortTE=F
Chr1	RepeatMasker	Low_complexity	215808	215838	18.8	+	.	Tstart=1;Tend=31;ID=A-rich;shortTE=F
Chr1	RepeatMasker	Simple_repeat	217885	217908	8.9	+	.	Tstart=1;Tend=24;ID=(A)n;shortTE=F
Chr1	RepeatMasker	Simple_repeat	218268	218297	3.4	+	.	Tstart=1;Tend=32;ID=(AG)n;shortTE=F
Chr1	RepeatMasker	Simple_repeat	218396	218436	32.6	+	.	Tstart=1;Tend=86;ID=(TCTTCT)n;shortTE=F
Chr1	RepeatMasker	Simple_repeat	218437	218496	21.2	+	.	Tstart=1;Tend=60;ID=(T)n;shortTE=F
Chr1	RepeatMasker	Simple_repeat	218497	218506	32.6	+	.	Tstart=87;Tend=111;ID=(TCTTCT)n;shortTE=F
Chr1	RepeatMasker	Simple_repeat	219611	219645	9.1	+	.	Tstart=1;Tend=36;ID=(ATT)n;shortTE=F
Chr1	RepeatMasker	Simple_repeat	227001	227042	10.5	+	.	Tstart=1;Tend=43;ID=(AT)n;shortTE=F
Chr1	RepeatMasker	Simple_repeat	231144	231197	18.9	+	.	Tstart=1;Tend=58;ID=(GAATAA)n;shortTE=F
Chr1	RepeatMasker	Simple_repeat	231980	232007	8.1	+	.	Tstart=1;Tend=28;ID=(TTC)n;shortTE=F
Chr1	RepeatMasker	Simple_repeat	236487	236514	11.6	+	.	Tstart=1;Tend=28;ID=(GAA)n;shortTE=F
Chr1	RepeatMasker	Simple_repeat	236588	236623	12.2	+	.	Tstart=1;Tend=36;ID=(ATT)n;shortTE=F
Chr1	RepeatMasker	Low_complexity	236633	236672	14.6	+	.	Tstart=1;Tend=39;ID=GA-rich;shortTE=F
Chr1	RepeatMasker	Simple_repeat	237641	237673	0.0	+	.	Tstart=1;Tend=33;ID=(TA)n;shortTE=F
Chr1	RepeatMasker	Simple_repeat	237721	237777	20.3	+	.	Tstart=1;Tend=57;ID=(ATTAATT)n;shortTE=F
Chr1	RepeatMasker	Simple_repeat	237824	237867	20.2	+	.	Tstart=1;Tend=43;ID=(TATAT)n;shortTE=F
Chr1	RepeatMasker	Unknown	238635	239786	7.9	+	.	Tstart=650;Tend=1912;ID=Unknown-154_rCom;shortTE=F
Chr1	RepeatMasker	Unknown	239787	239861	8.1	-	.	Tstart=301;Tend=375;ID=Unknown-185_rCom;shortTE=T
Chr1	RepeatMasker	Unknown	239845	240616	8.7	+	.	Tstart=3723;Tend=4538;ID=Unknown-129_rCom;shortTE=F
Chr1	RepeatMasker	Low_complexity	240715	240777	17.7	+	.	Tstart=1;Tend=61;ID=A-rich;shortTE=F
Chr1	RepeatMasker	Simple_repeat	241616	241647	10.1	+	.	Tstart=1;Tend=32;ID=(AAT)n;shortTE=F
Chr1	RepeatMasker	Low_complexity	243876	243914	27.6	+	.	Tstart=1;Tend=39;ID=A-rich;shortTE=F
Chr1	RepeatMasker	Simple_repeat	244234	244252	5.6	+	.	Tstart=1;Tend=19;ID=(A)n;shortTE=F
Chr1	RepeatMasker	Simple_repeat	244462	244505	16.3	+	.	Tstart=1;Tend=42;ID=(TCTTT)n;shortTE=F
Chr1	RepeatMasker	Simple_repeat	245070	245141	24.1	+	.	Tstart=1;Tend=73;ID=(AATT)n;shortTE=F
Chr1	RepeatMasker	Simple_repeat	246263	246303	14.9	+	.	Tstart=1;Tend=39;ID=(CTT)n;shortTE=F
Chr1	RepeatMasker	Unknown	247634	247942	5.3	-	.	Tstart=1020;Tend=1356;ID=Unknown-76_rCom;shortTE=F
Chr1	RepeatMasker	Simple_repeat	249449	249474	0.0	+	.	Tstart=1;Tend=26;ID=(ATT)n;shortTE=F
Chr1	RepeatMasker	Simple_repeat	249475	249491	0.0	+	.	Tstart=1;Tend=17;ID=(AT)n;shortTE=F
Chr1	RepeatMasker	Simple_repeat	252096	252118	4.5	+	.	Tstart=1;Tend=23;ID=(A)n;shortTE=F
Chr1	RepeatMasker	Simple_repeat	252749	252786	21.1	+	.	Tstart=1;Tend=39;ID=(TTTTTG)n;shortTE=F
Chr1	RepeatMasker	Simple_repeat	252891	252925	16.0	+	.	Tstart=1;Tend=36;ID=(TTC)n;shortTE=F
Chr1	RepeatMasker	Simple_repeat	253396	253440	10.0	+	.	Tstart=1;Tend=49;ID=(TA)n;shortTE=F
Chr1	RepeatMasker	Simple_repeat	253628	253659	17.6	+	.	Tstart=1;Tend=33;ID=(TGGAAT)n;shortTE=F
Chr1	RepeatMasker	Simple_repeat	254030	254131	43.1	+	.	Tstart=1;Tend=102;ID=(TTTTT)n;shortTE=F
Chr1	RepeatMasker	Simple_repeat	256884	256925	17.9	+	.	Tstart=1;Tend=41;ID=(TTTC)n;shortTE=F
Chr1	RepeatMasker	Simple_repeat	259300	259341	17.8	+	.	Tstart=1;Tend=44;ID=(TTAAT)n;shortTE=F
Chr1	RepeatMasker	Simple_repeat	260773	260817	22.4	+	.	Tstart=1;Tend=43;ID=(ATTAAT)n;shortTE=F
Chr1	RepeatMasker	Simple_repeat	270058	270088	6.8	+	.	Tstart=1;Tend=32;ID=(TTTC)n;shortTE=F
Chr1	RepeatMasker	Simple_repeat	274717	274733	0.0	+	.	Tstart=1;Tend=17;ID=(CTT)n;shortTE=F
Chr1	RepeatMasker	Simple_repeat	274798	274881	21.5	+	.	Tstart=1;Tend=88;ID=(CTCCAT)n;shortTE=F
Chr1	RepeatMasker	Simple_repeat	274974	275006	13.3	+	.	Tstart=1;Tend=34;ID=(CCAGAC)n;shortTE=F
Chr1	RepeatMasker	Simple_repeat	275271	275326	23.7	+	.	Tstart=1;Tend=56;ID=(CAT)n;shortTE=F
Chr1	RepeatMasker	Simple_repeat	276143	276191	7.4	+	.	Tstart=1;Tend=50;ID=(GTTTT)n;shortTE=F
Chr1	RepeatMasker	Simple_repeat	276193	276229	9.7	+	.	Tstart=1;Tend=37;ID=(GGT)n;shortTE=F
Chr1	RepeatMasker	Low_complexity	279155	279215	20.6	+	.	Tstart=1;Tend=61;ID=A-rich;shortTE=F
Chr1	RepeatMasker	Simple_repeat	279397	279472	27.5	+	.	Tstart=1;Tend=79;ID=(TATA)n;shortTE=F
Chr1	RepeatMasker	Low_complexity	281867	281911	16.4	+	.	Tstart=1;Tend=45;ID=A-rich;shortTE=F
Chr1	RepeatMasker	Simple_repeat	284331	284375	18.3	+	.	Tstart=1;Tend=45;ID=(TCACTC)n;shortTE=F
Chr1	RepeatMasker	Simple_repeat	289892	289910	0.0	+	.	Tstart=1;Tend=19;ID=(TA)n;shortTE=F
Chr1	RepeatMasker	Simple_repeat	290114	290154	6.7	+	.	Tstart=1;Tend=36;ID=(TCTTTT)n;shortTE=F
Chr1	RepeatMasker	Simple_repeat	290751	290777	12.0	+	.	Tstart=1;Tend=27;ID=(T)n;shortTE=F
Chr1	RepeatMasker	Unknown	290950	291268	20.7	-	.	Tstart=938;Tend=1289;ID=Unknown-111_rCom;shortTE=F
Chr1	RepeatMasker	LINE/L1	291300	291474	15.7	-	.	Tstart=2698;Tend=2869;ID=L1-23_rCom;shortTE=F
Chr1	RepeatMasker	Low_complexity	291776	291816	22.6	+	.	Tstart=1;Tend=41;ID=A-rich;shortTE=F
Chr1	RepeatMasker	Simple_repeat	292084	292112	12.1	+	.	Tstart=1;Tend=28;ID=(CT)n;shortTE=F
Chr1	RepeatMasker	Low_complexity	292555	292599	10.5	+	.	Tstart=1;Tend=43;ID=A-rich;shortTE=F
Chr1	RepeatMasker	Simple_repeat	293085	293151	22.8	+	.	Tstart=1;Tend=65;ID=(TATTTTT)n;shortTE=F
Chr1	RepeatMasker	Unknown	293375	293503	23.3	-	.	Tstart=756;Tend=886;ID=Unknown-29_rCom;shortTE=F
Chr1	RepeatMasker	DNA/Maverick	293556	293571	11.7	+	.	Tstart=2610;Tend=2757;ID=Maverick-3_rCom;shortTE=T
Chr1	RepeatMasker	DNA/hAT-Ac	293572	293807	19.0	-	.	Tstart=904;Tend=1154;ID=hAT-Ac-8_rCom;shortTE=F
Chr1	RepeatMasker	DNA/Maverick	293808	293821	11.7	+	.	Tstart=2758;Tend=2913;ID=Maverick-3_rCom;shortTE=T
Chr1	RepeatMasker	Low_complexity	294036	294072	14.9	+	.	Tstart=1;Tend=38;ID=A-rich;shortTE=F
Chr1	RepeatMasker	Unknown	294470	294526	25.4	+	.	Tstart=2285;Tend=2572;ID=Unknown-183_rCom;shortTE=T
Chr1	RepeatMasker	Unknown	294527	294734	15.4	-	.	Tstart=727;Tend=934;ID=Unknown-28_rCom;shortTE=F
Chr1	RepeatMasker	Simple_repeat	295044	295081	8.8	+	.	Tstart=1;Tend=39;ID=(ATAATAG)n;shortTE=F
Chr1	RepeatMasker	Low_complexity	295736	295767	18.1	+	.	Tstart=1;Tend=32;ID=GA-rich;shortTE=F
Chr1	RepeatMasker	Low_complexity	303353	303381	15.3	+	.	Tstart=1;Tend=29;ID=GA-rich;shortTE=F
Chr1	RepeatMasker	Low_complexity	303890	303917	16.2	+	.	Tstart=1;Tend=28;ID=GA-rich;shortTE=F
Chr1	RepeatMasker	Simple_repeat	307473	307505	13.3	+	.	Tstart=1;Tend=33;ID=(AAAGAA)n;shortTE=F
Chr1	RepeatMasker	Unknown	309063	309552	7.3	+	.	Tstart=34;Tend=568;ID=Unknown-193_rCom;shortTE=F
Chr1	RepeatMasker	Simple_repeat	309728	309778	9.0	+	.	Tstart=1;Tend=50;ID=(TTC)n;shortTE=F
Chr1	RepeatMasker	Simple_repeat	310093	310143	21.2	+	.	Tstart=1;Tend=51;ID=(AATA)n;shortTE=F
Chr1	RepeatMasker	Simple_repeat	312291	312357	21.9	+	.	Tstart=1;Tend=69;ID=(ATATC)n;shortTE=F
Chr1	RepeatMasker	Simple_repeat	312421	312479	22.5	+	.	Tstart=1;Tend=55;ID=(TATATTT)n;shortTE=F
Chr1	RepeatMasker	Low_complexity	313794	313838	20.3	+	.	Tstart=1;Tend=48;ID=GA-rich;shortTE=F
Chr1	RepeatMasker	Simple_repeat	314487	314512	8.2	+	.	Tstart=1;Tend=26;ID=(TC)n;shortTE=F
Chr1	RepeatMasker	Simple_repeat	315457	315503	14.0	+	.	Tstart=1;Tend=53;ID=(ATTAACT)n;shortTE=F
Chr1	RepeatMasker	Simple_repeat	315772	315828	0.0	+	.	Tstart=1;Tend=58;ID=(AT)n;shortTE=F
Chr1	RepeatMasker	Simple_repeat	315893	315974	18.4	+	.	Tstart=1;Tend=80;ID=(ATT)n;shortTE=F
Chr1	RepeatMasker	Simple_repeat	316064	316090	12.2	+	.	Tstart=1;Tend=27;ID=(T)n;shortTE=F
Chr1	RepeatMasker	Simple_repeat	316564	316595	6.7	+	.	Tstart=1;Tend=35;ID=(TCT)n;shortTE=F
Chr1	RepeatMasker	Simple_repeat	317269	317303	7.5	+	.	Tstart=1;Tend=32;ID=(AAAGA)n;shortTE=F
Chr1	RepeatMasker	Simple_repeat	317712	317743	10.1	+	.	Tstart=1;Tend=32;ID=(TC)n;shortTE=F
Chr1	RepeatMasker	Simple_repeat	319539	319579	26.3	+	.	Tstart=1;Tend=41;ID=(TT)n;shortTE=F
Chr1	RepeatMasker	Simple_repeat	320363	320387	4.2	+	.	Tstart=1;Tend=25;ID=(AAG)n;shortTE=F
Chr1	RepeatMasker	Simple_repeat	320698	320720	0.0	+	.	Tstart=1;Tend=23;ID=(AAAG)n;shortTE=F
Chr1	RepeatMasker	Simple_repeat	323733	323770	22.4	+	.	Tstart=1;Tend=37;ID=(TTGAT)n;shortTE=F
Chr1	RepeatMasker	Low_complexity	324467	324509	27.9	+	.	Tstart=1;Tend=43;ID=A-rich;shortTE=F
Chr1	RepeatMasker	Simple_repeat	324885	324911	12.2	+	.	Tstart=1;Tend=27;ID=(AAAAG)n;shortTE=F
Chr1	RepeatMasker	Simple_repeat	328184	328209	12.5	+	.	Tstart=1;Tend=26;ID=(TAAAA)n;shortTE=F
Chr1	RepeatMasker	Low_complexity	329129	329173	17.1	+	.	Tstart=1;Tend=42;ID=A-rich;shortTE=F
Chr1	RepeatMasker	Simple_repeat	329418	329438	4.9	+	.	Tstart=1;Tend=21;ID=(A)n;shortTE=F
Chr1	RepeatMasker	Low_complexity	329561	329604	15.1	+	.	Tstart=1;Tend=46;ID=GA-rich;shortTE=F
Chr1	RepeatMasker	Simple_repeat	329739	329761	9.3	+	.	Tstart=1;Tend=23;ID=(A)n;shortTE=F
Chr1	RepeatMasker	Simple_repeat	329825	329860	17.6	+	.	Tstart=1;Tend=34;ID=(CTTTTT)n;shortTE=F
Chr1	RepeatMasker	Simple_repeat	332190	332265	26.6	+	.	Tstart=1;Tend=81;ID=(TA)n;shortTE=F
Chr1	RepeatMasker	Unknown	332282	332524	7.4	-	.	Tstart=567;Tend=843;ID=Unknown-76_rCom;shortTE=F
Chr1	RepeatMasker	Unknown	332830	332949	7.5	+	.	Tstart=658;Tend=778;ID=Unknown-76_rCom;shortTE=F
Chr1	RepeatMasker	Simple_repeat	332959	333026	15.3	+	.	Tstart=1;Tend=66;ID=(TTAATAT)n;shortTE=F
Chr1	RepeatMasker	Low_complexity	333078	333115	19.5	+	.	Tstart=1;Tend=38;ID=GA-rich;shortTE=F
Chr1	RepeatMasker	Unknown	333834	334936	10.3	+	.	Tstart=675;Tend=1851;ID=Unknown-154_rCom;shortTE=F
Chr1	RepeatMasker	Unknown	334844	334949	24.5	-	.	Tstart=1038;Tend=1144;ID=Unknown-185_rCom;shortTE=F
Chr1	RepeatMasker	Simple_repeat	336123	336146	8.9	+	.	Tstart=1;Tend=24;ID=(A)n;shortTE=F
Chr1	RepeatMasker	Simple_repeat	337349	337384	0.0	+	.	Tstart=1;Tend=36;ID=(TG)n;shortTE=F
Chr1	RepeatMasker	Simple_repeat	339520	339542	0.0	+	.	Tstart=1;Tend=23;ID=(GA)n;shortTE=F
Chr1	RepeatMasker	Simple_repeat	341408	341429	9.8	+	.	Tstart=1;Tend=22;ID=(T)n;shortTE=F
Chr1	RepeatMasker	Simple_repeat	341881	341912	13.9	+	.	Tstart=1;Tend=34;ID=(AATTAA)n;shortTE=F
Chr1	RepeatMasker	Low_complexity	342972	343035	23.7	+	.	Tstart=1;Tend=61;ID=GA-rich;shortTE=F
Chr1	RepeatMasker	Simple_repeat	344280	344301	4.8	+	.	Tstart=1;Tend=22;ID=(A)n;shortTE=F
Chr1	RepeatMasker	Simple_repeat	345404	345453	24.6	+	.	Tstart=1;Tend=50;ID=(TATT)n;shortTE=F
Chr1	RepeatMasker	Low_complexity	345644	345702	27.2	+	.	Tstart=1;Tend=60;ID=A-rich;shortTE=F
Chr1	RepeatMasker	Simple_repeat	345702	345752	22.8	+	.	Tstart=1;Tend=53;ID=(ATTA)n;shortTE=F
Chr1	RepeatMasker	Low_complexity	346484	346512	15.3	+	.	Tstart=1;Tend=29;ID=A-rich;shortTE=F
Chr1	RepeatMasker	Simple_repeat	346697	346761	22.7	+	.	Tstart=1;Tend=66;ID=(ACTTTAA)n;shortTE=F
Chr1	RepeatMasker	Low_complexity	348776	348828	32.9	+	.	Tstart=1;Tend=53;ID=A-rich;shortTE=F
Chr1	RepeatMasker	Simple_repeat	350450	350502	23.7	+	.	Tstart=1;Tend=52;ID=(AATTTT)n;shortTE=F
Chr1	RepeatMasker	Simple_repeat	351454	351486	7.3	+	.	Tstart=1;Tend=31;ID=(TAA)n;shortTE=F
Chr1	RepeatMasker	Simple_repeat	352169	352176	12.9	+	.	Tstart=1;Tend=15;ID=(TAA)n;shortTE=F
Chr1	RepeatMasker	Simple_repeat	352177	352203	0.0	+	.	Tstart=1;Tend=31;ID=(AT)n;shortTE=F
Chr1	RepeatMasker	Simple_repeat	352204	352216	12.9	+	.	Tstart=16;Tend=45;ID=(TAA)n;shortTE=F
Chr1	RepeatMasker	Low_complexity	353461	353488	12.6	+	.	Tstart=1;Tend=27;ID=GA-rich;shortTE=F
Chr1	RepeatMasker	Low_complexity	354912	354942	15.2	+	.	Tstart=1;Tend=30;ID=A-rich;shortTE=F
Chr1	RepeatMasker	Unknown	356028	356163	14.1	-	.	Tstart=882;Tend=1021;ID=Unknown-103_rCom;shortTE=F
Chr1	RepeatMasker	Low_complexity	356205	356285	18.4	+	.	Tstart=1;Tend=83;ID=A-rich;shortTE=F
Chr1	RepeatMasker	Simple_repeat	357025	357083	13.9	+	.	Tstart=1;Tend=53;ID=(TTTTTTA)n;shortTE=F
Chr1	RepeatMasker	Unknown	357845	358564	6.9	-	.	Tstart=212;Tend=1415;ID=Unknown-76_rCom;shortTE=F
Chr1	RepeatMasker	Unknown	359618	360143	6.4	+	.	Tstart=47;Tend=644;ID=Unknown-193_rCom;shortTE=F
Chr1	RepeatMasker	Unknown	360302	360417	6.2	+	.	Tstart=1711;Tend=1822;ID=Unknown-102_rCom;shortTE=F
Chr1	RepeatMasker	LTR/Gypsy	360410	360456	6.4	-	.	Tstart=657;Tend=703;ID=Gypsy-38_rCom;shortTE=T
Chr1	RepeatMasker	LTR/Gypsy	360456	360500	4.4	+	.	Tstart=5822;Tend=5867;ID=Gypsy-48_rCom;shortTE=T
Chr1	RepeatMasker	Unknown	360500	360573	2.7	+	.	Tstart=6294;Tend=6367;ID=Unknown-99_rCom;shortTE=T
Chr1	RepeatMasker	Unknown	360582	360627	4.3	+	.	Tstart=9414;Tend=9459;ID=Unknown-88_rCom;shortTE=T
Chr1	RepeatMasker	Unknown	360625	360708	13.1	+	.	Tstart=644;Tend=728;ID=Unknown-193_rCom;shortTE=T
Chr1	RepeatMasker	Simple_repeat	361209	361234	0.0	+	.	Tstart=1;Tend=26;ID=(AT)n;shortTE=F
Chr1	RepeatMasker	Unknown	361513	361983	10.4	+	.	Tstart=1327;Tend=1830;ID=Unknown-149_rCom;shortTE=F
Chr1	RepeatMasker	Low_complexity	363283	363318	15.4	+	.	Tstart=1;Tend=36;ID=A-rich;shortTE=F
Chr1	RepeatMasker	Simple_repeat	365458	365502	11.1	+	.	Tstart=1;Tend=45;ID=(ACATAAT)n;shortTE=F
Chr1	RepeatMasker	Simple_repeat	365987	366043	24.8	+	.	Tstart=1;Tend=57;ID=(CCA)n;shortTE=F
Chr1	RepeatMasker	Simple_repeat	367050	367084	2.9	+	.	Tstart=1;Tend=35;ID=(CT)n;shortTE=F
Chr1	RepeatMasker	Simple_repeat	367104	367158	20.4	+	.	Tstart=1;Tend=54;ID=(TATTA)n;shortTE=F
Chr1	RepeatMasker	Simple_repeat	370877	370902	8.2	+	.	Tstart=1;Tend=27;ID=(CTAT)n;shortTE=F
Chr1	RepeatMasker	Simple_repeat	381517	381655	25.9	+	.	Tstart=1;Tend=141;ID=(AAT)n;shortTE=F
Chr1	RepeatMasker	Simple_repeat	382613	382658	15.7	+	.	Tstart=1;Tend=47;ID=(TTTCACTC)n;shortTE=F
Chr1	RepeatMasker	Low_complexity	383091	383142	15.1	+	.	Tstart=1;Tend=50;ID=A-rich;shortTE=F
Chr1	RepeatMasker	Unknown	383266	383557	9.3	+	.	Tstart=890;Tend=1211;ID=Unknown-76_rCom;shortTE=F
Chr1	RepeatMasker	LTR/Gypsy	383666	383928	4.6	-	.	Tstart=1146;Tend=1410;ID=Gypsy-23_rCom;shortTE=F
Chr1	RepeatMasker	Unknown	383986	384364	16.2	+	.	Tstart=695;Tend=1101;ID=Unknown-77_rCom;shortTE=F
Chr1	RepeatMasker	Simple_repeat	384414	384443	14.9	+	.	Tstart=1;Tend=30;ID=(A)n;shortTE=F
Chr1	RepeatMasker	Simple_repeat	384728	384749	0.0	+	.	Tstart=1;Tend=22;ID=(GAA)n;shortTE=F
Chr1	RepeatMasker	DNA/hAT-Ac	385055	385120	16.7	-	.	Tstart=723;Tend=790;ID=hAT-Ac-7_rCom;shortTE=T
Chr1	RepeatMasker	Simple_repeat	386165	386197	18.1	+	.	Tstart=1;Tend=33;ID=(T)n;shortTE=F
Chr1	RepeatMasker	Simple_repeat	387442	387490	23.1	+	.	Tstart=1;Tend=48;ID=(TTGTT)n;shortTE=F
Chr1	RepeatMasker	Unknown	388942	389396	7.5	-	.	Tstart=34;Tend=577;ID=Unknown-193_rCom;shortTE=F
Chr1	RepeatMasker	Simple_repeat	389397	389438	10.8	+	.	Tstart=1;Tend=43;ID=(ATATA)n;shortTE=F
Chr1	RepeatMasker	Unknown	389552	389664	14.3	+	.	Tstart=463;Tend=576;ID=Unknown-193_rCom;shortTE=F
Chr1	RepeatMasker	Simple_repeat	391539	391608	16.8	+	.	Tstart=1;Tend=71;ID=(ATATTA)n;shortTE=F
Chr1	RepeatMasker	Simple_repeat	392072	392095	4.3	+	.	Tstart=1;Tend=24;ID=(T)n;shortTE=F
Chr1	RepeatMasker	Simple_repeat	392096	392101	14.4	+	.	Tstart=3;Tend=32;ID=(TCTTT)n;shortTE=F
Chr1	RepeatMasker	Simple_repeat	392207	392288	23.5	+	.	Tstart=1;Tend=79;ID=(TAT)n;shortTE=F
Chr1	RepeatMasker	Simple_repeat	392903	392939	15.8	+	.	Tstart=1;Tend=37;ID=(ATAAT)n;shortTE=F
Chr1	RepeatMasker	Simple_repeat	393287	393347	26.0	+	.	Tstart=1;Tend=63;ID=(TTATTAA)n;shortTE=F
Chr1	RepeatMasker	Low_complexity	393423	393452	18.9	+	.	Tstart=1;Tend=30;ID=A-rich;shortTE=F
Chr1	RepeatMasker	Simple_repeat	393557	393582	0.0	+	.	Tstart=1;Tend=26;ID=(AATAA)n;shortTE=F
Chr1	RepeatMasker	Simple_repeat	393867	393930	23.1	+	.	Tstart=1;Tend=64;ID=(AATT)n;shortTE=F
Chr1	RepeatMasker	Unknown	394402	394614	14.1	+	.	Tstart=662;Tend=894;ID=Unknown-178_rCom;shortTE=F
Chr1	RepeatMasker	Unknown	394560	394669	15.4	-	.	Tstart=680;Tend=792;ID=Unknown-178_rCom;shortTE=F
Chr1	RepeatMasker	Simple_repeat	396444	396498	19.4	+	.	Tstart=1;Tend=58;ID=(AT)n;shortTE=F
Chr1	RepeatMasker	Low_complexity	398916	398953	18.9	+	.	Tstart=1;Tend=37;ID=A-rich;shortTE=F
Chr1	RepeatMasker	Simple_repeat	401240	401258	5.5	+	.	Tstart=1;Tend=19;ID=(AT)n;shortTE=F
Chr1	RepeatMasker	Low_complexity	401883	401918	7.0	+	.	Tstart=1;Tend=33;ID=A-rich;shortTE=F
Chr1	RepeatMasker	Unknown	402817	403127	20.3	-	.	Tstart=694;Tend=1022;ID=Unknown-190_rCom;shortTE=F
Chr1	RepeatMasker	Simple_repeat	403960	403988	0.0	+	.	Tstart=1;Tend=29;ID=(CT)n;shortTE=F
Chr1	RepeatMasker	Simple_repeat	404170	404192	4.5	+	.	Tstart=1;Tend=23;ID=(TTTC)n;shortTE=F
Chr1	RepeatMasker	Low_complexity	406126	406181	23.8	+	.	Tstart=1;Tend=57;ID=A-rich;shortTE=F
Chr1	RepeatMasker	Simple_repeat	406699	406733	16.9	+	.	Tstart=1;Tend=35;ID=(TTATAA)n;shortTE=F
Chr1	RepeatMasker	Low_complexity	407115	407184	23.6	+	.	Tstart=1;Tend=69;ID=A-rich;shortTE=F
Chr1	RepeatMasker	Low_complexity	407435	407513	25.3	+	.	Tstart=1;Tend=77;ID=A-rich;shortTE=F
Chr1	RepeatMasker	Unknown	407514	407610	16.6	-	.	Tstart=1002;Tend=1105;ID=Unknown-192_rCom;shortTE=T
Chr1	RepeatMasker	DNA/MULE-MuDR	407955	408169	22.8	+	.	Tstart=430;Tend=655;ID=MULE-MuDR_rCom;shortTE=F
Chr1	RepeatMasker	Simple_repeat	408403	408436	9.7	+	.	Tstart=1;Tend=37;ID=(CCCAAT)n;shortTE=F
Chr1	RepeatMasker	LTR/Copia	408796	409982	32.0	+	.	Tstart=3338;Tend=4523;ID=Copia-27_rCom;shortTE=F
Chr1	RepeatMasker	LTR/Copia	410131	410546	7.9	+	.	Tstart=295;Tend=714;ID=Copia-53_rCom;shortTE=F
Chr1	RepeatMasker	Simple_repeat	411065	411110	25.7	+	.	Tstart=1;Tend=46;ID=(AAT)n;shortTE=F
Chr1	RepeatMasker	Simple_repeat	411439	411459	0.0	+	.	Tstart=1;Tend=21;ID=(AAAC)n;shortTE=F
Chr1	RepeatMasker	Low_complexity	412435	412472	16.3	+	.	Tstart=1;Tend=36;ID=A-rich;shortTE=F
Chr1	RepeatMasker	Low_complexity	412557	412640	17.9	+	.	Tstart=1;Tend=79;ID=A-rich;shortTE=F
Chr1	RepeatMasker	LTR/Copia	412646	416747	25.5	-	.	Tstart=3008;Tend=4705;ID=Copia-38_rCom;shortTE=F;TEgroup=Chr1|LTR/Copia|Copia-38_rCom|1
Chr1	RepeatMasker	Simple_repeat	416776	416837	21.7	+	.	Tstart=1;Tend=64;ID=(AAGACA)n;shortTE=F
Chr1	RepeatMasker	Simple_repeat	417410	417442	3.3	+	.	Tstart=1;Tend=32;ID=(AT)n;shortTE=F
Chr1	RepeatMasker	Simple_repeat	418019	418072	26.4	+	.	Tstart=1;Tend=55;ID=(TTTA)n;shortTE=F
Chr1	RepeatMasker	Simple_repeat	418830	418886	16.4	+	.	Tstart=1;Tend=54;ID=(TATTTA)n;shortTE=F
Chr1	RepeatMasker	Simple_repeat	420411	420483	17.2	+	.	Tstart=1;Tend=71;ID=(ATTAAT)n;shortTE=F
Chr1	RepeatMasker	Simple_repeat	420668	420700	21.3	+	.	Tstart=1;Tend=33;ID=(T)n;shortTE=F
Chr1	RepeatMasker	Simple_repeat	421347	421402	24.7	+	.	Tstart=1;Tend=55;ID=(AATTT)n;shortTE=F
Chr1	RepeatMasker	Unknown	421403	421559	25.0	-	.	Tstart=728;Tend=891;ID=Unknown-178_rCom;shortTE=F
Chr1	RepeatMasker	Simple_repeat	422226	422252	16.9	+	.	Tstart=1;Tend=27;ID=(TTTAT)n;shortTE=F
Chr1	RepeatMasker	Simple_repeat	422757	422781	9.2	+	.	Tstart=1;Tend=24;ID=(AT)n;shortTE=F
Chr1	RepeatMasker	Simple_repeat	423752	423837	22.7	+	.	Tstart=1;Tend=85;ID=(ATTTTTA)n;shortTE=F
Chr1	RepeatMasker	Simple_repeat	423924	423953	10.7	+	.	Tstart=1;Tend=30;ID=(AAT)n;shortTE=F
Chr1	RepeatMasker	Simple_repeat	424024	424046	4.5	+	.	Tstart=1;Tend=24;ID=(AAT)n;shortTE=F
Chr1	RepeatMasker	Simple_repeat	424249	424285	12.4	+	.	Tstart=1;Tend=37;ID=(TTTTTTC)n;shortTE=F
Chr1	RepeatMasker	Simple_repeat	424360	424388	7.8	+	.	Tstart=1;Tend=29;ID=(TAAA)n;shortTE=F
Chr1	RepeatMasker	Simple_repeat	424749	424774	8.3	+	.	Tstart=1;Tend=26;ID=(A)n;shortTE=F
Chr1	RepeatMasker	Simple_repeat	424897	424988	25.4	+	.	Tstart=1;Tend=95;ID=(TTTAA)n;shortTE=F
Chr1	RepeatMasker	Low_complexity	425246	425309	18.7	+	.	Tstart=1;Tend=61;ID=A-rich;shortTE=F
Chr1	RepeatMasker	DNA/hAT-Ac	425650	425750	25.7	+	.	Tstart=627;Tend=853;ID=hAT-Ac-6_rCom;shortTE=F
Chr1	RepeatMasker	Unknown	425751	425910	16.2	+	.	Tstart=657;Tend=805;ID=Unknown-83_rCom;shortTE=F
Chr1	RepeatMasker	Simple_repeat	425911	425954	2.3	+	.	Tstart=1;Tend=44;ID=(AAT)n;shortTE=F
Chr1	RepeatMasker	DNA/hAT-Ac	425956	426414	14.7	-	.	Tstart=562;Tend=1038;ID=hAT-Ac-10_rCom;shortTE=F
Chr1	RepeatMasker	Unknown	426419	426772	15.0	+	.	Tstart=1819;Tend=2194;ID=Unknown-83_rCom;shortTE=F
Chr1	RepeatMasker	Unknown	427272	427885	5.4	+	.	Tstart=902;Tend=1414;ID=Unknown-76_rCom;shortTE=F
Chr1	RepeatMasker	Simple_repeat	427886	427952	0.0	+	.	Tstart=1;Tend=67;ID=(TA)n;shortTE=F
Chr1	RepeatMasker	Simple_repeat	431176	431229	23.8	+	.	Tstart=1;Tend=55;ID=(TTTTCT)n;shortTE=F
Chr1	RepeatMasker	Unknown	431238	431345	17.6	+	.	Tstart=683;Tend=790;ID=Unknown-178_rCom;shortTE=F
Chr1	RepeatMasker	Unknown	431330	431445	18.6	-	.	Tstart=688;Tend=798;ID=Unknown-178_rCom;shortTE=F
Chr1	RepeatMasker	LTR/Copia	431942	434363	12.0	+	.	Tstart=498;Tend=5441;ID=Copia-1_rCom;shortTE=F;TEgroup=Chr1|LTR/Copia|Copia-1_rCom|1
Chr1	RepeatMasker	Low_complexity	434418	434476	25.8	+	.	Tstart=1;Tend=58;ID=A-rich;shortTE=F
Chr1	RepeatMasker	Simple_repeat	434734	434759	4.0	+	.	Tstart=1;Tend=26;ID=(TTC)n;shortTE=F
Chr1	RepeatMasker	Simple_repeat	434863	434901	17.2	+	.	Tstart=1;Tend=40;ID=(AT)n;shortTE=F
Chr1	RepeatMasker	Simple_repeat	435415	435461	18.3	+	.	Tstart=1;Tend=47;ID=(AAGTTT)n;shortTE=F
Chr1	RepeatMasker	Simple_repeat	436955	437007	9.4	+	.	Tstart=1;Tend=49;ID=(TTTCTT)n;shortTE=F
Chr1	RepeatMasker	Simple_repeat	437008	437014	5.9	+	.	Tstart=2;Tend=62;ID=(CTTT)n;shortTE=F
Chr1	RepeatMasker	Simple_repeat	437434	437456	9.3	+	.	Tstart=1;Tend=23;ID=(T)n;shortTE=F
Chr1	RepeatMasker	Simple_repeat	442807	442844	12.7	+	.	Tstart=1;Tend=37;ID=(ATA)n;shortTE=F
Chr1	RepeatMasker	Low_complexity	444183	444237	32.4	+	.	Tstart=1;Tend=54;ID=A-rich;shortTE=F
Chr1	RepeatMasker	Simple_repeat	445970	445992	4.5	+	.	Tstart=1;Tend=23;ID=(ATTT)n;shortTE=F
Chr1	RepeatMasker	Low_complexity	446222	446275	11.2	+	.	Tstart=1;Tend=51;ID=A-rich;shortTE=F
Chr1	RepeatMasker	Simple_repeat	447183	447199	0.0	+	.	Tstart=1;Tend=17;ID=(AGA)n;shortTE=F
Chr1	RepeatMasker	Simple_repeat	447265	447296	6.6	+	.	Tstart=1;Tend=33;ID=(TCT)n;shortTE=F
Chr1	RepeatMasker	Simple_repeat	447719	447745	12.2	+	.	Tstart=1;Tend=27;ID=(TTAT)n;shortTE=F
Chr1	RepeatMasker	Unknown	448490	449214	10.4	-	.	Tstart=730;Tend=1484;ID=Unknown-97_rCom;shortTE=F
Chr1	RepeatMasker	LINE/L1	449350	449620	14.3	+	.	Tstart=811;Tend=1109;ID=L1-15_rCom;shortTE=F
Chr1	RepeatMasker	Low_complexity	450093	450152	26.4	+	.	Tstart=1;Tend=60;ID=A-rich;shortTE=F
Chr1	RepeatMasker	Simple_repeat	450650	450689	23.3	+	.	Tstart=1;Tend=40;ID=(T)n;shortTE=F
Chr1	RepeatMasker	Simple_repeat	450799	450824	4.0	+	.	Tstart=1;Tend=26;ID=(T)n;shortTE=F
Chr1	RepeatMasker	Simple_repeat	450953	450990	18.1	+	.	Tstart=1;Tend=39;ID=(ATTTTT)n;shortTE=F
Chr1	RepeatMasker	Simple_repeat	455547	455572	4.0	+	.	Tstart=1;Tend=26;ID=(A)n;shortTE=F
Chr1	RepeatMasker	Simple_repeat	459048	459070	4.5	+	.	Tstart=1;Tend=23;ID=(AATA)n;shortTE=F
Chr1	RepeatMasker	Simple_repeat	459464	459491	8.2	+	.	Tstart=1;Tend=27;ID=(ATTAA)n;shortTE=F
Chr1	RepeatMasker	Low_complexity	461301	461340	20.4	+	.	Tstart=1;Tend=40;ID=A-rich;shortTE=F
Chr1	RepeatMasker	Simple_repeat	461352	461379	0.0	+	.	Tstart=1;Tend=28;ID=(AT)n;shortTE=F
Chr1	RepeatMasker	Unknown	461381	461641	6.9	+	.	Tstart=3802;Tend=4062;ID=Unknown-99_rCom;shortTE=F
Chr1	RepeatMasker	Unknown	461652	462094	2.8	+	.	Tstart=3765;Tend=4248;ID=Unknown-123_rCom;shortTE=F
Chr1	RepeatMasker	LINE/L1	462030	462350	19.4	-	.	Tstart=583;Tend=927;ID=L1-14_rCom;shortTE=F
Chr1	RepeatMasker	LTR/Copia	462951	463077	34.6	+	.	Tstart=2191;Tend=2318;ID=Copia-69_rCom;shortTE=F
Chr1	RepeatMasker	Unknown	465556	465578	10.0	+	.	Tstart=538;Tend=695;ID=Unknown-50_rCom;shortTE=T
Chr1	RepeatMasker	LINE/L1	465579	465670	11.2	-	.	Tstart=831;Tend=964;ID=L1-14_rCom;shortTE=T
Chr1	RepeatMasker	Simple_repeat	465671	465703	3.1	+	.	Tstart=1;Tend=33;ID=(TA)n;shortTE=F
Chr1	RepeatMasker	LINE/L1	465704	465825	11.2	-	.	Tstart=695;Tend=830;ID=L1-14_rCom;shortTE=F
Chr1	RepeatMasker	Unknown	465826	465837	10.0	+	.	Tstart=696;Tend=843;ID=Unknown-50_rCom;shortTE=T
Chr1	RepeatMasker	Simple_repeat	466038	466073	16.6	+	.	Tstart=1;Tend=36;ID=(TTCT)n;shortTE=F
Chr1	RepeatMasker	Low_complexity	468860	468917	19.1	+	.	Tstart=1;Tend=53;ID=GA-rich;shortTE=F
Chr1	RepeatMasker	Simple_repeat	470131	470157	4.5	+	.	Tstart=1;Tend=25;ID=(AGAA)n;shortTE=F
Chr1	RepeatMasker	Simple_repeat	470209	470252	0.0	+	.	Tstart=1;Tend=44;ID=(GA)n;shortTE=F
Chr1	RepeatMasker	Simple_repeat	470398	470408	12.5	+	.	Tstart=1;Tend=47;ID=(TTCTT)n;shortTE=F
Chr1	RepeatMasker	Simple_repeat	470409	470446	15.3	+	.	Tstart=1;Tend=38;ID=(T)n;shortTE=F
Chr1	RepeatMasker	Simple_repeat	474257	474306	24.3	+	.	Tstart=1;Tend=50;ID=(TTTTAT)n;shortTE=F
Chr1	RepeatMasker	Simple_repeat	479511	479541	0.0	+	.	Tstart=1;Tend=31;ID=(TC)n;shortTE=F
Chr1	RepeatMasker	Low_complexity	481752	481788	22.1	+	.	Tstart=1;Tend=37;ID=A-rich;shortTE=F
Chr1	RepeatMasker	LTR/Copia	482154	483864	6.5	-	.	Tstart=3470;Tend=5210;ID=Copia-9_rCom;shortTE=F
Chr1	RepeatMasker	LTR/Copia	483876	486835	11.0	-	.	Tstart=390;Tend=5210;ID=Copia-9_rCom;shortTE=F
Chr1	RepeatMasker	Simple_repeat	487081	487116	9.1	+	.	Tstart=1;Tend=36;ID=(A)n;shortTE=F
Chr1	RepeatMasker	Simple_repeat	488733	488768	6.9	+	.	Tstart=1;Tend=34;ID=(TTCTTT)n;shortTE=F
Chr1	RepeatMasker	Simple_repeat	489458	489493	18.9	+	.	Tstart=1;Tend=36;ID=(T)n;shortTE=F
Chr1	RepeatMasker	Simple_repeat	489494	489507	19.0	+	.	Tstart=3;Tend=50;ID=(TCTTT)n;shortTE=F
Chr1	RepeatMasker	Simple_repeat	489576	489620	23.3	+	.	Tstart=1;Tend=47;ID=(TCTTTTA)n;shortTE=F
Chr1	RepeatMasker	Simple_repeat	489623	489658	9.1	+	.	Tstart=1;Tend=36;ID=(A)n;shortTE=F
Chr1	RepeatMasker	Simple_repeat	490014	490053	11.4	+	.	Tstart=1;Tend=42;ID=(ATTACAT)n;shortTE=F
Chr1	RepeatMasker	LTR/Copia	491480	496272	2.8	-	.	Tstart=498;Tend=5441;ID=Copia-1_rCom;shortTE=F
Chr1	RepeatMasker	Unknown	497439	498702	5.9	+	.	Tstart=887;Tend=2219;ID=Unknown-138_rCom;shortTE=F
Chr1	RepeatMasker	Simple_repeat	498988	499112	28.6	+	.	Tstart=1;Tend=125;ID=(TAT)n;shortTE=F
Chr1	RepeatMasker	Simple_repeat	499075	499117	15.0	+	.	Tstart=1;Tend=41;ID=(ATTATA)n;shortTE=F
Chr1	RepeatMasker	Low_complexity	500422	500485	21.1	+	.	Tstart=1;Tend=62;ID=GA-rich;shortTE=F
Chr1	RepeatMasker	Simple_repeat	500853	500897	7.2	+	.	Tstart=1;Tend=45;ID=(T)n;shortTE=F
Chr1	RepeatMasker	Simple_repeat	501021	501071	0.0	+	.	Tstart=1;Tend=51;ID=(TA)n;shortTE=F
Chr1	RepeatMasker	Simple_repeat	501298	501371	20.7	+	.	Tstart=1;Tend=74;ID=(AATTGAA)n;shortTE=F
Chr1	RepeatMasker	Unknown	504410	504561	16.4	-	.	Tstart=938;Tend=1109;ID=Unknown-78_rCom;shortTE=F
Chr1	RepeatMasker	Simple_repeat	506256	506301	5.5	+	.	Tstart=1;Tend=42;ID=(AAATTAA)n;shortTE=F
Chr1	RepeatMasker	Simple_repeat	507232	507259	3.7	+	.	Tstart=1;Tend=28;ID=(ATC)n;shortTE=F
Chr1	RepeatMasker	LINE/L1	508252	508269	22.7	-	.	Tstart=1655;Tend=1851;ID=L1-25_rCom;shortTE=T
Chr1	RepeatMasker	Unknown	508270	508445	10.8	-	.	Tstart=1042;Tend=1218;ID=Unknown-155_rCom;shortTE=F
Chr1	RepeatMasker	Simple_repeat	508784	508819	2.9	+	.	Tstart=1;Tend=36;ID=(TTA)n;shortTE=F
Chr1	RepeatMasker	Unknown	509498	509818	6.7	+	.	Tstart=641;Tend=954;ID=Unknown-155_rCom;shortTE=F
Chr1	RepeatMasker	Unknown	513689	513808	7.6	-	.	Tstart=587;Tend=707;ID=Unknown-72_rCom;shortTE=F
Chr1	RepeatMasker	LINE/Jockey	513706	514174	2.1	-	.	Tstart=53;Tend=549;ID=Jockey-1_rCom;shortTE=F
Chr1	RepeatMasker	LTR/Gypsy	513995	514457	1.5	-	.	Tstart=3056;Tend=3526;ID=Gypsy-34_rCom;shortTE=F
Chr1	RepeatMasker	LINE/L1	514252	514831	16.6	-	.	Tstart=1612;Tend=2207;ID=L1-22_rCom;shortTE=F
Chr1	RepeatMasker	LINE/L1	514341	515262	16.9	+	.	Tstart=559;Tend=1491;ID=L1-8_rCom;shortTE=F
Chr1	RepeatMasker	LTR/Gypsy	514458	516934	5.6	-	.	Tstart=600;Tend=2948;ID=Gypsy-34_rCom;shortTE=F
Chr1	RepeatMasker	Simple_repeat	517841	517871	14.2	+	.	Tstart=1;Tend=31;ID=(TTAA)n;shortTE=F
Chr1	RepeatMasker	Simple_repeat	519663	519753	23.7	+	.	Tstart=1;Tend=94;ID=(AT)n;shortTE=F
Chr1	RepeatMasker	LINE/L1	521339	521392	18.0	-	.	Tstart=3229;Tend=3287;ID=L1-15_rCom;shortTE=T
Chr1	RepeatMasker	Simple_repeat	521393	521435	4.9	+	.	Tstart=1;Tend=43;ID=(TA)n;shortTE=F
Chr1	RepeatMasker	Simple_repeat	533890	533914	0.0	+	.	Tstart=1;Tend=25;ID=(TA)n;shortTE=F
Chr1	RepeatMasker	SINE	533952	534010	11.9	+	.	Tstart=5252;Tend=5310;ID=SINE_rCom;shortTE=T
Chr1	RepeatMasker	Simple_repeat	534062	534116	29.9	+	.	Tstart=1;Tend=55;ID=(TTGATTA)n;shortTE=F
Chr1	RepeatMasker	Simple_repeat	536918	536951	12.8	+	.	Tstart=1;Tend=37;ID=(ATTTA)n;shortTE=F
Chr1	RepeatMasker	Simple_repeat	542859	542906	25.6	+	.	Tstart=1;Tend=48;ID=(TGCAGC)n;shortTE=F
Chr1	RepeatMasker	Simple_repeat	547047	547077	6.8	+	.	Tstart=1;Tend=31;ID=(AC)n;shortTE=F
Chr1	RepeatMasker	Low_complexity	550268	550318	28.3	+	.	Tstart=1;Tend=52;ID=A-rich;shortTE=F
Chr1	RepeatMasker	Simple_repeat	550480	550498	5.6	+	.	Tstart=1;Tend=19;ID=(A)n;shortTE=F
Chr1	RepeatMasker	Simple_repeat	550983	551008	0.0	+	.	Tstart=1;Tend=27;ID=(AG)n;shortTE=F
Chr1	RepeatMasker	Simple_repeat	551013	551042	19.6	+	.	Tstart=1;Tend=30;ID=(T)n;shortTE=F
Chr1	RepeatMasker	Simple_repeat	551634	551683	27.4	+	.	Tstart=1;Tend=49;ID=(ATTATA)n;shortTE=F
Chr1	RepeatMasker	Simple_repeat	551779	551822	0.0	+	.	Tstart=1;Tend=44;ID=(TA)n;shortTE=F
Chr1	RepeatMasker	Simple_repeat	552136	552176	14.8	+	.	Tstart=1;Tend=41;ID=(TTA)n;shortTE=F
Chr1	RepeatMasker	Unknown	552912	553543	5.2	+	.	Tstart=251;Tend=1415;ID=Unknown-76_rCom;shortTE=F
Chr1	RepeatMasker	Simple_repeat	553784	553809	8.2	+	.	Tstart=1;Tend=26;ID=(T)n;shortTE=F
Chr1	RepeatMasker	Simple_repeat	553814	553856	11.6	+	.	Tstart=1;Tend=42;ID=(TTTAAT)n;shortTE=F
Chr1	RepeatMasker	Simple_repeat	554810	554864	17.5	+	.	Tstart=1;Tend=50;ID=(AATTTAA)n;shortTE=F
Chr1	RepeatMasker	Simple_repeat	555371	555392	0.0	+	.	Tstart=1;Tend=23;ID=(AAT)n;shortTE=F
Chr1	RepeatMasker	Simple_repeat	557586	557607	0.0	+	.	Tstart=1;Tend=23;ID=(TAT)n;shortTE=F
Chr1	RepeatMasker	Simple_repeat	558790	558806	0.0	+	.	Tstart=1;Tend=17;ID=(GAT)n;shortTE=F
Chr1	RepeatMasker	Simple_repeat	558881	558897	0.0	+	.	Tstart=1;Tend=17;ID=(A)n;shortTE=F
Chr1	RepeatMasker	Low_complexity	559318	559352	12.4	+	.	Tstart=1;Tend=36;ID=A-rich;shortTE=F
Chr1	RepeatMasker	Unknown	560515	560623	10.1	-	.	Tstart=4248;Tend=4366;ID=Unknown-99_rCom;shortTE=F
Chr1	RepeatMasker	Simple_repeat	565107	565150	10.2	+	.	Tstart=1;Tend=46;ID=(CTCTTC)n;shortTE=F
Chr1	RepeatMasker	Simple_repeat	565419	565447	20.0	+	.	Tstart=1;Tend=29;ID=(TATT)n;shortTE=F
Chr1	RepeatMasker	Low_complexity	569095	569126	17.9	+	.	Tstart=1;Tend=33;ID=A-rich;shortTE=F
Chr1	RepeatMasker	Unknown	569164	570858	8.1	+	.	Tstart=183;Tend=1375;ID=Unknown-76_rCom;shortTE=F
Chr1	RepeatMasker	Unknown	570872	571710	7.0	-	.	Tstart=831;Tend=1671;ID=Unknown-58_rCom;shortTE=F
Chr1	RepeatMasker	Simple_repeat	571711	571755	0.0	+	.	Tstart=1;Tend=45;ID=(TA)n;shortTE=F
Chr1	RepeatMasker	Simple_repeat	571807	571858	25.9	+	.	Tstart=1;Tend=52;ID=(ATTTT)n;shortTE=F
Chr1	RepeatMasker	Low_complexity	571933	572001	16.4	+	.	Tstart=1;Tend=66;ID=A-rich;shortTE=F
Chr1	RepeatMasker	Simple_repeat	575376	575398	0.0	+	.	Tstart=1;Tend=23;ID=(TAT)n;shortTE=F
Chr1	RepeatMasker	Simple_repeat	576189	576242	21.3	+	.	Tstart=1;Tend=59;ID=(CT)n;shortTE=F
Chr1	RepeatMasker	Simple_repeat	577506	577511	5.6	+	.	Tstart=1;Tend=39;ID=(AAAATA)n;shortTE=F
Chr1	RepeatMasker	Low_complexity	577512	577542	18.5	+	.	Tstart=1;Tend=31;ID=A-rich;shortTE=F
Chr1	RepeatMasker	Simple_repeat	577950	577983	20.2	+	.	Tstart=1;Tend=35;ID=(GGATA)n;shortTE=F
Chr1	RepeatMasker	Simple_repeat	579032	579056	4.1	+	.	Tstart=1;Tend=25;ID=(TTA)n;shortTE=F
Chr1	RepeatMasker	Simple_repeat	581299	581316	0.0	+	.	Tstart=1;Tend=18;ID=(TA)n;shortTE=F
Chr1	RepeatMasker	Simple_repeat	581506	581542	13.2	+	.	Tstart=1;Tend=35;ID=(GAATA)n;shortTE=F
Chr1	RepeatMasker	Simple_repeat	581838	581863	0.0	+	.	Tstart=1;Tend=26;ID=(T)n;shortTE=F
Chr1	RepeatMasker	Simple_repeat	582765	582860	23.7	+	.	Tstart=1;Tend=94;ID=(GATGAA)n;shortTE=F
Chr1	RepeatMasker	Simple_repeat	583675	583701	12.6	+	.	Tstart=1;Tend=27;ID=(T)n;shortTE=F
Chr1	RepeatMasker	DNA/hAT-Ac	591648	591979	8.8	-	.	Tstart=1466;Tend=1802;ID=hAT-Ac-9_rCom;shortTE=F
Chr1	RepeatMasker	Simple_repeat	592034	592095	18.8	+	.	Tstart=1;Tend=67;ID=(ATTTA)n;shortTE=F
Chr1	RepeatMasker	Simple_repeat	592537	592578	10.2	+	.	Tstart=1;Tend=44;ID=(TTA)n;shortTE=F
Chr1	RepeatMasker	Simple_repeat	593004	593059	18.8	+	.	Tstart=1;Tend=59;ID=(TTATT)n;shortTE=F
Chr1	RepeatMasker	Simple_repeat	593525	593575	12.6	+	.	Tstart=1;Tend=49;ID=(TTTAAT)n;shortTE=F
Chr1	RepeatMasker	Simple_repeat	593989	594009	0.0	+	.	Tstart=1;Tend=21;ID=(GCA)n;shortTE=F
Chr1	RepeatMasker	Simple_repeat	594416	594440	8.7	+	.	Tstart=1;Tend=25;ID=(TAA)n;shortTE=F
Chr1	RepeatMasker	Simple_repeat	594739	594784	2.2	+	.	Tstart=1;Tend=46;ID=(ATT)n;shortTE=F
Chr1	RepeatMasker	Low_complexity	594985	595032	13.6	+	.	Tstart=1;Tend=45;ID=A-rich;shortTE=F
Chr1	RepeatMasker	Simple_repeat	598577	598637	0.0	+	.	Tstart=1;Tend=61;ID=(AT)n;shortTE=F
Chr1	RepeatMasker	LTR/Copia	598992	599819	3.9	-	.	Tstart=15;Tend=873;ID=Copia-77_rCom;shortTE=F
Chr1	RepeatMasker	LTR/Caulimovirus	599396	601308	6.5	-	.	Tstart=5;Tend=1960;ID=Caulimovirus-1_rCom;shortTE=F
Chr1	RepeatMasker	LTR	601757	602193	31.0	-	.	Tstart=5031;Tend=5464;ID=LTR_rCom;shortTE=F
Chr1	RepeatMasker	LTR/Caulimovirus	606649	607713	6.6	+	.	Tstart=893;Tend=1960;ID=Caulimovirus-1_rCom;shortTE=F
Chr1	RepeatMasker	LTR/Copia	607284	608193	5.2	+	.	Tstart=15;Tend=949;ID=Copia-77_rCom;shortTE=F
Chr1	RepeatMasker	Simple_repeat	608547	608598	14.4	+	.	Tstart=1;Tend=51;ID=(ATT)n;shortTE=F
Chr1	RepeatMasker	Simple_repeat	608794	608836	10.0	+	.	Tstart=1;Tend=44;ID=(AAAAATA)n;shortTE=F
Chr1	RepeatMasker	Simple_repeat	610119	610161	19.2	+	.	Tstart=1;Tend=43;ID=(T)n;shortTE=F
Chr1	RepeatMasker	Simple_repeat	610974	610998	9.2	+	.	Tstart=1;Tend=24;ID=(ATTT)n;shortTE=F
Chr1	RepeatMasker	Simple_repeat	613872	613909	16.3	+	.	Tstart=1;Tend=36;ID=(ATAATAA)n;shortTE=F
Chr1	RepeatMasker	Low_complexity	620923	620962	21.3	+	.	Tstart=1;Tend=40;ID=A-rich;shortTE=F
Chr1	RepeatMasker	Simple_repeat	621389	621423	23.3	+	.	Tstart=1;Tend=35;ID=(CTT)n;shortTE=F
Chr1	RepeatMasker	Unknown	624051	624086	0.0	-	.	Tstart=7624;Tend=7659;ID=Unknown-99_rCom;shortTE=T
Chr1	RepeatMasker	Simple_repeat	624831	624860	20.3	+	.	Tstart=1;Tend=30;ID=(T)n;shortTE=F
Chr1	RepeatMasker	Simple_repeat	624863	624883	0.0	+	.	Tstart=1;Tend=21;ID=(GA)n;shortTE=F
Chr1	RepeatMasker	Simple_repeat	627182	627198	0.0	+	.	Tstart=1;Tend=17;ID=(ATA)n;shortTE=F
Chr1	RepeatMasker	LINE/L1	627646	627920	21.4	-	.	Tstart=824;Tend=1107;ID=L1-15_rCom;shortTE=F
Chr1	RepeatMasker	Unknown	628487	629146	6.4	+	.	Tstart=440;Tend=1622;ID=Unknown-76_rCom;shortTE=F
Chr1	RepeatMasker	LINE/L1	629215	629522	19.9	-	.	Tstart=815;Tend=1124;ID=L1-15_rCom;shortTE=F
Chr1	RepeatMasker	Simple_repeat	630176	630205	10.8	+	.	Tstart=1;Tend=32;ID=(ATT)n;shortTE=F
Chr1	RepeatMasker	Simple_repeat	632004	632046	20.4	+	.	Tstart=1;Tend=41;ID=(TTTGTTA)n;shortTE=F
Chr1	RepeatMasker	LTR/Copia	634118	634181	1.6	-	.	Tstart=442;Tend=510;ID=Copia-69_rCom;shortTE=T
Chr1	RepeatMasker	LTR/Copia	634195	634540	1.9	-	.	Tstart=185;Tend=510;ID=Copia-69_rCom;shortTE=F
Chr1	RepeatMasker	Unknown	636066	636384	23.9	-	.	Tstart=719;Tend=1106;ID=Unknown-190_rCom;shortTE=F
Chr1	RepeatMasker	DNA/hAT-Ac	636381	637895	9.2	+	.	Tstart=727;Tend=2184;ID=hAT-Ac-3_rCom;shortTE=F
Chr1	RepeatMasker	Unknown	639116	639780	6.2	+	.	Tstart=51;Tend=951;ID=Unknown-162_rCom;shortTE=F
Chr1	RepeatMasker	DNA/hAT-Ac	639778	639888	6.3	-	.	Tstart=729;Tend=839;ID=hAT-Ac-3_rCom;shortTE=F
Chr1	RepeatMasker	Low_complexity	640547	640587	18.2	+	.	Tstart=1;Tend=40;ID=A-rich;shortTE=F
Chr1	RepeatMasker	Simple_repeat	640638	640719	23.7	+	.	Tstart=1;Tend=77;ID=(TATTA)n;shortTE=F
Chr1	RepeatMasker	Simple_repeat	643316	643338	9.3	+	.	Tstart=1;Tend=23;ID=(AT)n;shortTE=F
Chr1	RepeatMasker	Simple_repeat	643441	643501	0.0	+	.	Tstart=1;Tend=61;ID=(TA)n;shortTE=F
Chr1	RepeatMasker	Simple_repeat	643681	643698	0.0	+	.	Tstart=1;Tend=18;ID=(ATA)n;shortTE=F
Chr1	RepeatMasker	Simple_repeat	643795	643816	10.0	+	.	Tstart=1;Tend=22;ID=(AAAT)n;shortTE=F
Chr1	RepeatMasker	Simple_repeat	644359	644399	23.4	+	.	Tstart=1;Tend=41;ID=(T)n;shortTE=F
Chr1	RepeatMasker	Simple_repeat	644410	644436	0.0	+	.	Tstart=1;Tend=27;ID=(TA)n;shortTE=F
Chr1	RepeatMasker	Simple_repeat	644587	644647	22.9	+	.	Tstart=1;Tend=61;ID=(CCA)n;shortTE=F
Chr1	RepeatMasker	Simple_repeat	644648	644660	17.8	+	.	Tstart=3;Tend=82;ID=(TTCCAC)n;shortTE=F
Chr1	RepeatMasker	Simple_repeat	645166	645190	13.7	+	.	Tstart=1;Tend=25;ID=(CCA)n;shortTE=F
Chr1	RepeatMasker	Simple_repeat	646898	646922	8.5	+	.	Tstart=1;Tend=26;ID=(TAGC)n;shortTE=F
Chr1	RepeatMasker	Simple_repeat	647748	647826	17.2	+	.	Tstart=1;Tend=80;ID=(TTAA)n;shortTE=F
Chr1	RepeatMasker	Low_complexity	648142	648187	24.9	+	.	Tstart=1;Tend=72;ID=A-rich;shortTE=F
Chr1	RepeatMasker	Simple_repeat	648188	648214	7.9	+	.	Tstart=1;Tend=27;ID=(A)n;shortTE=F
Chr1	RepeatMasker	Simple_repeat	648274	648299	12.7	+	.	Tstart=1;Tend=26;ID=(T)n;shortTE=F
Chr1	RepeatMasker	Simple_repeat	648362	648404	25.2	+	.	Tstart=1;Tend=43;ID=(TTTTC)n;shortTE=F
Chr1	RepeatMasker	Low_complexity	648466	648494	20.4	+	.	Tstart=1;Tend=29;ID=A-rich;shortTE=F
Chr1	RepeatMasker	Simple_repeat	650038	650056	0.0	+	.	Tstart=1;Tend=19;ID=(T)n;shortTE=F
Chr1	RepeatMasker	Unknown	650474	651238	15.6	-	.	Tstart=1896;Tend=2219;ID=Unknown-138_rCom;shortTE=F;TEgroup=Chr1|Unknown|Unknown-138_rCom|1
Chr1	RepeatMasker	Simple_repeat	652612	652674	26.0	+	.	Tstart=1;Tend=63;ID=(ATATAA)n;shortTE=F
Chr1	RepeatMasker	Simple_repeat	652779	652833	32.1	+	.	Tstart=1;Tend=56;ID=(GACTAAT)n;shortTE=F
Chr1	RepeatMasker	Simple_repeat	652833	652933	26.4	+	.	Tstart=1;Tend=97;ID=(TAATT)n;shortTE=F
Chr1	RepeatMasker	Unknown	652989	654266	3.9	+	.	Tstart=883;Tend=2219;ID=Unknown-138_rCom;shortTE=F
Chr1	RepeatMasker	Simple_repeat	654318	654362	16.2	+	.	Tstart=1;Tend=45;ID=(ATTTAA)n;shortTE=F
Chr1	RepeatMasker	Simple_repeat	654345	654399	16.4	+	.	Tstart=1;Tend=52;ID=(AATTTCT)n;shortTE=F
Chr1	RepeatMasker	Simple_repeat	655318	655377	1.8	+	.	Tstart=1;Tend=60;ID=(TCAGAAT)n;shortTE=F
Chr1	RepeatMasker	Low_complexity	656352	656389	14.5	+	.	Tstart=1;Tend=40;ID=A-rich;shortTE=F
Chr1	RepeatMasker	Simple_repeat	660495	660522	3.7	+	.	Tstart=1;Tend=28;ID=(TA)n;shortTE=F
Chr1	RepeatMasker	Simple_repeat	661606	661663	18.7	+	.	Tstart=1;Tend=54;ID=(AACAT)n;shortTE=F
Chr1	RepeatMasker	Simple_repeat	664666	664696	18.4	+	.	Tstart=1;Tend=31;ID=(TC)n;shortTE=F
Chr1	RepeatMasker	Simple_repeat	665564	665598	10.0	+	.	Tstart=1;Tend=35;ID=(TTTCT)n;shortTE=F
Chr1	RepeatMasker	Simple_repeat	670124	670191	26.3	+	.	Tstart=1;Tend=63;ID=(ATATT)n;shortTE=F
Chr1	RepeatMasker	Simple_repeat	670595	670637	25.9	+	.	Tstart=1;Tend=42;ID=(CTCTT)n;shortTE=F
Chr1	RepeatMasker	Simple_repeat	676230	676260	0.0	+	.	Tstart=1;Tend=29;ID=(TTTTC)n;shortTE=F
Chr1	RepeatMasker	Simple_repeat	683086	683095	20.4	+	.	Tstart=1;Tend=51;ID=(ATTATTC)n;shortTE=F
Chr1	RepeatMasker	Simple_repeat	683096	683137	17.7	+	.	Tstart=1;Tend=41;ID=(TTTA)n;shortTE=F
Chr1	RepeatMasker	Low_complexity	684034	684086	12.8	+	.	Tstart=1;Tend=57;ID=A-rich;shortTE=F
Chr1	RepeatMasker	Simple_repeat	684414	684458	16.3	+	.	Tstart=1;Tend=43;ID=(AATATAA)n;shortTE=F
Chr1	RepeatMasker	Simple_repeat	684459	684470	20.1	+	.	Tstart=1;Tend=55;ID=(AATAT)n;shortTE=F
Chr1	RepeatMasker	Simple_repeat	685615	685635	0.0	+	.	Tstart=1;Tend=21;ID=(T)n;shortTE=F
Chr1	RepeatMasker	Simple_repeat	685736	685770	17.1	+	.	Tstart=1;Tend=35;ID=(TATTTT)n;shortTE=F
Chr1	RepeatMasker	Simple_repeat	686264	686300	15.8	+	.	Tstart=1;Tend=37;ID=(TTTTATG)n;shortTE=F
Chr1	RepeatMasker	Simple_repeat	689467	689483	0.0	+	.	Tstart=1;Tend=17;ID=(TCA)n;shortTE=F
Chr1	RepeatMasker	Simple_repeat	689837	689903	38.1	+	.	Tstart=1;Tend=67;ID=(CTA)n;shortTE=F
Chr1	RepeatMasker	Simple_repeat	690060	690094	20.7	+	.	Tstart=1;Tend=34;ID=(GTTTTT)n;shortTE=F
Chr1	RepeatMasker	Simple_repeat	690760	690797	16.3	+	.	Tstart=1;Tend=36;ID=(TCTTTCT)n;shortTE=F
Chr1	RepeatMasker	Simple_repeat	690932	690963	0.0	+	.	Tstart=1;Tend=32;ID=(TG)n;shortTE=F
Chr1	RepeatMasker	Simple_repeat	690966	691001	0.0	+	.	Tstart=1;Tend=36;ID=(AG)n;shortTE=F
Chr1	RepeatMasker	Simple_repeat	692644	692687	16.6	+	.	Tstart=1;Tend=44;ID=(CATTTTA)n;shortTE=F
Chr1	RepeatMasker	Simple_repeat	694752	694791	20.0	+	.	Tstart=1;Tend=42;ID=(CAGAAG)n;shortTE=F
Chr1	RepeatMasker	Simple_repeat	695009	695068	18.7	+	.	Tstart=1;Tend=58;ID=(TTTTTC)n;shortTE=F
Chr1	RepeatMasker	Low_complexity	701247	701283	22.4	+	.	Tstart=1;Tend=38;ID=A-rich;shortTE=F
Chr1	RepeatMasker	Simple_repeat	703009	703035	0.0	+	.	Tstart=1;Tend=27;ID=(AT)n;shortTE=F
Chr1	RepeatMasker	Simple_repeat	703528	703554	8.7	+	.	Tstart=1;Tend=26;ID=(TC)n;shortTE=F
Chr1	RepeatMasker	Simple_repeat	705610	705643	16.7	+	.	Tstart=1;Tend=35;ID=(TTTTCC)n;shortTE=F
Chr1	RepeatMasker	Simple_repeat	709042	709068	3.9	+	.	Tstart=1;Tend=27;ID=(TC)n;shortTE=F
Chr1	RepeatMasker	Simple_repeat	710035	710093	21.5	+	.	Tstart=1;Tend=58;ID=(CATTT)n;shortTE=F
Chr1	RepeatMasker	Simple_repeat	710133	710152	5.3	+	.	Tstart=1;Tend=20;ID=(T)n;shortTE=F
Chr1	RepeatMasker	Low_complexity	711874	711923	22.8	+	.	Tstart=1;Tend=49;ID=A-rich;shortTE=F
Chr1	RepeatMasker	Simple_repeat	712283	712304	0.0	+	.	Tstart=1;Tend=21;ID=(ATT)n;shortTE=F
Chr1	RepeatMasker	Simple_repeat	712551	712631	27.9	+	.	Tstart=1;Tend=80;ID=(AAT)n;shortTE=F
Chr1	RepeatMasker	Low_complexity	714137	714164	15.9	+	.	Tstart=1;Tend=28;ID=A-rich;shortTE=F
Chr1	RepeatMasker	Simple_repeat	714248	714301	17.9	+	.	Tstart=1;Tend=53;ID=(TTTAACT)n;shortTE=F
Chr1	RepeatMasker	Simple_repeat	714292	714338	20.2	+	.	Tstart=1;Tend=48;ID=(TTATTTC)n;shortTE=F
Chr1	RepeatMasker	Low_complexity	714634	714681	24.4	+	.	Tstart=1;Tend=50;ID=A-rich;shortTE=F
Chr1	RepeatMasker	Unknown	715150	715641	10.7	+	.	Tstart=958;Tend=1728;ID=Unknown-76_rCom;shortTE=F
Chr1	RepeatMasker	Unknown	716848	717333	19.5	+	.	Tstart=762;Tend=1273;ID=Unknown-97_rCom;shortTE=F
Chr1	RepeatMasker	Low_complexity	717553	717596	21.2	+	.	Tstart=1;Tend=46;ID=GA-rich;shortTE=F
Chr1	RepeatMasker	Simple_repeat	717619	717639	0.0	+	.	Tstart=1;Tend=21;ID=(CTTC)n;shortTE=F
Chr1	RepeatMasker	Low_complexity	717957	718008	23.2	+	.	Tstart=1;Tend=52;ID=A-rich;shortTE=F
Chr1	RepeatMasker	Simple_repeat	719967	719994	4.3	+	.	Tstart=1;Tend=26;ID=(TTTTC)n;shortTE=F
Chr1	RepeatMasker	Simple_repeat	720181	720202	4.8	+	.	Tstart=1;Tend=22;ID=(A)n;shortTE=F
Chr1	RepeatMasker	Simple_repeat	720357	720380	13.9	+	.	Tstart=1;Tend=24;ID=(AT)n;shortTE=F
Chr1	RepeatMasker	Unknown	721754	721941	20.9	+	.	Tstart=660;Tend=935;ID=Unknown-33_rCom;shortTE=T;TEgroup=Chr1|Unknown|Unknown-33_rCom|1
Chr1	RepeatMasker	Simple_repeat	722624	722648	0.0	+	.	Tstart=1;Tend=25;ID=(TTTTC)n;shortTE=F
Chr1	RepeatMasker	Simple_repeat	724298	724314	0.0	+	.	Tstart=1;Tend=17;ID=(T)n;shortTE=F
Chr1	RepeatMasker	Simple_repeat	725126	725159	20.0	+	.	Tstart=1;Tend=34;ID=(T)n;shortTE=F
Chr1	RepeatMasker	Unknown	726558	726741	9.8	-	.	Tstart=1133;Tend=1355;ID=Unknown-76_rCom;shortTE=F
Chr1	RepeatMasker	Simple_repeat	729720	729764	2.3	+	.	Tstart=1;Tend=45;ID=(TC)n;shortTE=F
Chr1	RepeatMasker	Low_complexity	729974	730042	21.3	+	.	Tstart=1;Tend=69;ID=GA-rich;shortTE=F
Chr1	RepeatMasker	Simple_repeat	730202	730234	0.0	+	.	Tstart=1;Tend=32;ID=(GAA)n;shortTE=F
Chr1	RepeatMasker	Low_complexity	730861	730908	16.9	+	.	Tstart=1;Tend=51;ID=A-rich;shortTE=F
Chr1	RepeatMasker	Simple_repeat	731130	731176	14.6	+	.	Tstart=1;Tend=47;ID=(AAT)n;shortTE=F
Chr1	RepeatMasker	Simple_repeat	731497	731526	15.8	+	.	Tstart=1;Tend=29;ID=(TTTAT)n;shortTE=F
Chr1	RepeatMasker	Simple_repeat	731741	731778	5.5	+	.	Tstart=1;Tend=38;ID=(TTTTTG)n;shortTE=F
Chr1	RepeatMasker	Simple_repeat	734002	734054	32.8	+	.	Tstart=1;Tend=53;ID=(TTTAAT)n;shortTE=F
Chr1	RepeatMasker	Simple_repeat	734214	734243	3.7	+	.	Tstart=1;Tend=31;ID=(TAATTT)n;shortTE=F
Chr1	RepeatMasker	Simple_repeat	736214	736278	19.1	+	.	Tstart=1;Tend=60;ID=(AAT)n;shortTE=F
Chr1	RepeatMasker	Simple_repeat	736715	736735	5.0	+	.	Tstart=1;Tend=21;ID=(T)n;shortTE=F
Chr1	RepeatMasker	Simple_repeat	736914	736937	13.7	+	.	Tstart=1;Tend=24;ID=(A)n;shortTE=F
Chr1	RepeatMasker	Simple_repeat	737200	737230	18.4	+	.	Tstart=1;Tend=31;ID=(ATAAGA)n;shortTE=F
Chr1	RepeatMasker	Simple_repeat	741137	741167	6.8	+	.	Tstart=1;Tend=33;ID=(TA)n;shortTE=F
Chr1	RepeatMasker	Simple_repeat	742136	742155	0.0	+	.	Tstart=1;Tend=20;ID=(AT)n;shortTE=F
Chr1	RepeatMasker	Unknown	742162	742507	18.8	+	.	Tstart=680;Tend=1027;ID=Unknown-190_rCom;shortTE=F
Chr1	RepeatMasker	Low_complexity	745117	745143	16.9	+	.	Tstart=1;Tend=27;ID=GA-rich;shortTE=F
Chr1	RepeatMasker	Simple_repeat	745171	745223	0.0	+	.	Tstart=1;Tend=53;ID=(AT)n;shortTE=F
Chr1	RepeatMasker	Simple_repeat	745224	745242	0.0	+	.	Tstart=1;Tend=19;ID=(GA)n;shortTE=F
Chr1	RepeatMasker	Simple_repeat	745809	745840	14.0	+	.	Tstart=1;Tend=34;ID=(AT)n;shortTE=F
Chr1	RepeatMasker	Low_complexity	745875	745917	21.6	+	.	Tstart=1;Tend=45;ID=GA-rich;shortTE=F
Chr1	RepeatMasker	Simple_repeat	747476	747497	0.0	+	.	Tstart=1;Tend=23;ID=(TA)n;shortTE=F
Chr1	RepeatMasker	Low_complexity	748865	748984	21.1	+	.	Tstart=1;Tend=126;ID=A-rich;shortTE=F
Chr1	RepeatMasker	Simple_repeat	750337	750432	9.9	+	.	Tstart=1;Tend=89;ID=(ATA)n;shortTE=F
Chr1	RepeatMasker	Simple_repeat	750847	750876	10.8	+	.	Tstart=1;Tend=30;ID=(AAGA)n;shortTE=F
Chr1	RepeatMasker	Simple_repeat	751086	751102	0.0	+	.	Tstart=1;Tend=17;ID=(CA)n;shortTE=F
Chr1	RepeatMasker	Simple_repeat	751103	751140	0.0	+	.	Tstart=1;Tend=38;ID=(AT)n;shortTE=F
Chr1	RepeatMasker	Simple_repeat	751141	751163	0.0	+	.	Tstart=1;Tend=23;ID=(GT)n;shortTE=F
Chr1	RepeatMasker	Low_complexity	751895	751932	12.8	+	.	Tstart=1;Tend=37;ID=A-rich;shortTE=F
Chr1	RepeatMasker	Simple_repeat	752103	752128	8.3	+	.	Tstart=1;Tend=26;ID=(A)n;shortTE=F
Chr1	RepeatMasker	Simple_repeat	752603	752637	6.3	+	.	Tstart=1;Tend=35;ID=(TTTTAA)n;shortTE=F
Chr1	RepeatMasker	LINE/L1	754228	754476	20.5	+	.	Tstart=804;Tend=1109;ID=L1-15_rCom;shortTE=F
Chr1	RepeatMasker	Low_complexity	755158	755184	12.0	+	.	Tstart=1;Tend=28;ID=A-rich;shortTE=F
Chr1	RepeatMasker	Simple_repeat	756213	756234	0.0	+	.	Tstart=1;Tend=22;ID=(AAAG)n;shortTE=F
Chr1	RepeatMasker	Simple_repeat	757753	757782	15.8	+	.	Tstart=1;Tend=29;ID=(AT)n;shortTE=F
Chr1	RepeatMasker	Simple_repeat	760736	760781	19.1	+	.	Tstart=1;Tend=44;ID=(TATTT)n;shortTE=F
Chr1	RepeatMasker	Simple_repeat	760894	760919	8.1	+	.	Tstart=1;Tend=26;ID=(T)n;shortTE=F
Chr1	RepeatMasker	Simple_repeat	761923	761978	24.9	+	.	Tstart=1;Tend=54;ID=(TCTTT)n;shortTE=F
Chr1	RepeatMasker	Simple_repeat	762731	762764	0.0	+	.	Tstart=1;Tend=34;ID=(TA)n;shortTE=F
Chr1	RepeatMasker	Simple_repeat	763335	763359	0.0	+	.	Tstart=1;Tend=25;ID=(AT)n;shortTE=F
Chr1	RepeatMasker	Simple_repeat	763360	763376	0.0	+	.	Tstart=1;Tend=17;ID=(GA)n;shortTE=F
Chr1	RepeatMasker	Simple_repeat	763790	763829	5.9	+	.	Tstart=1;Tend=40;ID=(TCT)n;shortTE=F
Chr1	RepeatMasker	Simple_repeat	763953	763986	20.1	+	.	Tstart=1;Tend=34;ID=(CTC)n;shortTE=F
Chr1	RepeatMasker	Simple_repeat	768424	768459	12.1	+	.	Tstart=1;Tend=38;ID=(ATGTAT)n;shortTE=F
Chr1	RepeatMasker	Simple_repeat	768807	768853	11.2	+	.	Tstart=1;Tend=47;ID=(T)n;shortTE=F
Chr1	RepeatMasker	Simple_repeat	769054	769114	25.6	+	.	Tstart=1;Tend=59;ID=(TTTAAT)n;shortTE=F
Chr1	RepeatMasker	Low_complexity	769248	769308	13.4	+	.	Tstart=1;Tend=56;ID=A-rich;shortTE=F
Chr1	RepeatMasker	Simple_repeat	769600	769632	0.0	+	.	Tstart=1;Tend=33;ID=(TA)n;shortTE=F
Chr1	RepeatMasker	Simple_repeat	769775	769830	20.0	+	.	Tstart=1;Tend=55;ID=(TATT)n;shortTE=F
Chr1	RepeatMasker	Low_complexity	770032	770088	16.5	+	.	Tstart=1;Tend=53;ID=A-rich;shortTE=F
Chr1	RepeatMasker	Low_complexity	770911	770943	17.1	+	.	Tstart=1;Tend=34;ID=A-rich;shortTE=F
Chr1	RepeatMasker	Simple_repeat	771125	771153	21.1	+	.	Tstart=1;Tend=29;ID=(T)n;shortTE=F
Chr1	RepeatMasker	Simple_repeat	772507	772574	20.6	+	.	Tstart=1;Tend=65;ID=(ATCAC)n;shortTE=F
Chr1	RepeatMasker	Simple_repeat	772764	772831	19.4	+	.	Tstart=1;Tend=66;ID=(ACAAT)n;shortTE=F
Chr1	RepeatMasker	Low_complexity	773885	773929	15.9	+	.	Tstart=1;Tend=45;ID=GA-rich;shortTE=F
Chr1	RepeatMasker	Low_complexity	774440	774477	9.7	+	.	Tstart=1;Tend=38;ID=A-rich;shortTE=F
Chr1	RepeatMasker	Low_complexity	774686	774714	12.1	+	.	Tstart=1;Tend=28;ID=A-rich;shortTE=F
Chr1	RepeatMasker	Simple_repeat	774944	774978	14.1	+	.	Tstart=1;Tend=33;ID=(TTATT)n;shortTE=F
Chr1	RepeatMasker	Simple_repeat	777644	777694	22.8	+	.	Tstart=1;Tend=53;ID=(TTTTA)n;shortTE=F
Chr1	RepeatMasker	Simple_repeat	782794	782823	18.9	+	.	Tstart=1;Tend=30;ID=(TC)n;shortTE=F
Chr1	RepeatMasker	Simple_repeat	783431	783512	24.5	+	.	Tstart=1;Tend=83;ID=(ATT)n;shortTE=F
Chr1	RepeatMasker	Simple_repeat	783664	783708	27.3	+	.	Tstart=1;Tend=45;ID=(TG)n;shortTE=F
Chr1	RepeatMasker	Simple_repeat	793855	793878	0.0	+	.	Tstart=1;Tend=27;ID=(TC)n;shortTE=F
Chr1	RepeatMasker	RC/Helitron	794552	794776	14.3	+	.	Tstart=3023;Tend=3390;ID=Helitron-8_rCom;shortTE=T;TEgroup=Chr1|RC/Helitron|Helitron-8_rCom|1
Chr1	RepeatMasker	Low_complexity	795968	796017	23.4	+	.	Tstart=1;Tend=50;ID=A-rich;shortTE=F
Chr1	RepeatMasker	Unknown	802750	803446	5.4	-	.	Tstart=183;Tend=1415;ID=Unknown-76_rCom;shortTE=F
Chr1	RepeatMasker	Simple_repeat	804157	804211	17.1	+	.	Tstart=1;Tend=57;ID=(TTATT)n;shortTE=F
Chr1	RepeatMasker	Low_complexity	804281	804352	19.2	+	.	Tstart=1;Tend=67;ID=A-rich;shortTE=F
Chr1	RepeatMasker	Simple_repeat	804321	804366	21.2	+	.	Tstart=1;Tend=47;ID=(ATAT)n;shortTE=F
Chr1	RepeatMasker	Unknown	804642	805019	15.7	+	.	Tstart=939;Tend=1344;ID=Unknown-76_rCom;shortTE=F
Chr1	RepeatMasker	Simple_repeat	805038	805088	22.0	+	.	Tstart=1;Tend=49;ID=(ATTA)n;shortTE=F
Chr1	RepeatMasker	Simple_repeat	805872	805922	7.5	+	.	Tstart=1;Tend=49;ID=(ATTTT)n;shortTE=F
Chr1	RepeatMasker	Simple_repeat	806067	806091	13.7	+	.	Tstart=1;Tend=25;ID=(T)n;shortTE=F
Chr1	RepeatMasker	Simple_repeat	806224	806241	0.0	+	.	Tstart=1;Tend=18;ID=(TA)n;shortTE=F
Chr1	RepeatMasker	Simple_repeat	807337	807375	17.5	+	.	Tstart=1;Tend=39;ID=(CT)n;shortTE=F
Chr1	RepeatMasker	Simple_repeat	808098	808116	0.0	+	.	Tstart=1;Tend=19;ID=(CAC)n;shortTE=F
Chr1	RepeatMasker	Simple_repeat	809032	809067	14.4	+	.	Tstart=1;Tend=36;ID=(T)n;shortTE=F
Chr1	RepeatMasker	Low_complexity	811338	811387	24.0	+	.	Tstart=1;Tend=50;ID=A-rich;shortTE=F
Chr1	RepeatMasker	Simple_repeat	812118	812182	18.2	+	.	Tstart=1;Tend=62;ID=(TATATG)n;shortTE=F
Chr1	RepeatMasker	Unknown	814236	814819	8.6	-	.	Tstart=407;Tend=1410;ID=Unknown-76_rCom;shortTE=F
Chr1	RepeatMasker	Simple_repeat	815588	815610	4.9	+	.	Tstart=1;Tend=22;ID=(TATT)n;shortTE=F
Chr1	RepeatMasker	Unknown	816197	816415	5.5	+	.	Tstart=1391;Tend=1610;ID=Unknown-46_rCom;shortTE=F
Chr1	RepeatMasker	Simple_repeat	816517	816567	14.1	+	.	Tstart=1;Tend=49;ID=(TCTTTT)n;shortTE=F
Chr1	RepeatMasker	Unknown	817021	817537	8.8	-	.	Tstart=34;Tend=577;ID=Unknown-193_rCom;shortTE=F
Chr1	RepeatMasker	Simple_repeat	817538	817606	16.9	+	.	Tstart=1;Tend=66;ID=(ATATA)n;shortTE=F
Chr1	RepeatMasker	Unknown	817630	818964	11.1	-	.	Tstart=198;Tend=1593;ID=Unknown-13_rCom;shortTE=F
Chr1	RepeatMasker	LTR/Gypsy	818618	818921	24.1	+	.	Tstart=8041;Tend=8530;ID=Gypsy-7_rCom;shortTE=F
Chr1	RepeatMasker	LTR/Gypsy	818922	819103	12.1	-	.	Tstart=617;Tend=799;ID=Gypsy-23_rCom;shortTE=F
Chr1	RepeatMasker	Simple_repeat	819584	819644	20.4	+	.	Tstart=1;Tend=62;ID=(AATT)n;shortTE=F
Chr1	RepeatMasker	Simple_repeat	821149	821174	4.0	+	.	Tstart=1;Tend=26;ID=(A)n;shortTE=F
Chr1	RepeatMasker	Simple_repeat	821291	821336	24.2	+	.	Tstart=1;Tend=47;ID=(CTTT)n;shortTE=F
Chr1	RepeatMasker	Simple_repeat	821891	821925	13.4	+	.	Tstart=1;Tend=35;ID=(TTC)n;shortTE=F
Chr1	RepeatMasker	Simple_repeat	824188	824212	0.0	+	.	Tstart=1;Tend=25;ID=(T)n;shortTE=F
Chr1	RepeatMasker	Simple_repeat	824492	824523	17.9	+	.	Tstart=1;Tend=33;ID=(AT)n;shortTE=F
Chr1	RepeatMasker	Simple_repeat	825262	825300	14.4	+	.	Tstart=1;Tend=42;ID=(TTAA)n;shortTE=F
Chr1	RepeatMasker	Low_complexity	827179	827212	20.2	+	.	Tstart=1;Tend=35;ID=A-rich;shortTE=F
Chr1	RepeatMasker	Simple_repeat	828642	828702	18.3	+	.	Tstart=1;Tend=62;ID=(TATT)n;shortTE=F
Chr1	RepeatMasker	Low_complexity	832521	832555	13.0	+	.	Tstart=1;Tend=36;ID=GA-rich;shortTE=F
Chr1	RepeatMasker	Simple_repeat	833036	833096	17.5	+	.	Tstart=1;Tend=56;ID=(TCTTT)n;shortTE=F
Chr1	RepeatMasker	Simple_repeat	833505	833529	9.2	+	.	Tstart=1;Tend=24;ID=(TTAA)n;shortTE=F
Chr1	RepeatMasker	Low_complexity	834596	834630	13.2	+	.	Tstart=1;Tend=36;ID=A-rich;shortTE=F
Chr1	RepeatMasker	Simple_repeat	834789	834845	14.0	+	.	Tstart=1;Tend=58;ID=(CT)n;shortTE=F
Chr1	RepeatMasker	Simple_repeat	835161	835196	2.8	+	.	Tstart=1;Tend=36;ID=(CT)n;shortTE=F
Chr1	RepeatMasker	Low_complexity	837374	837443	20.9	+	.	Tstart=1;Tend=73;ID=A-rich;shortTE=F
Chr1	RepeatMasker	Low_complexity	838567	838620	23.2	+	.	Tstart=1;Tend=54;ID=A-rich;shortTE=F
Chr1	RepeatMasker	Simple_repeat	839252	839276	8.5	+	.	Tstart=1;Tend=26;ID=(AT)n;shortTE=F
Chr1	RepeatMasker	Low_complexity	840587	840634	13.7	+	.	Tstart=1;Tend=53;ID=A-rich;shortTE=F
Chr1	RepeatMasker	Simple_repeat	840759	840795	18.6	+	.	Tstart=1;Tend=39;ID=(TTA)n;shortTE=F
Chr1	RepeatMasker	Simple_repeat	841433	841454	0.0	+	.	Tstart=1;Tend=22;ID=(AT)n;shortTE=F
Chr1	RepeatMasker	Unknown	842357	842440	15.5	-	.	Tstart=5770;Tend=5853;ID=Unknown-139_rCom;shortTE=T
Chr1	RepeatMasker	Unknown	842437	842495	22.0	-	.	Tstart=5636;Tend=5694;ID=Unknown-99_rCom;shortTE=T
Chr1	RepeatMasker	Simple_repeat	842538	842567	14.9	+	.	Tstart=1;Tend=31;ID=(ATTTT)n;shortTE=F
Chr1	RepeatMasker	Simple_repeat	843697	843724	3.7	+	.	Tstart=1;Tend=28;ID=(A)n;shortTE=F
Chr1	RepeatMasker	Low_complexity	844823	844882	15.2	+	.	Tstart=1;Tend=60;ID=GA-rich;shortTE=F
Chr1	RepeatMasker	Simple_repeat	845218	845259	25.6	+	.	Tstart=1;Tend=42;ID=(GCAACT)n;shortTE=F
Chr1	RepeatMasker	Simple_repeat	847047	847091	12.6	+	.	Tstart=1;Tend=49;ID=(CATATTA)n;shortTE=F
Chr1	RepeatMasker	Simple_repeat	847324	847379	26.2	+	.	Tstart=1;Tend=53;ID=(TTAT)n;shortTE=F
Chr1	RepeatMasker	Simple_repeat	847523	847561	18.3	+	.	Tstart=1;Tend=39;ID=(TTAATT)n;shortTE=F
Chr1	RepeatMasker	Simple_repeat	848508	848537	14.7	+	.	Tstart=1;Tend=30;ID=(TAAA)n;shortTE=F
Chr1	RepeatMasker	Simple_repeat	848699	848724	8.2	+	.	Tstart=1;Tend=26;ID=(AGA)n;shortTE=F
Chr1	RepeatMasker	Simple_repeat	849009	849032	4.3	+	.	Tstart=1;Tend=24;ID=(CAT)n;shortTE=F
Chr1	RepeatMasker	Simple_repeat	849086	849128	13.7	+	.	Tstart=1;Tend=44;ID=(TTA)n;shortTE=F
Chr1	RepeatMasker	Simple_repeat	851077	851108	14.0	+	.	Tstart=1;Tend=32;ID=(T)n;shortTE=F
Chr1	RepeatMasker	Simple_repeat	851313	851338	4.0	+	.	Tstart=1;Tend=26;ID=(TA)n;shortTE=F
Chr1	RepeatMasker	Simple_repeat	852146	852162	0.0	+	.	Tstart=1;Tend=17;ID=(TTA)n;shortTE=F
Chr1	RepeatMasker	Simple_repeat	865759	865775	0.0	+	.	Tstart=1;Tend=17;ID=(AT)n;shortTE=F
Chr1	RepeatMasker	LTR/Copia	867752	868552	4.3	-	.	Tstart=4;Tend=510;ID=Copia-44_rCom;shortTE=F
Chr1	RepeatMasker	Simple_repeat	869178	869208	11.2	+	.	Tstart=1;Tend=31;ID=(TAATAT)n;shortTE=F
Chr1	RepeatMasker	Simple_repeat	869263	869323	23.1	+	.	Tstart=1;Tend=60;ID=(AATAT)n;shortTE=F
Chr1	RepeatMasker	Unknown	869367	869876	16.5	-	.	Tstart=770;Tend=1329;ID=Unknown-79_rCom;shortTE=F
Chr1	RepeatMasker	Simple_repeat	870085	870107	9.6	+	.	Tstart=1;Tend=23;ID=(TTA)n;shortTE=F
Chr1	RepeatMasker	Low_complexity	872905	872995	18.1	+	.	Tstart=1;Tend=91;ID=A-rich;shortTE=F
Chr1	RepeatMasker	Simple_repeat	873517	873536	0.0	+	.	Tstart=1;Tend=20;ID=(T)n;shortTE=F
Chr1	RepeatMasker	LTR/Copia	873711	873937	33.9	+	.	Tstart=742;Tend=968;ID=Copia-11_rCom;shortTE=F
Chr1	RepeatMasker	LTR/Copia	874500	876023	33.3	+	.	Tstart=3564;Tend=5089;ID=Copia-24_rCom;shortTE=F
Chr1	RepeatMasker	Simple_repeat	876855	876892	9.4	+	.	Tstart=1;Tend=37;ID=(TATT)n;shortTE=F
Chr1	RepeatMasker	Simple_repeat	877229	877256	7.7	+	.	Tstart=1;Tend=28;ID=(CAC)n;shortTE=F
Chr1	RepeatMasker	Simple_repeat	880616	880649	20.2	+	.	Tstart=1;Tend=34;ID=(TTTTC)n;shortTE=F
Chr1	RepeatMasker	Simple_repeat	881594	881621	8.1	+	.	Tstart=1;Tend=28;ID=(TCTTT)n;shortTE=F
Chr1	RepeatMasker	Simple_repeat	885568	885661	30.7	+	.	Tstart=1;Tend=94;ID=(ATC)n;shortTE=F
Chr1	RepeatMasker	Simple_repeat	885860	885891	10.0	+	.	Tstart=1;Tend=32;ID=(TCT)n;shortTE=F
Chr1	RepeatMasker	Simple_repeat	886742	886784	25.9	+	.	Tstart=1;Tend=42;ID=(TTA)n;shortTE=F
Chr1	RepeatMasker	Simple_repeat	887722	887764	18.8	+	.	Tstart=1;Tend=43;ID=(T)n;shortTE=F
Chr1	RepeatMasker	Simple_repeat	890062	890081	5.2	+	.	Tstart=1;Tend=20;ID=(T)n;shortTE=F
Chr1	RepeatMasker	Simple_repeat	891283	891310	11.7	+	.	Tstart=1;Tend=28;ID=(A)n;shortTE=F
Chr1	RepeatMasker	Simple_repeat	892094	892129	2.8	+	.	Tstart=1;Tend=36;ID=(AG)n;shortTE=F
Chr1	RepeatMasker	Low_complexity	892249	892289	23.9	+	.	Tstart=1;Tend=40;ID=A-rich;shortTE=F
Chr1	RepeatMasker	Simple_repeat	892626	892702	19.8	+	.	Tstart=1;Tend=78;ID=(TAAT)n;shortTE=F
Chr1	RepeatMasker	Low_complexity	892997	893061	26.6	+	.	Tstart=1;Tend=68;ID=A-rich;shortTE=F
Chr1	RepeatMasker	Low_complexity	893375	893414	17.7	+	.	Tstart=1;Tend=39;ID=A-rich;shortTE=F
Chr1	RepeatMasker	Simple_repeat	894556	894618	0.0	+	.	Tstart=1;Tend=63;ID=(TC)n;shortTE=F
Chr1	RepeatMasker	Simple_repeat	895111	895148	2.7	+	.	Tstart=1;Tend=39;ID=(TTTTC)n;shortTE=F
Chr1	RepeatMasker	LINE/L1	898179	898419	19.9	+	.	Tstart=817;Tend=1066;ID=L1-15_rCom;shortTE=F
Chr1	RepeatMasker	Simple_repeat	900009	900055	31.3	+	.	Tstart=1;Tend=47;ID=(AAT)n;shortTE=F
Chr1	RepeatMasker	Simple_repeat	900528	900627	28.4	+	.	Tstart=1;Tend=93;ID=(TTTACTT)n;shortTE=F
Chr1	RepeatMasker	Simple_repeat	900662	900696	13.2	+	.	Tstart=1;Tend=36;ID=(TTTTGAA)n;shortTE=F
Chr1	RepeatMasker	Simple_repeat	903843	903903	14.4	+	.	Tstart=1;Tend=66;ID=(TTGCTG)n;shortTE=F
Chr1	RepeatMasker	Simple_repeat	904837	904861	8.5	+	.	Tstart=1;Tend=25;ID=(AGA)n;shortTE=F
Chr1	RepeatMasker	Simple_repeat	905278	905313	16.8	+	.	Tstart=1;Tend=36;ID=(TTTTC)n;shortTE=F
Chr1	RepeatMasker	Simple_repeat	905416	905442	0.0	+	.	Tstart=1;Tend=27;ID=(TC)n;shortTE=F
Chr1	RepeatMasker	Simple_repeat	905443	905484	16.2	+	.	Tstart=1;Tend=40;ID=(TTTTAT)n;shortTE=F
Chr1	RepeatMasker	Simple_repeat	907688	907707	0.0	+	.	Tstart=1;Tend=21;ID=(TAA)n;shortTE=F
Chr1	RepeatMasker	Simple_repeat	908451	908495	20.4	+	.	Tstart=1;Tend=47;ID=(TATG)n;shortTE=F
Chr1	RepeatMasker	Simple_repeat	909033	909105	22.3	+	.	Tstart=1;Tend=71;ID=(TTTTATT)n;shortTE=F
Chr1	RepeatMasker	Simple_repeat	909582	909611	10.8	+	.	Tstart=1;Tend=30;ID=(GAAAA)n;shortTE=F
Chr1	RepeatMasker	Simple_repeat	910469	910493	13.2	+	.	Tstart=1;Tend=25;ID=(T)n;shortTE=F
Chr1	RepeatMasker	Simple_repeat	910848	910889	9.3	+	.	Tstart=1;Tend=38;ID=(TTA)n;shortTE=F
Chr1	RepeatMasker	Simple_repeat	911625	911668	2.3	+	.	Tstart=1;Tend=44;ID=(CT)n;shortTE=F
Chr1	RepeatMasker	Simple_repeat	912733	912770	19.2	+	.	Tstart=1;Tend=37;ID=(AATTAT)n;shortTE=F
Chr1	RepeatMasker	Low_complexity	913306	913392	25.9	+	.	Tstart=1;Tend=91;ID=GA-rich;shortTE=F
Chr1	RepeatMasker	Simple_repeat	917599	917620	0.0	+	.	Tstart=1;Tend=22;ID=(AT)n;shortTE=F
Chr1	RepeatMasker	Simple_repeat	918731	918771	17.2	+	.	Tstart=1;Tend=41;ID=(TTATTT)n;shortTE=F
Chr1	RepeatMasker	Simple_repeat	921602	921631	19.6	+	.	Tstart=1;Tend=30;ID=(T)n;shortTE=F
Chr1	RepeatMasker	Unknown	924633	925132	20.6	+	.	Tstart=2752;Tend=3254;ID=Unknown-179_rCom;shortTE=F
Chr1	RepeatMasker	Simple_repeat	926400	926441	4.9	+	.	Tstart=1;Tend=49;ID=(TGCAT)n;shortTE=F
Chr1	RepeatMasker	Low_complexity	927848	927885	9.9	+	.	Tstart=1;Tend=36;ID=A-rich;shortTE=F
Chr1	RepeatMasker	Simple_repeat	928182	928220	28.0	+	.	Tstart=1;Tend=39;ID=(AACTCCA)n;shortTE=F
Chr1	RepeatMasker	Simple_repeat	931577	931603	7.9	+	.	Tstart=1;Tend=28;ID=(TATTT)n;shortTE=F
Chr1	RepeatMasker	Low_complexity	931884	931924	20.4	+	.	Tstart=1;Tend=41;ID=A-rich;shortTE=F
Chr1	RepeatMasker	Simple_repeat	932127	932161	0.0	+	.	Tstart=1;Tend=36;ID=(AT)n;shortTE=F
Chr1	RepeatMasker	Low_complexity	934207	934246	17.9	+	.	Tstart=1;Tend=39;ID=A-rich;shortTE=F
Chr1	RepeatMasker	Simple_repeat	936535	936567	13.2	+	.	Tstart=1;Tend=33;ID=(T)n;shortTE=F
Chr1	RepeatMasker	Simple_repeat	936568	936580	28.8	+	.	Tstart=1;Tend=46;ID=(TTTTCT)n;shortTE=F
Chr1	RepeatMasker	Simple_repeat	936661	936682	9.7	+	.	Tstart=1;Tend=22;ID=(AGC)n;shortTE=F
Chr1	RepeatMasker	Simple_repeat	937169	937189	0.0	+	.	Tstart=1;Tend=22;ID=(TTC)n;shortTE=F
Chr1	RepeatMasker	Simple_repeat	939940	939978	0.0	+	.	Tstart=1;Tend=39;ID=(GA)n;shortTE=F
Chr1	RepeatMasker	Low_complexity	942527	942565	24.0	+	.	Tstart=1;Tend=39;ID=A-rich;shortTE=F
Chr1	RepeatMasker	Simple_repeat	943040	943086	14.3	+	.	Tstart=1;Tend=47;ID=(AATAAG)n;shortTE=F
Chr1	RepeatMasker	Low_complexity	945106	945137	14.7	+	.	Tstart=1;Tend=31;ID=GA-rich;shortTE=F
Chr1	RepeatMasker	Low_complexity	946143	946196	35.0	+	.	Tstart=1;Tend=54;ID=GA-rich;shortTE=F
Chr1	RepeatMasker	Simple_repeat	950560	950577	0.0	+	.	Tstart=1;Tend=18;ID=(A)n;shortTE=F
Chr1	RepeatMasker	Simple_repeat	950883	950906	8.8	+	.	Tstart=1;Tend=24;ID=(AGT)n;shortTE=F
Chr1	RepeatMasker	Simple_repeat	950921	950965	12.0	+	.	Tstart=1;Tend=41;ID=(CTTTTC)n;shortTE=F
Chr1	RepeatMasker	Simple_repeat	954046	954072	0.0	+	.	Tstart=1;Tend=28;ID=(TTTTC)n;shortTE=F
Chr1	RepeatMasker	Simple_repeat	954728	954763	3.4	+	.	Tstart=1;Tend=35;ID=(TTTA)n;shortTE=F
Chr1	RepeatMasker	Simple_repeat	955832	955910	19.0	+	.	Tstart=1;Tend=80;ID=(ATT)n;shortTE=F
Chr1	RepeatMasker	Low_complexity	955932	955965	17.4	+	.	Tstart=1;Tend=34;ID=A-rich;shortTE=F
Chr1	RepeatMasker	Simple_repeat	956274	956317	0.0	+	.	Tstart=1;Tend=44;ID=(TA)n;shortTE=F
Chr1	RepeatMasker	Unknown	956426	956651	22.4	+	.	Tstart=660;Tend=888;ID=Unknown-178_rCom;shortTE=F
Chr1	RepeatMasker	Unknown	956605	956729	16.2	-	.	Tstart=659;Tend=793;ID=Unknown-178_rCom;shortTE=F
Chr1	RepeatMasker	Low_complexity	957702	957804	24.7	+	.	Tstart=1;Tend=99;ID=A-rich;shortTE=F
Chr1	RepeatMasker	Low_complexity	957753	957803	13.9	+	.	Tstart=1;Tend=51;ID=GA-rich;shortTE=F
Chr1	RepeatMasker	Simple_repeat	959381	959418	8.9	+	.	Tstart=1;Tend=38;ID=(AAAAATA)n;shortTE=F
Chr1	RepeatMasker	Simple_repeat	960238	960295	12.4	+	.	Tstart=1;Tend=61;ID=(TTCTTGA)n;shortTE=F
Chr1	RepeatMasker	Low_complexity	960370	960433	14.6	+	.	Tstart=1;Tend=66;ID=A-rich;shortTE=F
Chr1	RepeatMasker	Low_complexity	960702	960759	24.4	+	.	Tstart=1;Tend=62;ID=GA-rich;shortTE=F
Chr1	RepeatMasker	Simple_repeat	961462	961514	20.5	+	.	Tstart=1;Tend=54;ID=(ATATTTT)n;shortTE=F
Chr1	RepeatMasker	Simple_repeat	961972	962001	0.0	+	.	Tstart=1;Tend=30;ID=(C)n;shortTE=F
Chr1	RepeatMasker	Simple_repeat	962002	962068	0.0	+	.	Tstart=1;Tend=67;ID=(CT)n;shortTE=F
Chr1	RepeatMasker	Simple_repeat	962298	962320	0.0	+	.	Tstart=1;Tend=23;ID=(TTTC)n;shortTE=F
Chr1	RepeatMasker	Simple_repeat	963813	963855	17.7	+	.	Tstart=1;Tend=41;ID=(ATTTTC)n;shortTE=F
Chr1	RepeatMasker	Simple_repeat	964589	964621	6.5	+	.	Tstart=1;Tend=33;ID=(A)n;shortTE=F
Chr1	RepeatMasker	Simple_repeat	965762	965793	6.7	+	.	Tstart=1;Tend=32;ID=(TTC)n;shortTE=F
Chr1	RepeatMasker	Simple_repeat	966054	966083	3.4	+	.	Tstart=1;Tend=32;ID=(AT)n;shortTE=F
Chr1	RepeatMasker	Simple_repeat	966254	966285	7.7	+	.	Tstart=1;Tend=30;ID=(CTTTT)n;shortTE=F
Chr1	RepeatMasker	Low_complexity	968484	968519	16.3	+	.	Tstart=1;Tend=36;ID=A-rich;shortTE=F
Chr1	RepeatMasker	Simple_repeat	969111	969145	20.7	+	.	Tstart=1;Tend=34;ID=(GAATAA)n;shortTE=F
Chr1	RepeatMasker	LTR/Gypsy	969373	969472	18.0	+	.	Tstart=1379;Tend=1485;ID=Gypsy-46_rCom;shortTE=T
Chr1	RepeatMasker	Unknown	969432	969525	24.3	+	.	Tstart=4210;Tend=4297;ID=Unknown-114_rCom;shortTE=T
Chr1	RepeatMasker	Simple_repeat	973232	973266	20.8	+	.	Tstart=1;Tend=34;ID=(TAA)n;shortTE=F
Chr1	RepeatMasker	Simple_repeat	973267	973326	26.7	+	.	Tstart=3;Tend=88;ID=(ATTATTA)n;shortTE=F
Chr1	RepeatMasker	Simple_repeat	973371	973449	26.5	+	.	Tstart=1;Tend=77;ID=(AATA)n;shortTE=F
Chr1	RepeatMasker	Simple_repeat	973804	973883	10.9	+	.	Tstart=1;Tend=79;ID=(TAAT)n;shortTE=F
Chr1	RepeatMasker	Unknown	974104	974836	11.9	-	.	Tstart=1463;Tend=2238;ID=Unknown-138_rCom;shortTE=F
Chr1	RepeatMasker	Simple_repeat	974925	974965	18.1	+	.	Tstart=1;Tend=40;ID=(TAA)n;shortTE=F
Chr1	RepeatMasker	Low_complexity	975835	975865	18.8	+	.	Tstart=1;Tend=31;ID=A-rich;shortTE=F
Chr1	RepeatMasker	Simple_repeat	976542	976585	14.4	+	.	Tstart=1;Tend=42;ID=(TAGTTAA)n;shortTE=F
Chr1	RepeatMasker	Low_complexity	976910	976944	13.2	+	.	Tstart=1;Tend=36;ID=A-rich;shortTE=F
Chr1	RepeatMasker	Low_complexity	977998	978075	25.6	+	.	Tstart=1;Tend=79;ID=A-rich;shortTE=F
Chr1	RepeatMasker	Low_complexity	979548	979591	13.8	+	.	Tstart=1;Tend=43;ID=A-rich;shortTE=F
Chr1	RepeatMasker	Low_complexity	979692	979745	23.8	+	.	Tstart=1;Tend=55;ID=A-rich;shortTE=F
Chr1	RepeatMasker	Simple_repeat	980114	980144	3.3	+	.	Tstart=1;Tend=31;ID=(TA)n;shortTE=F
Chr1	RepeatMasker	Simple_repeat	980441	980474	21.1	+	.	Tstart=1;Tend=34;ID=(TTTTTC)n;shortTE=F
Chr1	RepeatMasker	LTR/Copia	981210	981378	26.7	-	.	Tstart=1115;Tend=1280;ID=Copia-106_rCom;shortTE=F
Chr1	RepeatMasker	Simple_repeat	981667	981704	7.0	+	.	Tstart=1;Tend=34;ID=(TTTTAT)n;shortTE=F
Chr1	RepeatMasker	DNA/hAT-Ac	983218	983324	20.9	+	.	Tstart=780;Tend=890;ID=hAT-Ac-7_rCom;shortTE=F
Chr1	RepeatMasker	Unknown	983784	983845	21.3	-	.	Tstart=1505;Tend=1565;ID=Unknown-96_rCom;shortTE=T
Chr1	RepeatMasker	Low_complexity	984619	984693	22.8	+	.	Tstart=1;Tend=73;ID=A-rich;shortTE=F
Chr1	RepeatMasker	Simple_repeat	986470	986498	8.4	+	.	Tstart=1;Tend=27;ID=(TTTA)n;shortTE=F
Chr1	RepeatMasker	Simple_repeat	987518	987538	5.0	+	.	Tstart=1;Tend=21;ID=(AGAA)n;shortTE=F
Chr1	RepeatMasker	Simple_repeat	988197	988236	25.3	+	.	Tstart=1;Tend=39;ID=(ATAA)n;shortTE=F
Chr1	RepeatMasker	LINE/L1	991338	991526	19.1	-	.	Tstart=926;Tend=1102;ID=L1-15_rCom;shortTE=F
Chr1	RepeatMasker	Simple_repeat	991573	991627	27.1	+	.	Tstart=1;Tend=56;ID=(TTATAAT)n;shortTE=F
Chr1	RepeatMasker	Low_complexity	993113	993165	24.7	+	.	Tstart=1;Tend=56;ID=A-rich;shortTE=F
Chr1	RepeatMasker	Unknown	993181	993380	15.6	-	.	Tstart=794;Tend=997;ID=Unknown-78_rCom;shortTE=F
Chr1	RepeatMasker	Simple_repeat	993575	993612	18.1	+	.	Tstart=1;Tend=39;ID=(ATTTTA)n;shortTE=F
Chr1	RepeatMasker	LTR/Gypsy	993876	993999	17.1	+	.	Tstart=2809;Tend=2940;ID=Gypsy-46_rCom;shortTE=F
Chr1	RepeatMasker	Simple_repeat	994376	994405	0.0	+	.	Tstart=1;Tend=30;ID=(TAA)n;shortTE=F
Chr1	RepeatMasker	Simple_repeat	994606	994629	0.0	+	.	Tstart=1;Tend=24;ID=(AT)n;shortTE=F
Chr1	RepeatMasker	Simple_repeat	995677	995746	26.8	+	.	Tstart=1;Tend=67;ID=(AATTA)n;shortTE=F
Chr1	RepeatMasker	Simple_repeat	997337	997414	21.8	+	.	Tstart=1;Tend=77;ID=(TTAT)n;shortTE=F
Chr1	RepeatMasker	Low_complexity	997970	997998	19.6	+	.	Tstart=1;Tend=29;ID=A-rich;shortTE=F
Chr1	RepeatMasker	LINE/L1	1001251	1001897	14.5	-	.	Tstart=226;Tend=955;ID=L1-1_rCom;shortTE=F
Chr1	RepeatMasker	LTR/Copia	1001375	1006258	15.8	-	.	Tstart=460;Tend=5178;ID=Copia-49_rCom;shortTE=F
Chr1	RepeatMasker	Simple_repeat	1006286	1006325	16.5	+	.	Tstart=1;Tend=37;ID=(TTTATT)n;shortTE=F
Chr1	RepeatMasker	Simple_repeat	1007191	1007208	0.0	+	.	Tstart=1;Tend=18;ID=(T)n;shortTE=F
Chr1	RepeatMasker	Simple_repeat	1007594	1007686	21.6	+	.	Tstart=1;Tend=99;ID=(AT)n;shortTE=F
Chr1	RepeatMasker	Low_complexity	1011000	1011050	23.9	+	.	Tstart=1;Tend=50;ID=A-rich;shortTE=F
Chr1	RepeatMasker	Unknown	1021587	1021646	3.3	+	.	Tstart=3972;Tend=4045;ID=Unknown-99_rCom;shortTE=T
Chr1	RepeatMasker	Simple_repeat	1024458	1024481	13.9	+	.	Tstart=1;Tend=24;ID=(TCT)n;shortTE=F
Chr1	RepeatMasker	Low_complexity	1024653	1024684	10.1	+	.	Tstart=1;Tend=34;ID=GA-rich;shortTE=F
Chr1	RepeatMasker	Simple_repeat	1026663	1026758	28.2	+	.	Tstart=1;Tend=91;ID=(ATTTTA)n;shortTE=F
Chr1	RepeatMasker	Simple_repeat	1030829	1030875	19.3	+	.	Tstart=1;Tend=49;ID=(TAT)n;shortTE=F
Chr1	RepeatMasker	Simple_repeat	1032529	1032556	16.2	+	.	Tstart=1;Tend=28;ID=(T)n;shortTE=F
Chr1	RepeatMasker	Simple_repeat	1036872	1036915	23.2	+	.	Tstart=1;Tend=42;ID=(CTCTATT)n;shortTE=F
Chr1	RepeatMasker	LINE/L1	1038063	1038259	24.2	-	.	Tstart=900;Tend=1094;ID=L1-15_rCom;shortTE=F
Chr1	RepeatMasker	Simple_repeat	1038265	1038375	19.3	+	.	Tstart=1;Tend=111;ID=(TTAA)n;shortTE=F
Chr1	RepeatMasker	Simple_repeat	1039840	1039864	0.0	+	.	Tstart=1;Tend=25;ID=(TA)n;shortTE=F
Chr1	RepeatMasker	Simple_repeat	1040147	1040179	21.8	+	.	Tstart=1;Tend=33;ID=(T)n;shortTE=F
Chr1	RepeatMasker	Simple_repeat	1041178	1041202	4.1	+	.	Tstart=1;Tend=25;ID=(AC)n;shortTE=F
Chr1	RepeatMasker	Simple_repeat	1050105	1050177	25.4	+	.	Tstart=1;Tend=69;ID=(AATTTAT)n;shortTE=F
Chr1	RepeatMasker	Unknown	1051624	1051788	23.6	+	.	Tstart=571;Tend=753;ID=Unknown-113_rCom;shortTE=F
Chr1	RepeatMasker	Low_complexity	1052817	1052856	14.8	+	.	Tstart=1;Tend=42;ID=A-rich;shortTE=F
Chr1	RepeatMasker	Simple_repeat	1053258	1053289	14.0	+	.	Tstart=1;Tend=34;ID=(TC)n;shortTE=F
Chr1	RepeatMasker	Simple_repeat	1053334	1053350	0.0	+	.	Tstart=1;Tend=17;ID=(T)n;shortTE=F
Chr1	RepeatMasker	DNA/hAT-Ac	1053467	1053565	18.2	-	.	Tstart=725;Tend=835;ID=hAT-Ac-7_rCom;shortTE=T
Chr1	RepeatMasker	Simple_repeat	1056248	1056278	3.5	+	.	Tstart=1;Tend=30;ID=(TTA)n;shortTE=F
Chr1	RepeatMasker	Simple_repeat	1056464	1056485	0.0	+	.	Tstart=1;Tend=22;ID=(A)n;shortTE=F
Chr1	RepeatMasker	Low_complexity	1057574	1057594	26.4	+	.	Tstart=1;Tend=43;ID=A-rich;shortTE=F
Chr1	RepeatMasker	Simple_repeat	1057595	1057615	5.0	+	.	Tstart=1;Tend=21;ID=(A)n;shortTE=F
Chr1	RepeatMasker	Simple_repeat	1057787	1057845	28.2	+	.	Tstart=1;Tend=58;ID=(CGC)n;shortTE=F
Chr1	RepeatMasker	Simple_repeat	1058737	1058764	0.0	+	.	Tstart=1;Tend=28;ID=(TTC)n;shortTE=F
Chr1	RepeatMasker	Simple_repeat	1059828	1059854	0.0	+	.	Tstart=1;Tend=27;ID=(TA)n;shortTE=F
Chr1	RepeatMasker	Simple_repeat	1068495	1068518	8.9	+	.	Tstart=1;Tend=24;ID=(TAAA)n;shortTE=F
Chr1	RepeatMasker	Simple_repeat	1069072	1069105	20.5	+	.	Tstart=1;Tend=35;ID=(ATTT)n;shortTE=F
Chr1	RepeatMasker	Simple_repeat	1069389	1069430	5.2	+	.	Tstart=1;Tend=42;ID=(AGAAAA)n;shortTE=F
Chr1	RepeatMasker	Simple_repeat	1069486	1069511	8.2	+	.	Tstart=1;Tend=27;ID=(AAAG)n;shortTE=F
Chr1	RepeatMasker	Simple_repeat	1069843	1069883	15.2	+	.	Tstart=1;Tend=39;ID=(TTC)n;shortTE=F
Chr1	RepeatMasker	Simple_repeat	1071483	1071503	4.9	+	.	Tstart=1;Tend=21;ID=(TG)n;shortTE=F
Chr1	RepeatMasker	Simple_repeat	1078168	1078192	13.2	+	.	Tstart=1;Tend=25;ID=(A)n;shortTE=F
Chr1	RepeatMasker	LTR/Unknown	1079513	1079549	11.1	-	.	Tstart=1585;Tend=1620;ID=LTR-Unknown-13_rCom;shortTE=T
Chr1	RepeatMasker	LTR/Unknown	1079519	1079609	8.9	+	.	Tstart=646;Tend=764;ID=LTR-Unknown-5_rCom;shortTE=T
Chr1	RepeatMasker	LTR/Unknown	1079607	1079658	7.7	-	.	Tstart=655;Tend=706;ID=LTR-Unknown-13_rCom;shortTE=T
Chr1	RepeatMasker	Simple_repeat	1082090	1082117	12.7	+	.	Tstart=1;Tend=28;ID=(T)n;shortTE=F
Chr1	RepeatMasker	LTR/Copia	1082165	1087028	10.2	+	.	Tstart=498;Tend=5441;ID=Copia-1_rCom;shortTE=F
Chr1	RepeatMasker	Simple_repeat	1087316	1087336	0.0	+	.	Tstart=1;Tend=21;ID=(A)n;shortTE=F
Chr1	RepeatMasker	Simple_repeat	1088747	1088820	27.6	+	.	Tstart=1;Tend=77;ID=(GCT)n;shortTE=F
Chr1	RepeatMasker	Unknown	1089208	1089379	26.9	-	.	Tstart=1247;Tend=1412;ID=Unknown-116_rCom;shortTE=F
Chr1	RepeatMasker	Simple_repeat	1092566	1092593	11.7	+	.	Tstart=1;Tend=29;ID=(TTTCT)n;shortTE=F
Chr1	RepeatMasker	Simple_repeat	1095064	1095093	7.0	+	.	Tstart=1;Tend=30;ID=(A)n;shortTE=F
Chr1	RepeatMasker	Low_complexity	1099265	1099344	29.1	+	.	Tstart=1;Tend=75;ID=GA-rich;shortTE=F
Chr1	RepeatMasker	Simple_repeat	1100690	1100716	12.2	+	.	Tstart=1;Tend=27;ID=(T)n;shortTE=F
Chr1	RepeatMasker	Low_complexity	1100961	1100993	10.3	+	.	Tstart=1;Tend=33;ID=GA-rich;shortTE=F
Chr1	RepeatMasker	Simple_repeat	1101376	1101392	0.0	+	.	Tstart=1;Tend=17;ID=(TG)n;shortTE=F
Chr1	RepeatMasker	Simple_repeat	1103044	1103136	24.8	+	.	Tstart=1;Tend=95;ID=(ATAA)n;shortTE=F
Chr1	RepeatMasker	Simple_repeat	1103135	1103181	13.2	+	.	Tstart=1;Tend=44;ID=(TATTTT)n;shortTE=F
Chr1	RepeatMasker	Simple_repeat	1105845	1105888	20.8	+	.	Tstart=1;Tend=47;ID=(ACATTG)n;shortTE=F
Chr1	RepeatMasker	Simple_repeat	1108186	1108232	17.0	+	.	Tstart=1;Tend=43;ID=(TTCCTT)n;shortTE=F
Chr1	RepeatMasker	Simple_repeat	1108668	1108686	0.0	+	.	Tstart=1;Tend=19;ID=(A)n;shortTE=F
Chr1	RepeatMasker	Simple_repeat	1110097	1110170	27.6	+	.	Tstart=1;Tend=77;ID=(GCT)n;shortTE=F
Chr1	RepeatMasker	Unknown	1110558	1110729	26.9	-	.	Tstart=1247;Tend=1412;ID=Unknown-116_rCom;shortTE=F
Chr1	RepeatMasker	Simple_repeat	1113346	1113374	3.5	+	.	Tstart=1;Tend=32;ID=(TAATA)n;shortTE=F
Chr1	RepeatMasker	Simple_repeat	1114015	1114062	3.5	+	.	Tstart=1;Tend=46;ID=(AT)n;shortTE=F
Chr1	RepeatMasker	Simple_repeat	1114116	1114132	0.0	+	.	Tstart=1;Tend=17;ID=(T)n;shortTE=F
Chr1	RepeatMasker	Low_complexity	1114588	1114629	13.6	+	.	Tstart=1;Tend=43;ID=A-rich;shortTE=F
Chr1	RepeatMasker	Simple_repeat	1115157	1115181	8.7	+	.	Tstart=1;Tend=25;ID=(T)n;shortTE=F
Chr1	RepeatMasker	Simple_repeat	1115182	1115202	0.0	+	.	Tstart=1;Tend=21;ID=(G)n;shortTE=F
Chr1	RepeatMasker	Simple_repeat	1115691	1115711	0.0	+	.	Tstart=1;Tend=21;ID=(CT)n;shortTE=F
Chr1	RepeatMasker	Simple_repeat	1115868	1115888	15.2	+	.	Tstart=1;Tend=65;ID=(CTTCATTT)n;shortTE=F
Chr1	RepeatMasker	Simple_repeat	1115889	1115929	9.3	+	.	Tstart=1;Tend=39;ID=(TTTCA)n;shortTE=F
Chr1	RepeatMasker	Simple_repeat	1117194	1117212	0.0	+	.	Tstart=1;Tend=19;ID=(TA)n;shortTE=F
Chr1	RepeatMasker	Simple_repeat	1117324	1117343	5.2	+	.	Tstart=1;Tend=20;ID=(A)n;shortTE=F
Chr1	RepeatMasker	Low_complexity	1117817	1117856	19.9	+	.	Tstart=1;Tend=41;ID=A-rich;shortTE=F
Chr1	RepeatMasker	Simple_repeat	1124221	1124269	16.6	+	.	Tstart=1;Tend=50;ID=(TTATTAT)n;shortTE=F
Chr1	RepeatMasker	Simple_repeat	1126459	1126476	0.0	+	.	Tstart=1;Tend=18;ID=(A)n;shortTE=F
Chr1	RepeatMasker	Simple_repeat	1129223	1129285	24.6	+	.	Tstart=1;Tend=61;ID=(TTTAA)n;shortTE=F
Chr1	RepeatMasker	Low_complexity	1129523	1129556	24.1	+	.	Tstart=1;Tend=34;ID=A-rich;shortTE=F
Chr1	RepeatMasker	Simple_repeat	1130985	1131010	12.5	+	.	Tstart=1;Tend=26;ID=(T)n;shortTE=F
Chr1	RepeatMasker	Simple_repeat	1131239	1131266	0.0	+	.	Tstart=1;Tend=28;ID=(AT)n;shortTE=F
Chr1	RepeatMasker	Simple_repeat	1131617	1131635	0.0	+	.	Tstart=1;Tend=19;ID=(TAT)n;shortTE=F
Chr1	RepeatMasker	Simple_repeat	1132721	1132766	21.8	+	.	Tstart=1;Tend=44;ID=(TCTT)n;shortTE=F
Chr1	RepeatMasker	Simple_repeat	1133547	1133646	20.1	+	.	Tstart=1;Tend=102;ID=(TATTAA)n;shortTE=F
Chr1	RepeatMasker	Simple_repeat	1133745	1133768	4.3	+	.	Tstart=1;Tend=26;ID=(AAAAT)n;shortTE=F
Chr1	RepeatMasker	LTR/Gypsy	1135960	1137151	6.3	+	.	Tstart=25;Tend=2679;ID=Gypsy-34_rCom;shortTE=F
Chr1	RepeatMasker	LTR/Unknown	1137152	1138387	8.6	-	.	Tstart=715;Tend=2083;ID=LTR-Unknown-2_rCom;shortTE=F
Chr1	RepeatMasker	LTR/Gypsy	1138388	1138765	6.3	+	.	Tstart=2680;Tend=3526;ID=Gypsy-34_rCom;shortTE=F
Chr1	RepeatMasker	LINE/Jockey	1138636	1139055	1.7	+	.	Tstart=117;Tend=550;ID=Jockey-1_rCom;shortTE=F
Chr1	RepeatMasker	Simple_repeat	1139678	1139706	15.3	+	.	Tstart=1;Tend=29;ID=(T)n;shortTE=F
Chr1	RepeatMasker	Unknown	1140144	1140659	15.7	+	.	Tstart=759;Tend=868;ID=Unknown-115_rCom;shortTE=F;TEgroup=Chr1|Unknown|Unknown-115_rCom|1
Chr1	RepeatMasker	Simple_repeat	1141647	1141666	5.2	+	.	Tstart=1;Tend=20;ID=(AT)n;shortTE=F
Chr1	RepeatMasker	Simple_repeat	1142261	1142281	0.0	+	.	Tstart=1;Tend=21;ID=(TC)n;shortTE=F
Chr1	RepeatMasker	Simple_repeat	1154130	1154153	8.8	+	.	Tstart=1;Tend=25;ID=(TTCT)n;shortTE=F
Chr1	RepeatMasker	Simple_repeat	1158541	1158594	10.3	+	.	Tstart=1;Tend=58;ID=(AT)n;shortTE=F
Chr1	RepeatMasker	Unknown	1159192	1159462	15.4	-	.	Tstart=828;Tend=1138;ID=Unknown-38_rCom;shortTE=F
Chr1	RepeatMasker	Simple_repeat	1159717	1159756	20.1	+	.	Tstart=1;Tend=42;ID=(TA)n;shortTE=F
Chr1	RepeatMasker	LINE/L1	1160031	1160134	25.2	+	.	Tstart=881;Tend=988;ID=L1-11_rCom;shortTE=F
Chr1	RepeatMasker	Simple_repeat	1160366	1160390	0.0	+	.	Tstart=1;Tend=25;ID=(TATTTT)n;shortTE=F
Chr1	RepeatMasker	Simple_repeat	1160924	1160952	11.2	+	.	Tstart=1;Tend=29;ID=(A)n;shortTE=F
Chr1	RepeatMasker	Low_complexity	1162986	1163021	16.5	+	.	Tstart=1;Tend=35;ID=A-rich;shortTE=F
Chr1	RepeatMasker	Simple_repeat	1170791	1170833	0.0	+	.	Tstart=1;Tend=43;ID=(AT)n;shortTE=F
Chr1	RepeatMasker	Low_complexity	1171742	1171777	18.9	+	.	Tstart=1;Tend=36;ID=A-rich;shortTE=F
Chr1	RepeatMasker	Simple_repeat	1174033	1174052	5.2	+	.	Tstart=1;Tend=20;ID=(TA)n;shortTE=F
Chr1	RepeatMasker	Simple_repeat	1174124	1174152	11.6	+	.	Tstart=1;Tend=29;ID=(A)n;shortTE=F
Chr1	RepeatMasker	Simple_repeat	1175760	1175788	11.6	+	.	Tstart=1;Tend=29;ID=(AG)n;shortTE=F
Chr1	RepeatMasker	Low_complexity	1175807	1175837	14.2	+	.	Tstart=1;Tend=32;ID=A-rich;shortTE=F
Chr1	RepeatMasker	Low_complexity	1180038	1180072	17.0	+	.	Tstart=1;Tend=35;ID=A-rich;shortTE=F
Chr1	RepeatMasker	Unknown	1180316	1180431	6.2	+	.	Tstart=1644;Tend=1726;ID=Unknown-76_rCom;shortTE=F
Chr1	RepeatMasker	Simple_repeat	1180577	1180606	3.4	+	.	Tstart=1;Tend=30;ID=(ATT)n;shortTE=F
Chr1	RepeatMasker	Simple_repeat	1182500	1182518	5.6	+	.	Tstart=1;Tend=19;ID=(ACT)n;shortTE=F
Chr1	RepeatMasker	Simple_repeat	1182794	1182829	16.6	+	.	Tstart=1;Tend=36;ID=(TGA)n;shortTE=F
Chr1	RepeatMasker	Simple_repeat	1185308	1185332	13.2	+	.	Tstart=1;Tend=25;ID=(GAA)n;shortTE=F
Chr1	RepeatMasker	Low_complexity	1189306	1189441	26.6	+	.	Tstart=1;Tend=131;ID=A-rich;shortTE=F
Chr1	RepeatMasker	Simple_repeat	1189516	1189581	23.9	+	.	Tstart=1;Tend=64;ID=(AATTGAA)n;shortTE=F
Chr1	RepeatMasker	Low_complexity	1189565	1189650	26.6	+	.	Tstart=1;Tend=87;ID=A-rich;shortTE=F
Chr1	RepeatMasker	Simple_repeat	1190720	1190737	0.0	+	.	Tstart=1;Tend=18;ID=(AAT)n;shortTE=F
Chr1	RepeatMasker	Simple_repeat	1191706	1191770	27.7	+	.	Tstart=1;Tend=68;ID=(TTGGAG)n;shortTE=F
Chr1	RepeatMasker	Low_complexity	1195055	1195096	16.7	+	.	Tstart=1;Tend=43;ID=A-rich;shortTE=F
Chr1	RepeatMasker	Low_complexity	1195341	1195370	15.5	+	.	Tstart=1;Tend=30;ID=A-rich;shortTE=F
Chr1	RepeatMasker	Simple_repeat	1195660	1195686	12.6	+	.	Tstart=1;Tend=27;ID=(T)n;shortTE=F
Chr1	RepeatMasker	Low_complexity	1195935	1195975	21.6	+	.	Tstart=1;Tend=39;ID=A-rich;shortTE=F
Chr1	RepeatMasker	Simple_repeat	1197023	1197046	13.9	+	.	Tstart=1;Tend=24;ID=(TCTT)n;shortTE=F
Chr1	RepeatMasker	Unknown	1197169	1197859	5.6	+	.	Tstart=212;Tend=1415;ID=Unknown-76_rCom;shortTE=F
Chr1	RepeatMasker	Simple_repeat	1198084	1198133	15.8	+	.	Tstart=1;Tend=56;ID=(TATAA)n;shortTE=F
Chr1	RepeatMasker	Unknown	1198251	1198916	6.2	-	.	Tstart=183;Tend=1411;ID=Unknown-76_rCom;shortTE=F
Chr1	RepeatMasker	Simple_repeat	1199235	1199296	29.4	+	.	Tstart=1;Tend=63;ID=(ATTTTGA)n;shortTE=F
Chr1	RepeatMasker	Simple_repeat	1199461	1199494	9.7	+	.	Tstart=1;Tend=34;ID=(AGAGAA)n;shortTE=F
Chr1	RepeatMasker	Simple_repeat	1199602	1199644	7.7	+	.	Tstart=1;Tend=44;ID=(TCT)n;shortTE=F
Chr1	RepeatMasker	Simple_repeat	1201212	1201231	0.0	+	.	Tstart=1;Tend=19;ID=(TGA)n;shortTE=F
Chr1	RepeatMasker	Simple_repeat	1204368	1204392	13.2	+	.	Tstart=1;Tend=25;ID=(A)n;shortTE=F
Chr1	RepeatMasker	Low_complexity	1207909	1207978	20.9	+	.	Tstart=1;Tend=67;ID=GA-rich;shortTE=F
Chr1	RepeatMasker	Simple_repeat	1208133	1208158	0.0	+	.	Tstart=1;Tend=26;ID=(GGTTAT)n;shortTE=F
Chr1	RepeatMasker	Low_complexity	1208191	1208236	10.3	+	.	Tstart=1;Tend=45;ID=GA-rich;shortTE=F
Chr1	RepeatMasker	Simple_repeat	1208342	1208381	11.3	+	.	Tstart=1;Tend=40;ID=(TTTCCA)n;shortTE=F
Chr1	RepeatMasker	Simple_repeat	1208377	1208406	10.8	+	.	Tstart=1;Tend=30;ID=(CT)n;shortTE=F
Chr1	RepeatMasker	Simple_repeat	1208441	1208519	25.7	+	.	Tstart=1;Tend=81;ID=(CTT)n;shortTE=F
Chr1	RepeatMasker	Simple_repeat	1208712	1208738	7.8	+	.	Tstart=1;Tend=28;ID=(TTTTC)n;shortTE=F
Chr1	RepeatMasker	Simple_repeat	1209275	1209323	24.5	+	.	Tstart=1;Tend=52;ID=(ATAA)n;shortTE=F
Chr1	RepeatMasker	Simple_repeat	1209412	1209436	13.2	+	.	Tstart=1;Tend=25;ID=(T)n;shortTE=F
Chr1	RepeatMasker	Simple_repeat	1209444	1209500	22.3	+	.	Tstart=1;Tend=60;ID=(ATAATTTA)n;shortTE=F
Chr1	RepeatMasker	LTR/Gypsy	1209544	1209999	3.5	-	.	Tstart=8569;Tend=9022;ID=Gypsy-48_rCom;shortTE=F
Chr1	RepeatMasker	Simple_repeat	1210193	1210211	0.0	+	.	Tstart=1;Tend=19;ID=(AAT)n;shortTE=F
Chr1	RepeatMasker	Unknown	1210486	1211372	5.2	+	.	Tstart=183;Tend=1415;ID=Unknown-76_rCom;shortTE=F
Chr1	RepeatMasker	Simple_repeat	1211994	1212028	23.3	+	.	Tstart=1;Tend=35;ID=(T)n;shortTE=F
Chr1	RepeatMasker	Simple_repeat	1212233	1212266	10.1	+	.	Tstart=1;Tend=34;ID=(TTTTTA)n;shortTE=F
Chr1	RepeatMasker	Low_complexity	1213590	1213634	27.9	+	.	Tstart=1;Tend=44;ID=A-rich;shortTE=F
Chr1	RepeatMasker	Low_complexity	1214387	1214452	25.5	+	.	Tstart=1;Tend=64;ID=A-rich;shortTE=F
Chr1	RepeatMasker	Simple_repeat	1215180	1215203	0.0	+	.	Tstart=1;Tend=24;ID=(AT)n;shortTE=F
Chr1	RepeatMasker	Low_complexity	1215652	1215716	13.7	+	.	Tstart=1;Tend=64;ID=A-rich;shortTE=F
Chr1	RepeatMasker	Simple_repeat	1215980	1216029	4.7	+	.	Tstart=1;Tend=49;ID=(AAGAA)n;shortTE=F
Chr1	RepeatMasker	Low_complexity	1216030	1216085	21.4	+	.	Tstart=15;Tend=111;ID=A-rich;shortTE=F
Chr1	RepeatMasker	Simple_repeat	1216366	1216393	11.7	+	.	Tstart=1;Tend=28;ID=(A)n;shortTE=F
Chr1	RepeatMasker	Simple_repeat	1216432	1216478	33.0	+	.	Tstart=1;Tend=47;ID=(GGT)n;shortTE=F
Chr1	RepeatMasker	Simple_repeat	1217496	1217515	0.0	+	.	Tstart=1;Tend=21;ID=(AT)n;shortTE=F
Chr1	RepeatMasker	Simple_repeat	1218315	1218353	12.6	+	.	Tstart=1;Tend=37;ID=(TAT)n;shortTE=F
Chr1	RepeatMasker	LINE/L1	1220546	1220782	26.8	-	.	Tstart=5324;Tend=5559;ID=L1-17_rCom;shortTE=F
Chr1	RepeatMasker	Simple_repeat	1222821	1222844	4.3	+	.	Tstart=1;Tend=24;ID=(T)n;shortTE=F
Chr1	RepeatMasker	Simple_repeat	1224090	1224106	0.0	+	.	Tstart=1;Tend=17;ID=(A)n;shortTE=F
Chr1	RepeatMasker	Simple_repeat	1224464	1224484	5.0	+	.	Tstart=1;Tend=21;ID=(T)n;shortTE=F
Chr1	RepeatMasker	Simple_repeat	1224914	1224992	26.0	+	.	Tstart=1;Tend=73;ID=(ATTTAA)n;shortTE=F
Chr1	RepeatMasker	Unknown	1225948	1226347	13.0	+	.	Tstart=762;Tend=1189;ID=Unknown-78_rCom;shortTE=F
Chr1	RepeatMasker	Simple_repeat	1226590	1226638	15.9	+	.	Tstart=1;Tend=51;ID=(AT)n;shortTE=F
Chr1	RepeatMasker	Unknown	1237378	1237601	11.2	-	.	Tstart=776;Tend=1006;ID=Unknown-24_rCom;shortTE=F
Chr1	RepeatMasker	Unknown	1238956	1239181	8.5	+	.	Tstart=780;Tend=1006;ID=Unknown-24_rCom;shortTE=F
Chr1	RepeatMasker	Simple_repeat	1239409	1239430	4.8	+	.	Tstart=1;Tend=22;ID=(TTAT)n;shortTE=F
Chr1	RepeatMasker	Simple_repeat	1241810	1241833	0.0	+	.	Tstart=1;Tend=27;ID=(TTTC)n;shortTE=F
Chr1	RepeatMasker	Simple_repeat	1242334	1242357	0.0	+	.	Tstart=1;Tend=24;ID=(T)n;shortTE=F
Chr1	RepeatMasker	Simple_repeat	1244267	1244360	18.2	+	.	Tstart=1;Tend=99;ID=(AGTAGAT)n;shortTE=F
Chr1	RepeatMasker	Simple_repeat	1244958	1244984	0.0	+	.	Tstart=1;Tend=27;ID=(AG)n;shortTE=F
Chr1	RepeatMasker	Low_complexity	1245166	1245206	20.5	+	.	Tstart=1;Tend=41;ID=A-rich;shortTE=F
Chr1	RepeatMasker	Simple_repeat	1245249	1245267	5.6	+	.	Tstart=1;Tend=19;ID=(AG)n;shortTE=F
Chr1	RepeatMasker	Unknown	1245607	1245875	8.2	-	.	Tstart=298;Tend=576;ID=Unknown-193_rCom;shortTE=F
Chr1	RepeatMasker	Low_complexity	1245900	1245945	20.1	+	.	Tstart=1;Tend=43;ID=A-rich;shortTE=F
Chr1	RepeatMasker	Simple_repeat	1246011	1246064	22.2	+	.	Tstart=1;Tend=51;ID=(TTATCAG)n;shortTE=F
Chr1	RepeatMasker	Simple_repeat	1246919	1246970	22.9	+	.	Tstart=1;Tend=53;ID=(TTTTCTC)n;shortTE=F
Chr1	RepeatMasker	Simple_repeat	1247314	1247331	0.0	+	.	Tstart=1;Tend=18;ID=(GAA)n;shortTE=F
Chr1	RepeatMasker	Simple_repeat	1247583	1247643	0.0	+	.	Tstart=1;Tend=61;ID=(CT)n;shortTE=F
Chr1	RepeatMasker	Simple_repeat	1248099	1248207	26.7	+	.	Tstart=1;Tend=105;ID=(ATTT)n;shortTE=F
Chr1	RepeatMasker	Simple_repeat	1248334	1248387	23.7	+	.	Tstart=1;Tend=53;ID=(TTTA)n;shortTE=F
Chr1	RepeatMasker	Low_complexity	1248849	1248911	22.5	+	.	Tstart=1;Tend=63;ID=A-rich;shortTE=F
Chr1	RepeatMasker	Low_complexity	1248941	1248984	19.8	+	.	Tstart=1;Tend=43;ID=A-rich;shortTE=F
Chr1	RepeatMasker	Simple_repeat	1249400	1249482	18.4	+	.	Tstart=1;Tend=82;ID=(ATATAA)n;shortTE=F
Chr1	RepeatMasker	Unknown	1250996	1251073	11.2	-	.	Tstart=4075;Tend=4140;ID=Unknown-88_rCom;shortTE=T
Chr1	RepeatMasker	LTR/Gypsy	1251065	1251175	23.1	+	.	Tstart=4185;Tend=4301;ID=Gypsy-48_rCom;shortTE=F
Chr1	RepeatMasker	Simple_repeat	1251691	1251757	25.3	+	.	Tstart=1;Tend=65;ID=(ATTT)n;shortTE=F
Chr1	RepeatMasker	Simple_repeat	1252333	1252368	8.8	+	.	Tstart=1;Tend=37;ID=(GA)n;shortTE=F
Chr1	RepeatMasker	Simple_repeat	1252369	1252399	0.0	+	.	Tstart=1;Tend=31;ID=(AGAAA)n;shortTE=F
Chr1	RepeatMasker	Simple_repeat	1252555	1252585	10.5	+	.	Tstart=1;Tend=31;ID=(T)n;shortTE=F
Chr1	RepeatMasker	Simple_repeat	1253044	1253079	12.0	+	.	Tstart=1;Tend=37;ID=(CAA)n;shortTE=F
Chr1	RepeatMasker	Simple_repeat	1253916	1253951	17.4	+	.	Tstart=1;Tend=34;ID=(CTT)n;shortTE=F
Chr1	RepeatMasker	Simple_repeat	1254365	1254403	0.0	+	.	Tstart=1;Tend=39;ID=(TC)n;shortTE=F
Chr1	RepeatMasker	Simple_repeat	1254404	1254427	9.1	+	.	Tstart=1;Tend=24;ID=(T)n;shortTE=F
Chr1	RepeatMasker	Simple_repeat	1255005	1255048	23.9	+	.	Tstart=1;Tend=44;ID=(TC)n;shortTE=F
Chr1	RepeatMasker	Simple_repeat	1255651	1255674	9.1	+	.	Tstart=1;Tend=25;ID=(ATT)n;shortTE=F
Chr1	RepeatMasker	Simple_repeat	1255843	1255881	5.6	+	.	Tstart=1;Tend=38;ID=(ATA)n;shortTE=F
Chr1	RepeatMasker	Simple_repeat	1256385	1256418	21.1	+	.	Tstart=1;Tend=34;ID=(T)n;shortTE=F
Chr1	RepeatMasker	Simple_repeat	1261083	1261112	16.0	+	.	Tstart=1;Tend=29;ID=(AAGAT)n;shortTE=F
Chr1	RepeatMasker	LINE/L1	1263392	1263567	20.6	+	.	Tstart=499;Tend=678;ID=L1-17_rCom;shortTE=F
Chr1	RepeatMasker	Simple_repeat	1264612	1264636	0.0	+	.	Tstart=1;Tend=25;ID=(A)n;shortTE=F
Chr1	RepeatMasker	Simple_repeat	1264637	1264665	0.0	+	.	Tstart=1;Tend=29;ID=(AAG)n;shortTE=F
Chr1	RepeatMasker	Simple_repeat	1267307	1267394	20.0	+	.	Tstart=1;Tend=87;ID=(TAT)n;shortTE=F
Chr1	RepeatMasker	Unknown	1267436	1267514	22.8	-	.	Tstart=1431;Tend=1510;ID=Unknown-120_rCom;shortTE=T
Chr1	RepeatMasker	Low_complexity	1267890	1267932	14.8	+	.	Tstart=1;Tend=40;ID=A-rich;shortTE=F
Chr1	RepeatMasker	Simple_repeat	1267956	1267999	14.3	+	.	Tstart=1;Tend=42;ID=(ATTT)n;shortTE=F
Chr1	RepeatMasker	Simple_repeat	1268820	1268845	0.0	+	.	Tstart=1;Tend=27;ID=(TA)n;shortTE=F
Chr1	RepeatMasker	Simple_repeat	1269070	1269094	0.0	+	.	Tstart=1;Tend=25;ID=(ATA)n;shortTE=F
Chr1	RepeatMasker	Simple_repeat	1270824	1270877	23.1	+	.	Tstart=1;Tend=53;ID=(CTCCTT)n;shortTE=F
Chr1	RepeatMasker	Simple_repeat	1271374	1271392	0.0	+	.	Tstart=1;Tend=19;ID=(GA)n;shortTE=F
Chr1	RepeatMasker	Simple_repeat	1272475	1272530	20.5	+	.	Tstart=1;Tend=60;ID=(AATTT)n;shortTE=F
Chr1	RepeatMasker	Simple_repeat	1273716	1273768	14.6	+	.	Tstart=1;Tend=58;ID=(TCTTCA)n;shortTE=F
Chr1	RepeatMasker	Low_complexity	1274399	1274447	21.9	+	.	Tstart=1;Tend=49;ID=A-rich;shortTE=F
Chr1	RepeatMasker	Low_complexity	1274580	1274633	15.1	+	.	Tstart=1;Tend=54;ID=A-rich;shortTE=F
Chr1	RepeatMasker	Low_complexity	1285423	1285556	26.2	+	.	Tstart=1;Tend=127;ID=A-rich;shortTE=F
Chr1	RepeatMasker	Low_complexity	1285885	1285931	23.0	+	.	Tstart=1;Tend=47;ID=A-rich;shortTE=F
Chr1	RepeatMasker	Low_complexity	1286473	1286512	21.1	+	.	Tstart=1;Tend=40;ID=A-rich;shortTE=F
Chr1	RepeatMasker	Low_complexity	1288550	1288589	11.3	+	.	Tstart=1;Tend=41;ID=A-rich;shortTE=F
Chr1	RepeatMasker	Low_complexity	1290518	1290567	24.3	+	.	Tstart=1;Tend=51;ID=A-rich;shortTE=F
Chr1	RepeatMasker	Simple_repeat	1293494	1293573	30.8	+	.	Tstart=1;Tend=80;ID=(AGCAGG)n;shortTE=F
Chr1	RepeatMasker	Low_complexity	1294592	1294695	28.2	+	.	Tstart=1;Tend=108;ID=GA-rich;shortTE=F
Chr1	RepeatMasker	Simple_repeat	1297210	1297228	0.0	+	.	Tstart=1;Tend=19;ID=(CT)n;shortTE=F
Chr1	RepeatMasker	Simple_repeat	1297229	1297276	0.0	+	.	Tstart=1;Tend=48;ID=(TA)n;shortTE=F
Chr1	RepeatMasker	Simple_repeat	1300074	1300091	0.0	+	.	Tstart=1;Tend=18;ID=(A)n;shortTE=F
Chr1	RepeatMasker	Simple_repeat	1302103	1302144	15.5	+	.	Tstart=1;Tend=43;ID=(TTC)n;shortTE=F
Chr1	RepeatMasker	Unknown	1315497	1315957	7.8	+	.	Tstart=914;Tend=1415;ID=Unknown-76_rCom;shortTE=F
Chr1	RepeatMasker	Low_complexity	1316225	1316286	27.8	+	.	Tstart=1;Tend=63;ID=A-rich;shortTE=F
Chr1	RepeatMasker	DNA/hAT-Ac	1316310	1316383	16.4	-	.	Tstart=1598;Tend=1670;ID=hAT-Ac-9_rCom;shortTE=T
Chr1	RepeatMasker	Unknown	1316324	1317176	8.9	+	.	Tstart=453;Tend=1715;ID=Unknown-76_rCom;shortTE=F
Chr1	RepeatMasker	Unknown	1317453	1317869	17.0	-	.	Tstart=573;Tend=1014;ID=Unknown-36_rCom;shortTE=F
Chr1	RepeatMasker	LTR/Copia	1318230	1318546	24.2	+	.	Tstart=6;Tend=326;ID=Copia-44_rCom;shortTE=F
Chr1	RepeatMasker	LTR/Copia	1318792	1319415	28.6	+	.	Tstart=562;Tend=1183;ID=Copia-58_rCom;shortTE=F
Chr1	RepeatMasker	LINE/Jockey	1319412	1319879	7.7	-	.	Tstart=55;Tend=548;ID=Jockey-1_rCom;shortTE=F
Chr1	RepeatMasker	LTR/Unknown	1319623	1320453	4.0	+	.	Tstart=103;Tend=1051;ID=LTR-Unknown-2_rCom;shortTE=F
Chr1	RepeatMasker	Unknown	1319880	1319987	10.4	-	.	Tstart=89;Tend=725;ID=Unknown-73_rCom;shortTE=F
Chr1	RepeatMasker	LTR/Gypsy	1320572	1322308	11.1	-	.	Tstart=634;Tend=2472;ID=Gypsy-34_rCom;shortTE=F
Chr1	RepeatMasker	LTR/Copia	1322360	1323402	31.2	+	.	Tstart=1174;Tend=2276;ID=Copia-58_rCom;shortTE=F
Chr1	RepeatMasker	LTR/Copia	1323403	1324591	4.4	-	.	Tstart=26;Tend=1225;ID=Copia-108_rCom;shortTE=F
Chr1	RepeatMasker	LTR/Copia	1324048	1325699	30.0	+	.	Tstart=2914;Tend=4580;ID=Copia-58_rCom;shortTE=F
Chr1	RepeatMasker	Simple_repeat	1325860	1325878	5.5	+	.	Tstart=1;Tend=19;ID=(ACA)n;shortTE=F
Chr1	RepeatMasker	LTR/Copia	1325997	1326325	26.1	+	.	Tstart=6;Tend=342;ID=Copia-44_rCom;shortTE=F
Chr1	RepeatMasker	Simple_repeat	1329301	1329334	13.4	+	.	Tstart=1;Tend=34;ID=(T)n;shortTE=F
Chr1	RepeatMasker	Simple_repeat	1329335	1329346	16.6	+	.	Tstart=3;Tend=50;ID=(TCTTT)n;shortTE=F
Chr1	RepeatMasker	Simple_repeat	1331565	1331606	2.4	+	.	Tstart=1;Tend=42;ID=(GA)n;shortTE=F
Chr1	RepeatMasker	Simple_repeat	1337000	1337022	0.0	+	.	Tstart=1;Tend=23;ID=(AAAT)n;shortTE=F
Chr1	RepeatMasker	Low_complexity	1337778	1337806	21.1	+	.	Tstart=1;Tend=29;ID=A-rich;shortTE=F
Chr1	RepeatMasker	Simple_repeat	1342239	1342268	14.7	+	.	Tstart=1;Tend=30;ID=(A)n;shortTE=F
Chr1	RepeatMasker	Simple_repeat	1344071	1344099	19.7	+	.	Tstart=1;Tend=29;ID=(CAG)n;shortTE=F
Chr1	RepeatMasker	Simple_repeat	1344117	1344133	0.0	+	.	Tstart=1;Tend=17;ID=(A)n;shortTE=F
Chr1	RepeatMasker	Simple_repeat	1352500	1352540	19.4	+	.	Tstart=1;Tend=41;ID=(AGC)n;shortTE=F
Chr1	RepeatMasker	Simple_repeat	1353673	1353699	12.2	+	.	Tstart=1;Tend=27;ID=(ATT)n;shortTE=F
Chr1	RepeatMasker	Low_complexity	1354508	1354583	21.5	+	.	Tstart=1;Tend=77;ID=A-rich;shortTE=F
Chr1	RepeatMasker	Simple_repeat	1354727	1354757	0.0	+	.	Tstart=1;Tend=32;ID=(TTA)n;shortTE=F
Chr1	RepeatMasker	Simple_repeat	1354765	1354790	8.9	+	.	Tstart=1;Tend=25;ID=(TAA)n;shortTE=F
Chr1	RepeatMasker	Low_complexity	1359004	1359083	21.7	+	.	Tstart=1;Tend=76;ID=A-rich;shortTE=F
Chr1	RepeatMasker	Low_complexity	1359481	1359564	22.0	+	.	Tstart=1;Tend=82;ID=A-rich;shortTE=F
Chr1	RepeatMasker	Low_complexity	1359879	1359939	22.2	+	.	Tstart=1;Tend=59;ID=A-rich;shortTE=F
Chr1	RepeatMasker	Simple_repeat	1362167	1362212	18.7	+	.	Tstart=1;Tend=46;ID=(CTTTTCT)n;shortTE=F
Chr1	RepeatMasker	Simple_repeat	1362343	1362364	0.0	+	.	Tstart=1;Tend=22;ID=(TA)n;shortTE=F
Chr1	RepeatMasker	Low_complexity	1364880	1364916	12.4	+	.	Tstart=1;Tend=38;ID=GA-rich;shortTE=F
Chr1	RepeatMasker	Simple_repeat	1365697	1365740	23.9	+	.	Tstart=1;Tend=46;ID=(TTTAAGA)n;shortTE=F
Chr1	RepeatMasker	Simple_repeat	1365745	1365782	19.1	+	.	Tstart=1;Tend=38;ID=(TAAT)n;shortTE=F
Chr1	RepeatMasker	Unknown	1365787	1366166	7.9	-	.	Tstart=914;Tend=1321;ID=Unknown-76_rCom;shortTE=F
Chr1	RepeatMasker	Low_complexity	1367412	1367441	10.7	+	.	Tstart=1;Tend=32;ID=GA-rich;shortTE=F
Chr1	RepeatMasker	Simple_repeat	1368999	1369031	6.8	+	.	Tstart=1;Tend=32;ID=(CAG)n;shortTE=F
Chr1	RepeatMasker	Low_complexity	1370240	1370266	12.0	+	.	Tstart=1;Tend=28;ID=GA-rich;shortTE=F
Chr1	RepeatMasker	Simple_repeat	1371253	1371284	18.1	+	.	Tstart=1;Tend=32;ID=(T)n;shortTE=F
Chr1	RepeatMasker	Simple_repeat	1372518	1372553	16.4	+	.	Tstart=1;Tend=35;ID=(CTTTT)n;shortTE=F
Chr1	RepeatMasker	Simple_repeat	1373811	1373893	23.1	+	.	Tstart=1;Tend=83;ID=(ATATTTT)n;shortTE=F
Chr1	RepeatMasker	Simple_repeat	1375193	1375227	16.9	+	.	Tstart=1;Tend=34;ID=(TTAT)n;shortTE=F
Chr1	RepeatMasker	Low_complexity	1377260	1377315	17.9	+	.	Tstart=1;Tend=54;ID=A-rich;shortTE=F
Chr1	RepeatMasker	Simple_repeat	1377614	1377679	26.7	+	.	Tstart=1;Tend=67;ID=(AATTTTA)n;shortTE=F
Chr1	RepeatMasker	Simple_repeat	1379323	1379364	10.8	+	.	Tstart=1;Tend=43;ID=(ATTTTA)n;shortTE=F
Chr1	RepeatMasker	Simple_repeat	1379797	1379824	12.6	+	.	Tstart=1;Tend=27;ID=(ATTTT)n;shortTE=F
Chr1	RepeatMasker	Unknown	1381580	1381881	9.2	-	.	Tstart=1502;Tend=1632;ID=Unknown-76_rCom;shortTE=F
Chr1	RepeatMasker	Simple_repeat	1381903	1381933	0.0	+	.	Tstart=1;Tend=31;ID=(AAT)n;shortTE=F
Chr1	RepeatMasker	Simple_repeat	1382060	1382173	17.1	+	.	Tstart=1;Tend=118;ID=(TAA)n;shortTE=F
Chr1	RepeatMasker	Simple_repeat	1382154	1382185	7.5	+	.	Tstart=1;Tend=31;ID=(TTAT)n;shortTE=F
Chr1	RepeatMasker	Low_complexity	1382817	1382854	23.0	+	.	Tstart=1;Tend=37;ID=A-rich;shortTE=F
Chr1	RepeatMasker	Simple_repeat	1383824	1383829	14.9	+	.	Tstart=1;Tend=36;ID=(CTTT)n;shortTE=F
Chr1	RepeatMasker	Simple_repeat	1383830	1383859	15.0	+	.	Tstart=1;Tend=30;ID=(T)n;shortTE=F
Chr1	RepeatMasker	Simple_repeat	1383977	1384015	18.3	+	.	Tstart=1;Tend=38;ID=(AACCAC)n;shortTE=F
Chr1	RepeatMasker	LTR/Gypsy	1386227	1386311	20.0	-	.	Tstart=2286;Tend=2376;ID=Gypsy-49_rCom;shortTE=T
Chr1	RepeatMasker	Simple_repeat	1387674	1387696	4.5	+	.	Tstart=1;Tend=23;ID=(A)n;shortTE=F
Chr1	RepeatMasker	Simple_repeat	1390545	1390626	12.0	+	.	Tstart=1;Tend=72;ID=(TTTAA)n;shortTE=F
Chr1	RepeatMasker	Simple_repeat	1390632	1390730	30.8	+	.	Tstart=1;Tend=99;ID=(TT)n;shortTE=F
Chr1	RepeatMasker	Unknown	1391265	1392370	6.5	-	.	Tstart=605;Tend=1821;ID=Unknown-93_rCom;shortTE=F
Chr1	RepeatMasker	LTR/Copia	1392878	1393035	22.9	+	.	Tstart=651;Tend=812;ID=Copia-102_rCom;shortTE=F
Chr1	RepeatMasker	Simple_repeat	1393038	1393082	21.5	+	.	Tstart=1;Tend=46;ID=(ATATTT)n;shortTE=F
Chr1	RepeatMasker	Simple_repeat	1397096	1397113	0.0	+	.	Tstart=1;Tend=18;ID=(T)n;shortTE=F
Chr1	RepeatMasker	Simple_repeat	1400901	1400934	6.1	+	.	Tstart=1;Tend=34;ID=(T)n;shortTE=F
Chr1	RepeatMasker	Unknown	1403512	1403739	11.4	-	.	Tstart=776;Tend=1006;ID=Unknown-24_rCom;shortTE=F
Chr1	RepeatMasker	DNA/Merlin	1403720	1406003	3.8	-	.	Tstart=56;Tend=2509;ID=Merlin-1_rCom;shortTE=F
Chr1	RepeatMasker	DNA/MULE-MuDR	1407023	1408757	5.1	-	.	Tstart=425;Tend=2298;ID=MULE-MuDR_rCom;shortTE=F
Chr1	RepeatMasker	Simple_repeat	1411350	1411378	3.6	+	.	Tstart=1;Tend=29;ID=(T)n;shortTE=F
Chr1	RepeatMasker	Simple_repeat	1413195	1413229	9.2	+	.	Tstart=1;Tend=36;ID=(TAA)n;shortTE=F
Chr1	RepeatMasker	LINE/Jockey	1413593	1414030	9.4	-	.	Tstart=82;Tend=548;ID=Jockey-1_rCom;shortTE=F
Chr1	RepeatMasker	LTR/Gypsy	1413594	1414402	22.1	-	.	Tstart=69;Tend=830;ID=Gypsy-26_rCom;shortTE=F
Chr1	RepeatMasker	LTR/Unknown	1413803	1414458	4.0	+	.	Tstart=112;Tend=839;ID=LTR-Unknown-2_rCom;shortTE=F
Chr1	RepeatMasker	Unknown	1414049	1414855	4.2	+	.	Tstart=728;Tend=1600;ID=Unknown-82_rCom;shortTE=F
Chr1	RepeatMasker	LINE/Jockey	1414856	1415359	3.0	-	.	Tstart=28;Tend=548;ID=Jockey-1_rCom;shortTE=F
Chr1	RepeatMasker	Unknown	1414926	1417804	3.3	+	.	Tstart=275;Tend=3352;ID=Unknown-82_rCom;shortTE=F
Chr1	RepeatMasker	Unknown	1415360	1415447	9.2	-	.	Tstart=70;Tend=725;ID=Unknown-73_rCom;shortTE=T
Chr1	RepeatMasker	Unknown	1417805	1418638	15.3	+	.	Tstart=1596;Tend=2474;ID=Unknown-82_rCom;shortTE=F
Chr1	RepeatMasker	LTR/Pao	1418634	1419140	5.3	+	.	Tstart=958;Tend=1500;ID=Pao-1_rCom;shortTE=F
Chr1	RepeatMasker	LINE/L1	1419137	1419260	23.4	-	.	Tstart=9619;Tend=9734;ID=L1-17_rCom;shortTE=F
Chr1	RepeatMasker	Simple_repeat	1419870	1419896	16.8	+	.	Tstart=1;Tend=27;ID=(T)n;shortTE=F
Chr1	RepeatMasker	Simple_repeat	1421118	1421204	25.6	+	.	Tstart=1;Tend=87;ID=(AT)n;shortTE=F
Chr1	RepeatMasker	Simple_repeat	1421575	1421636	22.2	+	.	Tstart=1;Tend=58;ID=(CTTT)n;shortTE=F
Chr1	RepeatMasker	Simple_repeat	1421746	1421767	4.7	+	.	Tstart=1;Tend=22;ID=(CTC)n;shortTE=F
Chr1	RepeatMasker	Simple_repeat	1423494	1423532	14.8	+	.	Tstart=1;Tend=40;ID=(TTATTT)n;shortTE=F
Chr1	RepeatMasker	Simple_repeat	1423928	1423954	12.0	+	.	Tstart=1;Tend=28;ID=(ATT)n;shortTE=F
Chr1	RepeatMasker	Low_complexity	1424637	1424665	15.3	+	.	Tstart=1;Tend=30;ID=A-rich;shortTE=F
Chr1	RepeatMasker	Simple_repeat	1425497	1425528	14.0	+	.	Tstart=1;Tend=32;ID=(A)n;shortTE=F
Chr1	RepeatMasker	Low_complexity	1425841	1425888	15.7	+	.	Tstart=1;Tend=47;ID=A-rich;shortTE=F
Chr1	RepeatMasker	Low_complexity	1432361	1432406	9.8	+	.	Tstart=1;Tend=50;ID=GA-rich;shortTE=F
Chr1	RepeatMasker	Low_complexity	1432484	1432524	14.8	+	.	Tstart=1;Tend=41;ID=GA-rich;shortTE=F
Chr1	RepeatMasker	Simple_repeat	1432585	1432606	0.0	+	.	Tstart=1;Tend=23;ID=(TTA)n;shortTE=F
Chr1	RepeatMasker	Low_complexity	1434349	1434387	27.6	+	.	Tstart=1;Tend=39;ID=GA-rich;shortTE=F
Chr1	RepeatMasker	Unknown	1436503	1436691	15.2	-	.	Tstart=1670;Tend=1854;ID=Unknown-150_rCom;shortTE=F
Chr1	RepeatMasker	Unknown	1436674	1436834	12.4	-	.	Tstart=1677;Tend=1830;ID=Unknown-150_rCom;shortTE=F
Chr1	RepeatMasker	Simple_repeat	1437258	1437309	26.4	+	.	Tstart=1;Tend=51;ID=(TTAATTT)n;shortTE=F
Chr1	RepeatMasker	Simple_repeat	1439337	1439366	3.5	+	.	Tstart=1;Tend=30;ID=(AT)n;shortTE=F
Chr1	RepeatMasker	Low_complexity	1440149	1440203	23.7	+	.	Tstart=1;Tend=53;ID=A-rich;shortTE=F
Chr1	RepeatMasker	Unknown	1442147	1443434	4.8	+	.	Tstart=884;Tend=2219;ID=Unknown-138_rCom;shortTE=F
Chr1	RepeatMasker	Low_complexity	1444059	1444150	22.9	+	.	Tstart=1;Tend=96;ID=A-rich;shortTE=F
Chr1	RepeatMasker	Low_complexity	1444440	1444487	15.7	+	.	Tstart=1;Tend=46;ID=GA-rich;shortTE=F
Chr1	RepeatMasker	Simple_repeat	1444639	1444671	6.5	+	.	Tstart=1;Tend=33;ID=(TTTC)n;shortTE=F
Chr1	RepeatMasker	Simple_repeat	1444804	1444831	3.7	+	.	Tstart=1;Tend=31;ID=(TTTC)n;shortTE=F
Chr1	RepeatMasker	Simple_repeat	1445462	1445526	24.4	+	.	Tstart=1;Tend=63;ID=(TTTACTT)n;shortTE=F
Chr1	RepeatMasker	Simple_repeat	1445731	1445767	18.4	+	.	Tstart=1;Tend=39;ID=(TTTTATG)n;shortTE=F
Chr1	RepeatMasker	Simple_repeat	1446182	1446207	8.1	+	.	Tstart=1;Tend=27;ID=(AAGA)n;shortTE=F
Chr1	RepeatMasker	Low_complexity	1448586	1448602	27.9	+	.	Tstart=1;Tend=28;ID=A-rich;shortTE=F
Chr1	RepeatMasker	Simple_repeat	1448603	1448641	20.5	+	.	Tstart=1;Tend=40;ID=(AATTAAC)n;shortTE=F
Chr1	RepeatMasker	Low_complexity	1448642	1448670	27.9	+	.	Tstart=29;Tend=82;ID=A-rich;shortTE=F
Chr1	RepeatMasker	Simple_repeat	1448994	1449077	26.0	+	.	Tstart=1;Tend=79;ID=(TTAATTA)n;shortTE=F
Chr1	RepeatMasker	Unknown	1449267	1449362	15.6	+	.	Tstart=2962;Tend=3064;ID=Unknown-123_rCom;shortTE=T
Chr1	RepeatMasker	Simple_repeat	1452284	1452315	7.0	+	.	Tstart=1;Tend=33;ID=(TA)n;shortTE=F
Chr1	RepeatMasker	Simple_repeat	1454021	1454056	13.6	+	.	Tstart=1;Tend=34;ID=(AT)n;shortTE=F
Chr1	RepeatMasker	Simple_repeat	1454979	1455001	9.3	+	.	Tstart=1;Tend=23;ID=(T)n;shortTE=F
Chr1	RepeatMasker	LINE/L1	1456028	1456325	25.5	+	.	Tstart=809;Tend=1109;ID=L1-15_rCom;shortTE=F
Chr1	RepeatMasker	Low_complexity	1457822	1457874	26.5	+	.	Tstart=1;Tend=51;ID=A-rich;shortTE=F
Chr1	RepeatMasker	Simple_repeat	1458408	1458450	10.0	+	.	Tstart=1;Tend=46;ID=(AATT)n;shortTE=F
Chr1	RepeatMasker	Simple_repeat	1458795	1458834	0.0	+	.	Tstart=1;Tend=40;ID=(AG)n;shortTE=F
Chr1	RepeatMasker	Simple_repeat	1459197	1459219	9.6	+	.	Tstart=1;Tend=23;ID=(T)n;shortTE=F
Chr1	RepeatMasker	Low_complexity	1459777	1459843	26.4	+	.	Tstart=1;Tend=65;ID=A-rich;shortTE=F
Chr1	RepeatMasker	Simple_repeat	1459902	1459926	0.0	+	.	Tstart=1;Tend=25;ID=(ATATA)n;shortTE=F
Chr1	RepeatMasker	Simple_repeat	1460120	1460156	16.1	+	.	Tstart=1;Tend=36;ID=(TATTCT)n;shortTE=F
Chr1	RepeatMasker	Low_complexity	1460229	1460363	29.2	+	.	Tstart=1;Tend=132;ID=A-rich;shortTE=F
Chr1	RepeatMasker	Simple_repeat	1460401	1460433	3.8	+	.	Tstart=1;Tend=30;ID=(AAGA)n;shortTE=F
Chr1	RepeatMasker	Simple_repeat	1460710	1460786	24.6	+	.	Tstart=1;Tend=77;ID=(TTC)n;shortTE=F
Chr1	RepeatMasker	Simple_repeat	1461230	1461278	9.2	+	.	Tstart=1;Tend=51;ID=(TTTTC)n;shortTE=F
Chr1	RepeatMasker	Simple_repeat	1462099	1462140	13.8	+	.	Tstart=1;Tend=44;ID=(TTATATAT)n;shortTE=F
Chr1	RepeatMasker	Unknown	1462365	1463232	7.2	-	.	Tstart=133;Tend=1041;ID=Unknown-49_rCom;shortTE=F
Chr1	RepeatMasker	Unknown	1463218	1463335	11.1	-	.	Tstart=42;Tend=159;ID=Unknown-60_rCom;shortTE=F
Chr1	RepeatMasker	LTR/Copia	1463863	1464059	21.0	+	.	Tstart=728;Tend=927;ID=Copia-85_rCom;shortTE=F
Chr1	RepeatMasker	Unknown	1464059	1464287	24.4	-	.	Tstart=3098;Tend=3327;ID=Unknown-99_rCom;shortTE=F
Chr1	RepeatMasker	Simple_repeat	1464703	1464736	20.2	+	.	Tstart=1;Tend=34;ID=(T)n;shortTE=F
Chr1	RepeatMasker	Simple_repeat	1469047	1469083	5.7	+	.	Tstart=1;Tend=37;ID=(AAATA)n;shortTE=F
Chr1	RepeatMasker	Simple_repeat	1469835	1469853	5.5	+	.	Tstart=1;Tend=19;ID=(TTA)n;shortTE=F
Chr1	RepeatMasker	DNA/hAT-Ac	1470395	1470585	23.8	+	.	Tstart=695;Tend=894;ID=hAT-Ac-8_rCom;shortTE=F
Chr1	RepeatMasker	Simple_repeat	1470616	1470633	0.0	+	.	Tstart=1;Tend=18;ID=(T)n;shortTE=F
Chr1	RepeatMasker	DNA/Maverick	1471167	1471454	10.9	-	.	Tstart=325;Tend=624;ID=Maverick-3_rCom;shortTE=F
Chr1	RepeatMasker	Simple_repeat	1474472	1474535	5.7	+	.	Tstart=1;Tend=62;ID=(TTTTTAA)n;shortTE=F
Chr1	RepeatMasker	Simple_repeat	1474616	1474675	26.4	+	.	Tstart=1;Tend=63;ID=(TA)n;shortTE=F
Chr1	RepeatMasker	Simple_repeat	1475068	1475108	20.4	+	.	Tstart=1;Tend=40;ID=(ATTT)n;shortTE=F
Chr1	RepeatMasker	RC/Helitron	1481197	1481665	5.3	-	.	Tstart=722;Tend=1203;ID=Helitron-2_rCom;shortTE=F
Chr1	RepeatMasker	RC/Helitron	1481665	1482081	6.3	-	.	Tstart=674;Tend=1093;ID=Helitron-2_rCom;shortTE=F
Chr1	RepeatMasker	Simple_repeat	1482527	1482588	22.7	+	.	Tstart=1;Tend=60;ID=(TAAT)n;shortTE=F
Chr1	RepeatMasker	LINE/L1	1482996	1483312	23.4	+	.	Tstart=785;Tend=1109;ID=L1-15_rCom;shortTE=F
Chr1	RepeatMasker	Simple_repeat	1484230	1484259	3.4	+	.	Tstart=1;Tend=30;ID=(CACAAAA)n;shortTE=F
Chr1	RepeatMasker	Simple_repeat	1487968	1488044	20.1	+	.	Tstart=1;Tend=71;ID=(ATAA)n;shortTE=F
Chr1	RepeatMasker	Simple_repeat	1488518	1488543	0.0	+	.	Tstart=1;Tend=26;ID=(TCC)n;shortTE=F
Chr1	RepeatMasker	Simple_repeat	1488557	1488602	26.1	+	.	Tstart=1;Tend=46;ID=(TCC)n;shortTE=F
Chr1	RepeatMasker	Simple_repeat	1488663	1488735	21.6	+	.	Tstart=1;Tend=73;ID=(CCA)n;shortTE=F
Chr1	RepeatMasker	Simple_repeat	1488791	1488833	22.7	+	.	Tstart=1;Tend=42;ID=(TATCCA)n;shortTE=F
Chr1	RepeatMasker	Simple_repeat	1490834	1490850	0.0	+	.	Tstart=1;Tend=17;ID=(TTC)n;shortTE=F
Chr1	RepeatMasker	Low_complexity	1497972	1498016	17.4	+	.	Tstart=1;Tend=42;ID=A-rich;shortTE=F
Chr1	RepeatMasker	Simple_repeat	1498302	1498367	6.4	+	.	Tstart=1;Tend=70;ID=(AT)n;shortTE=F
Chr1	RepeatMasker	Unknown	1498368	1498969	8.2	-	.	Tstart=376;Tend=1415;ID=Unknown-76_rCom;shortTE=F
Chr1	RepeatMasker	Unknown	1499245	1499643	16.8	+	.	Tstart=656;Tend=1112;ID=Unknown-77_rCom;shortTE=F
Chr1	RepeatMasker	Simple_repeat	1500696	1500713	0.0	+	.	Tstart=1;Tend=18;ID=(TGT)n;shortTE=F
Chr1	RepeatMasker	Simple_repeat	1501995	1502031	9.7	+	.	Tstart=1;Tend=35;ID=(TTTTTC)n;shortTE=F
Chr1	RepeatMasker	LINE/L1	1502504	1502600	12.4	-	.	Tstart=1013;Tend=1102;ID=L1-15_rCom;shortTE=T
Chr1	RepeatMasker	Unknown	1503255	1503442	10.6	+	.	Tstart=878;Tend=1113;ID=Unknown-28_rCom;shortTE=F
Chr1	RepeatMasker	Unknown	1503318	1503468	11.9	-	.	Tstart=727;Tend=887;ID=Unknown-28_rCom;shortTE=F
Chr1	RepeatMasker	Simple_repeat	1503794	1503823	0.0	+	.	Tstart=1;Tend=30;ID=(ATA)n;shortTE=F
Chr1	RepeatMasker	Unknown	1504622	1504702	22.2	-	.	Tstart=1109;Tend=1189;ID=Unknown-78_rCom;shortTE=T
Chr1	RepeatMasker	Unknown	1504705	1505046	12.9	-	.	Tstart=653;Tend=979;ID=Unknown-33_rCom;shortTE=F
Chr1	RepeatMasker	Unknown	1505049	1505424	10.7	-	.	Tstart=760;Tend=1155;ID=Unknown-78_rCom;shortTE=F
Chr1	RepeatMasker	Simple_repeat	1505813	1505850	15.3	+	.	Tstart=1;Tend=38;ID=(TATAGTT)n;shortTE=F
Chr1	RepeatMasker	Simple_repeat	1506085	1506127	18.2	+	.	Tstart=1;Tend=40;ID=(TTAT)n;shortTE=F
Chr1	RepeatMasker	Unknown	1507713	1508012	20.4	+	.	Tstart=805;Tend=1115;ID=Unknown-78_rCom;shortTE=F
Chr1	RepeatMasker	Unknown	1508100	1508123	19.8	+	.	Tstart=787;Tend=818;ID=Unknown-78_rCom;shortTE=T
Chr1	RepeatMasker	Low_complexity	1508124	1508177	22.7	+	.	Tstart=1;Tend=56;ID=A-rich;shortTE=F
Chr1	RepeatMasker	Unknown	1508178	1508432	19.8	+	.	Tstart=819;Tend=1172;ID=Unknown-78_rCom;shortTE=F
Chr1	RepeatMasker	Simple_repeat	1508395	1508446	15.7	+	.	Tstart=1;Tend=54;ID=(TA)n;shortTE=F
Chr1	RepeatMasker	Simple_repeat	1508798	1508842	20.8	+	.	Tstart=1;Tend=47;ID=(TA)n;shortTE=F
Chr1	RepeatMasker	Simple_repeat	1509249	1509278	7.0	+	.	Tstart=1;Tend=30;ID=(A)n;shortTE=F
Chr1	RepeatMasker	Simple_repeat	1512904	1512940	15.3	+	.	Tstart=1;Tend=40;ID=(TAAGAAC)n;shortTE=F
Chr1	RepeatMasker	Simple_repeat	1513907	1513926	5.2	+	.	Tstart=1;Tend=20;ID=(T)n;shortTE=F
Chr1	RepeatMasker	Simple_repeat	1515724	1515754	10.4	+	.	Tstart=1;Tend=33;ID=(ATTTTT)n;shortTE=F
Chr1	RepeatMasker	Simple_repeat	1516853	1516876	13.7	+	.	Tstart=1;Tend=24;ID=(A)n;shortTE=F
Chr1	RepeatMasker	Simple_repeat	1517482	1517506	4.1	+	.	Tstart=1;Tend=25;ID=(T)n;shortTE=F
Chr1	RepeatMasker	Simple_repeat	1521090	1521138	20.3	+	.	Tstart=1;Tend=47;ID=(TTGCTTT)n;shortTE=F
Chr1	RepeatMasker	Simple_repeat	1526617	1526646	0.0	+	.	Tstart=1;Tend=30;ID=(AG)n;shortTE=F
Chr1	RepeatMasker	Simple_repeat	1527675	1527706	0.0	+	.	Tstart=1;Tend=32;ID=(TA)n;shortTE=F
Chr1	RepeatMasker	Low_complexity	1528596	1528652	20.5	+	.	Tstart=1;Tend=56;ID=A-rich;shortTE=F
Chr1	RepeatMasker	Low_complexity	1529086	1529152	17.9	+	.	Tstart=1;Tend=67;ID=GA-rich;shortTE=F
Chr1	RepeatMasker	Simple_repeat	1529153	1529164	29.7	+	.	Tstart=3;Tend=77;ID=(ATAAGA)n;shortTE=F
Chr1	RepeatMasker	Simple_repeat	1529270	1529286	0.0	+	.	Tstart=1;Tend=17;ID=(T)n;shortTE=F
Chr1	RepeatMasker	Simple_repeat	1531244	1531264	0.0	+	.	Tstart=1;Tend=21;ID=(T)n;shortTE=F
Chr1	RepeatMasker	Simple_repeat	1533379	1533396	0.0	+	.	Tstart=1;Tend=18;ID=(GA)n;shortTE=F
Chr1	RepeatMasker	Simple_repeat	1541086	1541123	0.0	+	.	Tstart=1;Tend=38;ID=(TA)n;shortTE=F
Chr1	RepeatMasker	Simple_repeat	1541888	1541909	4.7	+	.	Tstart=1;Tend=22;ID=(AAAT)n;shortTE=F
Chr1	RepeatMasker	Low_complexity	1542951	1542982	21.7	+	.	Tstart=1;Tend=32;ID=A-rich;shortTE=F
Chr1	RepeatMasker	Simple_repeat	1544042	1544086	11.0	+	.	Tstart=1;Tend=42;ID=(CTTT)n;shortTE=F
Chr1	RepeatMasker	Simple_repeat	1544959	1544981	4.9	+	.	Tstart=1;Tend=22;ID=(TTAT)n;shortTE=F
Chr1	RepeatMasker	LINE/Jockey	1545889	1546408	4.9	-	.	Tstart=28;Tend=567;ID=Jockey-1_rCom;shortTE=F
Chr1	RepeatMasker	Unknown	1545906	1546484	9.7	-	.	Tstart=82;Tend=725;ID=Unknown-73_rCom;shortTE=F
Chr1	RepeatMasker	LTR/Unknown	1546142	1547054	0.8	+	.	Tstart=125;Tend=1058;ID=LTR-Unknown-2_rCom;shortTE=F
Chr1	RepeatMasker	LINE/L1	1546485	1546699	19.4	-	.	Tstart=1956;Tend=2670;ID=L1-22_rCom;shortTE=F
Chr1	RepeatMasker	Unknown	1546646	1548907	3.5	+	.	Tstart=867;Tend=3352;ID=Unknown-82_rCom;shortTE=F
Chr1	RepeatMasker	LINE/Jockey	1548847	1551075	3.5	-	.	Tstart=28;Tend=2307;ID=Jockey-1_rCom;shortTE=F
Chr1	RepeatMasker	Unknown	1550573	1551151	9.9	-	.	Tstart=82;Tend=725;ID=Unknown-73_rCom;shortTE=F
Chr1	RepeatMasker	LTR/Unknown	1550809	1551721	0.8	+	.	Tstart=125;Tend=1058;ID=LTR-Unknown-2_rCom;shortTE=F
Chr1	RepeatMasker	LINE/L1	1551152	1551366	19.5	-	.	Tstart=1956;Tend=2670;ID=L1-22_rCom;shortTE=F
Chr1	RepeatMasker	Unknown	1551313	1553506	3.4	+	.	Tstart=867;Tend=3352;ID=Unknown-82_rCom;shortTE=F
Chr1	RepeatMasker	LTR/Gypsy	1553507	1553574	0.0	-	.	Tstart=600;Tend=671;ID=Gypsy-34_rCom;shortTE=T
Chr1	RepeatMasker	LINE/Jockey	1553514	1553585	6.9	-	.	Tstart=2235;Tend=2307;ID=Jockey-1_rCom;shortTE=T
Chr1	RepeatMasker	Simple_repeat	1554693	1554761	16.9	+	.	Tstart=1;Tend=65;ID=(CTT)n;shortTE=F
Chr1	RepeatMasker	Simple_repeat	1554982	1555005	13.9	+	.	Tstart=1;Tend=24;ID=(TCA)n;shortTE=F
Chr1	RepeatMasker	Simple_repeat	1555654	1555687	16.7	+	.	Tstart=1;Tend=36;ID=(TGT)n;shortTE=F
Chr1	RepeatMasker	Simple_repeat	1557783	1557829	28.4	+	.	Tstart=1;Tend=47;ID=(CTT)n;shortTE=F
Chr1	RepeatMasker	Simple_repeat	1558145	1558171	0.0	+	.	Tstart=1;Tend=27;ID=(TC)n;shortTE=F
Chr1	RepeatMasker	Simple_repeat	1559142	1559185	24.0	+	.	Tstart=1;Tend=46;ID=(TTTGCT)n;shortTE=F
Chr1	RepeatMasker	Simple_repeat	1559815	1559876	29.2	+	.	Tstart=1;Tend=62;ID=(TTT)n;shortTE=F
Chr1	RepeatMasker	Simple_repeat	1570980	1571028	26.7	+	.	Tstart=1;Tend=51;ID=(CATAATT)n;shortTE=F
Chr1	RepeatMasker	Low_complexity	1571548	1571578	15.2	+	.	Tstart=1;Tend=30;ID=A-rich;shortTE=F
Chr1	RepeatMasker	Low_complexity	1574005	1574042	17.7	+	.	Tstart=1;Tend=40;ID=GA-rich;shortTE=F
Chr1	RepeatMasker	Simple_repeat	1577288	1577304	0.0	+	.	Tstart=1;Tend=17;ID=(T)n;shortTE=F
Chr1	RepeatMasker	LTR/Gypsy	1577591	1577623	3.0	+	.	Tstart=1455;Tend=1487;ID=Gypsy-48_rCom;shortTE=T
Chr1	RepeatMasker	Simple_repeat	1578907	1578948	0.0	+	.	Tstart=1;Tend=42;ID=(AT)n;shortTE=F
Chr1	RepeatMasker	Simple_repeat	1579188	1579193	7.9	+	.	Tstart=1;Tend=43;ID=(AT)n;shortTE=F
Chr1	RepeatMasker	Simple_repeat	1579194	1579228	13.2	+	.	Tstart=1;Tend=35;ID=(ATATA)n;shortTE=F
Chr1	RepeatMasker	Low_complexity	1579936	1579967	14.6	+	.	Tstart=1;Tend=31;ID=A-rich;shortTE=F
Chr1	RepeatMasker	Simple_repeat	1581457	1581482	0.0	+	.	Tstart=1;Tend=26;ID=(AT)n;shortTE=F
Chr1	RepeatMasker	Simple_repeat	1581526	1581572	0.0	+	.	Tstart=1;Tend=47;ID=(CT)n;shortTE=F
Chr1	RepeatMasker	RC/Helitron	1581742	1581822	12.0	-	.	Tstart=1113;Tend=1203;ID=Helitron-2_rCom;shortTE=T
Chr1	RepeatMasker	Simple_repeat	1581826	1581874	6.7	+	.	Tstart=1;Tend=49;ID=(ATTCTAGAAC)n;shortTE=F
Chr1	RepeatMasker	RC/Helitron	1581875	1581922	12.0	-	.	Tstart=1063;Tend=1112;ID=Helitron-2_rCom;shortTE=T
Chr1	RepeatMasker	LTR/Gypsy	1581923	1584732	8.9	+	.	Tstart=169;Tend=4885;ID=Gypsy-8_rCom;shortTE=F;TEgroup=Chr1|LTR/Gypsy|Gypsy-8_rCom|1
Chr1	RepeatMasker	RC/Helitron	1584702	1584797	9.0	-	.	Tstart=1113;Tend=1221;ID=Helitron-2_rCom;shortTE=T
Chr1	RepeatMasker	Simple_repeat	1584798	1584864	5.7	+	.	Tstart=1;Tend=61;ID=(TCTAGAACA)n;shortTE=F
Chr1	RepeatMasker	RC/Helitron	1584865	1585220	6.2	-	.	Tstart=660;Tend=1112;ID=Helitron-2_rCom;shortTE=F
Chr1	RepeatMasker	Simple_repeat	1586071	1586094	9.1	+	.	Tstart=1;Tend=24;ID=(AAG)n;shortTE=F
Chr1	RepeatMasker	Simple_repeat	1586284	1586327	20.9	+	.	Tstart=1;Tend=46;ID=(TTA)n;shortTE=F
Chr1	RepeatMasker	Unknown	1586549	1586715	16.8	-	.	Tstart=685;Tend=859;ID=Unknown-110_rCom;shortTE=F
Chr1	RepeatMasker	LINE/L1	1586705	1586911	20.0	+	.	Tstart=9806;Tend=10011;ID=L1-17_rCom;shortTE=F
Chr1	RepeatMasker	Simple_repeat	1587317	1587354	25.0	+	.	Tstart=1;Tend=38;ID=(TTT)n;shortTE=F
Chr1	RepeatMasker	Simple_repeat	1587355	1587361	22.0	+	.	Tstart=2;Tend=45;ID=(ATTT)n;shortTE=F
Chr1	RepeatMasker	Simple_repeat	1589878	1589935	21.1	+	.	Tstart=1;Tend=59;ID=(TAGTTT)n;shortTE=F
Chr1	RepeatMasker	Simple_repeat	1596291	1596314	0.0	+	.	Tstart=1;Tend=24;ID=(CTT)n;shortTE=F
Chr1	RepeatMasker	Simple_repeat	1602023	1602052	3.5	+	.	Tstart=1;Tend=30;ID=(AG)n;shortTE=F
Chr1	RepeatMasker	Simple_repeat	1602145	1602173	0.0	+	.	Tstart=1;Tend=30;ID=(ATTTT)n;shortTE=F
Chr1	RepeatMasker	Simple_repeat	1602218	1602242	4.2	+	.	Tstart=1;Tend=25;ID=(A)n;shortTE=F
Chr1	RepeatMasker	Simple_repeat	1602419	1602565	27.8	+	.	Tstart=1;Tend=156;ID=(AT)n;shortTE=F
Chr1	RepeatMasker	Simple_repeat	1603948	1604000	19.3	+	.	Tstart=1;Tend=51;ID=(TTTA)n;shortTE=F
Chr1	RepeatMasker	RC/Helitron	1605617	1605786	11.3	+	.	Tstart=2230;Tend=2398;ID=Helitron-6_rCom;shortTE=F
Chr1	RepeatMasker	Simple_repeat	1606900	1606920	0.0	+	.	Tstart=1;Tend=21;ID=(TTTA)n;shortTE=F
Chr1	RepeatMasker	Simple_repeat	1607347	1607384	15.3	+	.	Tstart=1;Tend=40;ID=(AT)n;shortTE=F
Chr1	RepeatMasker	Simple_repeat	1609010	1609040	7.4	+	.	Tstart=1;Tend=30;ID=(TTCTT)n;shortTE=F
Chr1	RepeatMasker	Simple_repeat	1609576	1609618	25.6	+	.	Tstart=1;Tend=43;ID=(TTTATTT)n;shortTE=F
Chr1	RepeatMasker	Simple_repeat	1612640	1612658	5.6	+	.	Tstart=1;Tend=19;ID=(T)n;shortTE=F
Chr1	RepeatMasker	Simple_repeat	1613237	1613266	14.7	+	.	Tstart=1;Tend=30;ID=(A)n;shortTE=F
Chr1	RepeatMasker	Low_complexity	1613334	1613382	24.9	+	.	Tstart=1;Tend=49;ID=A-rich;shortTE=F
Chr1	RepeatMasker	Simple_repeat	1617475	1617511	9.2	+	.	Tstart=1;Tend=38;ID=(ATT)n;shortTE=F
Chr1	RepeatMasker	Simple_repeat	1618525	1618557	9.7	+	.	Tstart=1;Tend=33;ID=(T)n;shortTE=F
Chr1	RepeatMasker	Low_complexity	1618635	1618675	22.6	+	.	Tstart=1;Tend=41;ID=A-rich;shortTE=F
Chr1	RepeatMasker	Simple_repeat	1623098	1623120	0.0	+	.	Tstart=1;Tend=25;ID=(CATT)n;shortTE=F
Chr1	RepeatMasker	Simple_repeat	1623675	1623712	21.2	+	.	Tstart=1;Tend=39;ID=(TTACA)n;shortTE=F
Chr1	RepeatMasker	Simple_repeat	1628564	1628584	4.9	+	.	Tstart=1;Tend=21;ID=(AAGA)n;shortTE=F
Chr1	RepeatMasker	Simple_repeat	1628799	1628848	2.7	+	.	Tstart=1;Tend=53;ID=(AATG)n;shortTE=F
Chr1	RepeatMasker	Simple_repeat	1628915	1628938	8.8	+	.	Tstart=1;Tend=24;ID=(AT)n;shortTE=F
Chr1	RepeatMasker	Simple_repeat	1631408	1631431	9.1	+	.	Tstart=1;Tend=24;ID=(A)n;shortTE=F
Chr1	RepeatMasker	Low_complexity	1631432	1631442	19.6	+	.	Tstart=1;Tend=36;ID=A-rich;shortTE=F
Chr1	RepeatMasker	Simple_repeat	1631626	1631660	12.6	+	.	Tstart=1;Tend=35;ID=(ATTT)n;shortTE=F
Chr1	RepeatMasker	LINE/L1	1631666	1631871	20.7	+	.	Tstart=9776;Tend=9986;ID=L1-17_rCom;shortTE=F
Chr1	RepeatMasker	LINE/L1	1631849	1632134	23.0	-	.	Tstart=9772;Tend=10065;ID=L1-17_rCom;shortTE=F
Chr1	RepeatMasker	Simple_repeat	1632459	1632502	16.6	+	.	Tstart=1;Tend=44;ID=(AATTT)n;shortTE=F
Chr1	RepeatMasker	Simple_repeat	1632590	1632627	14.5	+	.	Tstart=1;Tend=40;ID=(TATTATT)n;shortTE=F
Chr1	RepeatMasker	Simple_repeat	1633021	1633073	17.7	+	.	Tstart=1;Tend=55;ID=(AAGATAA)n;shortTE=F
Chr1	RepeatMasker	Simple_repeat	1633491	1633509	22.1	+	.	Tstart=1;Tend=67;ID=(TTTCTT)n;shortTE=F
Chr1	RepeatMasker	Simple_repeat	1633510	1633606	39.5	+	.	Tstart=1;Tend=97;ID=(TTT)n;shortTE=F
Chr1	RepeatMasker	Simple_repeat	1633607	1633620	22.1	+	.	Tstart=68;Tend=125;ID=(TTTCTT)n;shortTE=F
Chr1	RepeatMasker	Low_complexity	1633889	1633935	14.0	+	.	Tstart=1;Tend=49;ID=GA-rich;shortTE=F
Chr1	RepeatMasker	Simple_repeat	1633966	1634000	16.0	+	.	Tstart=1;Tend=37;ID=(TTTC)n;shortTE=F
Chr1	RepeatMasker	Simple_repeat	1634434	1634457	14.4	+	.	Tstart=1;Tend=24;ID=(CAG)n;shortTE=F
Chr1	RepeatMasker	Simple_repeat	1636979	1636997	5.5	+	.	Tstart=1;Tend=19;ID=(TA)n;shortTE=F
Chr1	RepeatMasker	Low_complexity	1637886	1637920	10.3	+	.	Tstart=1;Tend=33;ID=A-rich;shortTE=F
Chr1	RepeatMasker	Simple_repeat	1638622	1638646	13.1	+	.	Tstart=1;Tend=25;ID=(A)n;shortTE=F
Chr1	RepeatMasker	Simple_repeat	1639200	1639239	5.5	+	.	Tstart=1;Tend=41;ID=(TCTTT)n;shortTE=F
Chr1	RepeatMasker	Simple_repeat	1641508	1641553	14.6	+	.	Tstart=1;Tend=43;ID=(TTTCTC)n;shortTE=F
Chr1	RepeatMasker	Simple_repeat	1641799	1641827	15.3	+	.	Tstart=1;Tend=29;ID=(T)n;shortTE=F
Chr1	RepeatMasker	Simple_repeat	1641967	1641991	9.3	+	.	Tstart=1;Tend=24;ID=(TATT)n;shortTE=F
Chr1	RepeatMasker	Unknown	1642753	1643381	5.2	+	.	Tstart=212;Tend=1406;ID=Unknown-76_rCom;shortTE=F
Chr1	RepeatMasker	Simple_repeat	1644121	1644133	22.8	+	.	Tstart=1;Tend=33;ID=(ATTTTAA)n;shortTE=F
Chr1	RepeatMasker	Simple_repeat	1644134	1644186	12.5	+	.	Tstart=1;Tend=50;ID=(AATT)n;shortTE=F
Chr1	RepeatMasker	Simple_repeat	1644187	1644201	22.8	+	.	Tstart=34;Tend=79;ID=(ATTTTAA)n;shortTE=F
Chr1	RepeatMasker	Simple_repeat	1646657	1646679	4.5	+	.	Tstart=1;Tend=24;ID=(CTGT)n;shortTE=F
Chr1	RepeatMasker	Simple_repeat	1650275	1650316	16.8	+	.	Tstart=1;Tend=42;ID=(ATAC)n;shortTE=F
Chr1	RepeatMasker	Low_complexity	1650503	1650539	18.6	+	.	Tstart=1;Tend=37;ID=A-rich;shortTE=F
Chr1	RepeatMasker	LTR/Copia	1651698	1652309	33.5	-	.	Tstart=4176;Tend=4808;ID=Copia-65_rCom;shortTE=F
Chr1	RepeatMasker	LTR/Gypsy	1652372	1659342	1.4	-	.	Tstart=3;Tend=6247;ID=Gypsy-11_rCom;shortTE=F
Chr1	RepeatMasker	LTR/Copia	1659343	1660111	31.4	-	.	Tstart=3320;Tend=4512;ID=Copia-65_rCom;shortTE=F
Chr1	RepeatMasker	Simple_repeat	1663166	1663216	21.2	+	.	Tstart=1;Tend=52;ID=(ATAAG)n;shortTE=F
Chr1	RepeatMasker	Low_complexity	1665622	1665667	22.7	+	.	Tstart=1;Tend=48;ID=A-rich;shortTE=F
Chr1	RepeatMasker	Simple_repeat	1665670	1665698	0.0	+	.	Tstart=1;Tend=29;ID=(AG)n;shortTE=F
Chr1	RepeatMasker	Simple_repeat	1668137	1668167	11.2	+	.	Tstart=1;Tend=30;ID=(CTTTT)n;shortTE=F
Chr1	RepeatMasker	Simple_repeat	1669545	1669569	4.2	+	.	Tstart=1;Tend=25;ID=(T)n;shortTE=F
Chr1	RepeatMasker	Simple_repeat	1675214	1675254	19.5	+	.	Tstart=1;Tend=43;ID=(TCTTAA)n;shortTE=F
Chr1	RepeatMasker	Low_complexity	1680367	1680422	22.4	+	.	Tstart=1;Tend=56;ID=GA-rich;shortTE=F
Chr1	RepeatMasker	Simple_repeat	1681912	1681978	27.2	+	.	Tstart=1;Tend=65;ID=(AATAA)n;shortTE=F
Chr1	RepeatMasker	Simple_repeat	1684057	1684088	7.5	+	.	Tstart=1;Tend=30;ID=(ATAAG)n;shortTE=F
Chr1	RepeatMasker	Low_complexity	1684379	1684423	12.8	+	.	Tstart=1;Tend=45;ID=A-rich;shortTE=F
Chr1	RepeatMasker	Unknown	1684792	1684882	13.2	+	.	Tstart=9900;Tend=9999;ID=Unknown-88_rCom;shortTE=T
Chr1	RepeatMasker	Low_complexity	1685231	1685262	22.1	+	.	Tstart=1;Tend=32;ID=A-rich;shortTE=F
Chr1	RepeatMasker	Low_complexity	1685986	1686023	21.3	+	.	Tstart=1;Tend=39;ID=A-rich;shortTE=F
Chr1	RepeatMasker	Simple_repeat	1686558	1686583	0.0	+	.	Tstart=1;Tend=26;ID=(GGACTT)n;shortTE=F
Chr1	RepeatMasker	Simple_repeat	1686747	1686772	8.9	+	.	Tstart=1;Tend=25;ID=(ATT)n;shortTE=F
Chr1	RepeatMasker	Simple_repeat	1687512	1687539	11.7	+	.	Tstart=1;Tend=29;ID=(CTTTT)n;shortTE=F
Chr1	RepeatMasker	Simple_repeat	1688137	1688158	10.0	+	.	Tstart=1;Tend=22;ID=(AGA)n;shortTE=F
Chr1	RepeatMasker	Unknown	1688542	1689085	8.0	+	.	Tstart=553;Tend=1409;ID=Unknown-76_rCom;shortTE=F
Chr1	RepeatMasker	Simple_repeat	1690641	1690674	17.6	+	.	Tstart=1;Tend=33;ID=(TTTCTT)n;shortTE=F
Chr1	RepeatMasker	Simple_repeat	1691517	1691540	8.8	+	.	Tstart=1;Tend=24;ID=(A)n;shortTE=F
Chr1	RepeatMasker	Simple_repeat	1692596	1692615	0.0	+	.	Tstart=1;Tend=21;ID=(CTT)n;shortTE=F
Chr1	RepeatMasker	SINE	1692830	1692908	14.7	+	.	Tstart=2952;Tend=3026;ID=SINE_rCom;shortTE=T
Chr1	RepeatMasker	LTR/Gypsy	1692917	1692980	12.5	-	.	Tstart=3023;Tend=3094;ID=Gypsy-46_rCom;shortTE=T
Chr1	RepeatMasker	Low_complexity	1693174	1693227	27.5	+	.	Tstart=1;Tend=54;ID=A-rich;shortTE=F
Chr1	RepeatMasker	Simple_repeat	1694549	1694593	28.2	+	.	Tstart=1;Tend=44;ID=(AATT)n;shortTE=F
Chr1	RepeatMasker	Simple_repeat	1699356	1699377	4.8	+	.	Tstart=1;Tend=23;ID=(AAG)n;shortTE=F
Chr1	RepeatMasker	Simple_repeat	1699403	1699425	5.0	+	.	Tstart=1;Tend=22;ID=(AAT)n;shortTE=F
Chr1	RepeatMasker	Simple_repeat	1700442	1700488	2.2	+	.	Tstart=1;Tend=47;ID=(AG)n;shortTE=F
Chr1	RepeatMasker	Simple_repeat	1703029	1703065	14.1	+	.	Tstart=1;Tend=34;ID=(ATTTAC)n;shortTE=F
Chr1	RepeatMasker	Low_complexity	1703702	1703787	28.1	+	.	Tstart=1;Tend=83;ID=A-rich;shortTE=F
Chr1	RepeatMasker	Simple_repeat	1706318	1706370	15.3	+	.	Tstart=1;Tend=49;ID=(AATTTAT)n;shortTE=F
Chr1	RepeatMasker	Simple_repeat	1706417	1706452	20.0	+	.	Tstart=1;Tend=35;ID=(TTTA)n;shortTE=F
Chr1	RepeatMasker	Unknown	1712092	1712798	5.6	-	.	Tstart=912;Tend=1665;ID=Unknown-76_rCom;shortTE=F
Chr1	RepeatMasker	LINE/Jockey	1712792	1713267	7.0	-	.	Tstart=53;Tend=549;ID=Jockey-1_rCom;shortTE=F
Chr1	RepeatMasker	Unknown	1712793	1713361	9.8	-	.	Tstart=70;Tend=725;ID=Unknown-73_rCom;shortTE=F
Chr1	RepeatMasker	LTR/Unknown	1713004	1714100	2.8	+	.	Tstart=103;Tend=1058;ID=LTR-Unknown-2_rCom;shortTE=F
Chr1	RepeatMasker	LINE/L1	1713362	1713564	21.2	-	.	Tstart=1956;Tend=2670;ID=L1-22_rCom;shortTE=F
Chr1	RepeatMasker	Unknown	1713703	1714366	2.9	+	.	Tstart=867;Tend=1578;ID=Unknown-82_rCom;shortTE=F
Chr1	RepeatMasker	LTR/Gypsy	1714367	1715300	12.9	-	.	Tstart=1249;Tend=2263;ID=Gypsy-34_rCom;shortTE=F
Chr1	RepeatMasker	Unknown	1715267	1715474	12.5	+	.	Tstart=2739;Tend=2950;ID=Unknown-82_rCom;shortTE=F
Chr1	RepeatMasker	LTR/Gypsy	1715472	1715767	8.5	-	.	Tstart=600;Tend=901;ID=Gypsy-34_rCom;shortTE=F
Chr1	RepeatMasker	LINE/L1	1716863	1717075	25.5	+	.	Tstart=903;Tend=1108;ID=L1-15_rCom;shortTE=F
Chr1	RepeatMasker	Simple_repeat	1717600	1717630	18.2	+	.	Tstart=1;Tend=31;ID=(TCTTT)n;shortTE=F
Chr1	RepeatMasker	Simple_repeat	1717769	1717792	8.9	+	.	Tstart=1;Tend=24;ID=(AT)n;shortTE=F
Chr1	RepeatMasker	Simple_repeat	1718137	1718159	4.5	+	.	Tstart=1;Tend=23;ID=(GAC)n;shortTE=F
Chr1	RepeatMasker	Simple_repeat	1720691	1720722	18.7	+	.	Tstart=1;Tend=32;ID=(T)n;shortTE=F
Chr1	RepeatMasker	Simple_repeat	1723505	1723533	16.1	+	.	Tstart=1;Tend=29;ID=(T)n;shortTE=F
Chr1	RepeatMasker	Simple_repeat	1723574	1723607	9.7	+	.	Tstart=1;Tend=34;ID=(AAAGA)n;shortTE=F
Chr1	RepeatMasker	Simple_repeat	1723919	1723940	4.7	+	.	Tstart=1;Tend=22;ID=(T)n;shortTE=F
Chr1	RepeatMasker	Simple_repeat	1726489	1726522	9.5	+	.	Tstart=1;Tend=35;ID=(TC)n;shortTE=F
Chr1	RepeatMasker	Simple_repeat	1728159	1728192	6.6	+	.	Tstart=1;Tend=33;ID=(CT)n;shortTE=F
Chr1	RepeatMasker	Simple_repeat	1729639	1729671	3.1	+	.	Tstart=1;Tend=33;ID=(ATTAAA)n;shortTE=F
Chr1	RepeatMasker	Simple_repeat	1735028	1735111	30.1	+	.	Tstart=1;Tend=80;ID=(TTTCTAT)n;shortTE=F
Chr1	RepeatMasker	Simple_repeat	1737030	1737068	22.0	+	.	Tstart=1;Tend=38;ID=(CAC)n;shortTE=F
Chr1	RepeatMasker	Simple_repeat	1743535	1743573	8.2	+	.	Tstart=1;Tend=41;ID=(CTTTCA)n;shortTE=F
Chr1	RepeatMasker	Simple_repeat	1744960	1744984	13.1	+	.	Tstart=1;Tend=25;ID=(TA)n;shortTE=F
Chr1	RepeatMasker	Simple_repeat	1745196	1745258	22.8	+	.	Tstart=1;Tend=65;ID=(TAA)n;shortTE=F
Chr1	RepeatMasker	DNA/hAT-Ac	1745346	1746232	4.2	+	.	Tstart=684;Tend=1584;ID=hAT-Ac-1_rCom;shortTE=F
Chr1	RepeatMasker	LTR/Gypsy	1747349	1749007	27.1	+	.	Tstart=26;Tend=842;ID=Gypsy-19_rCom;shortTE=F;TEgroup=Chr1|LTR/Gypsy|Gypsy-19_rCom|1
Chr1	RepeatMasker	LTR/Gypsy	1749190	1749285	15.5	+	.	Tstart=104;Tend=186;ID=Gypsy-41_rCom;shortTE=T
Chr1	RepeatMasker	Unknown	1749521	1749812	20.7	-	.	Tstart=732;Tend=1025;ID=Unknown-3_rCom;shortTE=F
Chr1	RepeatMasker	LTR/Gypsy	1749813	1749866	20.8	+	.	Tstart=5930;Tend=6278;ID=Gypsy-7_rCom;shortTE=T
Chr1	RepeatMasker	LTR/Gypsy	1750146	1750313	19.2	+	.	Tstart=4841;Tend=5008;ID=Gypsy-2_rCom;shortTE=F
Chr1	RepeatMasker	Unknown	1750172	1750362	22.4	-	.	Tstart=110;Tend=300;ID=Unknown-3_rCom;shortTE=F
Chr1	RepeatMasker	DNA/hAT-Ac	1750629	1750758	7.7	+	.	Tstart=718;Tend=848;ID=hAT-Ac-1_rCom;shortTE=F
Chr1	RepeatMasker	DNA/hAT-Ac	1750737	1751581	4.1	+	.	Tstart=726;Tend=1584;ID=hAT-Ac-1_rCom;shortTE=F
Chr1	RepeatMasker	Simple_repeat	1751856	1751895	16.5	+	.	Tstart=1;Tend=37;ID=(AATTT)n;shortTE=F
Chr1	RepeatMasker	Unknown	1752043	1752675	6.5	-	.	Tstart=838;Tend=1518;ID=Unknown-117_rCom;shortTE=F
Chr1	RepeatMasker	Unknown	1752673	1752990	18.7	+	.	Tstart=704;Tend=1024;ID=Unknown-27_rCom;shortTE=F
Chr1	RepeatMasker	Unknown	1752916	1753133	14.7	-	.	Tstart=703;Tend=933;ID=Unknown-117_rCom;shortTE=F
Chr1	RepeatMasker	Unknown	1757561	1757825	22.7	+	.	Tstart=1457;Tend=1794;ID=Unknown-174_rCom;shortTE=F
Chr1	RepeatMasker	Simple_repeat	1758429	1758479	14.8	+	.	Tstart=1;Tend=50;ID=(AT)n;shortTE=F
Chr1	RepeatMasker	Simple_repeat	1758880	1758909	18.9	+	.	Tstart=1;Tend=30;ID=(T)n;shortTE=F
Chr1	RepeatMasker	Unknown	1759296	1759624	22.9	+	.	Tstart=480;Tend=838;ID=Unknown-36_rCom;shortTE=F
Chr1	RepeatMasker	Unknown	1759322	1759769	21.4	-	.	Tstart=619;Tend=1147;ID=Unknown-21_rCom;shortTE=F
Chr1	RepeatMasker	Simple_repeat	1761196	1761326	19.6	+	.	Tstart=1;Tend=136;ID=(TAT)n;shortTE=F
Chr1	RepeatMasker	Simple_repeat	1761838	1761863	0.0	+	.	Tstart=1;Tend=26;ID=(TA)n;shortTE=F
Chr1	RepeatMasker	RC/Helitron	1761864	1762067	18.1	+	.	Tstart=1770;Tend=1975;ID=Helitron-6_rCom;shortTE=F
Chr1	RepeatMasker	Unknown	1762077	1762133	3.5	-	.	Tstart=1382;Tend=1438;ID=Unknown-113_rCom;shortTE=T
Chr1	RepeatMasker	LTR/Copia	1762182	1762271	8.9	+	.	Tstart=5214;Tend=5310;ID=Copia-29_rCom;shortTE=T
Chr1	RepeatMasker	LTR/Copia	1762869	1766814	6.0	+	.	Tstart=729;Tend=4682;ID=Copia-29_rCom;shortTE=F
Chr1	RepeatMasker	LINE/L1	1766815	1768304	20.4	-	.	Tstart=1134;Tend=2670;ID=L1-22_rCom;shortTE=F
Chr1	RepeatMasker	LTR/Gypsy	1767493	1769138	6.0	-	.	Tstart=1227;Tend=2948;ID=Gypsy-34_rCom;shortTE=F
Chr1	RepeatMasker	LTR/Copia	1769137	1769576	4.8	+	.	Tstart=4679;Tend=5127;ID=Copia-29_rCom;shortTE=F
Chr1	RepeatMasker	Low_complexity	1770408	1770464	25.2	+	.	Tstart=1;Tend=54;ID=A-rich;shortTE=F
Chr1	RepeatMasker	Simple_repeat	1772080	1772117	18.8	+	.	Tstart=1;Tend=38;ID=(TCTTTAT)n;shortTE=F
Chr1	RepeatMasker	Simple_repeat	1772118	1772158	0.0	+	.	Tstart=1;Tend=41;ID=(TC)n;shortTE=F
Chr1	RepeatMasker	Unknown	1772360	1772536	14.8	-	.	Tstart=817;Tend=1003;ID=Unknown-78_rCom;shortTE=F
Chr1	RepeatMasker	Simple_repeat	1772732	1772753	0.0	+	.	Tstart=1;Tend=22;ID=(TCTT)n;shortTE=F
Chr1	RepeatMasker	Simple_repeat	1776174	1776197	13.7	+	.	Tstart=1;Tend=24;ID=(AAT)n;shortTE=F
Chr1	RepeatMasker	Simple_repeat	1776769	1776802	16.4	+	.	Tstart=1;Tend=34;ID=(CTTTT)n;shortTE=F
Chr1	RepeatMasker	Simple_repeat	1779827	1779847	0.0	+	.	Tstart=1;Tend=21;ID=(A)n;shortTE=F
Chr1	RepeatMasker	Simple_repeat	1785352	1785376	4.1	+	.	Tstart=1;Tend=27;ID=(AAAAT)n;shortTE=F
Chr1	RepeatMasker	Simple_repeat	1785939	1785986	22.4	+	.	Tstart=1;Tend=48;ID=(T)n;shortTE=F
Chr1	RepeatMasker	Simple_repeat	1789281	1789319	15.8	+	.	Tstart=1;Tend=38;ID=(AACATAT)n;shortTE=F
Chr1	RepeatMasker	Low_complexity	1790462	1790503	16.8	+	.	Tstart=1;Tend=41;ID=A-rich;shortTE=F
Chr1	RepeatMasker	Low_complexity	1790925	1790986	23.2	+	.	Tstart=1;Tend=63;ID=A-rich;shortTE=F
Chr1	RepeatMasker	Simple_repeat	1795567	1795595	7.4	+	.	Tstart=1;Tend=29;ID=(AG)n;shortTE=F
Chr1	RepeatMasker	Simple_repeat	1795684	1795729	12.4	+	.	Tstart=1;Tend=48;ID=(TTAT)n;shortTE=F
Chr1	RepeatMasker	Simple_repeat	1798139	1798170	17.5	+	.	Tstart=1;Tend=32;ID=(T)n;shortTE=F
Chr1	RepeatMasker	Low_complexity	1798537	1798607	18.3	+	.	Tstart=1;Tend=70;ID=A-rich;shortTE=F
Chr1	RepeatMasker	Low_complexity	1801704	1801744	23.4	+	.	Tstart=1;Tend=41;ID=A-rich;shortTE=F
Chr1	RepeatMasker	Low_complexity	1803034	1803071	18.9	+	.	Tstart=1;Tend=37;ID=A-rich;shortTE=F
Chr1	RepeatMasker	Unknown	1808429	1809315	7.7	-	.	Tstart=827;Tend=1767;ID=Unknown-76_rCom;shortTE=F
Chr1	RepeatMasker	Simple_repeat	1809544	1809612	17.5	+	.	Tstart=1;Tend=64;ID=(TTA)n;shortTE=F
Chr1	RepeatMasker	Simple_repeat	1810739	1810764	4.0	+	.	Tstart=1;Tend=26;ID=(AAC)n;shortTE=F
Chr1	RepeatMasker	Simple_repeat	1810881	1810925	26.4	+	.	Tstart=1;Tend=45;ID=(ATC)n;shortTE=F
Chr1	RepeatMasker	Simple_repeat	1810928	1810963	5.9	+	.	Tstart=1;Tend=36;ID=(CAG)n;shortTE=F
Chr1	RepeatMasker	Unknown	1816602	1816870	17.5	-	.	Tstart=611;Tend=893;ID=Unknown-146_rCom;shortTE=F
Chr1	RepeatMasker	Simple_repeat	1816965	1816995	3.3	+	.	Tstart=1;Tend=34;ID=(TTCTCT)n;shortTE=F
Chr1	RepeatMasker	LTR/Unknown	1818144	1818562	25.6	-	.	Tstart=192;Tend=643;ID=LTR-Unknown-12_rCom;shortTE=F
Chr1	RepeatMasker	LTR/Copia	1818238	1819688	29.9	-	.	Tstart=3058;Tend=4512;ID=Copia-26_rCom;shortTE=F
Chr1	RepeatMasker	LTR/Copia	1819851	1822073	31.3	-	.	Tstart=597;Tend=2853;ID=Copia-26_rCom;shortTE=F
Chr1	RepeatMasker	LTR/Unknown	1821866	1822104	22.4	-	.	Tstart=948;Tend=1201;ID=LTR-Unknown-6_rCom;shortTE=F
Chr1	RepeatMasker	LTR/Gypsy	1822291	1822432	27.1	+	.	Tstart=183;Tend=346;ID=Gypsy-48_rCom;shortTE=F
Chr1	RepeatMasker	Low_complexity	1823115	1823170	25.8	+	.	Tstart=1;Tend=53;ID=GA-rich;shortTE=F
Chr1	RepeatMasker	Simple_repeat	1824034	1824099	21.7	+	.	Tstart=1;Tend=64;ID=(ATTTAA)n;shortTE=F
Chr1	RepeatMasker	Simple_repeat	1824076	1824131	29.0	+	.	Tstart=1;Tend=56;ID=(TTCTATT)n;shortTE=F
Chr1	RepeatMasker	Simple_repeat	1824674	1824714	11.8	+	.	Tstart=1;Tend=40;ID=(CATA)n;shortTE=F
Chr1	RepeatMasker	Simple_repeat	1828172	1828199	0.0	+	.	Tstart=1;Tend=28;ID=(AT)n;shortTE=F
Chr1	RepeatMasker	Simple_repeat	1828775	1828800	8.2	+	.	Tstart=1;Tend=27;ID=(TTAT)n;shortTE=F
Chr1	RepeatMasker	Simple_repeat	1830727	1830751	0.0	+	.	Tstart=1;Tend=25;ID=(TA)n;shortTE=F
Chr1	RepeatMasker	Unknown	1832005	1832394	19.0	+	.	Tstart=713;Tend=1109;ID=Unknown-17_rCom;shortTE=F
Chr1	RepeatMasker	LTR/Gypsy	1832009	1832574	27.9	-	.	Tstart=63;Tend=618;ID=Gypsy-27_rCom;shortTE=F
Chr1	RepeatMasker	Unknown	1832407	1832874	8.2	+	.	Tstart=1235;Tend=1753;ID=Unknown-17_rCom;shortTE=F
Chr1	RepeatMasker	Unknown	1832736	1832910	22.3	-	.	Tstart=1392;Tend=1568;ID=Unknown-130_rCom;shortTE=F
Chr1	RepeatMasker	Low_complexity	1833070	1833142	22.3	+	.	Tstart=1;Tend=72;ID=A-rich;shortTE=F
Chr1	RepeatMasker	Simple_repeat	1834054	1834070	0.0	+	.	Tstart=1;Tend=17;ID=(ATA)n;shortTE=F
Chr1	RepeatMasker	Simple_repeat	1834368	1834414	16.1	+	.	Tstart=1;Tend=46;ID=(AGTGA)n;shortTE=F
Chr1	RepeatMasker	Simple_repeat	1838678	1838716	5.4	+	.	Tstart=1;Tend=40;ID=(TTTTCT)n;shortTE=F
Chr1	RepeatMasker	Simple_repeat	1839439	1839491	20.0	+	.	Tstart=1;Tend=55;ID=(TTATTTAT)n;shortTE=F
Chr1	RepeatMasker	Simple_repeat	1840532	1840550	5.6	+	.	Tstart=1;Tend=19;ID=(AT)n;shortTE=F
Chr1	RepeatMasker	Simple_repeat	1841446	1841480	2.9	+	.	Tstart=1;Tend=35;ID=(AT)n;shortTE=F
Chr1	RepeatMasker	Simple_repeat	1843524	1843571	16.4	+	.	Tstart=1;Tend=52;ID=(TATTTAA)n;shortTE=F
Chr1	RepeatMasker	Simple_repeat	1843655	1843687	17.2	+	.	Tstart=1;Tend=34;ID=(TTAGGA)n;shortTE=F
Chr1	RepeatMasker	Simple_repeat	1843853	1843884	18.1	+	.	Tstart=1;Tend=32;ID=(TTCT)n;shortTE=F
Chr1	RepeatMasker	Simple_repeat	1844112	1844167	24.1	+	.	Tstart=1;Tend=52;ID=(CTT)n;shortTE=F
Chr1	RepeatMasker	Simple_repeat	1844203	1844222	0.0	+	.	Tstart=1;Tend=20;ID=(AT)n;shortTE=F
Chr1	RepeatMasker	Simple_repeat	1844418	1844474	12.9	+	.	Tstart=1;Tend=56;ID=(TTCTTT)n;shortTE=F
Chr1	RepeatMasker	Simple_repeat	1847809	1847844	16.3	+	.	Tstart=1;Tend=36;ID=(AATATAT)n;shortTE=F
Chr1	RepeatMasker	Unknown	1848220	1848313	20.2	+	.	Tstart=638;Tend=738;ID=Unknown-200_rCom;shortTE=T
Chr1	RepeatMasker	Simple_repeat	1849516	1849540	8.5	+	.	Tstart=1;Tend=26;ID=(TTAA)n;shortTE=F
Chr1	RepeatMasker	Low_complexity	1849750	1849811	23.1	+	.	Tstart=1;Tend=60;ID=A-rich;shortTE=F
Chr1	RepeatMasker	Simple_repeat	1849949	1849990	19.0	+	.	Tstart=1;Tend=42;ID=(T)n;shortTE=F
Chr1	RepeatMasker	Simple_repeat	1850039	1850070	10.0	+	.	Tstart=1;Tend=34;ID=(TCTGTC)n;shortTE=F
Chr1	RepeatMasker	Simple_repeat	1850590	1850621	6.7	+	.	Tstart=1;Tend=32;ID=(AAAGAA)n;shortTE=F
Chr1	RepeatMasker	Simple_repeat	1852836	1852879	25.1	+	.	Tstart=1;Tend=43;ID=(TCAATTA)n;shortTE=F
Chr1	RepeatMasker	Simple_repeat	1853337	1853432	24.4	+	.	Tstart=1;Tend=94;ID=(ATTATT)n;shortTE=F
Chr1	RepeatMasker	Simple_repeat	1853457	1853506	13.7	+	.	Tstart=1;Tend=53;ID=(TCATTC)n;shortTE=F
Chr1	RepeatMasker	Low_complexity	1853643	1853670	16.8	+	.	Tstart=1;Tend=28;ID=A-rich;shortTE=F
Chr1	RepeatMasker	Simple_repeat	1853762	1853785	4.3	+	.	Tstart=1;Tend=24;ID=(GTAT)n;shortTE=F
Chr1	RepeatMasker	Low_complexity	1855714	1855751	21.2	+	.	Tstart=1;Tend=38;ID=A-rich;shortTE=F
Chr1	RepeatMasker	Simple_repeat	1856192	1856270	24.1	+	.	Tstart=1;Tend=75;ID=(AATTTGT)n;shortTE=F
Chr1	RepeatMasker	Simple_repeat	1856505	1856527	4.5	+	.	Tstart=1;Tend=23;ID=(AT)n;shortTE=F
Chr1	RepeatMasker	Low_complexity	1856885	1856960	30.0	+	.	Tstart=1;Tend=75;ID=A-rich;shortTE=F
Chr1	RepeatMasker	Simple_repeat	1857208	1857224	0.0	+	.	Tstart=1;Tend=17;ID=(TA)n;shortTE=F
Chr1	RepeatMasker	Simple_repeat	1858182	1858203	4.8	+	.	Tstart=1;Tend=23;ID=(TAT)n;shortTE=F
Chr1	RepeatMasker	Simple_repeat	1859044	1859080	15.8	+	.	Tstart=1;Tend=36;ID=(ATT)n;shortTE=F
Chr1	RepeatMasker	Unknown	1859082	1859144	23.8	+	.	Tstart=4496;Tend=4558;ID=Unknown-99_rCom;shortTE=T
Chr1	RepeatMasker	SINE	1859141	1859298	21.6	-	.	Tstart=6916;Tend=7108;ID=SINE_rCom;shortTE=F
Chr1	RepeatMasker	Simple_repeat	1859299	1859337	0.0	+	.	Tstart=1;Tend=38;ID=(CT)n;shortTE=F
Chr1	RepeatMasker	SINE	1859338	1859364	21.6	-	.	Tstart=6889;Tend=6915;ID=SINE_rCom;shortTE=T
Chr1	RepeatMasker	LINE/L1	1859660	1859970	22.5	+	.	Tstart=671;Tend=1075;ID=L1-11_rCom;shortTE=F
Chr1	RepeatMasker	Low_complexity	1860320	1860355	16.3	+	.	Tstart=1;Tend=36;ID=A-rich;shortTE=F
Chr1	RepeatMasker	Unknown	1860716	1861194	11.1	+	.	Tstart=859;Tend=1386;ID=Unknown-76_rCom;shortTE=F
Chr1	RepeatMasker	Simple_repeat	1861216	1861291	21.8	+	.	Tstart=1;Tend=79;ID=(AT)n;shortTE=F
Chr1	RepeatMasker	Low_complexity	1861433	1861492	20.4	+	.	Tstart=1;Tend=62;ID=GA-rich;shortTE=F
Chr1	RepeatMasker	Simple_repeat	1861794	1861829	19.2	+	.	Tstart=1;Tend=36;ID=(T)n;shortTE=F
Chr1	RepeatMasker	Simple_repeat	1863662	1863700	2.6	+	.	Tstart=1;Tend=39;ID=(CAGCCA)n;shortTE=F
Chr1	RepeatMasker	Simple_repeat	1866536	1866563	16.2	+	.	Tstart=1;Tend=28;ID=(T)n;shortTE=F
Chr1	RepeatMasker	Simple_repeat	1868051	1868184	31.1	+	.	Tstart=1;Tend=157;ID=(ATTTT)n;shortTE=F
Chr1	RepeatMasker	Simple_repeat	1868185	1868213	15.5	+	.	Tstart=1;Tend=29;ID=(T)n;shortTE=F
Chr1	RepeatMasker	Simple_repeat	1868214	1868222	31.1	+	.	Tstart=158;Tend=169;ID=(ATTTT)n;shortTE=F
Chr1	RepeatMasker	Low_complexity	1868219	1868308	32.2	+	.	Tstart=1;Tend=86;ID=A-rich;shortTE=F
Chr1	RepeatMasker	Simple_repeat	1868827	1868843	0.0	+	.	Tstart=1;Tend=17;ID=(AG)n;shortTE=F
Chr1	RepeatMasker	LTR/Copia	1871085	1874760	1.6	-	.	Tstart=2;Tend=3765;ID=Copia-16_rCom;shortTE=F
Chr1	RepeatMasker	LTR/Copia	1874773	1875398	34.7	-	.	Tstart=731;Tend=1353;ID=Copia-10_rCom;shortTE=F
Chr1	RepeatMasker	Simple_repeat	1875399	1875431	13.4	+	.	Tstart=1;Tend=34;ID=(TTTCTT)n;shortTE=F
Chr1	RepeatMasker	LTR/Copia	1875545	1875873	3.3	-	.	Tstart=3346;Tend=3765;ID=Copia-16_rCom;shortTE=F
Chr1	RepeatMasker	Simple_repeat	1878883	1878903	0.0	+	.	Tstart=1;Tend=21;ID=(T)n;shortTE=F
Chr1	RepeatMasker	Low_complexity	1882363	1882417	28.5	+	.	Tstart=1;Tend=57;ID=A-rich;shortTE=F
Chr1	RepeatMasker	Simple_repeat	1882547	1882566	5.2	+	.	Tstart=1;Tend=20;ID=(A)n;shortTE=F
Chr1	RepeatMasker	Simple_repeat	1882978	1883005	11.6	+	.	Tstart=1;Tend=28;ID=(T)n;shortTE=F
Chr1	RepeatMasker	Low_complexity	1883831	1883900	19.8	+	.	Tstart=1;Tend=70;ID=A-rich;shortTE=F
Chr1	RepeatMasker	Simple_repeat	1883939	1883963	9.3	+	.	Tstart=1;Tend=24;ID=(TTA)n;shortTE=F
Chr1	RepeatMasker	Simple_repeat	1885072	1885104	10.3	+	.	Tstart=1;Tend=32;ID=(TAAAAA)n;shortTE=F
Chr1	RepeatMasker	Low_complexity	1886156	1886187	17.6	+	.	Tstart=1;Tend=32;ID=A-rich;shortTE=F
Chr1	RepeatMasker	Low_complexity	1886982	1887040	27.1	+	.	Tstart=1;Tend=60;ID=A-rich;shortTE=F
Chr1	RepeatMasker	Simple_repeat	1890554	1890590	14.9	+	.	Tstart=1;Tend=37;ID=(A)n;shortTE=F
Chr1	RepeatMasker	Simple_repeat	1890678	1890709	21.6	+	.	Tstart=1;Tend=32;ID=(TTTTCC)n;shortTE=F
Chr1	RepeatMasker	Simple_repeat	1890814	1890855	8.9	+	.	Tstart=1;Tend=39;ID=(TGTTC)n;shortTE=F
Chr1	RepeatMasker	Simple_repeat	1891586	1891609	14.4	+	.	Tstart=1;Tend=24;ID=(T)n;shortTE=F
Chr1	RepeatMasker	Simple_repeat	1896137	1896168	22.1	+	.	Tstart=1;Tend=32;ID=(T)n;shortTE=F
Chr1	RepeatMasker	Simple_repeat	1896870	1896896	16.5	+	.	Tstart=1;Tend=27;ID=(TAA)n;shortTE=F
Chr1	RepeatMasker	Low_complexity	1897129	1897171	18.1	+	.	Tstart=1;Tend=40;ID=A-rich;shortTE=F
Chr1	RepeatMasker	Low_complexity	1897349	1897415	23.1	+	.	Tstart=1;Tend=65;ID=GA-rich;shortTE=F
Chr1	RepeatMasker	Simple_repeat	1897806	1897844	14.9	+	.	Tstart=1;Tend=39;ID=(TGATTTG)n;shortTE=F
Chr1	RepeatMasker	Simple_repeat	1899194	1899229	0.0	+	.	Tstart=1;Tend=36;ID=(T)n;shortTE=F
Chr1	RepeatMasker	Low_complexity	1899916	1899948	11.1	+	.	Tstart=1;Tend=31;ID=A-rich;shortTE=F
Chr1	RepeatMasker	Simple_repeat	1899992	1900050	22.4	+	.	Tstart=1;Tend=62;ID=(ATTTCTA)n;shortTE=F
Chr1	RepeatMasker	Simple_repeat	1904835	1904868	16.4	+	.	Tstart=1;Tend=36;ID=(CTTCATT)n;shortTE=F
Chr1	RepeatMasker	Low_complexity	1905475	1905518	16.7	+	.	Tstart=1;Tend=42;ID=A-rich;shortTE=F
Chr1	RepeatMasker	Simple_repeat	1910412	1910447	8.9	+	.	Tstart=1;Tend=36;ID=(GAA)n;shortTE=F
Chr1	RepeatMasker	Simple_repeat	1910628	1910655	8.3	+	.	Tstart=1;Tend=27;ID=(TTCT)n;shortTE=F
Chr1	RepeatMasker	Simple_repeat	1911898	1911947	23.6	+	.	Tstart=1;Tend=50;ID=(T)n;shortTE=F
Chr1	RepeatMasker	Unknown	1913228	1913840	1.6	+	.	Tstart=8957;Tend=9569;ID=Unknown-99_rCom;shortTE=F
Chr1	RepeatMasker	Unknown	1913844	1914509	0.5	+	.	Tstart=347;Tend=1014;ID=Unknown-88_rCom;shortTE=F
Chr1	RepeatMasker	Simple_repeat	1920516	1920569	12.5	+	.	Tstart=1;Tend=57;ID=(ATA)n;shortTE=F
Chr1	RepeatMasker	Simple_repeat	1921463	1921518	10.5	+	.	Tstart=1;Tend=56;ID=(GT)n;shortTE=F
Chr1	RepeatMasker	Low_complexity	1922332	1922401	21.3	+	.	Tstart=1;Tend=68;ID=A-rich;shortTE=F
Chr1	RepeatMasker	Simple_repeat	1922721	1922752	10.4	+	.	Tstart=1;Tend=32;ID=(A)n;shortTE=F
Chr1	RepeatMasker	Simple_repeat	1923215	1923259	15.4	+	.	Tstart=1;Tend=45;ID=(AAT)n;shortTE=F
Chr1	RepeatMasker	Low_complexity	1927899	1927935	18.3	+	.	Tstart=1;Tend=38;ID=A-rich;shortTE=F
Chr1	RepeatMasker	Simple_repeat	1929025	1929216	20.7	+	.	Tstart=1;Tend=194;ID=(AAT)n;shortTE=F
Chr1	RepeatMasker	Simple_repeat	1930990	1931038	25.3	+	.	Tstart=1;Tend=48;ID=(ATTTTTC)n;shortTE=F
Chr1	RepeatMasker	Simple_repeat	1931438	1931454	0.0	+	.	Tstart=1;Tend=17;ID=(T)n;shortTE=F
Chr1	RepeatMasker	Simple_repeat	1933032	1933059	3.7	+	.	Tstart=1;Tend=28;ID=(T)n;shortTE=F
Chr1	RepeatMasker	DNA/MULE-MuDR	1935757	1935958	28.9	-	.	Tstart=425;Tend=625;ID=MULE-MuDR_rCom;shortTE=F
Chr1	RepeatMasker	Unknown	1935974	1936287	14.8	-	.	Tstart=790;Tend=1164;ID=Unknown-38_rCom;shortTE=F
Chr1	RepeatMasker	Unknown	1937333	1937993	18.9	-	.	Tstart=1067;Tend=1828;ID=Unknown-181_rCom;shortTE=F
Chr1	RepeatMasker	Simple_repeat	1938243	1938300	16.0	+	.	Tstart=1;Tend=54;ID=(AATTTT)n;shortTE=F
Chr1	RepeatMasker	LINE/L1	1938302	1938537	22.1	-	.	Tstart=876;Tend=1103;ID=L1-15_rCom;shortTE=F
Chr1	RepeatMasker	Simple_repeat	1938586	1938598	17.2	+	.	Tstart=1;Tend=43;ID=(TTTCTTT)n;shortTE=F
Chr1	RepeatMasker	Simple_repeat	1938599	1938631	13.2	+	.	Tstart=1;Tend=35;ID=(ATTTT)n;shortTE=F
Chr1	RepeatMasker	Low_complexity	1938635	1938684	24.6	+	.	Tstart=1;Tend=50;ID=A-rich;shortTE=F
Chr1	RepeatMasker	Simple_repeat	1942872	1942890	0.0	+	.	Tstart=1;Tend=19;ID=(GA)n;shortTE=F
Chr1	RepeatMasker	Unknown	1945328	1945780	31.6	-	.	Tstart=51;Tend=500;ID=Unknown-177_rCom;shortTE=F
Chr1	RepeatMasker	LTR/Copia	1945883	1947677	23.0	+	.	Tstart=3211;Tend=5114;ID=Copia-28_rCom;shortTE=F
Chr1	RepeatMasker	Simple_repeat	1947737	1947788	0.0	+	.	Tstart=1;Tend=52;ID=(TA)n;shortTE=F
Chr1	RepeatMasker	Simple_repeat	1948959	1948984	8.9	+	.	Tstart=1;Tend=25;ID=(AGA)n;shortTE=F
Chr1	RepeatMasker	Simple_repeat	1949603	1949642	19.9	+	.	Tstart=1;Tend=41;ID=(TAATT)n;shortTE=F
Chr1	RepeatMasker	Low_complexity	1950002	1950037	18.9	+	.	Tstart=1;Tend=37;ID=A-rich;shortTE=F
Chr1	RepeatMasker	LTR/Copia	1950640	1951168	17.0	+	.	Tstart=180;Tend=734;ID=Copia-104_rCom;shortTE=F
Chr1	RepeatMasker	Simple_repeat	1951394	1951429	8.9	+	.	Tstart=1;Tend=36;ID=(A)n;shortTE=F
Chr1	RepeatMasker	Simple_repeat	1952611	1952638	16.2	+	.	Tstart=1;Tend=28;ID=(T)n;shortTE=F
Chr1	RepeatMasker	Simple_repeat	1954880	1954919	10.0	+	.	Tstart=1;Tend=36;ID=(CTGAA)n;shortTE=F
Chr1	RepeatMasker	Unknown	1955789	1956064	9.4	+	.	Tstart=916;Tend=1224;ID=Unknown-76_rCom;shortTE=F
Chr1	RepeatMasker	Simple_repeat	1956951	1956993	24.8	+	.	Tstart=1;Tend=43;ID=(TT)n;shortTE=F
Chr1	RepeatMasker	Unknown	1959048	1959433	11.5	-	.	Tstart=760;Tend=1194;ID=Unknown-78_rCom;shortTE=F
Chr1	RepeatMasker	Unknown	1959427	1959498	21.4	+	.	Tstart=1257;Tend=1329;ID=Unknown-148_rCom;shortTE=T
Chr1	RepeatMasker	Simple_repeat	1959588	1959661	14.5	+	.	Tstart=1;Tend=76;ID=(TAA)n;shortTE=F
Chr1	RepeatMasker	LTR/Copia	1960410	1961986	30.6	-	.	Tstart=3345;Tend=4896;ID=Copia-15_rCom;shortTE=F
Chr1	RepeatMasker	LTR/Copia	1962829	1965014	32.4	-	.	Tstart=653;Tend=2828;ID=Copia-15_rCom;shortTE=F
Chr1	RepeatMasker	Unknown	1965831	1965950	25.8	-	.	Tstart=1267;Tend=1388;ID=Unknown-148_rCom;shortTE=F
Chr1	RepeatMasker	Simple_repeat	1965956	1965987	17.7	+	.	Tstart=1;Tend=33;ID=(TC)n;shortTE=F
Chr1	RepeatMasker	Simple_repeat	1966369	1966406	2.7	+	.	Tstart=1;Tend=38;ID=(TTGATA)n;shortTE=F
Chr1	RepeatMasker	Low_complexity	1967374	1967408	13.3	+	.	Tstart=1;Tend=35;ID=A-rich;shortTE=F
Chr1	RepeatMasker	Simple_repeat	1967977	1968007	14.5	+	.	Tstart=1;Tend=31;ID=(TAC)n;shortTE=F
Chr1	RepeatMasker	Simple_repeat	1973272	1973327	22.3	+	.	Tstart=1;Tend=56;ID=(CAT)n;shortTE=F
Chr1	RepeatMasker	Simple_repeat	1980097	1980137	12.3	+	.	Tstart=1;Tend=38;ID=(TAT)n;shortTE=F
Chr1	RepeatMasker	LINE/L1	1980739	1980948	12.8	-	.	Tstart=1517;Tend=1721;ID=L1-23_rCom;shortTE=F
Chr1	RepeatMasker	Simple_repeat	1981472	1981506	15.9	+	.	Tstart=1;Tend=37;ID=(TTATT)n;shortTE=F
Chr1	RepeatMasker	Low_complexity	1981786	1981839	21.9	+	.	Tstart=1;Tend=52;ID=A-rich;shortTE=F
Chr1	RepeatMasker	Simple_repeat	1981876	1981906	0.0	+	.	Tstart=1;Tend=31;ID=(TAA)n;shortTE=F
Chr1	RepeatMasker	Simple_repeat	1982403	1982460	20.5	+	.	Tstart=1;Tend=54;ID=(TAAT)n;shortTE=F
Chr1	RepeatMasker	Low_complexity	1982997	1983038	17.7	+	.	Tstart=1;Tend=41;ID=A-rich;shortTE=F
Chr1	RepeatMasker	Low_complexity	1983385	1983427	11.7	+	.	Tstart=1;Tend=42;ID=A-rich;shortTE=F
Chr1	RepeatMasker	Low_complexity	1983867	1983910	23.1	+	.	Tstart=1;Tend=42;ID=A-rich;shortTE=F
Chr1	RepeatMasker	Unknown	1983929	1984253	8.3	-	.	Tstart=556;Tend=919;ID=Unknown-76_rCom;shortTE=F
Chr1	RepeatMasker	Simple_repeat	1990767	1990792	13.1	+	.	Tstart=1;Tend=26;ID=(T)n;shortTE=F
Chr1	RepeatMasker	Simple_repeat	1991070	1991099	7.0	+	.	Tstart=1;Tend=30;ID=(ATT)n;shortTE=F
Chr1	RepeatMasker	Simple_repeat	1997844	1997893	5.2	+	.	Tstart=1;Tend=45;ID=(TTCTTT)n;shortTE=F
Chr1	RepeatMasker	Simple_repeat	2001076	2001107	14.4	+	.	Tstart=1;Tend=32;ID=(T)n;shortTE=F
Chr1	RepeatMasker	DNA/hAT-Ac	2001460	2001826	21.6	+	.	Tstart=728;Tend=1098;ID=hAT-Ac-8_rCom;shortTE=F
Chr1	RepeatMasker	DNA/Maverick	2002220	2002858	16.8	-	.	Tstart=1137;Tend=1708;ID=Maverick-3_rCom;shortTE=F
Chr1	RepeatMasker	Simple_repeat	2003574	2003598	13.7	+	.	Tstart=1;Tend=25;ID=(A)n;shortTE=F
Chr1	RepeatMasker	Low_complexity	2006483	2006519	13.3	+	.	Tstart=1;Tend=36;ID=A-rich;shortTE=F
Chr1	RepeatMasker	Low_complexity	2013697	2013756	26.1	+	.	Tstart=1;Tend=57;ID=A-rich;shortTE=F
Chr1	RepeatMasker	Low_complexity	2015153	2015199	17.3	+	.	Tstart=1;Tend=43;ID=A-rich;shortTE=F
Chr1	RepeatMasker	Simple_repeat	2016660	2016681	9.7	+	.	Tstart=1;Tend=22;ID=(A)n;shortTE=F
Chr1	RepeatMasker	Simple_repeat	2016827	2016865	0.0	+	.	Tstart=1;Tend=39;ID=(AT)n;shortTE=F
Chr1	RepeatMasker	Simple_repeat	2017503	2017562	26.1	+	.	Tstart=1;Tend=58;ID=(CACAA)n;shortTE=F
Chr1	RepeatMasker	Low_complexity	2017935	2017982	21.6	+	.	Tstart=1;Tend=50;ID=A-rich;shortTE=F
Chr1	RepeatMasker	Simple_repeat	2018100	2018122	9.6	+	.	Tstart=1;Tend=23;ID=(TGA)n;shortTE=F
Chr1	RepeatMasker	Unknown	2019519	2020206	16.1	-	.	Tstart=689;Tend=1503;ID=Unknown-104_rCom;shortTE=F
Chr1	RepeatMasker	Unknown	2020470	2020717	6.0	+	.	Tstart=2825;Tend=3072;ID=Unknown-99_rCom;shortTE=F
Chr1	RepeatMasker	Simple_repeat	2021227	2021262	0.0	+	.	Tstart=1;Tend=36;ID=(AGGTG)n;shortTE=F
Chr1	RepeatMasker	Simple_repeat	2026944	2026968	8.5	+	.	Tstart=1;Tend=25;ID=(A)n;shortTE=F
Chr1	RepeatMasker	Simple_repeat	2027215	2027252	5.8	+	.	Tstart=1;Tend=38;ID=(TTTTTAT)n;shortTE=F
Chr1	RepeatMasker	Simple_repeat	2028149	2028201	11.0	+	.	Tstart=1;Tend=52;ID=(TTTTAT)n;shortTE=F
Chr1	RepeatMasker	Simple_repeat	2028323	2028356	13.0	+	.	Tstart=1;Tend=34;ID=(A)n;shortTE=F
Chr1	RepeatMasker	Low_complexity	2028424	2028457	16.5	+	.	Tstart=1;Tend=34;ID=GA-rich;shortTE=F
Chr1	RepeatMasker	Simple_repeat	2028576	2028604	0.0	+	.	Tstart=1;Tend=29;ID=(TC)n;shortTE=F
Chr1	RepeatMasker	Unknown	2028993	2029440	8.1	+	.	Tstart=394;Tend=869;ID=Unknown-76_rCom;shortTE=F
Chr1	RepeatMasker	Simple_repeat	2029549	2029588	17.7	+	.	Tstart=1;Tend=39;ID=(TTTTAT)n;shortTE=F
Chr1	RepeatMasker	Unknown	2029609	2030020	26.2	-	.	Tstart=764;Tend=1218;ID=Unknown-111_rCom;shortTE=F
Chr1	RepeatMasker	Simple_repeat	2030152	2030188	18.6	+	.	Tstart=1;Tend=39;ID=(AATTTTT)n;shortTE=F
Chr1	RepeatMasker	Simple_repeat	2030843	2030871	0.0	+	.	Tstart=1;Tend=30;ID=(TAT)n;shortTE=F
Chr1	RepeatMasker	Simple_repeat	2030934	2030979	19.8	+	.	Tstart=1;Tend=43;ID=(TATAT)n;shortTE=F
Chr1	RepeatMasker	Simple_repeat	2033248	2033285	18.1	+	.	Tstart=1;Tend=39;ID=(AATATGT)n;shortTE=F
Chr1	RepeatMasker	Simple_repeat	2033801	2033817	0.0	+	.	Tstart=1;Tend=17;ID=(AT)n;shortTE=F
Chr1	RepeatMasker	Simple_repeat	2042810	2042870	20.6	+	.	Tstart=1;Tend=62;ID=(CTTTCT)n;shortTE=F
Chr1	RepeatMasker	Low_complexity	2043862	2043909	18.9	+	.	Tstart=1;Tend=50;ID=A-rich;shortTE=F
Chr1	RepeatMasker	Unknown	2044074	2044170	22.9	-	.	Tstart=1701;Tend=1796;ID=Unknown-172_rCom;shortTE=T
Chr1	RepeatMasker	Low_complexity	2045809	2045925	26.8	+	.	Tstart=1;Tend=109;ID=A-rich;shortTE=F
Chr1	RepeatMasker	Simple_repeat	2046368	2046423	21.3	+	.	Tstart=1;Tend=56;ID=(TTTA)n;shortTE=F
Chr1	RepeatMasker	Simple_repeat	2046816	2046850	21.2	+	.	Tstart=1;Tend=34;ID=(TAT)n;shortTE=F
Chr1	RepeatMasker	SINE	2047233	2047322	21.1	+	.	Tstart=5557;Tend=5651;ID=SINE_rCom;shortTE=T
Chr1	RepeatMasker	Simple_repeat	2047323	2047422	22.3	+	.	Tstart=1;Tend=96;ID=(TAA)n;shortTE=F
Chr1	RepeatMasker	LTR/Gypsy	2047761	2048327	20.6	-	.	Tstart=258;Tend=833;ID=Gypsy-26_rCom;shortTE=F
Chr1	RepeatMasker	LTR/Unknown	2048340	2048579	2.5	-	.	Tstart=648;Tend=886;ID=LTR-Unknown-6_rCom;shortTE=F
Chr1	RepeatMasker	LTR/Copia	2048571	2052744	28.6	-	.	Tstart=10;Tend=4515;ID=Copia-5_rCom;shortTE=F
Chr1	RepeatMasker	LTR/Unknown	2052328	2052871	2.0	-	.	Tstart=648;Tend=1208;ID=LTR-Unknown-6_rCom;shortTE=F
Chr1	RepeatMasker	LINE/L1	2052870	2053894	16.2	-	.	Tstart=1106;Tend=2060;ID=L1-22_rCom;shortTE=F
Chr1	RepeatMasker	Simple_repeat	2053897	2053938	0.0	+	.	Tstart=1;Tend=42;ID=(AAATAAA)n;shortTE=F
Chr1	RepeatMasker	Simple_repeat	2054847	2054892	24.1	+	.	Tstart=1;Tend=46;ID=(TGATTTT)n;shortTE=F
Chr1	RepeatMasker	Low_complexity	2055579	2055608	7.5	+	.	Tstart=1;Tend=31;ID=A-rich;shortTE=F
Chr1	RepeatMasker	Low_complexity	2060380	2060409	18.9	+	.	Tstart=1;Tend=30;ID=A-rich;shortTE=F
Chr1	RepeatMasker	Low_complexity	2061498	2061551	23.8	+	.	Tstart=1;Tend=58;ID=A-rich;shortTE=F
Chr1	RepeatMasker	Low_complexity	2061800	2061881	26.7	+	.	Tstart=1;Tend=83;ID=A-rich;shortTE=F
Chr1	RepeatMasker	LTR/Copia	2063065	2064315	30.2	+	.	Tstart=1605;Tend=2876;ID=Copia-66_rCom;shortTE=F
Chr1	RepeatMasker	LTR/Copia	2064530	2066165	33.0	+	.	Tstart=2642;Tend=4757;ID=Copia-66_rCom;shortTE=F
Chr1	RepeatMasker	Unknown	2066548	2066647	21.9	-	.	Tstart=1701;Tend=1801;ID=Unknown-172_rCom;shortTE=T
Chr1	RepeatMasker	Simple_repeat	2066783	2066807	9.2	+	.	Tstart=1;Tend=24;ID=(GAAA)n;shortTE=F
Chr1	RepeatMasker	Simple_repeat	2067051	2067078	7.5	+	.	Tstart=1;Tend=28;ID=(AAGAA)n;shortTE=F
Chr1	RepeatMasker	Simple_repeat	2067199	2067230	13.7	+	.	Tstart=1;Tend=32;ID=(CTTTGC)n;shortTE=F
Chr1	RepeatMasker	Low_complexity	2073024	2073064	9.1	+	.	Tstart=1;Tend=40;ID=GA-rich;shortTE=F
Chr1	RepeatMasker	Simple_repeat	2074334	2074378	2.3	+	.	Tstart=1;Tend=45;ID=(A)n;shortTE=F
Chr1	RepeatMasker	Simple_repeat	2074608	2074654	25.2	+	.	Tstart=1;Tend=48;ID=(AATGAA)n;shortTE=F
Chr1	RepeatMasker	Simple_repeat	2074788	2074804	0.0	+	.	Tstart=1;Tend=17;ID=(T)n;shortTE=F
Chr1	RepeatMasker	Simple_repeat	2074883	2074911	0.0	+	.	Tstart=1;Tend=29;ID=(TC)n;shortTE=F
Chr1	RepeatMasker	Simple_repeat	2075440	2075470	6.9	+	.	Tstart=1;Tend=31;ID=(T)n;shortTE=F
Chr1	RepeatMasker	Simple_repeat	2081360	2081389	14.7	+	.	Tstart=1;Tend=31;ID=(TTCTT)n;shortTE=F
Chr1	RepeatMasker	Simple_repeat	2083010	2083041	13.7	+	.	Tstart=1;Tend=34;ID=(TCT)n;shortTE=F
Chr1	RepeatMasker	Simple_repeat	2087566	2087611	0.0	+	.	Tstart=1;Tend=46;ID=(TA)n;shortTE=F
Chr1	RepeatMasker	Simple_repeat	2087612	2087641	0.0	+	.	Tstart=1;Tend=30;ID=(GA)n;shortTE=F
Chr1	RepeatMasker	Simple_repeat	2087800	2087850	8.7	+	.	Tstart=1;Tend=50;ID=(AAT)n;shortTE=F
Chr1	RepeatMasker	Simple_repeat	2088041	2088065	8.5	+	.	Tstart=1;Tend=25;ID=(TC)n;shortTE=F
Chr1	RepeatMasker	Simple_repeat	2088217	2088273	24.2	+	.	Tstart=1;Tend=57;ID=(ATATA)n;shortTE=F
Chr1	RepeatMasker	Simple_repeat	2088528	2088593	25.0	+	.	Tstart=1;Tend=61;ID=(AATAA)n;shortTE=F
Chr1	RepeatMasker	Low_complexity	2088775	2088846	29.2	+	.	Tstart=1;Tend=69;ID=A-rich;shortTE=F
Chr1	RepeatMasker	Simple_repeat	2089673	2089729	19.4	+	.	Tstart=1;Tend=52;ID=(TAATTT)n;shortTE=F
Chr1	RepeatMasker	Low_complexity	2090307	2090359	26.5	+	.	Tstart=1;Tend=51;ID=A-rich;shortTE=F
Chr1	RepeatMasker	Simple_repeat	2091160	2091184	0.0	+	.	Tstart=1;Tend=25;ID=(AG)n;shortTE=F
Chr1	RepeatMasker	Simple_repeat	2092921	2092975	10.9	+	.	Tstart=1;Tend=55;ID=(TTTATG)n;shortTE=F
Chr1	RepeatMasker	Simple_repeat	2093384	2093441	26.6	+	.	Tstart=1;Tend=60;ID=(TTAA)n;shortTE=F
Chr1	RepeatMasker	Unknown	2093485	2093909	12.1	-	.	Tstart=906;Tend=1387;ID=Unknown-76_rCom;shortTE=F
Chr1	RepeatMasker	Unknown	2094460	2095118	6.4	+	.	Tstart=218;Tend=1415;ID=Unknown-76_rCom;shortTE=F
Chr1	RepeatMasker	Simple_repeat	2095119	2095150	0.0	+	.	Tstart=1;Tend=33;ID=(AT)n;shortTE=F
Chr1	RepeatMasker	Simple_repeat	2096223	2096239	0.0	+	.	Tstart=1;Tend=17;ID=(TA)n;shortTE=F
Chr1	RepeatMasker	Unknown	2096240	2096402	14.5	+	.	Tstart=620;Tend=790;ID=Unknown-140_rCom;shortTE=F
Chr1	RepeatMasker	Low_complexity	2096901	2096950	29.6	+	.	Tstart=1;Tend=51;ID=A-rich;shortTE=F
Chr1	RepeatMasker	Simple_repeat	2097227	2097275	0.0	+	.	Tstart=1;Tend=49;ID=(TA)n;shortTE=F
Chr1	RepeatMasker	Simple_repeat	2097360	2097379	0.0	+	.	Tstart=1;Tend=20;ID=(A)n;shortTE=F
Chr1	RepeatMasker	Simple_repeat	2097800	2097819	0.0	+	.	Tstart=1;Tend=20;ID=(AG)n;shortTE=F
Chr1	RepeatMasker	Simple_repeat	2099203	2099234	0.0	+	.	Tstart=1;Tend=32;ID=(AT)n;shortTE=F
Chr1	RepeatMasker	Low_complexity	2100922	2100975	19.7	+	.	Tstart=1;Tend=51;ID=A-rich;shortTE=F
Chr1	RepeatMasker	Simple_repeat	2101784	2101830	24.4	+	.	Tstart=1;Tend=45;ID=(ATTAATA)n;shortTE=F
Chr1	RepeatMasker	Low_complexity	2101854	2101901	19.9	+	.	Tstart=1;Tend=49;ID=A-rich;shortTE=F
Chr1	RepeatMasker	Low_complexity	2102558	2102615	16.4	+	.	Tstart=1;Tend=60;ID=A-rich;shortTE=F
Chr1	RepeatMasker	Unknown	2102687	2103000	18.8	+	.	Tstart=7794;Tend=8156;ID=Unknown-139_rCom;shortTE=F
Chr1	RepeatMasker	Low_complexity	2103627	2103656	20.3	+	.	Tstart=1;Tend=30;ID=A-rich;shortTE=F
Chr1	RepeatMasker	Simple_repeat	2104251	2104332	33.4	+	.	Tstart=1;Tend=82;ID=(TTTT)n;shortTE=F
Chr1	RepeatMasker	Simple_repeat	2104335	2104359	8.5	+	.	Tstart=1;Tend=26;ID=(ATTAT)n;shortTE=F
Chr1	RepeatMasker	Simple_repeat	2104474	2104490	0.0	+	.	Tstart=1;Tend=17;ID=(A)n;shortTE=F
Chr1	RepeatMasker	Simple_repeat	2106362	2106389	0.0	+	.	Tstart=1;Tend=27;ID=(ATTTT)n;shortTE=F
Chr1	RepeatMasker	Simple_repeat	2111242	2111273	3.2	+	.	Tstart=1;Tend=32;ID=(AT)n;shortTE=F
Chr1	RepeatMasker	Simple_repeat	2113470	2113497	15.9	+	.	Tstart=1;Tend=28;ID=(CT)n;shortTE=F
Chr1	RepeatMasker	Simple_repeat	2113635	2113652	0.0	+	.	Tstart=1;Tend=18;ID=(TC)n;shortTE=F
Chr1	RepeatMasker	Simple_repeat	2116395	2116426	7.0	+	.	Tstart=1;Tend=31;ID=(TTTC)n;shortTE=F
Chr1	RepeatMasker	Unknown	2120218	2120622	18.1	-	.	Tstart=79;Tend=477;ID=Unknown-23_rCom;shortTE=F
Chr1	RepeatMasker	Simple_repeat	2121197	2121241	10.4	+	.	Tstart=1;Tend=47;ID=(TACCAA)n;shortTE=F
Chr1	RepeatMasker	Simple_repeat	2124314	2124347	3.6	+	.	Tstart=1;Tend=36;ID=(TTTCTT)n;shortTE=F
Chr1	RepeatMasker	Simple_repeat	2124458	2124494	15.9	+	.	Tstart=1;Tend=37;ID=(TCTTTT)n;shortTE=F
Chr1	RepeatMasker	Simple_repeat	2127721	2127751	14.2	+	.	Tstart=1;Tend=31;ID=(A)n;shortTE=F
Chr1	RepeatMasker	Simple_repeat	2128433	2128457	0.0	+	.	Tstart=1;Tend=23;ID=(TTCT)n;shortTE=F
Chr1	RepeatMasker	Simple_repeat	2129700	2129722	9.3	+	.	Tstart=1;Tend=23;ID=(TTTA)n;shortTE=F
Chr1	RepeatMasker	Unknown	2130284	2130333	6.0	-	.	Tstart=4874;Tend=4931;ID=Unknown-88_rCom;shortTE=T
Chr1	RepeatMasker	Low_complexity	2130339	2130412	37.9	+	.	Tstart=1;Tend=74;ID=A-rich;shortTE=F
Chr1	RepeatMasker	Simple_repeat	2130591	2130651	14.6	+	.	Tstart=1;Tend=63;ID=(TA)n;shortTE=F
Chr1	RepeatMasker	Simple_repeat	2131192	2131212	0.0	+	.	Tstart=1;Tend=21;ID=(T)n;shortTE=F
Chr1	RepeatMasker	Simple_repeat	2131335	2131414	23.0	+	.	Tstart=1;Tend=81;ID=(AATATAT)n;shortTE=F
Chr1	RepeatMasker	Simple_repeat	2134841	2134867	12.2	+	.	Tstart=1;Tend=27;ID=(A)n;shortTE=F
Chr1	RepeatMasker	Simple_repeat	2135789	2135814	8.1	+	.	Tstart=1;Tend=26;ID=(TCTCC)n;shortTE=F
Chr1	RepeatMasker	Low_complexity	2135846	2135874	11.1	+	.	Tstart=1;Tend=31;ID=A-rich;shortTE=F
Chr1	RepeatMasker	Simple_repeat	2136065	2136113	32.9	+	.	Tstart=1;Tend=49;ID=(TGG)n;shortTE=F
Chr1	RepeatMasker	Simple_repeat	2136316	2136361	14.4	+	.	Tstart=1;Tend=49;ID=(ATCATT)n;shortTE=F
Chr1	RepeatMasker	Simple_repeat	2137300	2137333	10.0	+	.	Tstart=1;Tend=35;ID=(ATTCT)n;shortTE=F
Chr1	RepeatMasker	Low_complexity	2137387	2137420	6.5	+	.	Tstart=1;Tend=35;ID=A-rich;shortTE=F
Chr1	RepeatMasker	Simple_repeat	2137430	2137451	9.8	+	.	Tstart=1;Tend=22;ID=(AT)n;shortTE=F
Chr1	RepeatMasker	Simple_repeat	2140048	2140068	0.0	+	.	Tstart=1;Tend=21;ID=(AG)n;shortTE=F
Chr1	RepeatMasker	Simple_repeat	2140251	2140292	13.3	+	.	Tstart=1;Tend=42;ID=(TCTCTT)n;shortTE=F
Chr1	RepeatMasker	Simple_repeat	2151183	2151217	6.1	+	.	Tstart=1;Tend=36;ID=(AGAA)n;shortTE=F
Chr1	RepeatMasker	Unknown	2151475	2151539	20.6	-	.	Tstart=6326;Tend=6389;ID=Unknown-139_rCom;shortTE=T
Chr1	RepeatMasker	Simple_repeat	2152248	2152292	25.1	+	.	Tstart=1;Tend=45;ID=(TCA)n;shortTE=F
Chr1	RepeatMasker	Low_complexity	2153477	2153539	21.9	+	.	Tstart=1;Tend=58;ID=A-rich;shortTE=F
Chr1	RepeatMasker	Simple_repeat	2154495	2154570	33.4	+	.	Tstart=1;Tend=73;ID=(ATTTATT)n;shortTE=F
Chr1	RepeatMasker	Low_complexity	2154755	2154809	18.2	+	.	Tstart=1;Tend=53;ID=A-rich;shortTE=F
Chr1	RepeatMasker	Simple_repeat	2155335	2155362	7.7	+	.	Tstart=1;Tend=28;ID=(T)n;shortTE=F
Chr1	RepeatMasker	Simple_repeat	2155949	2155976	0.0	+	.	Tstart=1;Tend=28;ID=(AT)n;shortTE=F
Chr1	RepeatMasker	Simple_repeat	2156155	2156206	18.9	+	.	Tstart=1;Tend=53;ID=(AT)n;shortTE=F
Chr1	RepeatMasker	Unknown	2157182	2157369	25.9	-	.	Tstart=660;Tend=843;ID=Unknown-29_rCom;shortTE=F
Chr1	RepeatMasker	DNA/hAT-Ac	2157352	2157788	19.9	-	.	Tstart=696;Tend=1081;ID=hAT-Ac-8_rCom;shortTE=F
Chr1	RepeatMasker	Simple_repeat	2158114	2158140	0.0	+	.	Tstart=1;Tend=27;ID=(TA)n;shortTE=F
Chr1	RepeatMasker	Simple_repeat	2162037	2162070	17.6	+	.	Tstart=1;Tend=33;ID=(AGATTC)n;shortTE=F
Chr1	RepeatMasker	Simple_repeat	2162506	2162539	0.0	+	.	Tstart=1;Tend=35;ID=(TA)n;shortTE=F
Chr1	RepeatMasker	Unknown	2163198	2163365	23.7	+	.	Tstart=769;Tend=953;ID=Unknown-127_rCom;shortTE=F
Chr1	RepeatMasker	Simple_repeat	2163681	2163723	13.4	+	.	Tstart=1;Tend=45;ID=(ATTTAAT)n;shortTE=F
Chr1	RepeatMasker	Simple_repeat	2164249	2164286	11.5	+	.	Tstart=1;Tend=42;ID=(AATAATT)n;shortTE=F
Chr1	RepeatMasker	Simple_repeat	2164664	2164706	2.4	+	.	Tstart=1;Tend=44;ID=(AATTATC)n;shortTE=F
Chr1	RepeatMasker	Simple_repeat	2164760	2164790	3.3	+	.	Tstart=1;Tend=31;ID=(AT)n;shortTE=F
Chr1	RepeatMasker	Unknown	2165713	2166778	8.7	+	.	Tstart=419;Tend=1715;ID=Unknown-76_rCom;shortTE=F
Chr1	RepeatMasker	LINE/L1	2167168	2167409	22.6	-	.	Tstart=9807;Tend=10056;ID=L1-17_rCom;shortTE=F
Chr1	RepeatMasker	Simple_repeat	2167834	2167886	19.1	+	.	Tstart=1;Tend=52;ID=(ATATTTC)n;shortTE=F
Chr1	RepeatMasker	Simple_repeat	2171697	2171723	7.9	+	.	Tstart=1;Tend=27;ID=(A)n;shortTE=F
Chr1	RepeatMasker	DNA/hAT-Ac	2172003	2172092	16.8	+	.	Tstart=723;Tend=824;ID=hAT-Ac-7_rCom;shortTE=T
Chr1	RepeatMasker	Simple_repeat	2172296	2172322	7.8	+	.	Tstart=1;Tend=27;ID=(T)n;shortTE=F
Chr1	RepeatMasker	Simple_repeat	2173190	2173224	16.9	+	.	Tstart=1;Tend=34;ID=(TAA)n;shortTE=F
Chr1	RepeatMasker	Low_complexity	2173378	2173410	14.1	+	.	Tstart=1;Tend=33;ID=A-rich;shortTE=F
Chr1	RepeatMasker	Low_complexity	2173543	2173597	20.2	+	.	Tstart=1;Tend=56;ID=A-rich;shortTE=F
Chr1	RepeatMasker	Unknown	2177371	2177619	14.9	-	.	Tstart=786;Tend=1131;ID=Unknown-78_rCom;shortTE=F
Chr1	RepeatMasker	Unknown	2178434	2178481	19.2	+	.	Tstart=182;Tend=230;ID=Unknown-200_rCom;shortTE=T
Chr1	RepeatMasker	Simple_repeat	2178482	2178516	0.0	+	.	Tstart=1;Tend=35;ID=(TAT)n;shortTE=F
Chr1	RepeatMasker	Unknown	2178517	2178676	19.2	+	.	Tstart=231;Tend=414;ID=Unknown-200_rCom;shortTE=F
Chr1	RepeatMasker	DNA/hAT-Ac	2180051	2180104	7.4	-	.	Tstart=775;Tend=830;ID=hAT-Ac-7_rCom;shortTE=T
Chr1	RepeatMasker	Simple_repeat	2180109	2180142	24.4	+	.	Tstart=1;Tend=34;ID=(TT)n;shortTE=F
Chr1	RepeatMasker	LINE/L1	2181576	2181805	21.2	+	.	Tstart=816;Tend=1047;ID=L1-15_rCom;shortTE=F
Chr1	RepeatMasker	Simple_repeat	2182621	2182647	0.0	+	.	Tstart=1;Tend=27;ID=(AG)n;shortTE=F
Chr1	RepeatMasker	Simple_repeat	2189144	2189168	8.5	+	.	Tstart=1;Tend=26;ID=(AATA)n;shortTE=F
Chr1	RepeatMasker	Low_complexity	2189423	2189497	20.9	+	.	Tstart=1;Tend=73;ID=A-rich;shortTE=F
Chr1	RepeatMasker	Low_complexity	2189910	2189970	22.3	+	.	Tstart=1;Tend=61;ID=A-rich;shortTE=F
Chr1	RepeatMasker	LTR/Gypsy	2190092	2190429	3.0	+	.	Tstart=2768;Tend=3105;ID=Gypsy-48_rCom;shortTE=F
Chr1	RepeatMasker	LTR/Gypsy	2190426	2190520	3.2	-	.	Tstart=1861;Tend=1955;ID=Gypsy-46_rCom;shortTE=T
Chr1	RepeatMasker	Unknown	2190518	2190563	2.3	-	.	Tstart=1293;Tend=1336;ID=Unknown-123_rCom;shortTE=T
Chr1	RepeatMasker	Simple_repeat	2191082	2191129	15.8	+	.	Tstart=1;Tend=46;ID=(AATTTA)n;shortTE=F
Chr1	RepeatMasker	Unknown	2191140	2191314	6.3	+	.	Tstart=952;Tend=1147;ID=Unknown-76_rCom;shortTE=F
Chr1	RepeatMasker	LTR/Gypsy	2191426	2192013	0.9	+	.	Tstart=829;Tend=1424;ID=Gypsy-30_rCom;shortTE=F
Chr1	RepeatMasker	LTR/Gypsy	2191517	2196789	1.6	-	.	Tstart=538;Tend=5835;ID=Gypsy-5_rCom;shortTE=F
Chr1	RepeatMasker	LTR/Gypsy	2196640	2197302	0.8	+	.	Tstart=754;Tend=1424;ID=Gypsy-30_rCom;shortTE=F
Chr1	RepeatMasker	Simple_repeat	2197984	2198010	7.8	+	.	Tstart=1;Tend=27;ID=(GAA)n;shortTE=F
Chr1	RepeatMasker	Simple_repeat	2198673	2198715	10.6	+	.	Tstart=1;Tend=42;ID=(ATT)n;shortTE=F
Chr1	RepeatMasker	Simple_repeat	2200670	2200695	12.5	+	.	Tstart=1;Tend=26;ID=(A)n;shortTE=F
Chr1	RepeatMasker	Simple_repeat	2200883	2200909	3.9	+	.	Tstart=1;Tend=27;ID=(TA)n;shortTE=F
Chr1	RepeatMasker	Simple_repeat	2202216	2202235	0.0	+	.	Tstart=1;Tend=20;ID=(A)n;shortTE=F
Chr1	RepeatMasker	Simple_repeat	2202611	2202637	17.6	+	.	Tstart=1;Tend=27;ID=(T)n;shortTE=F
Chr1	RepeatMasker	Simple_repeat	2203085	2203126	29.8	+	.	Tstart=1;Tend=42;ID=(ATCATC)n;shortTE=F
Chr1	RepeatMasker	Low_complexity	2203997	2204043	28.2	+	.	Tstart=1;Tend=48;ID=A-rich;shortTE=F
Chr1	RepeatMasker	Simple_repeat	2204722	2204806	27.0	+	.	Tstart=1;Tend=83;ID=(TTTTTC)n;shortTE=F
Chr1	RepeatMasker	Simple_repeat	2205087	2205113	12.2	+	.	Tstart=1;Tend=28;ID=(AT)n;shortTE=F
Chr1	RepeatMasker	Simple_repeat	2205172	2205206	23.3	+	.	Tstart=1;Tend=35;ID=(TTATTA)n;shortTE=F
Chr1	RepeatMasker	Simple_repeat	2205571	2205612	11.1	+	.	Tstart=1;Tend=42;ID=(ATA)n;shortTE=F
Chr1	RepeatMasker	Simple_repeat	2206333	2206359	16.5	+	.	Tstart=1;Tend=27;ID=(AC)n;shortTE=F
Chr1	RepeatMasker	Simple_repeat	2206531	2206553	0.0	+	.	Tstart=1;Tend=23;ID=(AT)n;shortTE=F
Chr1	RepeatMasker	Simple_repeat	2207420	2207464	18.7	+	.	Tstart=1;Tend=45;ID=(TA)n;shortTE=F
Chr1	RepeatMasker	Low_complexity	2207584	2207655	19.5	+	.	Tstart=1;Tend=69;ID=A-rich;shortTE=F
Chr1	RepeatMasker	Low_complexity	2207969	2208011	13.3	+	.	Tstart=1;Tend=43;ID=A-rich;shortTE=F
Chr1	RepeatMasker	Simple_repeat	2208298	2208326	0.0	+	.	Tstart=1;Tend=29;ID=(AT)n;shortTE=F
Chr1	RepeatMasker	Low_complexity	2209528	2209669	21.8	+	.	Tstart=1;Tend=140;ID=A-rich;shortTE=F
Chr1	RepeatMasker	Simple_repeat	2209843	2209921	6.9	+	.	Tstart=1;Tend=78;ID=(AAT)n;shortTE=F
Chr1	RepeatMasker	DNA/hAT-Ac	2210018	2210201	23.2	+	.	Tstart=564;Tend=734;ID=hAT-Ac-6_rCom;shortTE=F
Chr1	RepeatMasker	Unknown	2210102	2210221	21.9	-	.	Tstart=1729;Tend=1847;ID=Unknown-150_rCom;shortTE=F
Chr1	RepeatMasker	Low_complexity	2210458	2210534	26.6	+	.	Tstart=1;Tend=76;ID=A-rich;shortTE=F
Chr1	RepeatMasker	Low_complexity	2211113	2211156	19.2	+	.	Tstart=1;Tend=45;ID=A-rich;shortTE=F
Chr1	RepeatMasker	Low_complexity	2211324	2211392	25.2	+	.	Tstart=1;Tend=68;ID=A-rich;shortTE=F
Chr1	RepeatMasker	Simple_repeat	2211856	2211935	32.0	+	.	Tstart=1;Tend=81;ID=(TTTC)n;shortTE=F
Chr1	RepeatMasker	Simple_repeat	2211991	2212053	32.1	+	.	Tstart=1;Tend=63;ID=(TTTTTC)n;shortTE=F
Chr1	RepeatMasker	Low_complexity	2215506	2215535	7.5	+	.	Tstart=1;Tend=31;ID=A-rich;shortTE=F
Chr1	RepeatMasker	Simple_repeat	2215951	2215968	0.0	+	.	Tstart=1;Tend=18;ID=(T)n;shortTE=F
Chr1	RepeatMasker	Simple_repeat	2217278	2217313	2.8	+	.	Tstart=1;Tend=36;ID=(A)n;shortTE=F
Chr1	RepeatMasker	Low_complexity	2218510	2218580	22.5	+	.	Tstart=1;Tend=73;ID=A-rich;shortTE=F
Chr1	RepeatMasker	Simple_repeat	2218732	2218755	9.1	+	.	Tstart=1;Tend=24;ID=(T)n;shortTE=F
Chr1	RepeatMasker	Simple_repeat	2219800	2219838	20.5	+	.	Tstart=1;Tend=40;ID=(ATTTAA)n;shortTE=F
Chr1	RepeatMasker	Simple_repeat	2220237	2220280	12.3	+	.	Tstart=1;Tend=45;ID=(AT)n;shortTE=F
Chr1	RepeatMasker	Simple_repeat	2220515	2220556	21.9	+	.	Tstart=1;Tend=74;ID=(TTTAT)n;shortTE=F
Chr1	RepeatMasker	Simple_repeat	2220557	2220587	18.2	+	.	Tstart=1;Tend=31;ID=(T)n;shortTE=F
Chr1	RepeatMasker	Simple_repeat	2220887	2220985	24.6	+	.	Tstart=1;Tend=96;ID=(TAATT)n;shortTE=F
Chr1	RepeatMasker	Simple_repeat	2222863	2222883	0.0	+	.	Tstart=1;Tend=21;ID=(AT)n;shortTE=F
Chr1	RepeatMasker	Simple_repeat	2222883	2222899	0.0	+	.	Tstart=1;Tend=17;ID=(AC)n;shortTE=F
Chr1	RepeatMasker	Low_complexity	2222941	2222979	18.4	+	.	Tstart=1;Tend=39;ID=A-rich;shortTE=F
Chr1	RepeatMasker	Simple_repeat	2223394	2223416	4.5	+	.	Tstart=1;Tend=23;ID=(AT)n;shortTE=F
Chr1	RepeatMasker	Low_complexity	2225456	2225518	28.1	+	.	Tstart=1;Tend=59;ID=A-rich;shortTE=F
Chr1	RepeatMasker	Low_complexity	2225788	2225836	17.3	+	.	Tstart=1;Tend=49;ID=A-rich;shortTE=F
Chr1	RepeatMasker	Simple_repeat	2226006	2226028	9.3	+	.	Tstart=1;Tend=23;ID=(A)n;shortTE=F
Chr1	RepeatMasker	LTR/Copia	2227257	2227302	31.4	-	.	Tstart=4992;Tend=5097;ID=Copia-24_rCom;shortTE=T
Chr1	RepeatMasker	LTR/Unknown	2227303	2227511	22.9	-	.	Tstart=341;Tend=565;ID=LTR-Unknown-17_rCom;shortTE=F
Chr1	RepeatMasker	LTR/Copia	2227512	2227631	31.4	-	.	Tstart=4708;Tend=4991;ID=Copia-24_rCom;shortTE=F
Chr1	RepeatMasker	Simple_repeat	2228687	2228711	8.7	+	.	Tstart=1;Tend=25;ID=(T)n;shortTE=F
Chr1	RepeatMasker	LTR/Copia	2235332	2235421	22.5	-	.	Tstart=1180;Tend=1272;ID=Copia-80_rCom;shortTE=T
Chr1	RepeatMasker	LTR/Copia	2235353	2235664	22.4	+	.	Tstart=940;Tend=1279;ID=Copia-80_rCom;shortTE=F
Chr1	RepeatMasker	Simple_repeat	2235809	2235849	11.0	+	.	Tstart=1;Tend=44;ID=(TTTATGG)n;shortTE=F
Chr1	RepeatMasker	Simple_repeat	2240688	2240715	3.7	+	.	Tstart=1;Tend=31;ID=(AAAAG)n;shortTE=F
Chr1	RepeatMasker	Simple_repeat	2241001	2241024	13.9	+	.	Tstart=1;Tend=24;ID=(T)n;shortTE=F
Chr1	RepeatMasker	Low_complexity	2241354	2241406	19.1	+	.	Tstart=1;Tend=51;ID=A-rich;shortTE=F
Chr1	RepeatMasker	Simple_repeat	2242535	2242553	5.6	+	.	Tstart=1;Tend=19;ID=(TC)n;shortTE=F
Chr1	RepeatMasker	Simple_repeat	2247412	2247433	4.7	+	.	Tstart=1;Tend=22;ID=(TC)n;shortTE=F
Chr1	RepeatMasker	Simple_repeat	2247921	2247937	0.0	+	.	Tstart=1;Tend=17;ID=(TA)n;shortTE=F
Chr1	RepeatMasker	Low_complexity	2249419	2249455	19.8	+	.	Tstart=1;Tend=36;ID=A-rich;shortTE=F
Chr1	RepeatMasker	Simple_repeat	2249989	2250098	37.4	+	.	Tstart=1;Tend=110;ID=(ACCATC)n;shortTE=F
Chr1	RepeatMasker	Low_complexity	2251267	2251312	19.7	+	.	Tstart=1;Tend=43;ID=A-rich;shortTE=F
Chr1	RepeatMasker	Low_complexity	2252970	2253023	23.1	+	.	Tstart=1;Tend=54;ID=GA-rich;shortTE=F
Chr1	RepeatMasker	Unknown	2253349	2254466	6.9	-	.	Tstart=674;Tend=1907;ID=Unknown-140_rCom;shortTE=F
Chr1	RepeatMasker	Unknown	2254516	2254792	20.9	-	.	Tstart=906;Tend=1206;ID=Unknown-38_rCom;shortTE=F
Chr1	RepeatMasker	Unknown	2254796	2255123	12.0	+	.	Tstart=780;Tend=1138;ID=Unknown-38_rCom;shortTE=F
Chr1	RepeatMasker	Unknown	2255158	2255216	13.8	-	.	Tstart=790;Tend=847;ID=Unknown-38_rCom;shortTE=T
Chr1	RepeatMasker	Low_complexity	2255573	2255605	14.4	+	.	Tstart=1;Tend=32;ID=A-rich;shortTE=F
Chr1	RepeatMasker	Simple_repeat	2258078	2258137	23.4	+	.	Tstart=1;Tend=62;ID=(ATTT)n;shortTE=F
Chr1	RepeatMasker	Unknown	2264701	2265946	12.1	-	.	Tstart=891;Tend=2216;ID=Unknown-138_rCom;shortTE=F
Chr1	RepeatMasker	LINE/Jockey	2268408	2268820	6.8	-	.	Tstart=125;Tend=549;ID=Jockey-1_rCom;shortTE=F
Chr1	RepeatMasker	Unknown	2268409	2268898	10.1	-	.	Tstart=199;Tend=725;ID=Unknown-73_rCom;shortTE=F
Chr1	RepeatMasker	LTR/Unknown	2268621	2269031	1.7	+	.	Tstart=103;Tend=548;ID=LTR-Unknown-2_rCom;shortTE=F
Chr1	RepeatMasker	Low_complexity	2270241	2270278	11.4	+	.	Tstart=1;Tend=40;ID=A-rich;shortTE=F
Chr1	RepeatMasker	Simple_repeat	2271177	2271212	12.9	+	.	Tstart=1;Tend=37;ID=(AATGGA)n;shortTE=F
Chr1	RepeatMasker	Simple_repeat	2271820	2271909	27.4	+	.	Tstart=1;Tend=90;ID=(ATCTA)n;shortTE=F
Chr1	RepeatMasker	Simple_repeat	2273958	2273980	9.6	+	.	Tstart=1;Tend=23;ID=(T)n;shortTE=F
Chr1	RepeatMasker	LTR/Copia	2277235	2277437	28.9	-	.	Tstart=1311;Tend=1509;ID=Copia-105_rCom;shortTE=F
Chr1	RepeatMasker	Simple_repeat	2279251	2279280	0.0	+	.	Tstart=1;Tend=31;ID=(AG)n;shortTE=F
Chr1	RepeatMasker	Simple_repeat	2279608	2279645	22.6	+	.	Tstart=1;Tend=37;ID=(TTA)n;shortTE=F
Chr1	RepeatMasker	Low_complexity	2279696	2279732	5.6	+	.	Tstart=1;Tend=41;ID=A-rich;shortTE=F
Chr1	RepeatMasker	Simple_repeat	2284016	2284122	18.9	+	.	Tstart=1;Tend=105;ID=(TTAT)n;shortTE=F
Chr1	RepeatMasker	Low_complexity	2286333	2286413	18.4	+	.	Tstart=1;Tend=81;ID=A-rich;shortTE=F
Chr1	RepeatMasker	Low_complexity	2288114	2288160	22.4	+	.	Tstart=1;Tend=44;ID=A-rich;shortTE=F
Chr1	RepeatMasker	Simple_repeat	2288583	2288605	4.5	+	.	Tstart=1;Tend=23;ID=(GTG)n;shortTE=F
Chr1	RepeatMasker	Low_complexity	2288992	2289054	13.3	+	.	Tstart=1;Tend=63;ID=GA-rich;shortTE=F
Chr1	RepeatMasker	Simple_repeat	2289066	2289096	3.3	+	.	Tstart=1;Tend=31;ID=(AG)n;shortTE=F
Chr1	RepeatMasker	Simple_repeat	2289646	2289670	0.0	+	.	Tstart=1;Tend=25;ID=(TAT)n;shortTE=F
Chr1	RepeatMasker	Simple_repeat	2289803	2289824	0.0	+	.	Tstart=1;Tend=22;ID=(AT)n;shortTE=F
Chr1	RepeatMasker	Simple_repeat	2290470	2290495	9.1	+	.	Tstart=1;Tend=25;ID=(GAA)n;shortTE=F
Chr1	RepeatMasker	Simple_repeat	2291036	2291065	19.1	+	.	Tstart=1;Tend=30;ID=(T)n;shortTE=F
Chr1	RepeatMasker	Simple_repeat	2293766	2293803	2.7	+	.	Tstart=1;Tend=38;ID=(AG)n;shortTE=F
Chr1	RepeatMasker	Low_complexity	2294916	2294972	14.0	+	.	Tstart=1;Tend=54;ID=A-rich;shortTE=F
Chr1	RepeatMasker	Simple_repeat	2295922	2295950	15.3	+	.	Tstart=1;Tend=30;ID=(TAT)n;shortTE=F
Chr1	RepeatMasker	Simple_repeat	2296279	2296300	0.0	+	.	Tstart=1;Tend=22;ID=(A)n;shortTE=F
Chr1	RepeatMasker	Unknown	2296869	2297720	8.4	-	.	Tstart=846;Tend=1728;ID=Unknown-76_rCom;shortTE=F
Chr1	RepeatMasker	Simple_repeat	2297912	2297979	19.5	+	.	Tstart=1;Tend=65;ID=(ATT)n;shortTE=F
Chr1	RepeatMasker	LINE/L1	2298112	2298349	20.1	+	.	Tstart=808;Tend=1049;ID=L1-15_rCom;shortTE=F
Chr1	RepeatMasker	Low_complexity	2299766	2299801	10.8	+	.	Tstart=1;Tend=33;ID=A-rich;shortTE=F
Chr1	RepeatMasker	Simple_repeat	2299973	2300011	0.0	+	.	Tstart=1;Tend=39;ID=(AT)n;shortTE=F
Chr1	RepeatMasker	Simple_repeat	2300094	2300134	11.6	+	.	Tstart=1;Tend=41;ID=(TAA)n;shortTE=F
Chr1	RepeatMasker	Simple_repeat	2301184	2301211	7.7	+	.	Tstart=1;Tend=28;ID=(AGAA)n;shortTE=F
Chr1	RepeatMasker	Low_complexity	2304260	2304298	15.3	+	.	Tstart=1;Tend=39;ID=A-rich;shortTE=F
Chr1	RepeatMasker	Unknown	2305242	2305348	14.3	+	.	Tstart=1408;Tend=1512;ID=Unknown-86_rCom;shortTE=F
Chr1	RepeatMasker	Unknown	2308227	2309504	3.8	+	.	Tstart=884;Tend=2219;ID=Unknown-138_rCom;shortTE=F
Chr1	RepeatMasker	Simple_repeat	2311492	2311532	6.1	+	.	Tstart=1;Tend=42;ID=(ATA)n;shortTE=F
Chr1	RepeatMasker	LINE/L1	2312461	2312711	25.4	-	.	Tstart=870;Tend=1113;ID=L1-15_rCom;shortTE=F
Chr1	RepeatMasker	LINE/L1	2312883	2313142	20.9	-	.	Tstart=808;Tend=1071;ID=L1-15_rCom;shortTE=F
Chr1	RepeatMasker	Simple_repeat	2317179	2317232	19.7	+	.	Tstart=1;Tend=51;ID=(TTTA)n;shortTE=F
Chr1	RepeatMasker	Simple_repeat	2317717	2317774	19.1	+	.	Tstart=1;Tend=59;ID=(ATAATAA)n;shortTE=F
Chr1	RepeatMasker	Simple_repeat	2318110	2318142	17.5	+	.	Tstart=1;Tend=33;ID=(T)n;shortTE=F
Chr1	RepeatMasker	Simple_repeat	2318177	2318223	15.3	+	.	Tstart=1;Tend=48;ID=(ATT)n;shortTE=F
Chr1	RepeatMasker	Low_complexity	2318433	2318487	21.9	+	.	Tstart=1;Tend=51;ID=A-rich;shortTE=F
Chr1	RepeatMasker	Unknown	2318811	2319510	5.5	-	.	Tstart=183;Tend=1415;ID=Unknown-76_rCom;shortTE=F
Chr1	RepeatMasker	Simple_repeat	2320051	2320096	0.0	+	.	Tstart=1;Tend=47;ID=(AT)n;shortTE=F
Chr1	RepeatMasker	Unknown	2325141	2325516	14.8	-	.	Tstart=6576;Tend=6947;ID=Unknown-123_rCom;shortTE=F
Chr1	RepeatMasker	Simple_repeat	2328348	2328377	16.0	+	.	Tstart=1;Tend=29;ID=(CAT)n;shortTE=F
Chr1	RepeatMasker	Low_complexity	2329999	2330047	19.1	+	.	Tstart=1;Tend=45;ID=A-rich;shortTE=F
Chr1	RepeatMasker	Simple_repeat	2334331	2334367	3.1	+	.	Tstart=1;Tend=38;ID=(AATAAT)n;shortTE=F
Chr1	RepeatMasker	Simple_repeat	2334917	2334969	23.7	+	.	Tstart=1;Tend=51;ID=(TTTTTC)n;shortTE=F
Chr1	RepeatMasker	Simple_repeat	2335084	2335113	10.8	+	.	Tstart=1;Tend=31;ID=(TGG)n;shortTE=F
Chr1	RepeatMasker	Simple_repeat	2335703	2335746	17.6	+	.	Tstart=1;Tend=41;ID=(TTTAATC)n;shortTE=F
Chr1	RepeatMasker	Simple_repeat	2336102	2336138	8.7	+	.	Tstart=1;Tend=37;ID=(A)n;shortTE=F
Chr1	RepeatMasker	Simple_repeat	2342228	2342268	2.5	+	.	Tstart=1;Tend=41;ID=(GTG)n;shortTE=F
Chr1	RepeatMasker	Unknown	2342683	2343044	17.7	+	.	Tstart=683;Tend=1109;ID=Unknown-190_rCom;shortTE=F
Chr1	RepeatMasker	Simple_repeat	2343327	2343350	8.9	+	.	Tstart=1;Tend=25;ID=(TAA)n;shortTE=F
Chr1	RepeatMasker	Simple_repeat	2344229	2344255	0.0	+	.	Tstart=1;Tend=27;ID=(AT)n;shortTE=F
Chr1	RepeatMasker	Simple_repeat	2344288	2344306	5.6	+	.	Tstart=1;Tend=19;ID=(A)n;shortTE=F
Chr1	RepeatMasker	Simple_repeat	2345069	2345132	29.1	+	.	Tstart=1;Tend=64;ID=(TCCAAC)n;shortTE=F
Chr1	RepeatMasker	Simple_repeat	2348659	2348703	20.5	+	.	Tstart=1;Tend=45;ID=(T)n;shortTE=F
Chr1	RepeatMasker	Low_complexity	2348825	2348863	17.3	+	.	Tstart=1;Tend=41;ID=A-rich;shortTE=F
Chr1	RepeatMasker	Simple_repeat	2349418	2349439	4.8	+	.	Tstart=1;Tend=22;ID=(A)n;shortTE=F
Chr1	RepeatMasker	Low_complexity	2350445	2350474	11.7	+	.	Tstart=1;Tend=29;ID=GA-rich;shortTE=F
Chr1	RepeatMasker	Simple_repeat	2351457	2351480	4.3	+	.	Tstart=1;Tend=24;ID=(T)n;shortTE=F
Chr1	RepeatMasker	Simple_repeat	2351719	2351767	21.2	+	.	Tstart=1;Tend=46;ID=(AATTAGT)n;shortTE=F
Chr1	RepeatMasker	Simple_repeat	2351874	2351902	20.0	+	.	Tstart=1;Tend=29;ID=(AATTC)n;shortTE=F
Chr1	RepeatMasker	Simple_repeat	2352123	2352156	0.0	+	.	Tstart=1;Tend=35;ID=(AAT)n;shortTE=F
Chr1	RepeatMasker	Simple_repeat	2352619	2352708	34.6	+	.	Tstart=1;Tend=91;ID=(TC)n;shortTE=F
Chr1	RepeatMasker	Simple_repeat	2354726	2354753	0.0	+	.	Tstart=1;Tend=28;ID=(GCACCA)n;shortTE=F
Chr1	RepeatMasker	Unknown	2355324	2355805	8.3	-	.	Tstart=34;Tend=575;ID=Unknown-193_rCom;shortTE=F
Chr1	RepeatMasker	Low_complexity	2355933	2356015	26.0	+	.	Tstart=1;Tend=83;ID=A-rich;shortTE=F
Chr1	RepeatMasker	Simple_repeat	2356718	2356753	8.9	+	.	Tstart=1;Tend=36;ID=(CTCTCC)n;shortTE=F
Chr1	RepeatMasker	Simple_repeat	2357812	2357839	0.0	+	.	Tstart=1;Tend=28;ID=(TTA)n;shortTE=F
Chr1	RepeatMasker	Simple_repeat	2358920	2358959	14.4	+	.	Tstart=1;Tend=41;ID=(TTATAA)n;shortTE=F
Chr1	RepeatMasker	LTR/Copia	2361783	2364766	28.7	+	.	Tstart=551;Tend=3500;ID=Copia-47_rCom;shortTE=F
Chr1	RepeatMasker	Low_complexity	2365470	2365544	12.6	+	.	Tstart=1;Tend=75;ID=A-rich;shortTE=F
Chr1	RepeatMasker	Simple_repeat	2366052	2366074	0.0	+	.	Tstart=1;Tend=24;ID=(AT)n;shortTE=F
Chr1	RepeatMasker	Simple_repeat	2367082	2367126	14.7	+	.	Tstart=1;Tend=50;ID=(AT)n;shortTE=F
Chr1	RepeatMasker	Simple_repeat	2367443	2367476	20.6	+	.	Tstart=1;Tend=35;ID=(TTTTAA)n;shortTE=F
Chr1	RepeatMasker	Simple_repeat	2367936	2367960	0.0	+	.	Tstart=1;Tend=25;ID=(AT)n;shortTE=F
Chr1	RepeatMasker	Low_complexity	2369834	2369914	12.2	+	.	Tstart=1;Tend=80;ID=A-rich;shortTE=F
Chr1	RepeatMasker	Unknown	2371518	2372109	10.3	+	.	Tstart=695;Tend=1319;ID=Unknown-75_rCom;shortTE=F
Chr1	RepeatMasker	Unknown	2374355	2374506	16.6	+	.	Tstart=710;Tend=878;ID=Unknown-178_rCom;shortTE=F
Chr1	RepeatMasker	Simple_repeat	2375625	2375650	12.7	+	.	Tstart=1;Tend=26;ID=(T)n;shortTE=F
Chr1	RepeatMasker	Simple_repeat	2377166	2377225	21.3	+	.	Tstart=1;Tend=60;ID=(ATAAGTA)n;shortTE=F
Chr1	RepeatMasker	Simple_repeat	2377300	2377333	24.3	+	.	Tstart=1;Tend=34;ID=(TT)n;shortTE=F
Chr1	RepeatMasker	Simple_repeat	2377334	2377340	22.4	+	.	Tstart=4;Tend=43;ID=(ATTTTT)n;shortTE=F
Chr1	RepeatMasker	Simple_repeat	2377918	2377971	16.9	+	.	Tstart=1;Tend=51;ID=(ATA)n;shortTE=F
Chr1	RepeatMasker	Low_complexity	2379895	2379944	19.8	+	.	Tstart=1;Tend=48;ID=A-rich;shortTE=F
Chr1	RepeatMasker	DNA/hAT-Ac	2380731	2381053	21.2	-	.	Tstart=1102;Tend=1453;ID=hAT-Ac-9_rCom;shortTE=F
Chr1	RepeatMasker	Unknown	2380829	2381090	10.3	+	.	Tstart=663;Tend=884;ID=Unknown-76_rCom;shortTE=F
Chr1	RepeatMasker	Simple_repeat	2381097	2381153	22.6	+	.	Tstart=1;Tend=55;ID=(AATA)n;shortTE=F
Chr1	RepeatMasker	Simple_repeat	2381964	2381993	18.9	+	.	Tstart=1;Tend=30;ID=(T)n;shortTE=F
Chr1	RepeatMasker	Simple_repeat	2386847	2386870	13.9	+	.	Tstart=1;Tend=24;ID=(A)n;shortTE=F
[truncated: 377,132 more rows]
