# Supplementary material for: The impact of retrotransposons on castor bean genomes
Source: Front Plant Sci. 2024 Jul 23;15:1397215. doi: 10.3389/fpls.2024.1397215 (PMC11300327; doi:10.3389/fpls.2024.1397215)
Supplement: Supplementary file 1 [file DataSheet_1.zip › WT05_TE_Annotations.gff]

##gff-version 3
CM033701.1	RepeatMasker	Simple_repeat	147	189	22.5	+	.	Tstart=1;Tend=43;ID=(ATTGTAT)n;shortTE=F
CM033701.1	RepeatMasker	Unknown	2286	2544	14.7	-	.	Tstart=626;Tend=932;ID=Unknown-127_rCom;shortTE=F
CM033701.1	RepeatMasker	Simple_repeat	3780	3839	21.0	+	.	Tstart=1;Tend=60;ID=(TTTTAAT)n;shortTE=F
CM033701.1	RepeatMasker	Simple_repeat	4543	4589	20.2	+	.	Tstart=1;Tend=48;ID=(TTATATT)n;shortTE=F
CM033701.1	RepeatMasker	Simple_repeat	5949	5974	12.7	+	.	Tstart=1;Tend=26;ID=(T)n;shortTE=F
CM033701.1	RepeatMasker	Unknown	7339	7500	19.4	+	.	Tstart=764;Tend=945;ID=Unknown-111_rCom;shortTE=F
CM033701.1	RepeatMasker	Unknown	7494	7817	22.0	-	.	Tstart=727;Tend=1070;ID=Unknown-111_rCom;shortTE=F
CM033701.1	RepeatMasker	Low_complexity	8722	8758	21.8	+	.	Tstart=1;Tend=37;ID=A-rich;shortTE=F
CM033701.1	RepeatMasker	Simple_repeat	10163	10200	17.8	+	.	Tstart=1;Tend=39;ID=(TA)n;shortTE=F
CM033701.1	RepeatMasker	Unknown	10981	11175	3.1	+	.	Tstart=6201;Tend=6395;ID=Unknown-99_rCom;shortTE=F
CM033701.1	RepeatMasker	Simple_repeat	14984	15056	17.4	+	.	Tstart=1;Tend=79;ID=(TA)n;shortTE=F
CM033701.1	RepeatMasker	Simple_repeat	15524	15564	17.2	+	.	Tstart=1;Tend=42;ID=(TA)n;shortTE=F
CM033701.1	RepeatMasker	Simple_repeat	16217	16236	5.3	+	.	Tstart=1;Tend=20;ID=(GA)n;shortTE=F
CM033701.1	RepeatMasker	Low_complexity	20500	20543	9.8	+	.	Tstart=1;Tend=49;ID=GA-rich;shortTE=F
CM033701.1	RepeatMasker	Simple_repeat	22490	22509	5.2	+	.	Tstart=1;Tend=20;ID=(A)n;shortTE=F
CM033701.1	RepeatMasker	Low_complexity	23503	23536	20.2	+	.	Tstart=1;Tend=34;ID=A-rich;shortTE=F
CM033701.1	RepeatMasker	Unknown	23579	24927	9.5	-	.	Tstart=390;Tend=1854;ID=Unknown-150_rCom;shortTE=F
CM033701.1	RepeatMasker	Unknown	25249	26474	8.7	+	.	Tstart=884;Tend=2185;ID=Unknown-138_rCom;shortTE=F
CM033701.1	RepeatMasker	Simple_repeat	26479	26525	0.0	+	.	Tstart=1;Tend=48;ID=(AT)n;shortTE=F
CM033701.1	RepeatMasker	Simple_repeat	26943	26968	4.0	+	.	Tstart=1;Tend=27;ID=(TTTA)n;shortTE=F
CM033701.1	RepeatMasker	Simple_repeat	28878	28901	13.9	+	.	Tstart=1;Tend=24;ID=(A)n;shortTE=F
CM033701.1	RepeatMasker	Unknown	29197	29269	19.2	+	.	Tstart=713;Tend=787;ID=Unknown-55_rCom;shortTE=T
CM033701.1	RepeatMasker	LTR/Copia	31432	31594	6.8	-	.	Tstart=4971;Tend=5162;ID=Copia-28_rCom;shortTE=F
CM033701.1	RepeatMasker	Simple_repeat	33185	33217	18.4	+	.	Tstart=1;Tend=32;ID=(ACTAA)n;shortTE=F
CM033701.1	RepeatMasker	Simple_repeat	34061	34103	17.4	+	.	Tstart=1;Tend=42;ID=(AATT)n;shortTE=F
CM033701.1	RepeatMasker	Low_complexity	34698	34750	27.2	+	.	Tstart=1;Tend=53;ID=GA-rich;shortTE=F
CM033701.1	RepeatMasker	Simple_repeat	36416	36454	12.1	+	.	Tstart=1;Tend=39;ID=(TTTTTTC)n;shortTE=F
CM033701.1	RepeatMasker	Simple_repeat	37004	37037	20.2	+	.	Tstart=1;Tend=34;ID=(T)n;shortTE=F
CM033701.1	RepeatMasker	Simple_repeat	40037	40065	7.4	+	.	Tstart=1;Tend=29;ID=(ATC)n;shortTE=F
CM033701.1	RepeatMasker	Simple_repeat	40339	40365	8.7	+	.	Tstart=1;Tend=26;ID=(TTTTC)n;shortTE=F
CM033701.1	RepeatMasker	Low_complexity	40391	40464	24.2	+	.	Tstart=1;Tend=69;ID=A-rich;shortTE=F
CM033701.1	RepeatMasker	Low_complexity	40652	40685	20.2	+	.	Tstart=1;Tend=34;ID=A-rich;shortTE=F
CM033701.1	RepeatMasker	Simple_repeat	40994	41012	0.0	+	.	Tstart=1;Tend=19;ID=(TC)n;shortTE=F
CM033701.1	RepeatMasker	Simple_repeat	41083	41112	19.6	+	.	Tstart=1;Tend=30;ID=(T)n;shortTE=F
CM033701.1	RepeatMasker	Unknown	42015	42194	10.6	+	.	Tstart=387;Tend=568;ID=Unknown-193_rCom;shortTE=F
CM033701.1	RepeatMasker	Low_complexity	42220	42267	21.6	+	.	Tstart=1;Tend=51;ID=A-rich;shortTE=F
CM033701.1	RepeatMasker	Unknown	43012	43158	21.8	+	.	Tstart=712;Tend=880;ID=Unknown-110_rCom;shortTE=F
CM033701.1	RepeatMasker	Simple_repeat	43389	43427	17.3	+	.	Tstart=1;Tend=40;ID=(TA)n;shortTE=F
CM033701.1	RepeatMasker	Low_complexity	46039	46107	20.4	+	.	Tstart=1;Tend=68;ID=A-rich;shortTE=F
CM033701.1	RepeatMasker	Simple_repeat	46373	46422	14.3	+	.	Tstart=1;Tend=51;ID=(TCTT)n;shortTE=F
CM033701.1	RepeatMasker	Unknown	49295	49687	13.7	+	.	Tstart=1544;Tend=1948;ID=Unknown-46_rCom;shortTE=F
CM033701.1	RepeatMasker	Low_complexity	52342	52387	20.1	+	.	Tstart=1;Tend=47;ID=GA-rich;shortTE=F
CM033701.1	RepeatMasker	Low_complexity	52534	52586	22.8	+	.	Tstart=1;Tend=52;ID=A-rich;shortTE=F
CM033701.1	RepeatMasker	Simple_repeat	52820	52877	1.8	+	.	Tstart=1;Tend=58;ID=(TCT)n;shortTE=F
CM033701.1	RepeatMasker	Simple_repeat	53047	53068	0.0	+	.	Tstart=1;Tend=22;ID=(TAA)n;shortTE=F
CM033701.1	RepeatMasker	Low_complexity	53105	53141	15.8	+	.	Tstart=1;Tend=37;ID=A-rich;shortTE=F
CM033701.1	RepeatMasker	Simple_repeat	53451	53468	0.0	+	.	Tstart=1;Tend=18;ID=(ATT)n;shortTE=F
CM033701.1	RepeatMasker	Simple_repeat	53594	53621	0.0	+	.	Tstart=1;Tend=28;ID=(TC)n;shortTE=F
CM033701.1	RepeatMasker	Low_complexity	53683	53729	19.5	+	.	Tstart=1;Tend=45;ID=A-rich;shortTE=F
CM033701.1	RepeatMasker	Low_complexity	54003	54030	15.9	+	.	Tstart=1;Tend=28;ID=A-rich;shortTE=F
CM033701.1	RepeatMasker	Low_complexity	54430	54474	17.3	+	.	Tstart=1;Tend=43;ID=A-rich;shortTE=F
CM033701.1	RepeatMasker	Unknown	54726	54914	22.3	+	.	Tstart=845;Tend=1064;ID=Unknown-109_rCom;shortTE=F
CM033701.1	RepeatMasker	DNA/hAT-Ac	54918	55163	24.8	+	.	Tstart=707;Tend=979;ID=hAT-Ac-8_rCom;shortTE=F
CM033701.1	RepeatMasker	Low_complexity	55247	55286	23.5	+	.	Tstart=1;Tend=41;ID=A-rich;shortTE=F
CM033701.1	RepeatMasker	Simple_repeat	55423	55447	0.0	+	.	Tstart=1;Tend=25;ID=(AAAG)n;shortTE=F
CM033701.1	RepeatMasker	Simple_repeat	55909	55945	18.6	+	.	Tstart=1;Tend=38;ID=(TTATTAT)n;shortTE=F
CM033701.1	RepeatMasker	Simple_repeat	56712	56733	0.0	+	.	Tstart=1;Tend=24;ID=(TA)n;shortTE=F
CM033701.1	RepeatMasker	Unknown	56735	57312	16.2	+	.	Tstart=723;Tend=1385;ID=Unknown-86_rCom;shortTE=F
CM033701.1	RepeatMasker	Low_complexity	57318	57328	12.9	+	.	Tstart=1;Tend=34;ID=A-rich;shortTE=F
CM033701.1	RepeatMasker	Simple_repeat	57329	57352	13.9	+	.	Tstart=1;Tend=24;ID=(A)n;shortTE=F
CM033701.1	RepeatMasker	Simple_repeat	57513	57595	33.8	+	.	Tstart=1;Tend=81;ID=(CAATAT)n;shortTE=F
CM033701.1	RepeatMasker	LTR	57820	58545	27.1	+	.	Tstart=1167;Tend=1887;ID=LTR_rCom;shortTE=F
CM033701.1	RepeatMasker	LTR	58969	59369	28.5	+	.	Tstart=2182;Tend=2609;ID=LTR_rCom;shortTE=F
CM033701.1	RepeatMasker	LTR	59774	60459	29.7	+	.	Tstart=3111;Tend=3787;ID=LTR_rCom;shortTE=F
CM033701.1	RepeatMasker	LTR	60968	61341	28.6	-	.	Tstart=2182;Tend=2586;ID=LTR_rCom;shortTE=F
CM033701.1	RepeatMasker	LTR	61760	62173	30.8	-	.	Tstart=1477;Tend=1887;ID=LTR_rCom;shortTE=F
CM033701.1	RepeatMasker	LTR	62662	64339	30.5	+	.	Tstart=4562;Tend=6253;ID=LTR_rCom;shortTE=F
CM033701.1	RepeatMasker	LTR/ERV	64672	65142	25.4	+	.	Tstart=18;Tend=515;ID=ERV-2_rCom-int;shortTE=F
CM033701.1	RepeatMasker	Unknown	64774	65216	5.9	-	.	Tstart=719;Tend=1159;ID=Unknown-39_rCom;shortTE=F
CM033701.1	RepeatMasker	Unknown	65232	65805	10.5	-	.	Tstart=183;Tend=813;ID=Unknown-39_rCom;shortTE=F
CM033701.1	RepeatMasker	Simple_repeat	66138	66177	12.1	+	.	Tstart=1;Tend=38;ID=(TTTTTCT)n;shortTE=F
CM033701.1	RepeatMasker	Simple_repeat	66178	66184	20.2	+	.	Tstart=1;Tend=47;ID=(TTTTTAA)n;shortTE=F
CM033701.1	RepeatMasker	Simple_repeat	67086	67111	0.0	+	.	Tstart=1;Tend=26;ID=(TA)n;shortTE=F
CM033701.1	RepeatMasker	Simple_repeat	67112	67128	0.0	+	.	Tstart=1;Tend=17;ID=(AG)n;shortTE=F
CM033701.1	RepeatMasker	Simple_repeat	67351	67372	9.8	+	.	Tstart=1;Tend=22;ID=(TTTG)n;shortTE=F
CM033701.1	RepeatMasker	Simple_repeat	67628	67654	7.9	+	.	Tstart=1;Tend=27;ID=(ATA)n;shortTE=F
CM033701.1	RepeatMasker	Simple_repeat	68144	68172	3.5	+	.	Tstart=1;Tend=31;ID=(TTTTGA)n;shortTE=F
CM033701.1	RepeatMasker	Simple_repeat	72170	72236	20.2	+	.	Tstart=1;Tend=69;ID=(TTAAT)n;shortTE=F
CM033701.1	RepeatMasker	Unknown	72243	72554	8.7	-	.	Tstart=576;Tend=908;ID=Unknown-76_rCom;shortTE=F
CM033701.1	RepeatMasker	Simple_repeat	72642	72677	0.0	+	.	Tstart=1;Tend=36;ID=(TA)n;shortTE=F
CM033701.1	RepeatMasker	Simple_repeat	72819	72856	0.0	+	.	Tstart=1;Tend=39;ID=(TA)n;shortTE=F
CM033701.1	RepeatMasker	Unknown	72857	73539	5.6	-	.	Tstart=183;Tend=1409;ID=Unknown-76_rCom;shortTE=F
CM033701.1	RepeatMasker	Simple_repeat	74068	74128	21.4	+	.	Tstart=1;Tend=59;ID=(TTCTT)n;shortTE=F
CM033701.1	RepeatMasker	Simple_repeat	74142	74162	0.0	+	.	Tstart=1;Tend=21;ID=(TG)n;shortTE=F
CM033701.1	RepeatMasker	Simple_repeat	74305	74339	13.2	+	.	Tstart=1;Tend=34;ID=(TTTC)n;shortTE=F
CM033701.1	RepeatMasker	LTR/Copia	74645	74737	22.8	-	.	Tstart=3613;Tend=3679;ID=Copia-39_rCom;shortTE=T
CM033701.1	RepeatMasker	Simple_repeat	74924	74959	20.4	+	.	Tstart=1;Tend=35;ID=(TAAT)n;shortTE=F
CM033701.1	RepeatMasker	Simple_repeat	75130	75169	21.1	+	.	Tstart=1;Tend=39;ID=(TTTATA)n;shortTE=F
CM033701.1	RepeatMasker	Low_complexity	77830	77873	15.9	+	.	Tstart=1;Tend=43;ID=A-rich;shortTE=F
CM033701.1	RepeatMasker	Low_complexity	78488	78528	14.0	+	.	Tstart=1;Tend=42;ID=A-rich;shortTE=F
CM033701.1	RepeatMasker	Simple_repeat	82100	82138	24.0	+	.	Tstart=1;Tend=40;ID=(TTTCT)n;shortTE=F
CM033701.1	RepeatMasker	Simple_repeat	82999	83041	10.1	+	.	Tstart=1;Tend=44;ID=(CTT)n;shortTE=F
CM033701.1	RepeatMasker	Unknown	83163	83389	9.2	-	.	Tstart=776;Tend=1006;ID=Unknown-24_rCom;shortTE=F
CM033701.1	RepeatMasker	Unknown	84296	84517	9.9	+	.	Tstart=780;Tend=1004;ID=Unknown-24_rCom;shortTE=F
CM033701.1	RepeatMasker	Simple_repeat	84567	84584	0.0	+	.	Tstart=1;Tend=18;ID=(A)n;shortTE=F
CM033701.1	RepeatMasker	Simple_repeat	84773	84799	7.8	+	.	Tstart=1;Tend=28;ID=(AAAG)n;shortTE=F
CM033701.1	RepeatMasker	Low_complexity	84941	85007	16.0	+	.	Tstart=1;Tend=70;ID=GA-rich;shortTE=F
CM033701.1	RepeatMasker	DNA/hAT-Ac	85893	86009	17.1	-	.	Tstart=745;Tend=888;ID=hAT-Ac-7_rCom;shortTE=F
CM033701.1	RepeatMasker	Simple_repeat	87277	87318	13.1	+	.	Tstart=1;Tend=44;ID=(TTTCT)n;shortTE=F
CM033701.1	RepeatMasker	Simple_repeat	88447	88489	7.4	+	.	Tstart=1;Tend=44;ID=(AT)n;shortTE=F
CM033701.1	RepeatMasker	Simple_repeat	88490	88524	0.0	+	.	Tstart=1;Tend=35;ID=(AG)n;shortTE=F
CM033701.1	RepeatMasker	Simple_repeat	88607	88639	16.9	+	.	Tstart=1;Tend=33;ID=(GTGTTG)n;shortTE=F
CM033701.1	RepeatMasker	Simple_repeat	88838	88877	16.4	+	.	Tstart=1;Tend=37;ID=(AACCC)n;shortTE=F
CM033701.1	RepeatMasker	Simple_repeat	89457	89497	0.0	+	.	Tstart=1;Tend=41;ID=(TA)n;shortTE=F
CM033701.1	RepeatMasker	Simple_repeat	89980	90026	19.3	+	.	Tstart=1;Tend=45;ID=(TATT)n;shortTE=F
CM033701.1	RepeatMasker	Low_complexity	93269	93297	15.5	+	.	Tstart=1;Tend=30;ID=A-rich;shortTE=F
CM033701.1	RepeatMasker	Simple_repeat	95696	95724	7.4	+	.	Tstart=1;Tend=29;ID=(A)n;shortTE=F
CM033701.1	RepeatMasker	Simple_repeat	95963	95989	0.0	+	.	Tstart=1;Tend=27;ID=(TG)n;shortTE=F
CM033701.1	RepeatMasker	Simple_repeat	96227	96255	11.1	+	.	Tstart=1;Tend=30;ID=(GAAGA)n;shortTE=F
CM033701.1	RepeatMasker	Low_complexity	96472	96513	19.5	+	.	Tstart=1;Tend=43;ID=A-rich;shortTE=F
CM033701.1	RepeatMasker	Simple_repeat	97166	97190	8.7	+	.	Tstart=1;Tend=25;ID=(T)n;shortTE=F
CM033701.1	RepeatMasker	Simple_repeat	97582	97630	23.2	+	.	Tstart=1;Tend=47;ID=(TACAATA)n;shortTE=F
CM033701.1	RepeatMasker	Simple_repeat	98974	99007	9.4	+	.	Tstart=1;Tend=37;ID=(TCTTTCT)n;shortTE=F
CM033701.1	RepeatMasker	Simple_repeat	101504	101524	4.9	+	.	Tstart=1;Tend=21;ID=(A)n;shortTE=F
CM033701.1	RepeatMasker	Simple_repeat	105451	105476	12.5	+	.	Tstart=1;Tend=26;ID=(A)n;shortTE=F
CM033701.1	RepeatMasker	Low_complexity	108681	108729	13.9	+	.	Tstart=1;Tend=50;ID=A-rich;shortTE=F
CM033701.1	RepeatMasker	Simple_repeat	109367	109389	9.6	+	.	Tstart=1;Tend=23;ID=(T)n;shortTE=F
CM033701.1	RepeatMasker	Simple_repeat	110240	110264	0.0	+	.	Tstart=1;Tend=25;ID=(TAGAAG)n;shortTE=F
CM033701.1	RepeatMasker	Low_complexity	112790	112859	18.0	+	.	Tstart=1;Tend=67;ID=A-rich;shortTE=F
CM033701.1	RepeatMasker	Simple_repeat	115734	115761	7.7	+	.	Tstart=1;Tend=28;ID=(T)n;shortTE=F
CM033701.1	RepeatMasker	Simple_repeat	116508	116573	19.6	+	.	Tstart=1;Tend=64;ID=(AATT)n;shortTE=F
CM033701.1	RepeatMasker	Simple_repeat	118508	118533	4.0	+	.	Tstart=1;Tend=28;ID=(TTAT)n;shortTE=F
CM033701.1	RepeatMasker	LINE/Jockey	118548	118984	6.0	-	.	Tstart=53;Tend=550;ID=Jockey-1_rCom;shortTE=F
CM033701.1	RepeatMasker	LTR/Gypsy	118813	121398	5.7	-	.	Tstart=600;Tend=3526;ID=Gypsy-34_rCom;shortTE=F
CM033701.1	RepeatMasker	Low_complexity	122405	122441	22.4	+	.	Tstart=1;Tend=37;ID=A-rich;shortTE=F
CM033701.1	RepeatMasker	Simple_repeat	122999	123028	0.0	+	.	Tstart=1;Tend=30;ID=(TA)n;shortTE=F
CM033701.1	RepeatMasker	Simple_repeat	123436	123456	0.0	+	.	Tstart=1;Tend=21;ID=(CTG)n;shortTE=F
CM033701.1	RepeatMasker	Simple_repeat	124470	124511	20.8	+	.	Tstart=1;Tend=41;ID=(TGTATG)n;shortTE=F
CM033701.1	RepeatMasker	Simple_repeat	124497	124541	20.3	+	.	Tstart=1;Tend=45;ID=(TA)n;shortTE=F
CM033701.1	RepeatMasker	Simple_repeat	127208	127253	0.0	+	.	Tstart=1;Tend=46;ID=(AT)n;shortTE=F
CM033701.1	RepeatMasker	Simple_repeat	127254	127269	0.0	+	.	Tstart=1;Tend=16;ID=(TTA)n;shortTE=F
CM033701.1	RepeatMasker	Simple_repeat	129199	129260	25.0	+	.	Tstart=1;Tend=60;ID=(TGAAGG)n;shortTE=F
CM033701.1	RepeatMasker	Simple_repeat	130625	130668	15.8	+	.	Tstart=1;Tend=46;ID=(TTAA)n;shortTE=F
CM033701.1	RepeatMasker	Simple_repeat	132328	132372	17.0	+	.	Tstart=1;Tend=43;ID=(CTATATA)n;shortTE=F
CM033701.1	RepeatMasker	Simple_repeat	132962	133015	13.6	+	.	Tstart=1;Tend=53;ID=(TTTAT)n;shortTE=F
CM033701.1	RepeatMasker	Simple_repeat	133307	133354	20.7	+	.	Tstart=1;Tend=46;ID=(ATTTTTT)n;shortTE=F
CM033701.1	RepeatMasker	Simple_repeat	134548	134578	10.8	+	.	Tstart=1;Tend=31;ID=(CTGCC)n;shortTE=F
CM033701.1	RepeatMasker	Unknown	140089	140662	5.4	-	.	Tstart=902;Tend=1412;ID=Unknown-76_rCom;shortTE=F
CM033701.1	RepeatMasker	Simple_repeat	140776	140807	17.6	+	.	Tstart=1;Tend=33;ID=(AATTT)n;shortTE=F
CM033701.1	RepeatMasker	Low_complexity	141530	141557	16.1	+	.	Tstart=1;Tend=28;ID=A-rich;shortTE=F
CM033701.1	RepeatMasker	Unknown	143988	144237	12.1	-	.	Tstart=591;Tend=853;ID=Unknown-101_rCom;shortTE=F
CM033701.1	RepeatMasker	Simple_repeat	146001	146034	0.0	+	.	Tstart=1;Tend=34;ID=(AGA)n;shortTE=F
CM033701.1	RepeatMasker	Simple_repeat	146507	146533	0.0	+	.	Tstart=1;Tend=27;ID=(TC)n;shortTE=F
CM033701.1	RepeatMasker	Simple_repeat	147061	147103	22.6	+	.	Tstart=1;Tend=42;ID=(TCCAACA)n;shortTE=F
CM033701.1	RepeatMasker	Low_complexity	149973	150037	22.7	+	.	Tstart=1;Tend=65;ID=GA-rich;shortTE=F
CM033701.1	RepeatMasker	Simple_repeat	150313	150374	21.2	+	.	Tstart=1;Tend=59;ID=(AATA)n;shortTE=F
CM033701.1	RepeatMasker	Simple_repeat	150953	150988	15.5	+	.	Tstart=1;Tend=36;ID=(T)n;shortTE=F
CM033701.1	RepeatMasker	Simple_repeat	151595	151622	0.0	+	.	Tstart=1;Tend=28;ID=(CCAACA)n;shortTE=F
CM033701.1	RepeatMasker	Low_complexity	157915	157941	17.6	+	.	Tstart=1;Tend=27;ID=GA-rich;shortTE=F
CM033701.1	RepeatMasker	Low_complexity	158958	158998	22.8	+	.	Tstart=1;Tend=41;ID=GA-rich;shortTE=F
CM033701.1	RepeatMasker	Simple_repeat	159247	159303	26.3	+	.	Tstart=1;Tend=59;ID=(AT)n;shortTE=F
CM033701.1	RepeatMasker	Unknown	159638	160237	4.5	-	.	Tstart=212;Tend=918;ID=Unknown-76_rCom;shortTE=F
CM033701.1	RepeatMasker	DNA/hAT-Ac	160074	160267	17.3	+	.	Tstart=1231;Tend=1447;ID=hAT-Ac-9_rCom;shortTE=F
CM033701.1	RepeatMasker	Low_complexity	160368	160416	29.9	+	.	Tstart=1;Tend=50;ID=GA-rich;shortTE=F
CM033701.1	RepeatMasker	Low_complexity	163453	163504	18.1	+	.	Tstart=1;Tend=53;ID=A-rich;shortTE=F
CM033701.1	RepeatMasker	SINE	166267	166422	7.7	-	.	Tstart=5871;Tend=6025;ID=SINE_rCom;shortTE=F
CM033701.1	RepeatMasker	Low_complexity	167429	167470	13.1	+	.	Tstart=1;Tend=43;ID=A-rich;shortTE=F
CM033701.1	RepeatMasker	Simple_repeat	168523	168591	27.0	+	.	Tstart=1;Tend=66;ID=(TAA)n;shortTE=F
CM033701.1	RepeatMasker	Simple_repeat	169124	169176	28.2	+	.	Tstart=1;Tend=53;ID=(TTATTT)n;shortTE=F
CM033701.1	RepeatMasker	Simple_repeat	169416	169454	2.6	+	.	Tstart=1;Tend=43;ID=(TTCTT)n;shortTE=F
CM033701.1	RepeatMasker	Simple_repeat	170226	170260	19.9	+	.	Tstart=1;Tend=36;ID=(TC)n;shortTE=F
CM033701.1	RepeatMasker	Simple_repeat	172763	172781	5.6	+	.	Tstart=1;Tend=19;ID=(A)n;shortTE=F
CM033701.1	RepeatMasker	Simple_repeat	173569	173595	12.2	+	.	Tstart=1;Tend=28;ID=(TTC)n;shortTE=F
CM033701.1	RepeatMasker	Simple_repeat	177451	177491	15.8	+	.	Tstart=1;Tend=38;ID=(CTTTT)n;shortTE=F
CM033701.1	RepeatMasker	Simple_repeat	177487	177517	12.1	+	.	Tstart=1;Tend=29;ID=(TTATA)n;shortTE=F
CM033701.1	RepeatMasker	Low_complexity	177775	177824	20.8	+	.	Tstart=1;Tend=47;ID=A-rich;shortTE=F
CM033701.1	RepeatMasker	Simple_repeat	179681	179707	4.2	+	.	Tstart=1;Tend=27;ID=(AAAG)n;shortTE=F
CM033701.1	RepeatMasker	Simple_repeat	180434	180468	10.7	+	.	Tstart=1;Tend=34;ID=(TTCTCT)n;shortTE=F
CM033701.1	RepeatMasker	Simple_repeat	180648	180675	16.1	+	.	Tstart=1;Tend=28;ID=(T)n;shortTE=F
CM033701.1	RepeatMasker	Low_complexity	184930	185039	32.9	+	.	Tstart=1;Tend=108;ID=G-rich;shortTE=F
CM033701.1	RepeatMasker	Simple_repeat	185197	185213	0.0	+	.	Tstart=1;Tend=17;ID=(GAG)n;shortTE=F
CM033701.1	RepeatMasker	Low_complexity	186712	186744	21.8	+	.	Tstart=1;Tend=33;ID=A-rich;shortTE=F
CM033701.1	RepeatMasker	Simple_repeat	188808	188839	22.1	+	.	Tstart=1;Tend=32;ID=(T)n;shortTE=F
CM033701.1	RepeatMasker	DNA/hAT-Ac	191239	191582	24.6	+	.	Tstart=782;Tend=1133;ID=hAT-Ac-8_rCom;shortTE=F
CM033701.1	RepeatMasker	Simple_repeat	191585	191611	7.9	+	.	Tstart=1;Tend=28;ID=(AATAT)n;shortTE=F
CM033701.1	RepeatMasker	Simple_repeat	191893	191941	21.1	+	.	Tstart=1;Tend=50;ID=(TATTT)n;shortTE=F
CM033701.1	RepeatMasker	Simple_repeat	194923	194951	0.0	+	.	Tstart=1;Tend=29;ID=(AG)n;shortTE=F
CM033701.1	RepeatMasker	Unknown	195532	195900	21.5	+	.	Tstart=666;Tend=1065;ID=Unknown-201_rCom;shortTE=F
CM033701.1	RepeatMasker	Simple_repeat	196188	196206	5.5	+	.	Tstart=1;Tend=19;ID=(T)n;shortTE=F
CM033701.1	RepeatMasker	Simple_repeat	197306	197335	15.8	+	.	Tstart=1;Tend=29;ID=(AATT)n;shortTE=F
CM033701.1	RepeatMasker	Low_complexity	197439	197488	12.2	+	.	Tstart=1;Tend=49;ID=A-rich;shortTE=F
CM033701.1	RepeatMasker	Simple_repeat	198486	198527	14.4	+	.	Tstart=1;Tend=40;ID=(TTTTTCT)n;shortTE=F
CM033701.1	RepeatMasker	Simple_repeat	198705	198737	14.1	+	.	Tstart=1;Tend=33;ID=(TTTTCA)n;shortTE=F
CM033701.1	RepeatMasker	Unknown	199308	200382	14.7	-	.	Tstart=797;Tend=1977;ID=Unknown-80_rCom;shortTE=F
CM033701.1	RepeatMasker	Unknown	199421	200389	8.0	+	.	Tstart=25;Tend=1103;ID=Unknown-49_rCom;shortTE=F
CM033701.1	RepeatMasker	Simple_repeat	204216	204271	19.6	+	.	Tstart=1;Tend=55;ID=(TCTC)n;shortTE=F
CM033701.1	RepeatMasker	Simple_repeat	206429	206459	14.5	+	.	Tstart=1;Tend=31;ID=(A)n;shortTE=F
CM033701.1	RepeatMasker	Low_complexity	206460	206501	27.3	+	.	Tstart=2;Tend=76;ID=A-rich;shortTE=F
CM033701.1	RepeatMasker	Low_complexity	207204	207234	18.8	+	.	Tstart=1;Tend=31;ID=A-rich;shortTE=F
CM033701.1	RepeatMasker	Simple_repeat	209276	209298	9.3	+	.	Tstart=1;Tend=23;ID=(A)n;shortTE=F
CM033701.1	RepeatMasker	Simple_repeat	209658	209682	0.0	+	.	Tstart=1;Tend=25;ID=(AG)n;shortTE=F
CM033701.1	RepeatMasker	Simple_repeat	209787	209830	27.6	+	.	Tstart=1;Tend=93;ID=(CTTT)n;shortTE=F
CM033701.1	RepeatMasker	Simple_repeat	209831	209892	22.7	+	.	Tstart=1;Tend=62;ID=(T)n;shortTE=F
CM033701.1	RepeatMasker	Simple_repeat	209893	209902	27.6	+	.	Tstart=94;Tend=118;ID=(CTTT)n;shortTE=F
CM033701.1	RepeatMasker	Simple_repeat	211007	211038	10.0	+	.	Tstart=1;Tend=33;ID=(ATT)n;shortTE=F
CM033701.1	RepeatMasker	Simple_repeat	218405	218431	12.2	+	.	Tstart=1;Tend=28;ID=(AT)n;shortTE=F
CM033701.1	RepeatMasker	Simple_repeat	222532	222585	18.9	+	.	Tstart=1;Tend=58;ID=(GAATAA)n;shortTE=F
CM033701.1	RepeatMasker	Simple_repeat	223368	223395	8.1	+	.	Tstart=1;Tend=28;ID=(TTC)n;shortTE=F
CM033701.1	RepeatMasker	Simple_repeat	227871	227898	11.6	+	.	Tstart=1;Tend=28;ID=(GAA)n;shortTE=F
CM033701.1	RepeatMasker	Simple_repeat	227979	228013	12.6	+	.	Tstart=1;Tend=35;ID=(TTA)n;shortTE=F
CM033701.1	RepeatMasker	Low_complexity	228023	228062	14.6	+	.	Tstart=1;Tend=39;ID=GA-rich;shortTE=F
CM033701.1	RepeatMasker	Simple_repeat	229112	229148	0.0	+	.	Tstart=1;Tend=37;ID=(TA)n;shortTE=F
CM033701.1	RepeatMasker	Simple_repeat	229304	229347	20.2	+	.	Tstart=1;Tend=43;ID=(TATAT)n;shortTE=F
CM033701.1	RepeatMasker	Unknown	230115	231257	8.1	+	.	Tstart=650;Tend=1912;ID=Unknown-154_rCom;shortTE=F
CM033701.1	RepeatMasker	Unknown	231258	231332	9.5	-	.	Tstart=301;Tend=375;ID=Unknown-185_rCom;shortTE=T
CM033701.1	RepeatMasker	Unknown	231316	231566	9.0	+	.	Tstart=3723;Tend=3983;ID=Unknown-129_rCom;shortTE=F
CM033701.1	RepeatMasker	Simple_repeat	231567	231595	0.0	+	.	Tstart=1;Tend=29;ID=(TTA)n;shortTE=F
CM033701.1	RepeatMasker	Unknown	231596	231876	9.0	+	.	Tstart=3984;Tend=4286;ID=Unknown-129_rCom;shortTE=F
CM033701.1	RepeatMasker	Low_complexity	232062	232088	16.6	+	.	Tstart=1;Tend=27;ID=A-rich;shortTE=F
CM033701.1	RepeatMasker	Low_complexity	232219	232254	16.4	+	.	Tstart=1;Tend=35;ID=A-rich;shortTE=F
CM033701.1	RepeatMasker	Simple_repeat	233086	233117	13.9	+	.	Tstart=1;Tend=32;ID=(AAT)n;shortTE=F
CM033701.1	RepeatMasker	Low_complexity	235707	235736	19.1	+	.	Tstart=1;Tend=30;ID=A-rich;shortTE=F
CM033701.1	RepeatMasker	Simple_repeat	235923	235977	15.6	+	.	Tstart=1;Tend=53;ID=(TTCT)n;shortTE=F
CM033701.1	RepeatMasker	Simple_repeat	236541	236612	24.1	+	.	Tstart=1;Tend=73;ID=(AATT)n;shortTE=F
CM033701.1	RepeatMasker	Simple_repeat	237710	237750	14.9	+	.	Tstart=1;Tend=39;ID=(CTT)n;shortTE=F
CM033701.1	RepeatMasker	Unknown	239012	239513	4.8	-	.	Tstart=1020;Tend=1415;ID=Unknown-76_rCom;shortTE=F
CM033701.1	RepeatMasker	Simple_repeat	241025	241058	0.0	+	.	Tstart=1;Tend=34;ID=(TA)n;shortTE=F
CM033701.1	RepeatMasker	Simple_repeat	243667	243686	5.3	+	.	Tstart=1;Tend=20;ID=(A)n;shortTE=F
CM033701.1	RepeatMasker	Simple_repeat	244317	244354	21.1	+	.	Tstart=1;Tend=39;ID=(TTTTTG)n;shortTE=F
CM033701.1	RepeatMasker	Simple_repeat	244459	244493	16.0	+	.	Tstart=1;Tend=36;ID=(TTC)n;shortTE=F
CM033701.1	RepeatMasker	Simple_repeat	244964	245008	10.0	+	.	Tstart=1;Tend=49;ID=(TA)n;shortTE=F
CM033701.1	RepeatMasker	Simple_repeat	245196	245227	17.6	+	.	Tstart=1;Tend=33;ID=(TGGAAT)n;shortTE=F
CM033701.1	RepeatMasker	Simple_repeat	245598	245699	43.1	+	.	Tstart=1;Tend=102;ID=(TTTTT)n;shortTE=F
CM033701.1	RepeatMasker	Simple_repeat	248452	248494	16.0	+	.	Tstart=1;Tend=44;ID=(TTTTCT)n;shortTE=F
CM033701.1	RepeatMasker	Simple_repeat	250870	250911	17.8	+	.	Tstart=1;Tend=44;ID=(TTAAT)n;shortTE=F
CM033701.1	RepeatMasker	Simple_repeat	252343	252387	22.4	+	.	Tstart=1;Tend=43;ID=(ATTAAT)n;shortTE=F
CM033701.1	RepeatMasker	Simple_repeat	253689	253735	18.2	+	.	Tstart=1;Tend=45;ID=(ATTGAT)n;shortTE=F
CM033701.1	RepeatMasker	Simple_repeat	261606	261636	6.8	+	.	Tstart=1;Tend=32;ID=(TTTC)n;shortTE=F
CM033701.1	RepeatMasker	Simple_repeat	266268	266284	0.0	+	.	Tstart=1;Tend=17;ID=(CTT)n;shortTE=F
CM033701.1	RepeatMasker	Simple_repeat	266349	266432	21.5	+	.	Tstart=1;Tend=88;ID=(CTCCAT)n;shortTE=F
CM033701.1	RepeatMasker	Simple_repeat	266530	266561	13.7	+	.	Tstart=1;Tend=32;ID=(CCAGAT)n;shortTE=F
CM033701.1	RepeatMasker	Simple_repeat	266822	266877	23.7	+	.	Tstart=1;Tend=56;ID=(CAT)n;shortTE=F
CM033701.1	RepeatMasker	Simple_repeat	267694	267742	7.4	+	.	Tstart=1;Tend=50;ID=(GTTTT)n;shortTE=F
CM033701.1	RepeatMasker	Simple_repeat	267744	267780	9.7	+	.	Tstart=1;Tend=37;ID=(GGT)n;shortTE=F
CM033701.1	RepeatMasker	Low_complexity	270706	270766	20.6	+	.	Tstart=1;Tend=61;ID=A-rich;shortTE=F
CM033701.1	RepeatMasker	Simple_repeat	270948	271023	27.5	+	.	Tstart=1;Tend=79;ID=(TATA)n;shortTE=F
CM033701.1	RepeatMasker	Low_complexity	273419	273463	16.4	+	.	Tstart=1;Tend=45;ID=A-rich;shortTE=F
CM033701.1	RepeatMasker	Simple_repeat	275856	275900	18.3	+	.	Tstart=1;Tend=45;ID=(TCACTC)n;shortTE=F
CM033701.1	RepeatMasker	Simple_repeat	281417	281435	0.0	+	.	Tstart=1;Tend=19;ID=(TA)n;shortTE=F
CM033701.1	RepeatMasker	Simple_repeat	281639	281679	6.7	+	.	Tstart=1;Tend=36;ID=(TCTTTT)n;shortTE=F
CM033701.1	RepeatMasker	Simple_repeat	282276	282303	11.6	+	.	Tstart=1;Tend=28;ID=(T)n;shortTE=F
CM033701.1	RepeatMasker	Unknown	282476	282794	20.7	-	.	Tstart=938;Tend=1289;ID=Unknown-111_rCom;shortTE=F
CM033701.1	RepeatMasker	LINE/L1	282826	283000	15.7	-	.	Tstart=2698;Tend=2869;ID=L1-23_rCom;shortTE=F
CM033701.1	RepeatMasker	Low_complexity	283301	283342	10.7	+	.	Tstart=1;Tend=44;ID=A-rich;shortTE=F
CM033701.1	RepeatMasker	Low_complexity	284079	284123	10.5	+	.	Tstart=1;Tend=43;ID=A-rich;shortTE=F
CM033701.1	RepeatMasker	Simple_repeat	284605	284671	22.8	+	.	Tstart=1;Tend=65;ID=(TATTTTT)n;shortTE=F
CM033701.1	RepeatMasker	Unknown	284895	285023	24.0	-	.	Tstart=756;Tend=886;ID=Unknown-29_rCom;shortTE=F
CM033701.1	RepeatMasker	DNA/Maverick	285076	285091	11.3	+	.	Tstart=2610;Tend=2757;ID=Maverick-3_rCom;shortTE=T
CM033701.1	RepeatMasker	DNA/hAT-Ac	285092	285327	18.2	-	.	Tstart=904;Tend=1154;ID=hAT-Ac-8_rCom;shortTE=F
CM033701.1	RepeatMasker	DNA/Maverick	285328	285341	11.3	+	.	Tstart=2758;Tend=2913;ID=Maverick-3_rCom;shortTE=T
CM033701.1	RepeatMasker	Low_complexity	285556	285592	14.9	+	.	Tstart=1;Tend=38;ID=A-rich;shortTE=F
CM033701.1	RepeatMasker	Unknown	285990	286046	25.4	+	.	Tstart=2285;Tend=2572;ID=Unknown-183_rCom;shortTE=T
CM033701.1	RepeatMasker	Unknown	286047	286254	15.4	-	.	Tstart=727;Tend=934;ID=Unknown-28_rCom;shortTE=F
CM033701.1	RepeatMasker	Simple_repeat	286564	286601	8.8	+	.	Tstart=1;Tend=39;ID=(ATAATAG)n;shortTE=F
CM033701.1	RepeatMasker	Low_complexity	287256	287287	18.1	+	.	Tstart=1;Tend=32;ID=GA-rich;shortTE=F
CM033701.1	RepeatMasker	Low_complexity	294874	294902	15.3	+	.	Tstart=1;Tend=29;ID=GA-rich;shortTE=F
CM033701.1	RepeatMasker	Low_complexity	295406	295433	16.2	+	.	Tstart=1;Tend=28;ID=GA-rich;shortTE=F
CM033701.1	RepeatMasker	Simple_repeat	298990	299022	13.3	+	.	Tstart=1;Tend=33;ID=(AAAGAA)n;shortTE=F
CM033701.1	RepeatMasker	Unknown	300580	301068	7.7	+	.	Tstart=34;Tend=568;ID=Unknown-193_rCom;shortTE=F
CM033701.1	RepeatMasker	Simple_repeat	301244	301294	9.0	+	.	Tstart=1;Tend=50;ID=(TTC)n;shortTE=F
CM033701.1	RepeatMasker	Simple_repeat	301608	301658	21.2	+	.	Tstart=1;Tend=51;ID=(AATA)n;shortTE=F
CM033701.1	RepeatMasker	Simple_repeat	303866	303908	16.2	+	.	Tstart=1;Tend=44;ID=(TCATA)n;shortTE=F
CM033701.1	RepeatMasker	Simple_repeat	303980	304038	22.5	+	.	Tstart=1;Tend=55;ID=(TATATTT)n;shortTE=F
CM033701.1	RepeatMasker	Low_complexity	305353	305397	20.3	+	.	Tstart=1;Tend=48;ID=GA-rich;shortTE=F
CM033701.1	RepeatMasker	Simple_repeat	306046	306071	8.2	+	.	Tstart=1;Tend=26;ID=(TC)n;shortTE=F
CM033701.1	RepeatMasker	Simple_repeat	307016	307062	14.0	+	.	Tstart=1;Tend=53;ID=(ATTAACT)n;shortTE=F
CM033701.1	RepeatMasker	Simple_repeat	307320	307382	23.9	+	.	Tstart=1;Tend=62;ID=(TA)n;shortTE=F
CM033701.1	RepeatMasker	Simple_repeat	307418	307501	17.6	+	.	Tstart=1;Tend=83;ID=(ATT)n;shortTE=F
CM033701.1	RepeatMasker	Simple_repeat	307592	307617	12.7	+	.	Tstart=1;Tend=26;ID=(T)n;shortTE=F
CM033701.1	RepeatMasker	Simple_repeat	308091	308122	6.7	+	.	Tstart=1;Tend=35;ID=(TCT)n;shortTE=F
CM033701.1	RepeatMasker	Simple_repeat	308796	308830	7.5	+	.	Tstart=1;Tend=32;ID=(AAAGA)n;shortTE=F
CM033701.1	RepeatMasker	Simple_repeat	309239	309272	9.5	+	.	Tstart=1;Tend=34;ID=(TC)n;shortTE=F
CM033701.1	RepeatMasker	Simple_repeat	311070	311110	26.3	+	.	Tstart=1;Tend=41;ID=(TT)n;shortTE=F
CM033701.1	RepeatMasker	Simple_repeat	311896	311920	4.2	+	.	Tstart=1;Tend=25;ID=(AAG)n;shortTE=F
CM033701.1	RepeatMasker	Simple_repeat	312231	312253	0.0	+	.	Tstart=1;Tend=23;ID=(AAAG)n;shortTE=F
CM033701.1	RepeatMasker	Simple_repeat	316398	316424	12.2	+	.	Tstart=1;Tend=27;ID=(AAAAG)n;shortTE=F
CM033701.1	RepeatMasker	Simple_repeat	319741	319766	12.5	+	.	Tstart=1;Tend=26;ID=(TAAAA)n;shortTE=F
CM033701.1	RepeatMasker	Low_complexity	320686	320730	17.1	+	.	Tstart=1;Tend=42;ID=A-rich;shortTE=F
CM033701.1	RepeatMasker	Simple_repeat	320975	320994	5.2	+	.	Tstart=1;Tend=20;ID=(A)n;shortTE=F
CM033701.1	RepeatMasker	Low_complexity	321117	321160	15.1	+	.	Tstart=1;Tend=46;ID=GA-rich;shortTE=F
CM033701.1	RepeatMasker	Simple_repeat	321295	321317	9.3	+	.	Tstart=1;Tend=23;ID=(A)n;shortTE=F
CM033701.1	RepeatMasker	Simple_repeat	321381	321416	17.6	+	.	Tstart=1;Tend=34;ID=(CTTTTT)n;shortTE=F
CM033701.1	RepeatMasker	Unknown	323982	324065	8.3	-	.	Tstart=1331;Tend=1415;ID=Unknown-76_rCom;shortTE=T
CM033701.1	RepeatMasker	Unknown	324399	324518	8.3	+	.	Tstart=658;Tend=778;ID=Unknown-76_rCom;shortTE=F
CM033701.1	RepeatMasker	Simple_repeat	324528	324595	15.3	+	.	Tstart=1;Tend=66;ID=(TTAATAT)n;shortTE=F
CM033701.1	RepeatMasker	Low_complexity	324647	324684	19.5	+	.	Tstart=1;Tend=38;ID=GA-rich;shortTE=F
CM033701.1	RepeatMasker	Unknown	325398	326523	10.4	+	.	Tstart=653;Tend=1851;ID=Unknown-154_rCom;shortTE=F
CM033701.1	RepeatMasker	Low_complexity	327278	327329	27.6	+	.	Tstart=1;Tend=52;ID=GA-rich;shortTE=F
CM033701.1	RepeatMasker	Simple_repeat	327695	327718	8.9	+	.	Tstart=1;Tend=24;ID=(A)n;shortTE=F
CM033701.1	RepeatMasker	Simple_repeat	328921	328967	20.3	+	.	Tstart=1;Tend=47;ID=(TG)n;shortTE=F
CM033701.1	RepeatMasker	Simple_repeat	331086	331116	0.0	+	.	Tstart=1;Tend=31;ID=(GA)n;shortTE=F
CM033701.1	RepeatMasker	Simple_repeat	332982	333003	9.8	+	.	Tstart=1;Tend=22;ID=(T)n;shortTE=F
CM033701.1	RepeatMasker	Simple_repeat	333455	333486	13.9	+	.	Tstart=1;Tend=34;ID=(AATTAA)n;shortTE=F
CM033701.1	RepeatMasker	Low_complexity	334546	334609	23.7	+	.	Tstart=1;Tend=61;ID=GA-rich;shortTE=F
CM033701.1	RepeatMasker	Simple_repeat	336972	337021	24.6	+	.	Tstart=1;Tend=50;ID=(TATT)n;shortTE=F
CM033701.1	RepeatMasker	Low_complexity	337212	337270	27.2	+	.	Tstart=1;Tend=60;ID=A-rich;shortTE=F
CM033701.1	RepeatMasker	Simple_repeat	337270	337320	22.8	+	.	Tstart=1;Tend=53;ID=(ATTA)n;shortTE=F
CM033701.1	RepeatMasker	Simple_repeat	338052	338082	14.2	+	.	Tstart=1;Tend=31;ID=(A)n;shortTE=F
CM033701.1	RepeatMasker	Simple_repeat	338269	338323	21.6	+	.	Tstart=1;Tend=57;ID=(ACTTTAA)n;shortTE=F
CM033701.1	RepeatMasker	Low_complexity	340348	340400	32.9	+	.	Tstart=1;Tend=53;ID=A-rich;shortTE=F
CM033701.1	RepeatMasker	Simple_repeat	342022	342074	23.7	+	.	Tstart=1;Tend=52;ID=(AATTTT)n;shortTE=F
CM033701.1	RepeatMasker	Simple_repeat	343026	343058	7.3	+	.	Tstart=1;Tend=31;ID=(TAA)n;shortTE=F
CM033701.1	RepeatMasker	Simple_repeat	343742	343809	16.6	+	.	Tstart=1;Tend=67;ID=(TAA)n;shortTE=F
CM033701.1	RepeatMasker	Low_complexity	344902	344929	12.6	+	.	Tstart=1;Tend=27;ID=GA-rich;shortTE=F
CM033701.1	RepeatMasker	Low_complexity	346352	346382	15.2	+	.	Tstart=1;Tend=30;ID=A-rich;shortTE=F
CM033701.1	RepeatMasker	Unknown	347475	347610	14.1	-	.	Tstart=882;Tend=1021;ID=Unknown-103_rCom;shortTE=F
CM033701.1	RepeatMasker	Low_complexity	347652	347732	18.4	+	.	Tstart=1;Tend=83;ID=A-rich;shortTE=F
CM033701.1	RepeatMasker	Simple_repeat	348478	348536	13.9	+	.	Tstart=1;Tend=53;ID=(TTTTTTA)n;shortTE=F
CM033701.1	RepeatMasker	Simple_repeat	349292	349338	0.0	+	.	Tstart=1;Tend=47;ID=(TA)n;shortTE=F
CM033701.1	RepeatMasker	Unknown	349349	350047	7.1	-	.	Tstart=212;Tend=1415;ID=Unknown-76_rCom;shortTE=F
CM033701.1	RepeatMasker	Unknown	351101	351626	6.0	+	.	Tstart=47;Tend=644;ID=Unknown-193_rCom;shortTE=F
CM033701.1	RepeatMasker	Unknown	351785	351875	8.8	+	.	Tstart=1711;Tend=1822;ID=Unknown-102_rCom;shortTE=T
CM033701.1	RepeatMasker	LTR/Gypsy	351868	351914	6.4	-	.	Tstart=657;Tend=703;ID=Gypsy-38_rCom;shortTE=T
CM033701.1	RepeatMasker	LTR/Gypsy	351914	351958	6.7	+	.	Tstart=5822;Tend=5867;ID=Gypsy-48_rCom;shortTE=T
CM033701.1	RepeatMasker	Unknown	351958	352031	4.0	+	.	Tstart=6294;Tend=6367;ID=Unknown-99_rCom;shortTE=T
CM033701.1	RepeatMasker	Unknown	352040	352085	6.5	+	.	Tstart=9414;Tend=9459;ID=Unknown-88_rCom;shortTE=T
CM033701.1	RepeatMasker	Unknown	352083	352166	13.1	+	.	Tstart=644;Tend=728;ID=Unknown-193_rCom;shortTE=T
CM033701.1	RepeatMasker	Simple_repeat	352667	352696	0.0	+	.	Tstart=1;Tend=30;ID=(AT)n;shortTE=F
CM033701.1	RepeatMasker	Unknown	352975	353444	10.4	+	.	Tstart=1327;Tend=1830;ID=Unknown-149_rCom;shortTE=F
CM033701.1	RepeatMasker	Low_complexity	354756	354788	20.9	+	.	Tstart=1;Tend=33;ID=A-rich;shortTE=F
CM033701.1	RepeatMasker	Simple_repeat	356931	356975	11.1	+	.	Tstart=1;Tend=45;ID=(ACATAAT)n;shortTE=F
CM033701.1	RepeatMasker	Simple_repeat	357460	357516	24.8	+	.	Tstart=1;Tend=57;ID=(CCA)n;shortTE=F
CM033701.1	RepeatMasker	Simple_repeat	358523	358563	5.1	+	.	Tstart=1;Tend=41;ID=(CT)n;shortTE=F
CM033701.1	RepeatMasker	Simple_repeat	358583	358637	20.4	+	.	Tstart=1;Tend=54;ID=(TATTA)n;shortTE=F
CM033701.1	RepeatMasker	Simple_repeat	362329	362354	8.2	+	.	Tstart=1;Tend=27;ID=(CTAT)n;shortTE=F
CM033701.1	RepeatMasker	Simple_repeat	372971	373109	25.9	+	.	Tstart=1;Tend=141;ID=(AAT)n;shortTE=F
CM033701.1	RepeatMasker	Simple_repeat	374067	374112	15.7	+	.	Tstart=1;Tend=47;ID=(TTTCACTC)n;shortTE=F
CM033701.1	RepeatMasker	Low_complexity	374545	374596	15.1	+	.	Tstart=1;Tend=50;ID=A-rich;shortTE=F
CM033701.1	RepeatMasker	Unknown	374720	375011	9.0	+	.	Tstart=890;Tend=1211;ID=Unknown-76_rCom;shortTE=F
CM033701.1	RepeatMasker	LTR/Gypsy	375120	375382	4.6	-	.	Tstart=1146;Tend=1410;ID=Gypsy-23_rCom;shortTE=F
CM033701.1	RepeatMasker	Unknown	375440	375818	16.5	+	.	Tstart=695;Tend=1101;ID=Unknown-77_rCom;shortTE=F
CM033701.1	RepeatMasker	Simple_repeat	375868	375897	14.9	+	.	Tstart=1;Tend=30;ID=(A)n;shortTE=F
CM033701.1	RepeatMasker	Simple_repeat	376182	376203	0.0	+	.	Tstart=1;Tend=22;ID=(GAA)n;shortTE=F
CM033701.1	RepeatMasker	DNA/hAT-Ac	376509	376574	16.7	-	.	Tstart=723;Tend=790;ID=hAT-Ac-7_rCom;shortTE=T
CM033701.1	RepeatMasker	Simple_repeat	377619	377651	18.1	+	.	Tstart=1;Tend=33;ID=(T)n;shortTE=F
CM033701.1	RepeatMasker	Simple_repeat	378896	378944	23.1	+	.	Tstart=1;Tend=48;ID=(TTGTT)n;shortTE=F
CM033701.1	RepeatMasker	Unknown	380397	380851	7.2	-	.	Tstart=34;Tend=577;ID=Unknown-193_rCom;shortTE=F
CM033701.1	RepeatMasker	Simple_repeat	380852	380893	10.8	+	.	Tstart=1;Tend=43;ID=(ATATA)n;shortTE=F
CM033701.1	RepeatMasker	Unknown	381007	381119	13.4	+	.	Tstart=463;Tend=576;ID=Unknown-193_rCom;shortTE=F
CM033701.1	RepeatMasker	Simple_repeat	382994	383063	16.8	+	.	Tstart=1;Tend=71;ID=(ATATTA)n;shortTE=F
CM033701.1	RepeatMasker	Simple_repeat	383386	383415	14.7	+	.	Tstart=1;Tend=30;ID=(A)n;shortTE=F
CM033701.1	RepeatMasker	Simple_repeat	383509	383556	17.7	+	.	Tstart=1;Tend=46;ID=(ATTTTT)n;shortTE=F
CM033701.1	RepeatMasker	Simple_repeat	383662	383737	25.9	+	.	Tstart=1;Tend=73;ID=(TAT)n;shortTE=F
CM033701.1	RepeatMasker	Simple_repeat	384351	384387	15.8	+	.	Tstart=1;Tend=37;ID=(ATAAT)n;shortTE=F
CM033701.1	RepeatMasker	Simple_repeat	384735	384795	26.0	+	.	Tstart=1;Tend=63;ID=(TTATTAA)n;shortTE=F
CM033701.1	RepeatMasker	Simple_repeat	385308	385371	23.1	+	.	Tstart=1;Tend=64;ID=(AATT)n;shortTE=F
CM033701.1	RepeatMasker	Unknown	385843	386055	14.1	+	.	Tstart=662;Tend=894;ID=Unknown-178_rCom;shortTE=F
CM033701.1	RepeatMasker	Unknown	386001	386110	15.4	-	.	Tstart=680;Tend=792;ID=Unknown-178_rCom;shortTE=F
CM033701.1	RepeatMasker	Simple_repeat	387885	387939	19.4	+	.	Tstart=1;Tend=58;ID=(AT)n;shortTE=F
CM033701.1	RepeatMasker	Low_complexity	388042	388089	24.4	+	.	Tstart=1;Tend=50;ID=A-rich;shortTE=F
CM033701.1	RepeatMasker	Low_complexity	390355	390392	18.9	+	.	Tstart=1;Tend=37;ID=A-rich;shortTE=F
CM033701.1	RepeatMasker	Simple_repeat	392678	392696	5.5	+	.	Tstart=1;Tend=19;ID=(AT)n;shortTE=F
CM033701.1	RepeatMasker	Low_complexity	393342	393377	7.0	+	.	Tstart=1;Tend=33;ID=A-rich;shortTE=F
CM033701.1	RepeatMasker	Unknown	394278	394585	19.5	-	.	Tstart=694;Tend=1022;ID=Unknown-190_rCom;shortTE=F
CM033701.1	RepeatMasker	Simple_repeat	395418	395454	0.0	+	.	Tstart=1;Tend=37;ID=(CT)n;shortTE=F
CM033701.1	RepeatMasker	Simple_repeat	395636	395658	4.5	+	.	Tstart=1;Tend=23;ID=(TTTC)n;shortTE=F
CM033701.1	RepeatMasker	Simple_repeat	398164	398198	16.9	+	.	Tstart=1;Tend=35;ID=(TTATAA)n;shortTE=F
CM033701.1	RepeatMasker	Low_complexity	398580	398649	23.6	+	.	Tstart=1;Tend=69;ID=A-rich;shortTE=F
CM033701.1	RepeatMasker	Low_complexity	398900	398978	25.3	+	.	Tstart=1;Tend=77;ID=A-rich;shortTE=F
CM033701.1	RepeatMasker	Unknown	398979	399075	16.6	-	.	Tstart=1002;Tend=1105;ID=Unknown-192_rCom;shortTE=T
CM033701.1	RepeatMasker	DNA/MULE-MuDR	399420	399634	22.8	+	.	Tstart=430;Tend=655;ID=MULE-MuDR_rCom;shortTE=F
CM033701.1	RepeatMasker	Simple_repeat	399868	399907	5.3	+	.	Tstart=1;Tend=43;ID=(CCCAAT)n;shortTE=F
CM033701.1	RepeatMasker	LTR/Copia	400267	401453	32.1	+	.	Tstart=3338;Tend=4523;ID=Copia-27_rCom;shortTE=F
CM033701.1	RepeatMasker	LTR/Copia	401602	402016	8.0	+	.	Tstart=295;Tend=714;ID=Copia-53_rCom;shortTE=F
CM033701.1	RepeatMasker	Simple_repeat	402535	402580	25.7	+	.	Tstart=1;Tend=46;ID=(AAT)n;shortTE=F
CM033701.1	RepeatMasker	Simple_repeat	402909	402929	0.0	+	.	Tstart=1;Tend=21;ID=(AAAC)n;shortTE=F
CM033701.1	RepeatMasker	Low_complexity	403905	403942	16.3	+	.	Tstart=1;Tend=36;ID=A-rich;shortTE=F
CM033701.1	RepeatMasker	Low_complexity	404027	404110	17.9	+	.	Tstart=1;Tend=79;ID=A-rich;shortTE=F
CM033701.1	RepeatMasker	LTR/Copia	404116	408218	25.2	-	.	Tstart=3008;Tend=4705;ID=Copia-38_rCom;shortTE=F;TEgroup=CM033701.1|LTR/Copia|Copia-38_rCom|1
CM033701.1	RepeatMasker	Low_complexity	408240	408308	22.4	+	.	Tstart=1;Tend=72;ID=A-rich;shortTE=F
CM033701.1	RepeatMasker	Simple_repeat	408881	408913	3.3	+	.	Tstart=1;Tend=32;ID=(AT)n;shortTE=F
CM033701.1	RepeatMasker	Simple_repeat	409492	409545	26.4	+	.	Tstart=1;Tend=55;ID=(TTTA)n;shortTE=F
CM033701.1	RepeatMasker	Simple_repeat	410312	410383	15.0	+	.	Tstart=1;Tend=67;ID=(AATATTT)n;shortTE=F
CM033701.1	RepeatMasker	Simple_repeat	411885	411965	16.4	+	.	Tstart=1;Tend=83;ID=(ATTAAT)n;shortTE=F
CM033701.1	RepeatMasker	Simple_repeat	412150	412182	21.3	+	.	Tstart=1;Tend=33;ID=(T)n;shortTE=F
CM033701.1	RepeatMasker	Simple_repeat	412829	412884	24.7	+	.	Tstart=1;Tend=55;ID=(AATTT)n;shortTE=F
CM033701.1	RepeatMasker	Unknown	412885	413041	24.4	-	.	Tstart=728;Tend=891;ID=Unknown-178_rCom;shortTE=F
CM033701.1	RepeatMasker	Simple_repeat	413707	413733	12.2	+	.	Tstart=1;Tend=27;ID=(TTTAT)n;shortTE=F
CM033701.1	RepeatMasker	Simple_repeat	414243	414267	9.2	+	.	Tstart=1;Tend=24;ID=(AT)n;shortTE=F
CM033701.1	RepeatMasker	Simple_repeat	415236	415321	22.7	+	.	Tstart=1;Tend=85;ID=(ATTTTTA)n;shortTE=F
CM033701.1	RepeatMasker	Simple_repeat	415408	415437	10.7	+	.	Tstart=1;Tend=30;ID=(AAT)n;shortTE=F
CM033701.1	RepeatMasker	Simple_repeat	415508	415530	4.5	+	.	Tstart=1;Tend=24;ID=(AAT)n;shortTE=F
CM033701.1	RepeatMasker	Simple_repeat	415733	415767	12.4	+	.	Tstart=1;Tend=37;ID=(TTTTTTC)n;shortTE=F
CM033701.1	RepeatMasker	Simple_repeat	415842	415870	7.8	+	.	Tstart=1;Tend=29;ID=(TAAA)n;shortTE=F
CM033701.1	RepeatMasker	Simple_repeat	416233	416258	8.3	+	.	Tstart=1;Tend=26;ID=(A)n;shortTE=F
CM033701.1	RepeatMasker	Simple_repeat	416380	416471	25.4	+	.	Tstart=1;Tend=95;ID=(TTTAA)n;shortTE=F
CM033701.1	RepeatMasker	Low_complexity	416730	416793	18.7	+	.	Tstart=1;Tend=61;ID=A-rich;shortTE=F
CM033701.1	RepeatMasker	DNA/hAT-Ac	417134	417234	25.7	+	.	Tstart=627;Tend=853;ID=hAT-Ac-6_rCom;shortTE=F
CM033701.1	RepeatMasker	Unknown	417235	417394	16.2	+	.	Tstart=657;Tend=805;ID=Unknown-83_rCom;shortTE=F
CM033701.1	RepeatMasker	Simple_repeat	417395	417438	2.3	+	.	Tstart=1;Tend=44;ID=(AAT)n;shortTE=F
CM033701.1	RepeatMasker	DNA/hAT-Ac	417440	417898	14.7	-	.	Tstart=562;Tend=1038;ID=hAT-Ac-10_rCom;shortTE=F
CM033701.1	RepeatMasker	Unknown	417903	418256	15.3	+	.	Tstart=1819;Tend=2194;ID=Unknown-83_rCom;shortTE=F
CM033701.1	RepeatMasker	Unknown	418756	419368	5.8	+	.	Tstart=902;Tend=1414;ID=Unknown-76_rCom;shortTE=F
CM033701.1	RepeatMasker	Simple_repeat	419369	419421	0.0	+	.	Tstart=1;Tend=53;ID=(TA)n;shortTE=F
CM033701.1	RepeatMasker	Simple_repeat	422645	422698	23.8	+	.	Tstart=1;Tend=55;ID=(TTTTCT)n;shortTE=F
CM033701.1	RepeatMasker	Unknown	422707	422814	17.6	+	.	Tstart=683;Tend=790;ID=Unknown-178_rCom;shortTE=F
CM033701.1	RepeatMasker	Unknown	422799	422914	18.6	-	.	Tstart=688;Tend=798;ID=Unknown-178_rCom;shortTE=F
CM033701.1	RepeatMasker	LTR/Copia	423411	425832	12.0	+	.	Tstart=498;Tend=5441;ID=Copia-1_rCom;shortTE=F;TEgroup=CM033701.1|LTR/Copia|Copia-1_rCom|1
CM033701.1	RepeatMasker	Low_complexity	425887	425945	25.6	+	.	Tstart=1;Tend=58;ID=A-rich;shortTE=F
CM033701.1	RepeatMasker	Simple_repeat	426203	426225	4.5	+	.	Tstart=1;Tend=23;ID=(TTC)n;shortTE=F
CM033701.1	RepeatMasker	Simple_repeat	426329	426367	17.2	+	.	Tstart=1;Tend=40;ID=(AT)n;shortTE=F
CM033701.1	RepeatMasker	Simple_repeat	426881	426927	18.3	+	.	Tstart=1;Tend=47;ID=(AAGTTT)n;shortTE=F
CM033701.1	RepeatMasker	Simple_repeat	428420	428472	9.4	+	.	Tstart=1;Tend=49;ID=(TTTCTT)n;shortTE=F
CM033701.1	RepeatMasker	Simple_repeat	428473	428479	5.9	+	.	Tstart=2;Tend=62;ID=(CTTT)n;shortTE=F
CM033701.1	RepeatMasker	Simple_repeat	428899	428915	0.0	+	.	Tstart=1;Tend=17;ID=(T)n;shortTE=F
CM033701.1	RepeatMasker	Simple_repeat	433193	433211	5.6	+	.	Tstart=1;Tend=19;ID=(A)n;shortTE=F
CM033701.1	RepeatMasker	Simple_repeat	434267	434304	12.7	+	.	Tstart=1;Tend=37;ID=(ATA)n;shortTE=F
CM033701.1	RepeatMasker	Low_complexity	435633	435697	32.1	+	.	Tstart=1;Tend=63;ID=A-rich;shortTE=F
CM033701.1	RepeatMasker	Simple_repeat	437430	437452	4.5	+	.	Tstart=1;Tend=23;ID=(ATTT)n;shortTE=F
CM033701.1	RepeatMasker	Low_complexity	437682	437735	21.9	+	.	Tstart=1;Tend=54;ID=A-rich;shortTE=F
CM033701.1	RepeatMasker	Simple_repeat	438643	438659	0.0	+	.	Tstart=1;Tend=17;ID=(AGA)n;shortTE=F
CM033701.1	RepeatMasker	Simple_repeat	438725	438756	6.6	+	.	Tstart=1;Tend=33;ID=(TCT)n;shortTE=F
CM033701.1	RepeatMasker	Simple_repeat	439172	439198	12.2	+	.	Tstart=1;Tend=27;ID=(TTAT)n;shortTE=F
CM033701.1	RepeatMasker	Unknown	439943	440666	10.7	-	.	Tstart=730;Tend=1484;ID=Unknown-97_rCom;shortTE=F
CM033701.1	RepeatMasker	LINE/L1	440802	441073	15.3	+	.	Tstart=811;Tend=1109;ID=L1-15_rCom;shortTE=F
CM033701.1	RepeatMasker	Low_complexity	441542	441606	19.5	+	.	Tstart=1;Tend=68;ID=GA-rich;shortTE=F
CM033701.1	RepeatMasker	Simple_repeat	442103	442142	23.3	+	.	Tstart=1;Tend=40;ID=(T)n;shortTE=F
CM033701.1	RepeatMasker	Simple_repeat	442252	442276	4.2	+	.	Tstart=1;Tend=25;ID=(T)n;shortTE=F
CM033701.1	RepeatMasker	Simple_repeat	442405	442442	18.1	+	.	Tstart=1;Tend=39;ID=(ATTTTT)n;shortTE=F
CM033701.1	RepeatMasker	Simple_repeat	446999	447023	4.2	+	.	Tstart=1;Tend=25;ID=(A)n;shortTE=F
CM033701.1	RepeatMasker	Simple_repeat	447607	447634	13.1	+	.	Tstart=1;Tend=27;ID=(TTCT)n;shortTE=F
CM033701.1	RepeatMasker	Simple_repeat	450500	450522	4.5	+	.	Tstart=1;Tend=23;ID=(AATA)n;shortTE=F
CM033701.1	RepeatMasker	Simple_repeat	450915	450942	8.2	+	.	Tstart=1;Tend=27;ID=(ATTAA)n;shortTE=F
CM033701.1	RepeatMasker	Low_complexity	452752	452800	20.2	+	.	Tstart=1;Tend=47;ID=A-rich;shortTE=F
CM033701.1	RepeatMasker	Unknown	452801	453063	8.0	+	.	Tstart=3800;Tend=4062;ID=Unknown-99_rCom;shortTE=F
CM033701.1	RepeatMasker	Unknown	453074	453533	1.9	+	.	Tstart=3765;Tend=4247;ID=Unknown-123_rCom;shortTE=F
CM033701.1	RepeatMasker	LINE/L1	453534	453547	17.3	-	.	Tstart=841;Tend=854;ID=L1-14_rCom;shortTE=T
CM033701.1	RepeatMasker	Simple_repeat	453548	453601	0.0	+	.	Tstart=1;Tend=55;ID=(TA)n;shortTE=F
CM033701.1	RepeatMasker	LINE/L1	453602	453836	17.3	-	.	Tstart=584;Tend=840;ID=L1-14_rCom;shortTE=F
CM033701.1	RepeatMasker	LTR/Copia	454438	454540	32.0	+	.	Tstart=2191;Tend=2294;ID=Copia-69_rCom;shortTE=F
CM033701.1	RepeatMasker	LTR/Copia	454541	454569	30.0	-	.	Tstart=3665;Tend=3797;ID=Copia-21_rCom;shortTE=T
CM033701.1	RepeatMasker	Simple_repeat	454927	454967	9.0	+	.	Tstart=1;Tend=39;ID=(TTTATT)n;shortTE=F
CM033701.1	RepeatMasker	LINE/L1	457066	457310	10.2	-	.	Tstart=694;Tend=964;ID=L1-14_rCom;shortTE=F
CM033701.1	RepeatMasker	Simple_repeat	457524	457559	16.6	+	.	Tstart=1;Tend=36;ID=(TTCT)n;shortTE=F
CM033701.1	RepeatMasker	Low_complexity	460343	460400	19.1	+	.	Tstart=1;Tend=53;ID=GA-rich;shortTE=F
CM033701.1	RepeatMasker	Simple_repeat	461614	461640	4.5	+	.	Tstart=1;Tend=25;ID=(AGAA)n;shortTE=F
CM033701.1	RepeatMasker	Simple_repeat	461692	461729	0.0	+	.	Tstart=1;Tend=38;ID=(GA)n;shortTE=F
CM033701.1	RepeatMasker	Simple_repeat	461875	461885	10.0	+	.	Tstart=1;Tend=47;ID=(TTCTT)n;shortTE=F
CM033701.1	RepeatMasker	Simple_repeat	461886	461922	15.8	+	.	Tstart=1;Tend=37;ID=(T)n;shortTE=F
CM033701.1	RepeatMasker	Simple_repeat	465733	465782	24.3	+	.	Tstart=1;Tend=50;ID=(TTTTAT)n;shortTE=F
CM033701.1	RepeatMasker	Simple_repeat	471002	471032	0.0	+	.	Tstart=1;Tend=31;ID=(TC)n;shortTE=F
CM033701.1	RepeatMasker	Low_complexity	473243	473279	22.1	+	.	Tstart=1;Tend=37;ID=A-rich;shortTE=F
CM033701.1	RepeatMasker	LTR/Copia	473645	475355	6.5	-	.	Tstart=3470;Tend=5210;ID=Copia-9_rCom;shortTE=F
CM033701.1	RepeatMasker	LTR/Copia	475367	478328	10.9	-	.	Tstart=390;Tend=5210;ID=Copia-9_rCom;shortTE=F
CM033701.1	RepeatMasker	Simple_repeat	478574	478605	10.4	+	.	Tstart=1;Tend=32;ID=(A)n;shortTE=F
CM033701.1	RepeatMasker	Simple_repeat	480222	480257	6.9	+	.	Tstart=1;Tend=34;ID=(TTCTTT)n;shortTE=F
CM033701.1	RepeatMasker	Simple_repeat	480947	480982	18.9	+	.	Tstart=1;Tend=36;ID=(T)n;shortTE=F
CM033701.1	RepeatMasker	Simple_repeat	480983	480996	19.0	+	.	Tstart=3;Tend=50;ID=(TCTTT)n;shortTE=F
CM033701.1	RepeatMasker	Simple_repeat	481065	481109	23.3	+	.	Tstart=1;Tend=47;ID=(TCTTTTA)n;shortTE=F
CM033701.1	RepeatMasker	Simple_repeat	481112	481148	8.8	+	.	Tstart=1;Tend=37;ID=(A)n;shortTE=F
CM033701.1	RepeatMasker	Simple_repeat	481504	481543	11.4	+	.	Tstart=1;Tend=42;ID=(ATTACAT)n;shortTE=F
CM033701.1	RepeatMasker	LTR/Copia	482970	487749	2.9	-	.	Tstart=498;Tend=5441;ID=Copia-1_rCom;shortTE=F
CM033701.1	RepeatMasker	Unknown	488916	490177	5.9	+	.	Tstart=887;Tend=2219;ID=Unknown-138_rCom;shortTE=F
CM033701.1	RepeatMasker	Simple_repeat	490463	490587	28.6	+	.	Tstart=1;Tend=125;ID=(TAT)n;shortTE=F
CM033701.1	RepeatMasker	Simple_repeat	490550	490592	15.0	+	.	Tstart=1;Tend=41;ID=(ATTATA)n;shortTE=F
CM033701.1	RepeatMasker	Low_complexity	491897	491960	21.1	+	.	Tstart=1;Tend=62;ID=GA-rich;shortTE=F
CM033701.1	RepeatMasker	Simple_repeat	492350	492375	0.0	+	.	Tstart=1;Tend=26;ID=(T)n;shortTE=F
CM033701.1	RepeatMasker	Simple_repeat	492499	492541	0.0	+	.	Tstart=1;Tend=43;ID=(TA)n;shortTE=F
CM033701.1	RepeatMasker	Simple_repeat	492768	492841	20.7	+	.	Tstart=1;Tend=74;ID=(AATTGAA)n;shortTE=F
CM033701.1	RepeatMasker	Unknown	495880	496031	16.4	-	.	Tstart=938;Tend=1109;ID=Unknown-78_rCom;shortTE=F
CM033701.1	RepeatMasker	Simple_repeat	497728	497773	5.5	+	.	Tstart=1;Tend=42;ID=(AAATTAA)n;shortTE=F
CM033701.1	RepeatMasker	Simple_repeat	498704	498731	3.7	+	.	Tstart=1;Tend=28;ID=(ATC)n;shortTE=F
CM033701.1	RepeatMasker	LINE/L1	499724	499741	22.7	-	.	Tstart=1655;Tend=1851;ID=L1-25_rCom;shortTE=T
CM033701.1	RepeatMasker	Unknown	499742	499917	10.8	-	.	Tstart=1042;Tend=1218;ID=Unknown-155_rCom;shortTE=F
CM033701.1	RepeatMasker	Simple_repeat	500256	500291	2.9	+	.	Tstart=1;Tend=36;ID=(TTA)n;shortTE=F
CM033701.1	RepeatMasker	Unknown	500970	501290	6.7	+	.	Tstart=641;Tend=954;ID=Unknown-155_rCom;shortTE=F
CM033701.1	RepeatMasker	Unknown	505161	505279	7.6	-	.	Tstart=587;Tend=707;ID=Unknown-72_rCom;shortTE=F
CM033701.1	RepeatMasker	LINE/Jockey	505178	505639	5.4	-	.	Tstart=53;Tend=549;ID=Jockey-1_rCom;shortTE=F
CM033701.1	RepeatMasker	LTR/Gypsy	505465	505805	6.5	-	.	Tstart=3000;Tend=3526;ID=Gypsy-34_rCom;shortTE=F
CM033701.1	RepeatMasker	LINE/L1	505806	506706	18.9	+	.	Tstart=559;Tend=1486;ID=L1-8_rCom;shortTE=F
CM033701.1	RepeatMasker	LTR/Gypsy	506707	508253	6.5	-	.	Tstart=600;Tend=2999;ID=Gypsy-34_rCom;shortTE=F
CM033701.1	RepeatMasker	Simple_repeat	509160	509190	14.2	+	.	Tstart=1;Tend=31;ID=(TTAA)n;shortTE=F
CM033701.1	RepeatMasker	Simple_repeat	510982	511070	24.3	+	.	Tstart=1;Tend=92;ID=(AT)n;shortTE=F
CM033701.1	RepeatMasker	Simple_repeat	512686	512711	0.0	+	.	Tstart=1;Tend=26;ID=(TC)n;shortTE=F
CM033701.1	RepeatMasker	Simple_repeat	512712	512754	4.9	+	.	Tstart=1;Tend=43;ID=(TA)n;shortTE=F
CM033701.1	RepeatMasker	Simple_repeat	525211	525235	0.0	+	.	Tstart=1;Tend=25;ID=(TA)n;shortTE=F
CM033701.1	RepeatMasker	SINE	525273	525331	11.9	+	.	Tstart=5252;Tend=5310;ID=SINE_rCom;shortTE=T
CM033701.1	RepeatMasker	Simple_repeat	525383	525437	29.9	+	.	Tstart=1;Tend=55;ID=(TTGATTA)n;shortTE=F
CM033701.1	RepeatMasker	Simple_repeat	528239	528272	12.8	+	.	Tstart=1;Tend=37;ID=(ATTTA)n;shortTE=F
CM033701.1	RepeatMasker	Simple_repeat	534180	534227	25.6	+	.	Tstart=1;Tend=48;ID=(TGCAGC)n;shortTE=F
CM033701.1	RepeatMasker	Simple_repeat	538368	538398	6.8	+	.	Tstart=1;Tend=31;ID=(AC)n;shortTE=F
CM033701.1	RepeatMasker	Low_complexity	541589	541639	28.3	+	.	Tstart=1;Tend=52;ID=A-rich;shortTE=F
CM033701.1	RepeatMasker	Simple_repeat	541801	541819	5.6	+	.	Tstart=1;Tend=19;ID=(A)n;shortTE=F
CM033701.1	RepeatMasker	Simple_repeat	542304	542329	0.0	+	.	Tstart=1;Tend=27;ID=(AG)n;shortTE=F
CM033701.1	RepeatMasker	Simple_repeat	542334	542363	19.6	+	.	Tstart=1;Tend=30;ID=(T)n;shortTE=F
CM033701.1	RepeatMasker	Simple_repeat	542955	543004	27.4	+	.	Tstart=1;Tend=49;ID=(ATTATA)n;shortTE=F
CM033701.1	RepeatMasker	Simple_repeat	543100	543137	0.0	+	.	Tstart=1;Tend=38;ID=(TA)n;shortTE=F
CM033701.1	RepeatMasker	Simple_repeat	543451	543491	14.8	+	.	Tstart=1;Tend=41;ID=(TTA)n;shortTE=F
CM033701.1	RepeatMasker	Unknown	544227	544856	5.2	+	.	Tstart=251;Tend=1415;ID=Unknown-76_rCom;shortTE=F
CM033701.1	RepeatMasker	Simple_repeat	545097	545122	8.2	+	.	Tstart=1;Tend=26;ID=(T)n;shortTE=F
CM033701.1	RepeatMasker	Simple_repeat	545127	545169	11.6	+	.	Tstart=1;Tend=42;ID=(TTTAAT)n;shortTE=F
CM033701.1	RepeatMasker	Simple_repeat	546123	546177	17.5	+	.	Tstart=1;Tend=50;ID=(AATTTAA)n;shortTE=F
CM033701.1	RepeatMasker	Simple_repeat	546684	546705	0.0	+	.	Tstart=1;Tend=23;ID=(AAT)n;shortTE=F
CM033701.1	RepeatMasker	Simple_repeat	548899	548920	0.0	+	.	Tstart=1;Tend=23;ID=(TAT)n;shortTE=F
CM033701.1	RepeatMasker	Simple_repeat	550103	550119	0.0	+	.	Tstart=1;Tend=17;ID=(GAT)n;shortTE=F
CM033701.1	RepeatMasker	Simple_repeat	550194	550210	0.0	+	.	Tstart=1;Tend=17;ID=(A)n;shortTE=F
CM033701.1	RepeatMasker	Low_complexity	550631	550665	12.4	+	.	Tstart=1;Tend=36;ID=A-rich;shortTE=F
CM033701.1	RepeatMasker	Unknown	551828	551936	10.1	-	.	Tstart=4248;Tend=4366;ID=Unknown-99_rCom;shortTE=F
CM033701.1	RepeatMasker	Simple_repeat	556420	556463	10.2	+	.	Tstart=1;Tend=46;ID=(CTCTTC)n;shortTE=F
CM033701.1	RepeatMasker	Simple_repeat	556732	556760	20.0	+	.	Tstart=1;Tend=29;ID=(TATT)n;shortTE=F
CM033701.1	RepeatMasker	Low_complexity	560408	560439	17.9	+	.	Tstart=1;Tend=33;ID=A-rich;shortTE=F
CM033701.1	RepeatMasker	Unknown	560477	562170	8.1	+	.	Tstart=183;Tend=1375;ID=Unknown-76_rCom;shortTE=F
CM033701.1	RepeatMasker	Unknown	562184	563022	7.0	-	.	Tstart=831;Tend=1671;ID=Unknown-58_rCom;shortTE=F
CM033701.1	RepeatMasker	Simple_repeat	563023	563057	0.0	+	.	Tstart=1;Tend=35;ID=(TA)n;shortTE=F
CM033701.1	RepeatMasker	Simple_repeat	563109	563160	25.9	+	.	Tstart=1;Tend=52;ID=(ATTTT)n;shortTE=F
CM033701.1	RepeatMasker	Low_complexity	563235	563303	16.4	+	.	Tstart=1;Tend=66;ID=A-rich;shortTE=F
CM033701.1	RepeatMasker	Simple_repeat	566681	566703	0.0	+	.	Tstart=1;Tend=23;ID=(TAT)n;shortTE=F
CM033701.1	RepeatMasker	Simple_repeat	567494	567547	21.3	+	.	Tstart=1;Tend=59;ID=(CT)n;shortTE=F
CM033701.1	RepeatMasker	Simple_repeat	568811	568816	5.6	+	.	Tstart=1;Tend=39;ID=(AAAATA)n;shortTE=F
CM033701.1	RepeatMasker	Low_complexity	568817	568847	18.5	+	.	Tstart=1;Tend=31;ID=A-rich;shortTE=F
CM033701.1	RepeatMasker	Simple_repeat	569255	569288	20.2	+	.	Tstart=1;Tend=35;ID=(GGATA)n;shortTE=F
CM033701.1	RepeatMasker	Simple_repeat	570129	570153	13.1	+	.	Tstart=1;Tend=25;ID=(T)n;shortTE=F
CM033701.1	RepeatMasker	Simple_repeat	570339	570363	4.1	+	.	Tstart=1;Tend=25;ID=(TTA)n;shortTE=F
CM033701.1	RepeatMasker	Simple_repeat	572813	572849	13.2	+	.	Tstart=1;Tend=35;ID=(GAATA)n;shortTE=F
CM033701.1	RepeatMasker	Simple_repeat	574061	574156	23.7	+	.	Tstart=1;Tend=94;ID=(GATGAA)n;shortTE=F
CM033701.1	RepeatMasker	Simple_repeat	574970	574996	12.6	+	.	Tstart=1;Tend=27;ID=(T)n;shortTE=F
CM033701.1	RepeatMasker	DNA/hAT-Ac	582959	583290	8.0	-	.	Tstart=1466;Tend=1802;ID=hAT-Ac-9_rCom;shortTE=F
CM033701.1	RepeatMasker	Simple_repeat	583344	583405	18.8	+	.	Tstart=1;Tend=67;ID=(ATTTA)n;shortTE=F
CM033701.1	RepeatMasker	Simple_repeat	583847	583885	8.1	+	.	Tstart=1;Tend=41;ID=(TTA)n;shortTE=F
CM033701.1	RepeatMasker	Simple_repeat	584341	584396	18.8	+	.	Tstart=1;Tend=59;ID=(TTATT)n;shortTE=F
CM033701.1	RepeatMasker	Simple_repeat	584860	584910	12.6	+	.	Tstart=1;Tend=49;ID=(TTTAAT)n;shortTE=F
CM033701.1	RepeatMasker	Simple_repeat	585324	585344	0.0	+	.	Tstart=1;Tend=21;ID=(GCA)n;shortTE=F
CM033701.1	RepeatMasker	Simple_repeat	585751	585775	8.7	+	.	Tstart=1;Tend=25;ID=(TAA)n;shortTE=F
CM033701.1	RepeatMasker	Simple_repeat	586074	586116	2.4	+	.	Tstart=1;Tend=43;ID=(ATT)n;shortTE=F
CM033701.1	RepeatMasker	Low_complexity	586317	586364	13.6	+	.	Tstart=1;Tend=45;ID=A-rich;shortTE=F
CM033701.1	RepeatMasker	Simple_repeat	589616	589706	26.5	+	.	Tstart=1;Tend=91;ID=(TTATTTT)n;shortTE=F
CM033701.1	RepeatMasker	Simple_repeat	589908	589954	0.0	+	.	Tstart=1;Tend=47;ID=(AT)n;shortTE=F
CM033701.1	RepeatMasker	LTR/Copia	590309	591106	4.7	-	.	Tstart=15;Tend=873;ID=Copia-77_rCom;shortTE=F
CM033701.1	RepeatMasker	LTR/Caulimovirus	590713	592595	6.8	-	.	Tstart=5;Tend=1960;ID=Caulimovirus-1_rCom;shortTE=F
CM033701.1	RepeatMasker	LTR	593044	593480	31.0	-	.	Tstart=5031;Tend=5464;ID=LTR_rCom;shortTE=F
CM033701.1	RepeatMasker	LTR/Caulimovirus	597878	598512	7.0	+	.	Tstart=893;Tend=1910;ID=Caulimovirus-1_rCom;shortTE=F
CM033701.1	RepeatMasker	LTR/Copia	598513	598872	5.6	+	.	Tstart=15;Tend=374;ID=Copia-77_rCom;shortTE=F
CM033701.1	RepeatMasker	Simple_repeat	598873	598909	0.0	+	.	Tstart=1;Tend=37;ID=(AT)n;shortTE=F
CM033701.1	RepeatMasker	LTR/Caulimovirus	598910	598956	7.0	+	.	Tstart=1911;Tend=1959;ID=Caulimovirus-1_rCom;shortTE=T
CM033701.1	RepeatMasker	LTR/Copia	598957	599436	5.6	+	.	Tstart=375;Tend=948;ID=Copia-77_rCom;shortTE=F
CM033701.1	RepeatMasker	Simple_repeat	599437	599458	0.0	+	.	Tstart=1;Tend=22;ID=(AT)n;shortTE=F
CM033701.1	RepeatMasker	Simple_repeat	599797	599848	14.4	+	.	Tstart=1;Tend=51;ID=(ATT)n;shortTE=F
CM033701.1	RepeatMasker	Simple_repeat	601357	601399	19.2	+	.	Tstart=1;Tend=43;ID=(T)n;shortTE=F
CM033701.1	RepeatMasker	Simple_repeat	602212	602236	9.2	+	.	Tstart=1;Tend=24;ID=(ATTT)n;shortTE=F
CM033701.1	RepeatMasker	Simple_repeat	605110	605147	16.3	+	.	Tstart=1;Tend=36;ID=(ATAATAA)n;shortTE=F
CM033701.1	RepeatMasker	Low_complexity	612160	612199	21.3	+	.	Tstart=1;Tend=40;ID=A-rich;shortTE=F
CM033701.1	RepeatMasker	Simple_repeat	612626	612660	23.3	+	.	Tstart=1;Tend=35;ID=(CTT)n;shortTE=F
CM033701.1	RepeatMasker	Unknown	615289	615324	0.0	-	.	Tstart=7624;Tend=7659;ID=Unknown-99_rCom;shortTE=T
CM033701.1	RepeatMasker	Simple_repeat	616069	616101	13.9	+	.	Tstart=1;Tend=33;ID=(T)n;shortTE=F
CM033701.1	RepeatMasker	Simple_repeat	616104	616122	0.0	+	.	Tstart=1;Tend=19;ID=(GA)n;shortTE=F
CM033701.1	RepeatMasker	Simple_repeat	618424	618440	0.0	+	.	Tstart=1;Tend=17;ID=(ATA)n;shortTE=F
CM033701.1	RepeatMasker	LINE/L1	618888	619163	20.6	-	.	Tstart=824;Tend=1107;ID=L1-15_rCom;shortTE=F
CM033701.1	RepeatMasker	Unknown	619730	620388	5.7	+	.	Tstart=424;Tend=1622;ID=Unknown-76_rCom;shortTE=F
CM033701.1	RepeatMasker	LINE/L1	620457	620764	19.2	-	.	Tstart=815;Tend=1124;ID=L1-15_rCom;shortTE=F
CM033701.1	RepeatMasker	Simple_repeat	621420	621449	10.8	+	.	Tstart=1;Tend=32;ID=(ATT)n;shortTE=F
CM033701.1	RepeatMasker	Simple_repeat	623248	623290	20.4	+	.	Tstart=1;Tend=41;ID=(TTTGTTA)n;shortTE=F
CM033701.1	RepeatMasker	LTR/Copia	625360	625705	2.5	-	.	Tstart=185;Tend=510;ID=Copia-69_rCom;shortTE=F
CM033701.1	RepeatMasker	Unknown	627234	627552	24.0	-	.	Tstart=719;Tend=1106;ID=Unknown-190_rCom;shortTE=F
CM033701.1	RepeatMasker	DNA/hAT-Ac	627549	628996	8.2	+	.	Tstart=727;Tend=2183;ID=hAT-Ac-3_rCom;shortTE=F
CM033701.1	RepeatMasker	Unknown	630235	630882	5.8	+	.	Tstart=51;Tend=951;ID=Unknown-162_rCom;shortTE=F
CM033701.1	RepeatMasker	DNA/hAT-Ac	630880	630990	8.1	-	.	Tstart=729;Tend=839;ID=hAT-Ac-3_rCom;shortTE=F
CM033701.1	RepeatMasker	Low_complexity	631649	631689	18.2	+	.	Tstart=1;Tend=40;ID=A-rich;shortTE=F
CM033701.1	RepeatMasker	Simple_repeat	634541	634565	0.0	+	.	Tstart=1;Tend=25;ID=(TA)n;shortTE=F
CM033701.1	RepeatMasker	Simple_repeat	634746	634762	0.0	+	.	Tstart=1;Tend=17;ID=(TAA)n;shortTE=F
CM033701.1	RepeatMasker	Simple_repeat	634859	634880	10.0	+	.	Tstart=1;Tend=22;ID=(AAAT)n;shortTE=F
CM033701.1	RepeatMasker	Simple_repeat	635430	635471	22.8	+	.	Tstart=1;Tend=42;ID=(T)n;shortTE=F
CM033701.1	RepeatMasker	Simple_repeat	635482	635520	0.0	+	.	Tstart=1;Tend=39;ID=(TA)n;shortTE=F
CM033701.1	RepeatMasker	Simple_repeat	635671	635731	22.9	+	.	Tstart=1;Tend=61;ID=(CCA)n;shortTE=F
CM033701.1	RepeatMasker	Simple_repeat	635732	635744	17.8	+	.	Tstart=3;Tend=82;ID=(TTCCAC)n;shortTE=F
CM033701.1	RepeatMasker	Simple_repeat	636250	636274	8.7	+	.	Tstart=1;Tend=25;ID=(CCA)n;shortTE=F
CM033701.1	RepeatMasker	Simple_repeat	637167	637188	9.8	+	.	Tstart=1;Tend=22;ID=(T)n;shortTE=F
CM033701.1	RepeatMasker	Simple_repeat	637983	638007	8.5	+	.	Tstart=1;Tend=26;ID=(TAGC)n;shortTE=F
CM033701.1	RepeatMasker	Simple_repeat	638833	638911	17.2	+	.	Tstart=1;Tend=80;ID=(TTAA)n;shortTE=F
CM033701.1	RepeatMasker	Low_complexity	639227	639272	24.6	+	.	Tstart=1;Tend=70;ID=A-rich;shortTE=F
CM033701.1	RepeatMasker	Simple_repeat	639273	639298	8.2	+	.	Tstart=1;Tend=26;ID=(A)n;shortTE=F
CM033701.1	RepeatMasker	Simple_repeat	639358	639384	12.2	+	.	Tstart=1;Tend=27;ID=(T)n;shortTE=F
CM033701.1	RepeatMasker	Simple_repeat	639447	639489	24.8	+	.	Tstart=1;Tend=43;ID=(TTTTC)n;shortTE=F
CM033701.1	RepeatMasker	Low_complexity	639551	639579	20.4	+	.	Tstart=1;Tend=29;ID=A-rich;shortTE=F
CM033701.1	RepeatMasker	Simple_repeat	641102	641119	0.0	+	.	Tstart=1;Tend=18;ID=(T)n;shortTE=F
CM033701.1	RepeatMasker	Unknown	641522	642286	15.6	-	.	Tstart=1896;Tend=2219;ID=Unknown-138_rCom;shortTE=F;TEgroup=CM033701.1|Unknown|Unknown-138_rCom|1
CM033701.1	RepeatMasker	Simple_repeat	643659	643721	26.0	+	.	Tstart=1;Tend=63;ID=(ATATAA)n;shortTE=F
CM033701.1	RepeatMasker	Simple_repeat	643826	643880	32.1	+	.	Tstart=1;Tend=56;ID=(GACTAAT)n;shortTE=F
CM033701.1	RepeatMasker	Simple_repeat	643880	643980	24.8	+	.	Tstart=1;Tend=97;ID=(TAATT)n;shortTE=F
CM033701.1	RepeatMasker	Unknown	644036	645313	4.0	+	.	Tstart=883;Tend=2219;ID=Unknown-138_rCom;shortTE=F
CM033701.1	RepeatMasker	Simple_repeat	645365	645409	16.2	+	.	Tstart=1;Tend=45;ID=(ATTTAA)n;shortTE=F
CM033701.1	RepeatMasker	Simple_repeat	645392	645446	16.4	+	.	Tstart=1;Tend=52;ID=(AATTTCT)n;shortTE=F
CM033701.1	RepeatMasker	Simple_repeat	646362	646410	11.0	+	.	Tstart=1;Tend=49;ID=(AAATCAG)n;shortTE=F
CM033701.1	RepeatMasker	Low_complexity	647385	647422	14.5	+	.	Tstart=1;Tend=40;ID=A-rich;shortTE=F
CM033701.1	RepeatMasker	Simple_repeat	651528	651555	3.7	+	.	Tstart=1;Tend=28;ID=(TA)n;shortTE=F
CM033701.1	RepeatMasker	Simple_repeat	652639	652696	18.7	+	.	Tstart=1;Tend=54;ID=(AACAT)n;shortTE=F
CM033701.1	RepeatMasker	Simple_repeat	655699	655729	18.4	+	.	Tstart=1;Tend=31;ID=(TC)n;shortTE=F
CM033701.1	RepeatMasker	Simple_repeat	656597	656631	10.0	+	.	Tstart=1;Tend=35;ID=(TTTCT)n;shortTE=F
CM033701.1	RepeatMasker	Simple_repeat	661156	661223	26.3	+	.	Tstart=1;Tend=63;ID=(ATATT)n;shortTE=F
CM033701.1	RepeatMasker	Simple_repeat	661627	661669	25.9	+	.	Tstart=1;Tend=42;ID=(CTCTT)n;shortTE=F
CM033701.1	RepeatMasker	Simple_repeat	667270	667300	0.0	+	.	Tstart=1;Tend=29;ID=(TTTTC)n;shortTE=F
CM033701.1	RepeatMasker	Simple_repeat	674126	674135	20.4	+	.	Tstart=1;Tend=51;ID=(ATTATTC)n;shortTE=F
CM033701.1	RepeatMasker	Simple_repeat	674136	674177	17.7	+	.	Tstart=1;Tend=41;ID=(TTTA)n;shortTE=F
CM033701.1	RepeatMasker	Low_complexity	675074	675126	12.8	+	.	Tstart=1;Tend=57;ID=A-rich;shortTE=F
CM033701.1	RepeatMasker	Simple_repeat	675453	675497	16.3	+	.	Tstart=1;Tend=43;ID=(AATATAA)n;shortTE=F
CM033701.1	RepeatMasker	Simple_repeat	675498	675509	20.1	+	.	Tstart=1;Tend=55;ID=(AATAT)n;shortTE=F
CM033701.1	RepeatMasker	Simple_repeat	676654	676673	0.0	+	.	Tstart=1;Tend=20;ID=(T)n;shortTE=F
CM033701.1	RepeatMasker	Simple_repeat	676774	676808	17.1	+	.	Tstart=1;Tend=35;ID=(TATTTT)n;shortTE=F
CM033701.1	RepeatMasker	Simple_repeat	677302	677338	15.8	+	.	Tstart=1;Tend=37;ID=(TTTTATG)n;shortTE=F
CM033701.1	RepeatMasker	Simple_repeat	680486	680502	0.0	+	.	Tstart=1;Tend=17;ID=(TCA)n;shortTE=F
CM033701.1	RepeatMasker	Simple_repeat	681070	681104	20.7	+	.	Tstart=1;Tend=34;ID=(GTTTTT)n;shortTE=F
CM033701.1	RepeatMasker	Simple_repeat	681770	681807	16.3	+	.	Tstart=1;Tend=36;ID=(TCTTTCT)n;shortTE=F
CM033701.1	RepeatMasker	Simple_repeat	681923	681958	9.8	+	.	Tstart=1;Tend=36;ID=(T)n;shortTE=F
CM033701.1	RepeatMasker	Simple_repeat	681944	681962	0.0	+	.	Tstart=1;Tend=19;ID=(TG)n;shortTE=F
CM033701.1	RepeatMasker	Simple_repeat	681963	681987	0.0	+	.	Tstart=1;Tend=25;ID=(GA)n;shortTE=F
CM033701.1	RepeatMasker	Simple_repeat	683630	683673	16.6	+	.	Tstart=1;Tend=44;ID=(CATTTTA)n;shortTE=F
CM033701.1	RepeatMasker	Simple_repeat	685738	685777	20.0	+	.	Tstart=1;Tend=42;ID=(CAGAAG)n;shortTE=F
CM033701.1	RepeatMasker	Simple_repeat	685995	686054	18.7	+	.	Tstart=1;Tend=58;ID=(TTTTTC)n;shortTE=F
CM033701.1	RepeatMasker	Low_complexity	692205	692241	22.4	+	.	Tstart=1;Tend=38;ID=A-rich;shortTE=F
CM033701.1	RepeatMasker	LTR/Gypsy	693361	693454	23.4	-	.	Tstart=239;Tend=332;ID=Gypsy-33_rCom;shortTE=T
CM033701.1	RepeatMasker	Simple_repeat	693969	694022	3.8	+	.	Tstart=1;Tend=54;ID=(AT)n;shortTE=F
CM033701.1	RepeatMasker	Simple_repeat	694526	694552	8.7	+	.	Tstart=1;Tend=26;ID=(TC)n;shortTE=F
CM033701.1	RepeatMasker	Simple_repeat	696609	696642	16.7	+	.	Tstart=1;Tend=35;ID=(TTTTCC)n;shortTE=F
CM033701.1	RepeatMasker	Simple_repeat	700043	700074	0.0	+	.	Tstart=1;Tend=32;ID=(TC)n;shortTE=F
CM033701.1	RepeatMasker	Simple_repeat	701047	701105	21.5	+	.	Tstart=1;Tend=58;ID=(CATTT)n;shortTE=F
CM033701.1	RepeatMasker	Simple_repeat	701145	701164	5.3	+	.	Tstart=1;Tend=20;ID=(T)n;shortTE=F
CM033701.1	RepeatMasker	Simple_repeat	701930	701966	14.3	+	.	Tstart=1;Tend=34;ID=(TCTTTT)n;shortTE=F
CM033701.1	RepeatMasker	Low_complexity	702885	702936	21.6	+	.	Tstart=1;Tend=51;ID=A-rich;shortTE=F
CM033701.1	RepeatMasker	Low_complexity	705131	705159	15.3	+	.	Tstart=1;Tend=29;ID=A-rich;shortTE=F
CM033701.1	RepeatMasker	Simple_repeat	705243	705296	17.9	+	.	Tstart=1;Tend=53;ID=(TTTAACT)n;shortTE=F
CM033701.1	RepeatMasker	Simple_repeat	705287	705333	20.2	+	.	Tstart=1;Tend=48;ID=(TTATTTC)n;shortTE=F
CM033701.1	RepeatMasker	Unknown	706144	706628	10.9	+	.	Tstart=958;Tend=1728;ID=Unknown-76_rCom;shortTE=F
CM033701.1	RepeatMasker	Low_complexity	707603	707651	24.0	+	.	Tstart=1;Tend=49;ID=A-rich;shortTE=F
CM033701.1	RepeatMasker	Unknown	707840	708325	19.9	+	.	Tstart=762;Tend=1273;ID=Unknown-97_rCom;shortTE=F
CM033701.1	RepeatMasker	Low_complexity	708545	708588	24.5	+	.	Tstart=1;Tend=46;ID=GA-rich;shortTE=F
CM033701.1	RepeatMasker	Simple_repeat	708611	708631	0.0	+	.	Tstart=1;Tend=21;ID=(CTTC)n;shortTE=F
CM033701.1	RepeatMasker	Low_complexity	708950	709001	23.2	+	.	Tstart=1;Tend=52;ID=A-rich;shortTE=F
CM033701.1	RepeatMasker	Simple_repeat	710960	710987	4.3	+	.	Tstart=1;Tend=26;ID=(TTTTC)n;shortTE=F
CM033701.1	RepeatMasker	Simple_repeat	711174	711194	5.0	+	.	Tstart=1;Tend=21;ID=(A)n;shortTE=F
CM033701.1	RepeatMasker	Simple_repeat	711348	711371	13.9	+	.	Tstart=1;Tend=24;ID=(AT)n;shortTE=F
CM033701.1	RepeatMasker	Unknown	712745	712976	20.9	+	.	Tstart=660;Tend=981;ID=Unknown-33_rCom;shortTE=T;TEgroup=CM033701.1|Unknown|Unknown-33_rCom|1
CM033701.1	RepeatMasker	Simple_repeat	713629	713653	0.0	+	.	Tstart=1;Tend=25;ID=(TTTTC)n;shortTE=F
CM033701.1	RepeatMasker	Simple_repeat	715303	715319	0.0	+	.	Tstart=1;Tend=17;ID=(T)n;shortTE=F
CM033701.1	RepeatMasker	Simple_repeat	716136	716165	7.0	+	.	Tstart=1;Tend=31;ID=(TTTATT)n;shortTE=F
CM033701.1	RepeatMasker	Simple_repeat	717013	717031	5.6	+	.	Tstart=1;Tend=19;ID=(T)n;shortTE=F
CM033701.1	RepeatMasker	Unknown	717565	717748	9.8	-	.	Tstart=1133;Tend=1355;ID=Unknown-76_rCom;shortTE=F
CM033701.1	RepeatMasker	Simple_repeat	720813	720849	2.8	+	.	Tstart=1;Tend=37;ID=(TC)n;shortTE=F
CM033701.1	RepeatMasker	Low_complexity	721059	721127	21.3	+	.	Tstart=1;Tend=69;ID=GA-rich;shortTE=F
CM033701.1	RepeatMasker	Simple_repeat	721288	721317	0.0	+	.	Tstart=1;Tend=29;ID=(GAA)n;shortTE=F
CM033701.1	RepeatMasker	Low_complexity	721950	721994	24.9	+	.	Tstart=1;Tend=45;ID=A-rich;shortTE=F
CM033701.1	RepeatMasker	Simple_repeat	722216	722262	14.6	+	.	Tstart=1;Tend=47;ID=(AAT)n;shortTE=F
CM033701.1	RepeatMasker	Simple_repeat	722583	722612	15.8	+	.	Tstart=1;Tend=29;ID=(TTTAT)n;shortTE=F
CM033701.1	RepeatMasker	Simple_repeat	722827	722856	14.9	+	.	Tstart=1;Tend=30;ID=(T)n;shortTE=F
CM033701.1	RepeatMasker	Simple_repeat	725080	725132	32.8	+	.	Tstart=1;Tend=53;ID=(TTTAAT)n;shortTE=F
CM033701.1	RepeatMasker	Simple_repeat	725292	725321	3.7	+	.	Tstart=1;Tend=31;ID=(TAATTT)n;shortTE=F
CM033701.1	RepeatMasker	Simple_repeat	727218	727282	19.1	+	.	Tstart=1;Tend=60;ID=(AAT)n;shortTE=F
CM033701.1	RepeatMasker	Simple_repeat	727719	727739	5.0	+	.	Tstart=1;Tend=21;ID=(T)n;shortTE=F
CM033701.1	RepeatMasker	Simple_repeat	728202	728232	18.4	+	.	Tstart=1;Tend=31;ID=(ATAAGA)n;shortTE=F
CM033701.1	RepeatMasker	Simple_repeat	732137	732167	6.8	+	.	Tstart=1;Tend=33;ID=(TA)n;shortTE=F
CM033701.1	RepeatMasker	Simple_repeat	733136	733153	0.0	+	.	Tstart=1;Tend=18;ID=(AT)n;shortTE=F
CM033701.1	RepeatMasker	Unknown	733160	733505	18.8	+	.	Tstart=680;Tend=1027;ID=Unknown-190_rCom;shortTE=F
CM033701.1	RepeatMasker	Low_complexity	736114	736140	16.9	+	.	Tstart=1;Tend=27;ID=GA-rich;shortTE=F
CM033701.1	RepeatMasker	Simple_repeat	736168	736204	0.0	+	.	Tstart=1;Tend=37;ID=(AT)n;shortTE=F
CM033701.1	RepeatMasker	Simple_repeat	736205	736225	0.0	+	.	Tstart=1;Tend=21;ID=(GA)n;shortTE=F
CM033701.1	RepeatMasker	Simple_repeat	736792	736823	14.0	+	.	Tstart=1;Tend=34;ID=(AT)n;shortTE=F
CM033701.1	RepeatMasker	Low_complexity	736858	736900	21.6	+	.	Tstart=1;Tend=45;ID=GA-rich;shortTE=F
CM033701.1	RepeatMasker	Simple_repeat	738169	738248	26.2	+	.	Tstart=1;Tend=77;ID=(TTATT)n;shortTE=F
CM033701.1	RepeatMasker	Simple_repeat	738469	738505	0.0	+	.	Tstart=1;Tend=37;ID=(TA)n;shortTE=F
CM033701.1	RepeatMasker	Simple_repeat	738825	738849	0.0	+	.	Tstart=1;Tend=26;ID=(GA)n;shortTE=F
CM033701.1	RepeatMasker	Simple_repeat	741355	741450	9.9	+	.	Tstart=1;Tend=89;ID=(ATA)n;shortTE=F
CM033701.1	RepeatMasker	Simple_repeat	741865	741894	10.8	+	.	Tstart=1;Tend=30;ID=(AAGA)n;shortTE=F
CM033701.1	RepeatMasker	Simple_repeat	742113	742132	0.0	+	.	Tstart=1;Tend=20;ID=(AT)n;shortTE=F
CM033701.1	RepeatMasker	Low_complexity	742879	742916	12.8	+	.	Tstart=1;Tend=37;ID=A-rich;shortTE=F
CM033701.1	RepeatMasker	Simple_repeat	743087	743114	12.1	+	.	Tstart=1;Tend=28;ID=(A)n;shortTE=F
CM033701.1	RepeatMasker	Simple_repeat	743589	743623	6.3	+	.	Tstart=1;Tend=35;ID=(TTTTAA)n;shortTE=F
CM033701.1	RepeatMasker	LINE/L1	745215	745463	20.5	+	.	Tstart=804;Tend=1109;ID=L1-15_rCom;shortTE=F
CM033701.1	RepeatMasker	Low_complexity	746145	746171	12.0	+	.	Tstart=1;Tend=28;ID=A-rich;shortTE=F
CM033701.1	RepeatMasker	Simple_repeat	747198	747219	0.0	+	.	Tstart=1;Tend=22;ID=(AAAG)n;shortTE=F
CM033701.1	RepeatMasker	Simple_repeat	748738	748767	15.8	+	.	Tstart=1;Tend=29;ID=(AT)n;shortTE=F
CM033701.1	RepeatMasker	Simple_repeat	751721	751766	19.1	+	.	Tstart=1;Tend=44;ID=(TATTT)n;shortTE=F
CM033701.1	RepeatMasker	Simple_repeat	751879	751900	9.7	+	.	Tstart=1;Tend=22;ID=(T)n;shortTE=F
CM033701.1	RepeatMasker	Simple_repeat	752899	752956	27.9	+	.	Tstart=1;Tend=58;ID=(TT)n;shortTE=F
CM033701.1	RepeatMasker	Simple_repeat	753474	753503	19.6	+	.	Tstart=1;Tend=30;ID=(T)n;shortTE=F
CM033701.1	RepeatMasker	Simple_repeat	753707	753734	3.7	+	.	Tstart=1;Tend=29;ID=(TA)n;shortTE=F
CM033701.1	RepeatMasker	Simple_repeat	754297	754333	0.0	+	.	Tstart=1;Tend=37;ID=(AT)n;shortTE=F
CM033701.1	RepeatMasker	Simple_repeat	754334	754354	0.0	+	.	Tstart=1;Tend=21;ID=(GA)n;shortTE=F
CM033701.1	RepeatMasker	Simple_repeat	754768	754807	5.9	+	.	Tstart=1;Tend=40;ID=(TCT)n;shortTE=F
CM033701.1	RepeatMasker	Simple_repeat	754931	754964	20.1	+	.	Tstart=1;Tend=34;ID=(CTC)n;shortTE=F
CM033701.1	RepeatMasker	Simple_repeat	759404	759439	12.1	+	.	Tstart=1;Tend=38;ID=(ATGTAT)n;shortTE=F
CM033701.1	RepeatMasker	Simple_repeat	759787	759833	11.2	+	.	Tstart=1;Tend=47;ID=(T)n;shortTE=F
CM033701.1	RepeatMasker	Low_complexity	760227	760287	13.4	+	.	Tstart=1;Tend=56;ID=A-rich;shortTE=F
CM033701.1	RepeatMasker	Low_complexity	760998	761054	16.5	+	.	Tstart=1;Tend=53;ID=A-rich;shortTE=F
CM033701.1	RepeatMasker	Low_complexity	761877	761909	17.1	+	.	Tstart=1;Tend=34;ID=A-rich;shortTE=F
CM033701.1	RepeatMasker	Simple_repeat	762091	762119	21.1	+	.	Tstart=1;Tend=29;ID=(T)n;shortTE=F
CM033701.1	RepeatMasker	Simple_repeat	763467	763534	20.6	+	.	Tstart=1;Tend=65;ID=(ATCAC)n;shortTE=F
CM033701.1	RepeatMasker	Simple_repeat	763724	763791	19.4	+	.	Tstart=1;Tend=66;ID=(ACAAT)n;shortTE=F
CM033701.1	RepeatMasker	Low_complexity	764845	764889	15.9	+	.	Tstart=1;Tend=45;ID=GA-rich;shortTE=F
CM033701.1	RepeatMasker	Low_complexity	765400	765437	9.7	+	.	Tstart=1;Tend=38;ID=A-rich;shortTE=F
CM033701.1	RepeatMasker	Low_complexity	765647	765675	12.1	+	.	Tstart=1;Tend=28;ID=A-rich;shortTE=F
CM033701.1	RepeatMasker	Simple_repeat	765905	765939	14.1	+	.	Tstart=1;Tend=33;ID=(TTATT)n;shortTE=F
CM033701.1	RepeatMasker	Simple_repeat	768604	768654	22.8	+	.	Tstart=1;Tend=53;ID=(TTTTA)n;shortTE=F
CM033701.1	RepeatMasker	Simple_repeat	773753	773782	18.9	+	.	Tstart=1;Tend=30;ID=(TC)n;shortTE=F
CM033701.1	RepeatMasker	Simple_repeat	774390	774471	24.5	+	.	Tstart=1;Tend=83;ID=(ATT)n;shortTE=F
CM033701.1	RepeatMasker	Simple_repeat	774623	774667	27.3	+	.	Tstart=1;Tend=45;ID=(TG)n;shortTE=F
CM033701.1	RepeatMasker	Simple_repeat	784813	784836	0.0	+	.	Tstart=1;Tend=27;ID=(TC)n;shortTE=F
CM033701.1	RepeatMasker	RC/Helitron	785510	785732	14.3	+	.	Tstart=3023;Tend=3390;ID=Helitron-8_rCom;shortTE=T;TEgroup=CM033701.1|RC/Helitron|Helitron-8_rCom|1
CM033701.1	RepeatMasker	Low_complexity	786925	786971	22.2	+	.	Tstart=1;Tend=47;ID=A-rich;shortTE=F
CM033701.1	RepeatMasker	Unknown	793699	794402	5.7	-	.	Tstart=183;Tend=1415;ID=Unknown-76_rCom;shortTE=F
CM033701.1	RepeatMasker	Simple_repeat	795113	795167	17.1	+	.	Tstart=1;Tend=57;ID=(TTATT)n;shortTE=F
CM033701.1	RepeatMasker	Low_complexity	795237	795307	21.4	+	.	Tstart=1;Tend=68;ID=A-rich;shortTE=F
CM033701.1	RepeatMasker	Simple_repeat	795276	795321	21.2	+	.	Tstart=1;Tend=47;ID=(ATAT)n;shortTE=F
CM033701.1	RepeatMasker	Unknown	795597	795974	15.7	+	.	Tstart=939;Tend=1344;ID=Unknown-76_rCom;shortTE=F
CM033701.1	RepeatMasker	Simple_repeat	795993	796043	22.0	+	.	Tstart=1;Tend=49;ID=(ATTA)n;shortTE=F
CM033701.1	RepeatMasker	Simple_repeat	796811	796864	19.0	+	.	Tstart=1;Tend=58;ID=(TAT)n;shortTE=F
CM033701.1	RepeatMasker	Simple_repeat	797009	797033	13.7	+	.	Tstart=1;Tend=25;ID=(T)n;shortTE=F
CM033701.1	RepeatMasker	Simple_repeat	797166	797189	0.0	+	.	Tstart=1;Tend=24;ID=(TA)n;shortTE=F
CM033701.1	RepeatMasker	Simple_repeat	798285	798323	17.5	+	.	Tstart=1;Tend=39;ID=(CT)n;shortTE=F
CM033701.1	RepeatMasker	Simple_repeat	799046	799064	0.0	+	.	Tstart=1;Tend=19;ID=(CAC)n;shortTE=F
CM033701.1	RepeatMasker	Simple_repeat	799980	800015	14.4	+	.	Tstart=1;Tend=36;ID=(T)n;shortTE=F
CM033701.1	RepeatMasker	Low_complexity	802286	802335	24.0	+	.	Tstart=1;Tend=50;ID=A-rich;shortTE=F
CM033701.1	RepeatMasker	Simple_repeat	803066	803130	18.2	+	.	Tstart=1;Tend=62;ID=(TATATG)n;shortTE=F
CM033701.1	RepeatMasker	Simple_repeat	805167	805187	5.0	+	.	Tstart=1;Tend=21;ID=(T)n;shortTE=F
CM033701.1	RepeatMasker	Unknown	805188	805767	8.3	-	.	Tstart=407;Tend=1410;ID=Unknown-76_rCom;shortTE=F
CM033701.1	RepeatMasker	Simple_repeat	806536	806558	4.9	+	.	Tstart=1;Tend=22;ID=(TATT)n;shortTE=F
CM033701.1	RepeatMasker	Unknown	807145	807339	4.6	+	.	Tstart=1391;Tend=1585;ID=Unknown-46_rCom;shortTE=F
CM033701.1	RepeatMasker	Simple_repeat	807444	807494	14.1	+	.	Tstart=1;Tend=49;ID=(TCTTTT)n;shortTE=F
CM033701.1	RepeatMasker	Unknown	807958	808444	8.2	-	.	Tstart=34;Tend=566;ID=Unknown-193_rCom;shortTE=F
CM033701.1	RepeatMasker	Simple_repeat	808445	808513	16.9	+	.	Tstart=1;Tend=66;ID=(ATATA)n;shortTE=F
CM033701.1	RepeatMasker	Unknown	808537	809868	10.8	-	.	Tstart=198;Tend=1593;ID=Unknown-13_rCom;shortTE=F
CM033701.1	RepeatMasker	LTR/Gypsy	809522	809825	24.3	+	.	Tstart=8041;Tend=8530;ID=Gypsy-7_rCom;shortTE=F
CM033701.1	RepeatMasker	LTR/Gypsy	809826	810007	12.6	-	.	Tstart=617;Tend=799;ID=Gypsy-23_rCom;shortTE=F
CM033701.1	RepeatMasker	Simple_repeat	810490	810550	20.4	+	.	Tstart=1;Tend=62;ID=(AATT)n;shortTE=F
CM033701.1	RepeatMasker	Simple_repeat	812190	812231	27.2	+	.	Tstart=1;Tend=42;ID=(TTTC)n;shortTE=F
CM033701.1	RepeatMasker	Simple_repeat	812786	812820	13.4	+	.	Tstart=1;Tend=35;ID=(TTC)n;shortTE=F
CM033701.1	RepeatMasker	Simple_repeat	815024	815099	32.9	+	.	Tstart=1;Tend=76;ID=(TT)n;shortTE=F
CM033701.1	RepeatMasker	Simple_repeat	815391	815422	17.9	+	.	Tstart=1;Tend=33;ID=(AT)n;shortTE=F
CM033701.1	RepeatMasker	Simple_repeat	816161	816199	14.4	+	.	Tstart=1;Tend=42;ID=(TTAA)n;shortTE=F
CM033701.1	RepeatMasker	Low_complexity	818078	818111	20.2	+	.	Tstart=1;Tend=35;ID=A-rich;shortTE=F
CM033701.1	RepeatMasker	Simple_repeat	819540	819601	20.3	+	.	Tstart=1;Tend=62;ID=(TATT)n;shortTE=F
CM033701.1	RepeatMasker	Low_complexity	823419	823453	13.0	+	.	Tstart=1;Tend=36;ID=GA-rich;shortTE=F
CM033701.1	RepeatMasker	Simple_repeat	823934	823994	17.5	+	.	Tstart=1;Tend=56;ID=(TCTTT)n;shortTE=F
CM033701.1	RepeatMasker	Simple_repeat	824403	824427	9.2	+	.	Tstart=1;Tend=24;ID=(TTAA)n;shortTE=F
CM033701.1	RepeatMasker	Simple_repeat	824610	824667	27.9	+	.	Tstart=1;Tend=58;ID=(TATTT)n;shortTE=F
CM033701.1	RepeatMasker	Low_complexity	824911	824975	21.2	+	.	Tstart=1;Tend=65;ID=A-rich;shortTE=F
CM033701.1	RepeatMasker	Low_complexity	825492	825526	13.2	+	.	Tstart=1;Tend=36;ID=A-rich;shortTE=F
CM033701.1	RepeatMasker	Simple_repeat	825685	825741	14.0	+	.	Tstart=1;Tend=58;ID=(CT)n;shortTE=F
CM033701.1	RepeatMasker	Simple_repeat	826050	826089	0.0	+	.	Tstart=1;Tend=40;ID=(CT)n;shortTE=F
CM033701.1	RepeatMasker	Simple_repeat	828266	828280	27.9	+	.	Tstart=1;Tend=72;ID=(TATA)n;shortTE=F
CM033701.1	RepeatMasker	Low_complexity	829462	829515	23.2	+	.	Tstart=1;Tend=54;ID=A-rich;shortTE=F
CM033701.1	RepeatMasker	Low_complexity	831453	831500	13.7	+	.	Tstart=1;Tend=53;ID=A-rich;shortTE=F
CM033701.1	RepeatMasker	Simple_repeat	831626	831662	18.6	+	.	Tstart=1;Tend=39;ID=(TTA)n;shortTE=F
CM033701.1	RepeatMasker	Unknown	833218	833301	15.5	-	.	Tstart=5770;Tend=5853;ID=Unknown-139_rCom;shortTE=T
CM033701.1	RepeatMasker	Unknown	833298	833356	23.7	-	.	Tstart=5636;Tend=5694;ID=Unknown-99_rCom;shortTE=T
CM033701.1	RepeatMasker	Simple_repeat	833399	833428	14.9	+	.	Tstart=1;Tend=31;ID=(ATTTT)n;shortTE=F
CM033701.1	RepeatMasker	Simple_repeat	834375	834393	0.0	+	.	Tstart=1;Tend=19;ID=(T)n;shortTE=F
CM033701.1	RepeatMasker	Simple_repeat	834547	834570	8.9	+	.	Tstart=1;Tend=24;ID=(A)n;shortTE=F
CM033701.1	RepeatMasker	Low_complexity	835661	835720	15.2	+	.	Tstart=1;Tend=60;ID=GA-rich;shortTE=F
CM033701.1	RepeatMasker	Simple_repeat	836056	836097	25.6	+	.	Tstart=1;Tend=42;ID=(GCAACT)n;shortTE=F
CM033701.1	RepeatMasker	Simple_repeat	837010	837027	0.0	+	.	Tstart=1;Tend=18;ID=(T)n;shortTE=F
CM033701.1	RepeatMasker	Simple_repeat	837873	837930	12.4	+	.	Tstart=1;Tend=61;ID=(ATACAT)n;shortTE=F
CM033701.1	RepeatMasker	Simple_repeat	838166	838221	26.2	+	.	Tstart=1;Tend=53;ID=(TTAT)n;shortTE=F
CM033701.1	RepeatMasker	Simple_repeat	838365	838403	18.3	+	.	Tstart=1;Tend=39;ID=(TTAATT)n;shortTE=F
CM033701.1	RepeatMasker	Simple_repeat	839350	839379	14.7	+	.	Tstart=1;Tend=30;ID=(TAAA)n;shortTE=F
CM033701.1	RepeatMasker	Simple_repeat	839541	839566	8.2	+	.	Tstart=1;Tend=26;ID=(AGA)n;shortTE=F
CM033701.1	RepeatMasker	Simple_repeat	839852	839875	4.3	+	.	Tstart=1;Tend=24;ID=(CAT)n;shortTE=F
CM033701.1	RepeatMasker	Simple_repeat	839929	839971	13.7	+	.	Tstart=1;Tend=44;ID=(TTA)n;shortTE=F
CM033701.1	RepeatMasker	Simple_repeat	841921	841952	14.0	+	.	Tstart=1;Tend=32;ID=(T)n;shortTE=F
CM033701.1	RepeatMasker	Simple_repeat	842982	842998	0.0	+	.	Tstart=1;Tend=17;ID=(TTA)n;shortTE=F
CM033701.1	RepeatMasker	Simple_repeat	856314	856368	21.6	+	.	Tstart=1;Tend=57;ID=(TTTTCTT)n;shortTE=F
CM033701.1	RepeatMasker	Simple_repeat	856593	856609	0.0	+	.	Tstart=1;Tend=17;ID=(AT)n;shortTE=F
CM033701.1	RepeatMasker	LTR/Copia	858586	859385	3.4	-	.	Tstart=4;Tend=510;ID=Copia-44_rCom;shortTE=F
CM033701.1	RepeatMasker	Simple_repeat	860010	860040	11.2	+	.	Tstart=1;Tend=31;ID=(TAATAT)n;shortTE=F
CM033701.1	RepeatMasker	Simple_repeat	860095	860155	23.1	+	.	Tstart=1;Tend=60;ID=(AATAT)n;shortTE=F
CM033701.1	RepeatMasker	Unknown	860199	860708	16.7	-	.	Tstart=770;Tend=1329;ID=Unknown-79_rCom;shortTE=F
CM033701.1	RepeatMasker	Simple_repeat	860917	860939	9.6	+	.	Tstart=1;Tend=23;ID=(TTA)n;shortTE=F
CM033701.1	RepeatMasker	Unknown	863313	863431	8.4	-	.	Tstart=4;Tend=123;ID=Unknown-181_rCom;shortTE=F
CM033701.1	RepeatMasker	LTR/Copia	863332	866656	4.5	-	.	Tstart=2865;Tend=3581;ID=Copia-31_rCom;shortTE=F;TEgroup=CM033701.1|LTR/Copia|Copia-31_rCom|1
CM033701.1	RepeatMasker	LTR/Copia	867765	868150	3.4	-	.	Tstart=3196;Tend=3581;ID=Copia-31_rCom;shortTE=F
CM033701.1	RepeatMasker	Low_complexity	868559	868649	15.4	+	.	Tstart=1;Tend=91;ID=A-rich;shortTE=F
CM033701.1	RepeatMasker	Simple_repeat	869171	869188	0.0	+	.	Tstart=1;Tend=18;ID=(T)n;shortTE=F
CM033701.1	RepeatMasker	LTR/Copia	869363	869589	33.5	+	.	Tstart=742;Tend=968;ID=Copia-29_rCom;shortTE=F
CM033701.1	RepeatMasker	LTR/Copia	870104	871612	31.4	+	.	Tstart=2574;Tend=5089;ID=Copia-29_rCom;shortTE=F
CM033701.1	RepeatMasker	Simple_repeat	872444	872481	9.4	+	.	Tstart=1;Tend=37;ID=(TATT)n;shortTE=F
CM033701.1	RepeatMasker	Simple_repeat	872818	872845	7.7	+	.	Tstart=1;Tend=28;ID=(CAC)n;shortTE=F
CM033701.1	RepeatMasker	Simple_repeat	876213	876260	28.5	+	.	Tstart=1;Tend=69;ID=(TTTTC)n;shortTE=F
CM033701.1	RepeatMasker	Simple_repeat	876261	876285	13.2	+	.	Tstart=1;Tend=25;ID=(T)n;shortTE=F
CM033701.1	RepeatMasker	Simple_repeat	877201	877228	8.1	+	.	Tstart=1;Tend=28;ID=(TCTTT)n;shortTE=F
CM033701.1	RepeatMasker	Simple_repeat	881175	881268	30.7	+	.	Tstart=1;Tend=94;ID=(ATC)n;shortTE=F
CM033701.1	RepeatMasker	Simple_repeat	882339	882381	25.9	+	.	Tstart=1;Tend=42;ID=(TTA)n;shortTE=F
CM033701.1	RepeatMasker	Simple_repeat	883319	883361	18.8	+	.	Tstart=1;Tend=43;ID=(T)n;shortTE=F
CM033701.1	RepeatMasker	Simple_repeat	885659	885678	5.2	+	.	Tstart=1;Tend=20;ID=(T)n;shortTE=F
CM033701.1	RepeatMasker	Simple_repeat	886880	886907	11.7	+	.	Tstart=1;Tend=28;ID=(A)n;shortTE=F
CM033701.1	RepeatMasker	Simple_repeat	887681	887714	3.0	+	.	Tstart=1;Tend=34;ID=(AG)n;shortTE=F
CM033701.1	RepeatMasker	Low_complexity	887834	887874	23.9	+	.	Tstart=1;Tend=40;ID=A-rich;shortTE=F
CM033701.1	RepeatMasker	Simple_repeat	888211	888287	19.8	+	.	Tstart=1;Tend=78;ID=(TAAT)n;shortTE=F
CM033701.1	RepeatMasker	Low_complexity	888582	888646	26.6	+	.	Tstart=1;Tend=68;ID=A-rich;shortTE=F
CM033701.1	RepeatMasker	Low_complexity	888960	888999	17.7	+	.	Tstart=1;Tend=39;ID=A-rich;shortTE=F
CM033701.1	RepeatMasker	Simple_repeat	890138	890167	10.8	+	.	Tstart=1;Tend=30;ID=(CT)n;shortTE=F
CM033701.1	RepeatMasker	Simple_repeat	890660	890697	2.7	+	.	Tstart=1;Tend=39;ID=(TTTTC)n;shortTE=F
CM033701.1	RepeatMasker	Simple_repeat	890922	890940	5.5	+	.	Tstart=1;Tend=19;ID=(A)n;shortTE=F
CM033701.1	RepeatMasker	LINE/L1	893727	893967	20.3	+	.	Tstart=817;Tend=1066;ID=L1-15_rCom;shortTE=F
CM033701.1	RepeatMasker	Simple_repeat	895557	895603	31.3	+	.	Tstart=1;Tend=47;ID=(AAT)n;shortTE=F
CM033701.1	RepeatMasker	Simple_repeat	896078	896177	28.4	+	.	Tstart=1;Tend=93;ID=(TTTACTT)n;shortTE=F
CM033701.1	RepeatMasker	Simple_repeat	896212	896246	13.2	+	.	Tstart=1;Tend=36;ID=(TTTTGAA)n;shortTE=F
CM033701.1	RepeatMasker	Simple_repeat	899393	899453	14.4	+	.	Tstart=1;Tend=66;ID=(TTGCTG)n;shortTE=F
CM033701.1	RepeatMasker	Simple_repeat	900387	900411	8.5	+	.	Tstart=1;Tend=25;ID=(AGA)n;shortTE=F
CM033701.1	RepeatMasker	Simple_repeat	900828	900863	16.8	+	.	Tstart=1;Tend=36;ID=(TTTTC)n;shortTE=F
CM033701.1	RepeatMasker	Simple_repeat	900966	900992	0.0	+	.	Tstart=1;Tend=27;ID=(TC)n;shortTE=F
CM033701.1	RepeatMasker	Simple_repeat	900993	901034	16.2	+	.	Tstart=1;Tend=40;ID=(TTTTAT)n;shortTE=F
CM033701.1	RepeatMasker	Simple_repeat	902886	902935	20.6	+	.	Tstart=1;Tend=48;ID=(ATA)n;shortTE=F
CM033701.1	RepeatMasker	Simple_repeat	903238	903257	0.0	+	.	Tstart=1;Tend=21;ID=(TAA)n;shortTE=F
CM033701.1	RepeatMasker	Simple_repeat	904001	904045	20.4	+	.	Tstart=1;Tend=47;ID=(TATG)n;shortTE=F
CM033701.1	RepeatMasker	Simple_repeat	904583	904655	22.3	+	.	Tstart=1;Tend=71;ID=(TTTTATT)n;shortTE=F
CM033701.1	RepeatMasker	Simple_repeat	905132	905161	10.8	+	.	Tstart=1;Tend=30;ID=(GAAAA)n;shortTE=F
CM033701.1	RepeatMasker	Simple_repeat	906019	906044	12.7	+	.	Tstart=1;Tend=26;ID=(T)n;shortTE=F
CM033701.1	RepeatMasker	Simple_repeat	906399	906440	9.3	+	.	Tstart=1;Tend=38;ID=(TTA)n;shortTE=F
CM033701.1	RepeatMasker	Simple_repeat	907176	907203	3.7	+	.	Tstart=1;Tend=28;ID=(CT)n;shortTE=F
CM033701.1	RepeatMasker	Low_complexity	908841	908927	25.9	+	.	Tstart=1;Tend=91;ID=GA-rich;shortTE=F
CM033701.1	RepeatMasker	Simple_repeat	913114	913139	0.0	+	.	Tstart=1;Tend=26;ID=(AT)n;shortTE=F
CM033701.1	RepeatMasker	Simple_repeat	913567	913623	0.0	+	.	Tstart=1;Tend=57;ID=(AT)n;shortTE=F
CM033701.1	RepeatMasker	Simple_repeat	914289	914329	17.2	+	.	Tstart=1;Tend=41;ID=(TTATTT)n;shortTE=F
CM033701.1	RepeatMasker	Simple_repeat	917159	917188	19.6	+	.	Tstart=1;Tend=30;ID=(T)n;shortTE=F
CM033701.1	RepeatMasker	Unknown	920189	920688	21.0	+	.	Tstart=2752;Tend=3254;ID=Unknown-179_rCom;shortTE=F
CM033701.1	RepeatMasker	Low_complexity	923379	923416	9.9	+	.	Tstart=1;Tend=36;ID=A-rich;shortTE=F
CM033701.1	RepeatMasker	Simple_repeat	923713	923751	28.0	+	.	Tstart=1;Tend=39;ID=(AACTCCA)n;shortTE=F
CM033701.1	RepeatMasker	Simple_repeat	927133	927158	8.2	+	.	Tstart=1;Tend=27;ID=(TATTT)n;shortTE=F
CM033701.1	RepeatMasker	Simple_repeat	927689	927722	9.5	+	.	Tstart=1;Tend=34;ID=(TTAT)n;shortTE=F
CM033701.1	RepeatMasker	Low_complexity	929754	929793	17.9	+	.	Tstart=1;Tend=39;ID=A-rich;shortTE=F
CM033701.1	RepeatMasker	Simple_repeat	930647	930663	0.0	+	.	Tstart=1;Tend=17;ID=(GA)n;shortTE=F
CM033701.1	RepeatMasker	Simple_repeat	931515	931535	4.9	+	.	Tstart=1;Tend=21;ID=(ATT)n;shortTE=F
CM033701.1	RepeatMasker	Simple_repeat	932087	932116	14.7	+	.	Tstart=1;Tend=30;ID=(T)n;shortTE=F
CM033701.1	RepeatMasker	Simple_repeat	932210	932231	9.7	+	.	Tstart=1;Tend=22;ID=(AGC)n;shortTE=F
CM033701.1	RepeatMasker	Simple_repeat	932718	932738	0.0	+	.	Tstart=1;Tend=22;ID=(TTC)n;shortTE=F
CM033701.1	RepeatMasker	Simple_repeat	935489	935519	0.0	+	.	Tstart=1;Tend=31;ID=(GA)n;shortTE=F
CM033701.1	RepeatMasker	Low_complexity	938073	938111	24.0	+	.	Tstart=1;Tend=39;ID=A-rich;shortTE=F
CM033701.1	RepeatMasker	Simple_repeat	938594	938619	0.0	+	.	Tstart=1;Tend=26;ID=(AAT)n;shortTE=F
CM033701.1	RepeatMasker	Simple_repeat	938620	938646	7.9	+	.	Tstart=1;Tend=27;ID=(GAA)n;shortTE=F
CM033701.1	RepeatMasker	Low_complexity	940667	940698	14.7	+	.	Tstart=1;Tend=31;ID=GA-rich;shortTE=F
CM033701.1	RepeatMasker	Low_complexity	941704	941785	27.3	+	.	Tstart=1;Tend=78;ID=A-rich;shortTE=F
CM033701.1	RepeatMasker	Simple_repeat	946442	946465	8.8	+	.	Tstart=1;Tend=24;ID=(AGT)n;shortTE=F
CM033701.1	RepeatMasker	Simple_repeat	946480	946524	12.0	+	.	Tstart=1;Tend=41;ID=(CTTTTC)n;shortTE=F
CM033701.1	RepeatMasker	Simple_repeat	949605	949631	0.0	+	.	Tstart=1;Tend=28;ID=(TTTTC)n;shortTE=F
CM033701.1	RepeatMasker	Simple_repeat	949784	949828	10.4	+	.	Tstart=1;Tend=46;ID=(TATATT)n;shortTE=F
CM033701.1	RepeatMasker	Simple_repeat	950283	950324	6.5	+	.	Tstart=1;Tend=37;ID=(TATTTT)n;shortTE=F
CM033701.1	RepeatMasker	Simple_repeat	951396	951474	19.0	+	.	Tstart=1;Tend=80;ID=(ATT)n;shortTE=F
CM033701.1	RepeatMasker	Low_complexity	951496	951528	18.1	+	.	Tstart=1;Tend=33;ID=A-rich;shortTE=F
CM033701.1	RepeatMasker	Simple_repeat	951837	951866	0.0	+	.	Tstart=1;Tend=30;ID=(TA)n;shortTE=F
CM033701.1	RepeatMasker	Unknown	951977	952202	22.4	+	.	Tstart=660;Tend=888;ID=Unknown-178_rCom;shortTE=F
CM033701.1	RepeatMasker	Unknown	952156	952280	16.2	-	.	Tstart=659;Tend=793;ID=Unknown-178_rCom;shortTE=F
CM033701.1	RepeatMasker	Low_complexity	953303	953354	12.5	+	.	Tstart=1;Tend=48;ID=GA-rich;shortTE=F
CM033701.1	RepeatMasker	Simple_repeat	954932	954969	8.9	+	.	Tstart=1;Tend=38;ID=(AAAAATA)n;shortTE=F
CM033701.1	RepeatMasker	Simple_repeat	955789	955846	12.4	+	.	Tstart=1;Tend=61;ID=(TTCTTGA)n;shortTE=F
CM033701.1	RepeatMasker	Low_complexity	955921	955982	18.7	+	.	Tstart=1;Tend=64;ID=GA-rich;shortTE=F
CM033701.1	RepeatMasker	Low_complexity	956255	956312	24.4	+	.	Tstart=1;Tend=62;ID=GA-rich;shortTE=F
CM033701.1	RepeatMasker	Simple_repeat	957015	957067	20.5	+	.	Tstart=1;Tend=54;ID=(ATATTTT)n;shortTE=F
CM033701.1	RepeatMasker	Simple_repeat	957525	957542	0.0	+	.	Tstart=1;Tend=18;ID=(C)n;shortTE=F
CM033701.1	RepeatMasker	Simple_repeat	957543	957607	0.0	+	.	Tstart=1;Tend=65;ID=(CT)n;shortTE=F
CM033701.1	RepeatMasker	Simple_repeat	957837	957859	0.0	+	.	Tstart=1;Tend=23;ID=(TTTC)n;shortTE=F
CM033701.1	RepeatMasker	Simple_repeat	959352	959394	17.7	+	.	Tstart=1;Tend=41;ID=(ATTTTC)n;shortTE=F
CM033701.1	RepeatMasker	Simple_repeat	960128	960157	7.2	+	.	Tstart=1;Tend=30;ID=(A)n;shortTE=F
CM033701.1	RepeatMasker	Simple_repeat	961298	961329	6.7	+	.	Tstart=1;Tend=32;ID=(TTC)n;shortTE=F
CM033701.1	RepeatMasker	Simple_repeat	961590	961621	3.2	+	.	Tstart=1;Tend=34;ID=(AT)n;shortTE=F
CM033701.1	RepeatMasker	Simple_repeat	961792	961823	7.7	+	.	Tstart=1;Tend=30;ID=(CTTTT)n;shortTE=F
CM033701.1	RepeatMasker	Low_complexity	964022	964057	16.3	+	.	Tstart=1;Tend=36;ID=A-rich;shortTE=F
CM033701.1	RepeatMasker	Simple_repeat	964649	964683	20.7	+	.	Tstart=1;Tend=34;ID=(GAATAA)n;shortTE=F
CM033701.1	RepeatMasker	LTR/Gypsy	964911	965010	18.0	+	.	Tstart=1379;Tend=1485;ID=Gypsy-46_rCom;shortTE=T
CM033701.1	RepeatMasker	Unknown	964970	965063	24.3	+	.	Tstart=4210;Tend=4297;ID=Unknown-114_rCom;shortTE=T
CM033701.1	RepeatMasker	Simple_repeat	968765	968799	20.8	+	.	Tstart=1;Tend=34;ID=(TAA)n;shortTE=F
CM033701.1	RepeatMasker	Simple_repeat	968800	968859	26.7	+	.	Tstart=3;Tend=88;ID=(ATTATTA)n;shortTE=F
CM033701.1	RepeatMasker	Simple_repeat	968904	968982	26.5	+	.	Tstart=1;Tend=77;ID=(AATA)n;shortTE=F
CM033701.1	RepeatMasker	Simple_repeat	969337	969416	10.9	+	.	Tstart=1;Tend=79;ID=(TAAT)n;shortTE=F
CM033701.1	RepeatMasker	Unknown	969637	970369	11.6	-	.	Tstart=1463;Tend=2238;ID=Unknown-138_rCom;shortTE=F
CM033701.1	RepeatMasker	Simple_repeat	970458	970498	18.1	+	.	Tstart=1;Tend=40;ID=(TAA)n;shortTE=F
CM033701.1	RepeatMasker	Low_complexity	971368	971398	18.8	+	.	Tstart=1;Tend=31;ID=A-rich;shortTE=F
CM033701.1	RepeatMasker	Simple_repeat	972076	972119	14.4	+	.	Tstart=1;Tend=42;ID=(TAGTTAA)n;shortTE=F
CM033701.1	RepeatMasker	Low_complexity	972444	972478	13.2	+	.	Tstart=1;Tend=36;ID=A-rich;shortTE=F
CM033701.1	RepeatMasker	Low_complexity	975084	975127	13.8	+	.	Tstart=1;Tend=43;ID=A-rich;shortTE=F
CM033701.1	RepeatMasker	Low_complexity	975227	975280	23.8	+	.	Tstart=1;Tend=55;ID=A-rich;shortTE=F
CM033701.1	RepeatMasker	Simple_repeat	975598	975732	26.8	+	.	Tstart=1;Tend=138;ID=(AT)n;shortTE=F
CM033701.1	RepeatMasker	Simple_repeat	975971	976004	21.1	+	.	Tstart=1;Tend=34;ID=(TTTTTC)n;shortTE=F
CM033701.1	RepeatMasker	LTR/Copia	976739	976907	26.7	-	.	Tstart=1115;Tend=1280;ID=Copia-106_rCom;shortTE=F
CM033701.1	RepeatMasker	Simple_repeat	977196	977233	7.0	+	.	Tstart=1;Tend=34;ID=(TTTTAT)n;shortTE=F
CM033701.1	RepeatMasker	DNA/hAT-Ac	978746	978852	20.9	+	.	Tstart=780;Tend=890;ID=hAT-Ac-7_rCom;shortTE=F
CM033701.1	RepeatMasker	Unknown	979312	979373	21.3	-	.	Tstart=1505;Tend=1565;ID=Unknown-96_rCom;shortTE=T
CM033701.1	RepeatMasker	Low_complexity	980144	980218	22.8	+	.	Tstart=1;Tend=73;ID=A-rich;shortTE=F
CM033701.1	RepeatMasker	Simple_repeat	981995	982023	8.4	+	.	Tstart=1;Tend=27;ID=(TTTA)n;shortTE=F
CM033701.1	RepeatMasker	Simple_repeat	983043	983063	5.0	+	.	Tstart=1;Tend=21;ID=(AGAA)n;shortTE=F
CM033701.1	RepeatMasker	Simple_repeat	983721	983758	23.0	+	.	Tstart=1;Tend=37;ID=(ATAA)n;shortTE=F
CM033701.1	RepeatMasker	LINE/L1	986869	987056	18.0	-	.	Tstart=926;Tend=1102;ID=L1-15_rCom;shortTE=F
CM033701.1	RepeatMasker	Simple_repeat	987103	987157	27.1	+	.	Tstart=1;Tend=56;ID=(TTATAAT)n;shortTE=F
CM033701.1	RepeatMasker	Simple_repeat	988769	988862	12.9	+	.	Tstart=1;Tend=94;ID=(AATAA)n;shortTE=F
CM033701.1	RepeatMasker	Simple_repeat	989106	989143	21.3	+	.	Tstart=1;Tend=39;ID=(ATTTTA)n;shortTE=F
CM033701.1	RepeatMasker	LTR/Gypsy	989379	989521	16.2	+	.	Tstart=2786;Tend=2940;ID=Gypsy-46_rCom;shortTE=F
CM033701.1	RepeatMasker	Simple_repeat	989898	989924	0.0	+	.	Tstart=1;Tend=27;ID=(TAA)n;shortTE=F
CM033701.1	RepeatMasker	Simple_repeat	990125	990144	0.0	+	.	Tstart=1;Tend=20;ID=(AT)n;shortTE=F
CM033701.1	RepeatMasker	Simple_repeat	992890	992948	9.4	+	.	Tstart=1;Tend=53;ID=(TTATTTA)n;shortTE=F
CM033701.1	RepeatMasker	Low_complexity	993504	993532	19.6	+	.	Tstart=1;Tend=29;ID=A-rich;shortTE=F
CM033701.1	RepeatMasker	LINE/L1	996783	997429	14.5	-	.	Tstart=226;Tend=955;ID=L1-1_rCom;shortTE=F
CM033701.1	RepeatMasker	LTR/Copia	996907	1001781	15.8	-	.	Tstart=460;Tend=5178;ID=Copia-49_rCom;shortTE=F
CM033701.1	RepeatMasker	Simple_repeat	1001809	1001848	16.5	+	.	Tstart=1;Tend=37;ID=(TTTATT)n;shortTE=F
CM033701.1	RepeatMasker	Simple_repeat	1003118	1003207	21.6	+	.	Tstart=1;Tend=94;ID=(TA)n;shortTE=F
CM033701.1	RepeatMasker	Low_complexity	1006546	1006596	23.9	+	.	Tstart=1;Tend=50;ID=A-rich;shortTE=F
CM033701.1	RepeatMasker	Unknown	1017198	1017257	3.3	+	.	Tstart=3972;Tend=4045;ID=Unknown-99_rCom;shortTE=T
CM033701.1	RepeatMasker	Simple_repeat	1020069	1020092	13.9	+	.	Tstart=1;Tend=24;ID=(TCT)n;shortTE=F
CM033701.1	RepeatMasker	Low_complexity	1020264	1020295	10.1	+	.	Tstart=1;Tend=34;ID=GA-rich;shortTE=F
CM033701.1	RepeatMasker	Simple_repeat	1026440	1026486	19.3	+	.	Tstart=1;Tend=49;ID=(TAT)n;shortTE=F
CM033701.1	RepeatMasker	Simple_repeat	1028128	1028155	16.2	+	.	Tstart=1;Tend=28;ID=(T)n;shortTE=F
CM033701.1	RepeatMasker	LINE/L1	1033709	1033905	23.7	-	.	Tstart=900;Tend=1094;ID=L1-15_rCom;shortTE=F
CM033701.1	RepeatMasker	Simple_repeat	1033911	1034021	16.4	+	.	Tstart=1;Tend=115;ID=(TTAA)n;shortTE=F
CM033701.1	RepeatMasker	Simple_repeat	1035547	1035614	28.6	+	.	Tstart=1;Tend=69;ID=(TA)n;shortTE=F
CM033701.1	RepeatMasker	Simple_repeat	1035854	1035885	22.7	+	.	Tstart=1;Tend=32;ID=(T)n;shortTE=F
CM033701.1	RepeatMasker	Simple_repeat	1036884	1036906	4.5	+	.	Tstart=1;Tend=23;ID=(AC)n;shortTE=F
CM033701.1	RepeatMasker	Simple_repeat	1045785	1045857	25.4	+	.	Tstart=1;Tend=69;ID=(AATTTAT)n;shortTE=F
CM033701.1	RepeatMasker	Unknown	1047304	1047468	23.6	+	.	Tstart=571;Tend=753;ID=Unknown-113_rCom;shortTE=F
CM033701.1	RepeatMasker	Low_complexity	1048491	1048530	14.8	+	.	Tstart=1;Tend=42;ID=A-rich;shortTE=F
CM033701.1	RepeatMasker	Simple_repeat	1048932	1048963	14.0	+	.	Tstart=1;Tend=34;ID=(TC)n;shortTE=F
CM033701.1	RepeatMasker	Simple_repeat	1049008	1049025	0.0	+	.	Tstart=1;Tend=18;ID=(T)n;shortTE=F
CM033701.1	RepeatMasker	DNA/hAT-Ac	1049143	1049241	18.2	-	.	Tstart=725;Tend=835;ID=hAT-Ac-7_rCom;shortTE=T
CM033701.1	RepeatMasker	Simple_repeat	1051923	1051953	3.5	+	.	Tstart=1;Tend=30;ID=(TTA)n;shortTE=F
CM033701.1	RepeatMasker	Simple_repeat	1052139	1052161	0.0	+	.	Tstart=1;Tend=23;ID=(A)n;shortTE=F
CM033701.1	RepeatMasker	Simple_repeat	1053288	1053306	5.6	+	.	Tstart=1;Tend=19;ID=(A)n;shortTE=F
CM033701.1	RepeatMasker	Simple_repeat	1053478	1053536	28.2	+	.	Tstart=1;Tend=58;ID=(CGC)n;shortTE=F
CM033701.1	RepeatMasker	Simple_repeat	1054405	1054446	16.7	+	.	Tstart=1;Tend=41;ID=(CTT)n;shortTE=F
CM033701.1	RepeatMasker	Simple_repeat	1055505	1055529	0.0	+	.	Tstart=1;Tend=25;ID=(TA)n;shortTE=F
CM033701.1	RepeatMasker	Low_complexity	1064090	1064133	18.0	+	.	Tstart=1;Tend=45;ID=A-rich;shortTE=F
CM033701.1	RepeatMasker	Simple_repeat	1064170	1064193	8.9	+	.	Tstart=1;Tend=24;ID=(TAAA)n;shortTE=F
CM033701.1	RepeatMasker	Simple_repeat	1064747	1064780	20.5	+	.	Tstart=1;Tend=35;ID=(ATTT)n;shortTE=F
CM033701.1	RepeatMasker	Simple_repeat	1065065	1065106	5.2	+	.	Tstart=1;Tend=42;ID=(AGAAAA)n;shortTE=F
CM033701.1	RepeatMasker	Simple_repeat	1065519	1065559	15.2	+	.	Tstart=1;Tend=39;ID=(TTC)n;shortTE=F
CM033701.1	RepeatMasker	Simple_repeat	1067159	1067179	4.9	+	.	Tstart=1;Tend=21;ID=(TG)n;shortTE=F
CM033701.1	RepeatMasker	Simple_repeat	1073856	1073881	12.7	+	.	Tstart=1;Tend=26;ID=(A)n;shortTE=F
CM033701.1	RepeatMasker	LTR/Unknown	1075205	1075241	11.1	-	.	Tstart=1585;Tend=1620;ID=LTR-Unknown-13_rCom;shortTE=T
CM033701.1	RepeatMasker	LTR/Unknown	1075209	1075303	8.5	+	.	Tstart=644;Tend=766;ID=LTR-Unknown-5_rCom;shortTE=T
CM033701.1	RepeatMasker	LTR/Gypsy	1075299	1075346	2.1	+	.	Tstart=1377;Tend=1424;ID=Gypsy-30_rCom;shortTE=T
CM033701.1	RepeatMasker	Simple_repeat	1075401	1075423	0.0	+	.	Tstart=1;Tend=23;ID=(A)n;shortTE=F
CM033701.1	RepeatMasker	Simple_repeat	1077799	1077825	12.2	+	.	Tstart=1;Tend=27;ID=(T)n;shortTE=F
CM033701.1	RepeatMasker	LTR/Copia	1077873	1082733	10.4	+	.	Tstart=498;Tend=5441;ID=Copia-1_rCom;shortTE=F
CM033701.1	RepeatMasker	Simple_repeat	1083021	1083037	0.0	+	.	Tstart=1;Tend=17;ID=(A)n;shortTE=F
CM033701.1	RepeatMasker	Simple_repeat	1084448	1084521	27.6	+	.	Tstart=1;Tend=77;ID=(GCT)n;shortTE=F
CM033701.1	RepeatMasker	Unknown	1084909	1085080	26.9	-	.	Tstart=1247;Tend=1412;ID=Unknown-116_rCom;shortTE=F
CM033701.1	RepeatMasker	Simple_repeat	1090768	1090794	7.8	+	.	Tstart=1;Tend=27;ID=(A)n;shortTE=F
CM033701.1	RepeatMasker	Simple_repeat	1092263	1092289	3.9	+	.	Tstart=1;Tend=27;ID=(AT)n;shortTE=F
CM033701.1	RepeatMasker	Low_complexity	1094968	1095047	29.1	+	.	Tstart=1;Tend=75;ID=GA-rich;shortTE=F
CM033701.1	RepeatMasker	Simple_repeat	1096393	1096419	12.2	+	.	Tstart=1;Tend=27;ID=(T)n;shortTE=F
CM033701.1	RepeatMasker	Low_complexity	1096664	1096696	10.3	+	.	Tstart=1;Tend=33;ID=GA-rich;shortTE=F
CM033701.1	RepeatMasker	Simple_repeat	1098694	1098786	24.8	+	.	Tstart=1;Tend=95;ID=(ATAA)n;shortTE=F
CM033701.1	RepeatMasker	Simple_repeat	1098785	1098831	13.2	+	.	Tstart=1;Tend=44;ID=(TATTTT)n;shortTE=F
CM033701.1	RepeatMasker	Simple_repeat	1101495	1101538	20.8	+	.	Tstart=1;Tend=47;ID=(ACATTG)n;shortTE=F
CM033701.1	RepeatMasker	Simple_repeat	1103836	1103882	17.0	+	.	Tstart=1;Tend=43;ID=(TTCCTT)n;shortTE=F
CM033701.1	RepeatMasker	Simple_repeat	1104318	1104337	0.0	+	.	Tstart=1;Tend=20;ID=(A)n;shortTE=F
CM033701.1	RepeatMasker	Simple_repeat	1105746	1105819	27.6	+	.	Tstart=1;Tend=77;ID=(GCT)n;shortTE=F
CM033701.1	RepeatMasker	Unknown	1106206	1106377	26.9	-	.	Tstart=1247;Tend=1412;ID=Unknown-116_rCom;shortTE=F
CM033701.1	RepeatMasker	Simple_repeat	1108994	1109022	3.5	+	.	Tstart=1;Tend=32;ID=(TAATA)n;shortTE=F
CM033701.1	RepeatMasker	Simple_repeat	1109662	1109699	8.9	+	.	Tstart=1;Tend=40;ID=(TCA)n;shortTE=F
CM033701.1	RepeatMasker	Simple_repeat	1109682	1109718	3.3	+	.	Tstart=1;Tend=35;ID=(TA)n;shortTE=F
CM033701.1	RepeatMasker	Low_complexity	1110243	1110284	13.6	+	.	Tstart=1;Tend=43;ID=A-rich;shortTE=F
CM033701.1	RepeatMasker	Simple_repeat	1110812	1110839	7.7	+	.	Tstart=1;Tend=28;ID=(T)n;shortTE=F
CM033701.1	RepeatMasker	Simple_repeat	1111342	1111362	0.0	+	.	Tstart=1;Tend=21;ID=(CT)n;shortTE=F
CM033701.1	RepeatMasker	Simple_repeat	1111519	1111539	15.2	+	.	Tstart=1;Tend=65;ID=(CTTCATTT)n;shortTE=F
CM033701.1	RepeatMasker	Simple_repeat	1111540	1111580	9.3	+	.	Tstart=1;Tend=39;ID=(TTTCA)n;shortTE=F
CM033701.1	RepeatMasker	Simple_repeat	1112844	1112866	0.0	+	.	Tstart=1;Tend=23;ID=(TA)n;shortTE=F
CM033701.1	RepeatMasker	Low_complexity	1113469	1113508	19.9	+	.	Tstart=1;Tend=41;ID=A-rich;shortTE=F
CM033701.1	RepeatMasker	Simple_repeat	1119872	1119920	16.6	+	.	Tstart=1;Tend=50;ID=(TTATTAT)n;shortTE=F
CM033701.1	RepeatMasker	Simple_repeat	1122100	1122117	0.0	+	.	Tstart=1;Tend=18;ID=(A)n;shortTE=F
CM033701.1	RepeatMasker	Simple_repeat	1124862	1124924	24.6	+	.	Tstart=1;Tend=61;ID=(TTTAA)n;shortTE=F
CM033701.1	RepeatMasker	Simple_repeat	1126622	1126651	14.7	+	.	Tstart=1;Tend=30;ID=(T)n;shortTE=F
CM033701.1	RepeatMasker	Simple_repeat	1126880	1126903	0.0	+	.	Tstart=1;Tend=24;ID=(AT)n;shortTE=F
CM033701.1	RepeatMasker	Simple_repeat	1127254	1127272	5.5	+	.	Tstart=1;Tend=19;ID=(TAT)n;shortTE=F
CM033701.1	RepeatMasker	Simple_repeat	1128358	1128403	21.8	+	.	Tstart=1;Tend=44;ID=(TCTT)n;shortTE=F
CM033701.1	RepeatMasker	Simple_repeat	1129214	1129281	15.0	+	.	Tstart=1;Tend=68;ID=(TAAT)n;shortTE=F
CM033701.1	RepeatMasker	Simple_repeat	1129383	1129406	4.3	+	.	Tstart=1;Tend=26;ID=(AAAAT)n;shortTE=F
CM033701.1	RepeatMasker	Simple_repeat	1132217	1132249	17.0	+	.	Tstart=1;Tend=33;ID=(T)n;shortTE=F
CM033701.1	RepeatMasker	Unknown	1132687	1132902	16.5	+	.	Tstart=759;Tend=868;ID=Unknown-115_rCom;shortTE=F;TEgroup=CM033701.1|Unknown|Unknown-115_rCom|1
CM033701.1	RepeatMasker	Simple_repeat	1132906	1132939	3.2	+	.	Tstart=1;Tend=33;ID=(AATTTTA)n;shortTE=F
CM033701.1	RepeatMasker	Unknown	1132940	1133198	12.6	+	.	Tstart=1223;Tend=1479;ID=Unknown-115_rCom;shortTE=F
CM033701.1	RepeatMasker	Simple_repeat	1134186	1134205	5.2	+	.	Tstart=1;Tend=20;ID=(AT)n;shortTE=F
CM033701.1	RepeatMasker	Simple_repeat	1134800	1134822	0.0	+	.	Tstart=1;Tend=23;ID=(TC)n;shortTE=F
CM033701.1	RepeatMasker	LTR/Gypsy	1142321	1142878	25.1	+	.	Tstart=2887;Tend=3439;ID=Gypsy-13_rCom;shortTE=F
CM033701.1	RepeatMasker	Simple_repeat	1147252	1147275	8.8	+	.	Tstart=1;Tend=25;ID=(TTCT)n;shortTE=F
CM033701.1	RepeatMasker	Simple_repeat	1151663	1151716	10.3	+	.	Tstart=1;Tend=58;ID=(AT)n;shortTE=F
CM033701.1	RepeatMasker	Unknown	1152314	1152583	14.8	-	.	Tstart=834;Tend=1138;ID=Unknown-38_rCom;shortTE=F
CM033701.1	RepeatMasker	Simple_repeat	1152840	1152879	20.1	+	.	Tstart=1;Tend=42;ID=(TA)n;shortTE=F
CM033701.1	RepeatMasker	LINE/L1	1153154	1153257	25.2	+	.	Tstart=881;Tend=988;ID=L1-11_rCom;shortTE=F
CM033701.1	RepeatMasker	Simple_repeat	1153489	1153513	0.0	+	.	Tstart=1;Tend=25;ID=(TATTTT)n;shortTE=F
CM033701.1	RepeatMasker	Low_complexity	1154047	1154081	16.0	+	.	Tstart=1;Tend=35;ID=A-rich;shortTE=F
CM033701.1	RepeatMasker	Low_complexity	1156116	1156151	16.5	+	.	Tstart=1;Tend=35;ID=A-rich;shortTE=F
CM033701.1	RepeatMasker	Low_complexity	1159205	1159234	19.2	+	.	Tstart=1;Tend=30;ID=A-rich;shortTE=F
CM033701.1	RepeatMasker	Simple_repeat	1163923	1163951	3.5	+	.	Tstart=1;Tend=29;ID=(AT)n;shortTE=F
CM033701.1	RepeatMasker	Low_complexity	1164860	1164893	20.1	+	.	Tstart=1;Tend=34;ID=A-rich;shortTE=F
CM033701.1	RepeatMasker	Simple_repeat	1167151	1167170	5.2	+	.	Tstart=1;Tend=20;ID=(TA)n;shortTE=F
CM033701.1	RepeatMasker	Simple_repeat	1167235	1167268	8.0	+	.	Tstart=1;Tend=34;ID=(A)n;shortTE=F
CM033701.1	RepeatMasker	Simple_repeat	1168876	1168902	12.6	+	.	Tstart=1;Tend=27;ID=(AG)n;shortTE=F
CM033701.1	RepeatMasker	Low_complexity	1168921	1168951	14.2	+	.	Tstart=1;Tend=32;ID=A-rich;shortTE=F
CM033701.1	RepeatMasker	Low_complexity	1173156	1173190	17.0	+	.	Tstart=1;Tend=35;ID=A-rich;shortTE=F
CM033701.1	RepeatMasker	Unknown	1173434	1173561	5.6	+	.	Tstart=1644;Tend=1738;ID=Unknown-76_rCom;shortTE=F
CM033701.1	RepeatMasker	DNA/hAT-Ac	1173448	1173571	11.3	-	.	Tstart=566;Tend=701;ID=hAT-Ac-13_rCom;shortTE=F
CM033701.1	RepeatMasker	Simple_repeat	1173681	1173761	21.4	+	.	Tstart=1;Tend=80;ID=(TTTTAT)n;shortTE=F
CM033701.1	RepeatMasker	Simple_repeat	1174601	1174619	0.0	+	.	Tstart=1;Tend=19;ID=(AT)n;shortTE=F
CM033701.1	RepeatMasker	Simple_repeat	1175636	1175654	5.6	+	.	Tstart=1;Tend=19;ID=(ACT)n;shortTE=F
CM033701.1	RepeatMasker	Simple_repeat	1175930	1175965	16.6	+	.	Tstart=1;Tend=36;ID=(TGA)n;shortTE=F
CM033701.1	RepeatMasker	Simple_repeat	1178483	1178507	13.2	+	.	Tstart=1;Tend=25;ID=(GAA)n;shortTE=F
CM033701.1	RepeatMasker	Low_complexity	1182476	1182625	24.5	+	.	Tstart=1;Tend=146;ID=A-rich;shortTE=F
CM033701.1	RepeatMasker	Simple_repeat	1182700	1182765	23.9	+	.	Tstart=1;Tend=64;ID=(AATTGAA)n;shortTE=F
CM033701.1	RepeatMasker	Low_complexity	1182749	1182763	24.4	+	.	Tstart=1;Tend=86;ID=A-rich;shortTE=F
CM033701.1	RepeatMasker	Simple_repeat	1182764	1182833	23.8	+	.	Tstart=1;Tend=65;ID=(AAT)n;shortTE=F
CM033701.1	RepeatMasker	Simple_repeat	1183905	1183925	0.0	+	.	Tstart=1;Tend=21;ID=(AAT)n;shortTE=F
CM033701.1	RepeatMasker	Simple_repeat	1184894	1184958	29.9	+	.	Tstart=1;Tend=68;ID=(TTGGAG)n;shortTE=F
CM033701.1	RepeatMasker	Simple_repeat	1188245	1188269	13.2	+	.	Tstart=1;Tend=25;ID=(A)n;shortTE=F
CM033701.1	RepeatMasker	Low_complexity	1188533	1188562	15.5	+	.	Tstart=1;Tend=30;ID=A-rich;shortTE=F
CM033701.1	RepeatMasker	Low_complexity	1188867	1188917	26.7	+	.	Tstart=1;Tend=51;ID=A-rich;shortTE=F
CM033701.1	RepeatMasker	Simple_repeat	1189172	1189193	10.0	+	.	Tstart=1;Tend=22;ID=(A)n;shortTE=F
CM033701.1	RepeatMasker	Unknown	1190345	1191035	5.7	+	.	Tstart=212;Tend=1415;ID=Unknown-76_rCom;shortTE=F
CM033701.1	RepeatMasker	Simple_repeat	1191260	1191309	15.8	+	.	Tstart=1;Tend=56;ID=(TATAA)n;shortTE=F
CM033701.1	RepeatMasker	Unknown	1191427	1192055	6.9	-	.	Tstart=212;Tend=914;ID=Unknown-76_rCom;shortTE=F
CM033701.1	RepeatMasker	DNA/hAT-Ac	1191898	1192088	19.2	+	.	Tstart=1237;Tend=1444;ID=hAT-Ac-9_rCom;shortTE=F
CM033701.1	RepeatMasker	Simple_repeat	1192417	1192478	29.4	+	.	Tstart=1;Tend=63;ID=(ATTTTGA)n;shortTE=F
CM033701.1	RepeatMasker	Low_complexity	1192643	1192674	18.7	+	.	Tstart=1;Tend=32;ID=GA-rich;shortTE=F
CM033701.1	RepeatMasker	Simple_repeat	1192783	1192825	7.7	+	.	Tstart=1;Tend=44;ID=(TCT)n;shortTE=F
CM033701.1	RepeatMasker	Simple_repeat	1192879	1192905	16.9	+	.	Tstart=1;Tend=27;ID=(CCA)n;shortTE=F
CM033701.1	RepeatMasker	Simple_repeat	1194393	1194412	0.0	+	.	Tstart=1;Tend=19;ID=(TGA)n;shortTE=F
CM033701.1	RepeatMasker	Simple_repeat	1197524	1197548	13.2	+	.	Tstart=1;Tend=25;ID=(A)n;shortTE=F
CM033701.1	RepeatMasker	Simple_repeat	1199104	1199126	9.3	+	.	Tstart=1;Tend=23;ID=(A)n;shortTE=F
CM033701.1	RepeatMasker	Low_complexity	1201068	1201137	20.9	+	.	Tstart=1;Tend=67;ID=GA-rich;shortTE=F
CM033701.1	RepeatMasker	Simple_repeat	1201292	1201317	0.0	+	.	Tstart=1;Tend=26;ID=(GGTTAT)n;shortTE=F
CM033701.1	RepeatMasker	Simple_repeat	1201350	1201379	3.5	+	.	Tstart=1;Tend=30;ID=(AG)n;shortTE=F
CM033701.1	RepeatMasker	Simple_repeat	1201503	1201542	11.3	+	.	Tstart=1;Tend=40;ID=(TTTCCA)n;shortTE=F
CM033701.1	RepeatMasker	Simple_repeat	1201538	1201567	10.8	+	.	Tstart=1;Tend=30;ID=(CT)n;shortTE=F
CM033701.1	RepeatMasker	Simple_repeat	1201602	1201680	25.7	+	.	Tstart=1;Tend=81;ID=(CTT)n;shortTE=F
CM033701.1	RepeatMasker	Simple_repeat	1201873	1201899	7.8	+	.	Tstart=1;Tend=28;ID=(TTTTC)n;shortTE=F
CM033701.1	RepeatMasker	Simple_repeat	1202436	1202484	24.5	+	.	Tstart=1;Tend=52;ID=(ATAA)n;shortTE=F
CM033701.1	RepeatMasker	Simple_repeat	1202573	1202596	13.9	+	.	Tstart=1;Tend=24;ID=(T)n;shortTE=F
CM033701.1	RepeatMasker	Simple_repeat	1202604	1202660	22.3	+	.	Tstart=1;Tend=60;ID=(ATAATTTA)n;shortTE=F
CM033701.1	RepeatMasker	LTR/Gypsy	1202704	1203153	4.0	-	.	Tstart=8569;Tend=9022;ID=Gypsy-48_rCom;shortTE=F
CM033701.1	RepeatMasker	Simple_repeat	1203347	1203365	0.0	+	.	Tstart=1;Tend=19;ID=(AAT)n;shortTE=F
CM033701.1	RepeatMasker	Unknown	1203640	1204525	5.7	+	.	Tstart=183;Tend=1415;ID=Unknown-76_rCom;shortTE=F
CM033701.1	RepeatMasker	Simple_repeat	1205384	1205417	10.1	+	.	Tstart=1;Tend=34;ID=(TTTTTA)n;shortTE=F
CM033701.1	RepeatMasker	Simple_repeat	1205636	1205666	0.0	+	.	Tstart=1;Tend=31;ID=(TCT)n;shortTE=F
CM033701.1	RepeatMasker	Low_complexity	1206768	1206812	27.9	+	.	Tstart=1;Tend=44;ID=A-rich;shortTE=F
CM033701.1	RepeatMasker	Low_complexity	1207565	1207630	25.5	+	.	Tstart=1;Tend=64;ID=A-rich;shortTE=F
CM033701.1	RepeatMasker	Simple_repeat	1208358	1208375	0.0	+	.	Tstart=1;Tend=18;ID=(AT)n;shortTE=F
CM033701.1	RepeatMasker	Low_complexity	1208824	1208888	13.7	+	.	Tstart=1;Tend=64;ID=A-rich;shortTE=F
CM033701.1	RepeatMasker	Low_complexity	1209142	1209254	17.5	+	.	Tstart=1;Tend=115;ID=A-rich;shortTE=F
CM033701.1	RepeatMasker	Simple_repeat	1209535	1209559	13.2	+	.	Tstart=1;Tend=25;ID=(A)n;shortTE=F
CM033701.1	RepeatMasker	Simple_repeat	1209598	1209644	33.0	+	.	Tstart=1;Tend=47;ID=(GGT)n;shortTE=F
CM033701.1	RepeatMasker	Simple_repeat	1210633	1210718	17.8	+	.	Tstart=1;Tend=89;ID=(AT)n;shortTE=F
CM033701.1	RepeatMasker	Simple_repeat	1211518	1211556	12.6	+	.	Tstart=1;Tend=37;ID=(TAT)n;shortTE=F
CM033701.1	RepeatMasker	LINE/L1	1213749	1213985	27.2	-	.	Tstart=5324;Tend=5559;ID=L1-17_rCom;shortTE=F
CM033701.1	RepeatMasker	Simple_repeat	1217283	1217299	0.0	+	.	Tstart=1;Tend=17;ID=(A)n;shortTE=F
CM033701.1	RepeatMasker	Simple_repeat	1217657	1217676	5.3	+	.	Tstart=1;Tend=20;ID=(T)n;shortTE=F
CM033701.1	RepeatMasker	Simple_repeat	1217828	1217907	30.2	+	.	Tstart=1;Tend=76;ID=(TTTAT)n;shortTE=F
CM033701.1	RepeatMasker	Simple_repeat	1218107	1218185	26.0	+	.	Tstart=1;Tend=73;ID=(ATTTAA)n;shortTE=F
CM033701.1	RepeatMasker	Simple_repeat	1219048	1219126	25.8	+	.	Tstart=1;Tend=78;ID=(TTATTTA)n;shortTE=F
CM033701.1	RepeatMasker	Unknown	1219139	1219537	13.1	+	.	Tstart=762;Tend=1189;ID=Unknown-78_rCom;shortTE=F
CM033701.1	RepeatMasker	Simple_repeat	1219780	1219808	0.0	+	.	Tstart=1;Tend=29;ID=(AT)n;shortTE=F
CM033701.1	RepeatMasker	Simple_repeat	1229319	1229342	13.7	+	.	Tstart=1;Tend=24;ID=(T)n;shortTE=F
CM033701.1	RepeatMasker	Unknown	1229859	1230087	14.5	-	.	Tstart=776;Tend=1006;ID=Unknown-24_rCom;shortTE=F
CM033701.1	RepeatMasker	Unknown	1231362	1231550	11.1	+	.	Tstart=780;Tend=1006;ID=Unknown-24_rCom;shortTE=F
CM033701.1	RepeatMasker	Simple_repeat	1231778	1231799	4.8	+	.	Tstart=1;Tend=22;ID=(TTAT)n;shortTE=F
CM033701.1	RepeatMasker	Simple_repeat	1234181	1234204	0.0	+	.	Tstart=1;Tend=27;ID=(TTTC)n;shortTE=F
CM033701.1	RepeatMasker	Simple_repeat	1234707	1234726	0.0	+	.	Tstart=1;Tend=20;ID=(T)n;shortTE=F
CM033701.1	RepeatMasker	Simple_repeat	1236636	1236729	18.2	+	.	Tstart=1;Tend=99;ID=(AGTAGAT)n;shortTE=F
CM033701.1	RepeatMasker	Simple_repeat	1237327	1237363	0.0	+	.	Tstart=1;Tend=37;ID=(AG)n;shortTE=F
CM033701.1	RepeatMasker	Low_complexity	1237545	1237585	20.5	+	.	Tstart=1;Tend=41;ID=A-rich;shortTE=F
CM033701.1	RepeatMasker	Unknown	1237993	1238253	8.5	-	.	Tstart=298;Tend=569;ID=Unknown-193_rCom;shortTE=F
CM033701.1	RepeatMasker	Low_complexity	1238278	1238323	20.1	+	.	Tstart=1;Tend=43;ID=A-rich;shortTE=F
CM033701.1	RepeatMasker	Simple_repeat	1239216	1239269	22.8	+	.	Tstart=1;Tend=53;ID=(TTTTCTC)n;shortTE=F
CM033701.1	RepeatMasker	Simple_repeat	1239613	1239630	0.0	+	.	Tstart=1;Tend=18;ID=(GAA)n;shortTE=F
CM033701.1	RepeatMasker	Simple_repeat	1240351	1240459	26.7	+	.	Tstart=1;Tend=105;ID=(ATTT)n;shortTE=F
CM033701.1	RepeatMasker	Simple_repeat	1240586	1240639	23.7	+	.	Tstart=1;Tend=53;ID=(TTTA)n;shortTE=F
CM033701.1	RepeatMasker	Low_complexity	1241101	1241163	22.5	+	.	Tstart=1;Tend=63;ID=A-rich;shortTE=F
CM033701.1	RepeatMasker	Low_complexity	1241193	1241236	19.8	+	.	Tstart=1;Tend=43;ID=A-rich;shortTE=F
CM033701.1	RepeatMasker	Low_complexity	1241515	1241587	24.8	+	.	Tstart=1;Tend=73;ID=A-rich;shortTE=F
CM033701.1	RepeatMasker	Unknown	1243235	1243312	9.6	-	.	Tstart=4075;Tend=4140;ID=Unknown-88_rCom;shortTE=T
CM033701.1	RepeatMasker	LTR/Gypsy	1243304	1243416	23.1	+	.	Tstart=4185;Tend=4301;ID=Gypsy-48_rCom;shortTE=F
CM033701.1	RepeatMasker	Simple_repeat	1243423	1243479	22.6	+	.	Tstart=1;Tend=56;ID=(TAAT)n;shortTE=F
CM033701.1	RepeatMasker	Simple_repeat	1243933	1243999	21.3	+	.	Tstart=1;Tend=65;ID=(ATTT)n;shortTE=F
CM033701.1	RepeatMasker	Simple_repeat	1244574	1244611	0.0	+	.	Tstart=1;Tend=38;ID=(AG)n;shortTE=F
CM033701.1	RepeatMasker	Simple_repeat	1244613	1244643	3.3	+	.	Tstart=1;Tend=31;ID=(GAAAA)n;shortTE=F
CM033701.1	RepeatMasker	Simple_repeat	1245277	1245312	15.4	+	.	Tstart=1;Tend=37;ID=(CAA)n;shortTE=F
CM033701.1	RepeatMasker	Simple_repeat	1246141	1246176	17.4	+	.	Tstart=1;Tend=34;ID=(CTT)n;shortTE=F
CM033701.1	RepeatMasker	Simple_repeat	1246196	1246212	0.0	+	.	Tstart=1;Tend=17;ID=(T)n;shortTE=F
CM033701.1	RepeatMasker	Simple_repeat	1246594	1246622	7.4	+	.	Tstart=1;Tend=29;ID=(TC)n;shortTE=F
CM033701.1	RepeatMasker	Simple_repeat	1246623	1246637	19.6	+	.	Tstart=2;Tend=44;ID=(TTCTCT)n;shortTE=F
CM033701.1	RepeatMasker	Simple_repeat	1247215	1247260	19.8	+	.	Tstart=1;Tend=46;ID=(TC)n;shortTE=F
CM033701.1	RepeatMasker	Simple_repeat	1247862	1247885	9.1	+	.	Tstart=1;Tend=25;ID=(ATT)n;shortTE=F
CM033701.1	RepeatMasker	Simple_repeat	1248058	1248091	10.0	+	.	Tstart=1;Tend=33;ID=(AAT)n;shortTE=F
CM033701.1	RepeatMasker	Simple_repeat	1248596	1248631	15.8	+	.	Tstart=1;Tend=36;ID=(T)n;shortTE=F
CM033701.1	RepeatMasker	Low_complexity	1250195	1250230	9.9	+	.	Tstart=1;Tend=36;ID=A-rich;shortTE=F
CM033701.1	RepeatMasker	Simple_repeat	1253321	1253350	16.0	+	.	Tstart=1;Tend=29;ID=(AAGAT)n;shortTE=F
CM033701.1	RepeatMasker	LINE/L1	1255633	1255808	20.6	+	.	Tstart=499;Tend=678;ID=L1-17_rCom;shortTE=F
CM033701.1	RepeatMasker	Low_complexity	1256854	1256905	18.4	+	.	Tstart=1;Tend=52;ID=A-rich;shortTE=F
CM033701.1	RepeatMasker	Unknown	1259668	1259746	21.5	-	.	Tstart=1431;Tend=1510;ID=Unknown-120_rCom;shortTE=T
CM033701.1	RepeatMasker	Low_complexity	1260122	1260164	14.8	+	.	Tstart=1;Tend=40;ID=A-rich;shortTE=F
CM033701.1	RepeatMasker	Simple_repeat	1260188	1260231	14.3	+	.	Tstart=1;Tend=42;ID=(ATTT)n;shortTE=F
CM033701.1	RepeatMasker	Simple_repeat	1261052	1261095	0.0	+	.	Tstart=1;Tend=45;ID=(TA)n;shortTE=F
CM033701.1	RepeatMasker	Simple_repeat	1261319	1261344	0.0	+	.	Tstart=1;Tend=25;ID=(ATA)n;shortTE=F
CM033701.1	RepeatMasker	Simple_repeat	1261739	1261829	17.7	+	.	Tstart=1;Tend=92;ID=(AATT)n;shortTE=F
CM033701.1	RepeatMasker	Simple_repeat	1263069	1263122	23.1	+	.	Tstart=1;Tend=53;ID=(CTCCTT)n;shortTE=F
CM033701.1	RepeatMasker	Simple_repeat	1263617	1263637	0.0	+	.	Tstart=1;Tend=21;ID=(GA)n;shortTE=F
CM033701.1	RepeatMasker	Simple_repeat	1264744	1264799	20.5	+	.	Tstart=1;Tend=60;ID=(AATTT)n;shortTE=F
CM033701.1	RepeatMasker	Simple_repeat	1265983	1266035	14.6	+	.	Tstart=1;Tend=58;ID=(TCTTCA)n;shortTE=F
CM033701.1	RepeatMasker	Low_complexity	1266666	1266714	21.9	+	.	Tstart=1;Tend=49;ID=A-rich;shortTE=F
CM033701.1	RepeatMasker	Low_complexity	1266846	1266899	15.1	+	.	Tstart=1;Tend=54;ID=A-rich;shortTE=F
CM033701.1	RepeatMasker	Simple_repeat	1274884	1274905	0.0	+	.	Tstart=1;Tend=22;ID=(GA)n;shortTE=F
CM033701.1	RepeatMasker	Unknown	1275194	1275376	22.0	+	.	Tstart=1031;Tend=1223;ID=Unknown-79_rCom;shortTE=F
CM033701.1	RepeatMasker	Low_complexity	1277692	1277825	26.2	+	.	Tstart=1;Tend=127;ID=A-rich;shortTE=F
CM033701.1	RepeatMasker	Low_complexity	1278154	1278200	23.0	+	.	Tstart=1;Tend=47;ID=A-rich;shortTE=F
CM033701.1	RepeatMasker	Low_complexity	1278742	1278781	21.1	+	.	Tstart=1;Tend=40;ID=A-rich;shortTE=F
CM033701.1	RepeatMasker	Low_complexity	1280819	1280858	11.3	+	.	Tstart=1;Tend=41;ID=A-rich;shortTE=F
CM033701.1	RepeatMasker	Simple_repeat	1285784	1285863	30.8	+	.	Tstart=1;Tend=80;ID=(AGCAGG)n;shortTE=F
CM033701.1	RepeatMasker	Low_complexity	1286881	1286969	28.9	+	.	Tstart=1;Tend=93;ID=GA-rich;shortTE=F
CM033701.1	RepeatMasker	Simple_repeat	1289498	1289516	0.0	+	.	Tstart=1;Tend=19;ID=(CT)n;shortTE=F
CM033701.1	RepeatMasker	Simple_repeat	1289517	1289542	0.0	+	.	Tstart=1;Tend=26;ID=(TA)n;shortTE=F
CM033701.1	RepeatMasker	Simple_repeat	1292341	1292359	0.0	+	.	Tstart=1;Tend=19;ID=(A)n;shortTE=F
CM033701.1	RepeatMasker	Simple_repeat	1294371	1294400	15.5	+	.	Tstart=1;Tend=31;ID=(TTC)n;shortTE=F
CM033701.1	RepeatMasker	Simple_repeat	1305055	1305073	5.5	+	.	Tstart=1;Tend=19;ID=(A)n;shortTE=F
CM033701.1	RepeatMasker	Unknown	1307756	1308215	7.0	+	.	Tstart=914;Tend=1415;ID=Unknown-76_rCom;shortTE=F
CM033701.1	RepeatMasker	Low_complexity	1308483	1308544	27.8	+	.	Tstart=1;Tend=63;ID=A-rich;shortTE=F
CM033701.1	RepeatMasker	DNA/hAT-Ac	1308568	1308641	17.8	-	.	Tstart=1598;Tend=1670;ID=hAT-Ac-9_rCom;shortTE=T
CM033701.1	RepeatMasker	Unknown	1308582	1309431	8.8	+	.	Tstart=453;Tend=1715;ID=Unknown-76_rCom;shortTE=F
CM033701.1	RepeatMasker	Unknown	1309708	1310140	17.5	-	.	Tstart=573;Tend=1014;ID=Unknown-36_rCom;shortTE=F
CM033701.1	RepeatMasker	LTR/Copia	1310505	1310821	24.5	+	.	Tstart=6;Tend=326;ID=Copia-44_rCom;shortTE=F
CM033701.1	RepeatMasker	LTR/Copia	1311067	1311690	28.6	+	.	Tstart=562;Tend=1183;ID=Copia-58_rCom;shortTE=F
CM033701.1	RepeatMasker	LINE/Jockey	1311687	1312154	7.3	-	.	Tstart=55;Tend=548;ID=Jockey-1_rCom;shortTE=F
CM033701.1	RepeatMasker	LTR/Unknown	1311898	1312726	4.4	+	.	Tstart=103;Tend=1049;ID=LTR-Unknown-2_rCom;shortTE=F
CM033701.1	RepeatMasker	Unknown	1312155	1312262	10.1	-	.	Tstart=89;Tend=725;ID=Unknown-73_rCom;shortTE=F
CM033701.1	RepeatMasker	Unknown	1312827	1314591	11.8	+	.	Tstart=1428;Tend=3352;ID=Unknown-82_rCom;shortTE=F
CM033701.1	RepeatMasker	LTR/Copia	1314591	1315666	31.8	+	.	Tstart=1174;Tend=2276;ID=Copia-58_rCom;shortTE=F
CM033701.1	RepeatMasker	LTR/Copia	1315667	1316852	4.4	-	.	Tstart=26;Tend=1225;ID=Copia-108_rCom;shortTE=F
CM033701.1	RepeatMasker	LTR/Copia	1316309	1317960	30.1	+	.	Tstart=2914;Tend=4580;ID=Copia-58_rCom;shortTE=F
CM033701.1	RepeatMasker	Simple_repeat	1318121	1318139	5.5	+	.	Tstart=1;Tend=19;ID=(ACA)n;shortTE=F
CM033701.1	RepeatMasker	LTR/Copia	1318258	1318586	26.1	+	.	Tstart=6;Tend=342;ID=Copia-44_rCom;shortTE=F
CM033701.1	RepeatMasker	Simple_repeat	1321563	1321596	13.4	+	.	Tstart=1;Tend=34;ID=(T)n;shortTE=F
CM033701.1	RepeatMasker	Simple_repeat	1321597	1321608	16.6	+	.	Tstart=3;Tend=50;ID=(TCTTT)n;shortTE=F
CM033701.1	RepeatMasker	Simple_repeat	1323827	1323862	2.9	+	.	Tstart=1;Tend=36;ID=(GA)n;shortTE=F
CM033701.1	RepeatMasker	Simple_repeat	1329256	1329278	0.0	+	.	Tstart=1;Tend=23;ID=(AAAT)n;shortTE=F
CM033701.1	RepeatMasker	Simple_repeat	1334494	1334523	14.7	+	.	Tstart=1;Tend=30;ID=(A)n;shortTE=F
CM033701.1	RepeatMasker	Simple_repeat	1336326	1336354	19.7	+	.	Tstart=1;Tend=29;ID=(CAG)n;shortTE=F
CM033701.1	RepeatMasker	Simple_repeat	1344752	1344792	19.4	+	.	Tstart=1;Tend=41;ID=(AGC)n;shortTE=F
CM033701.1	RepeatMasker	Simple_repeat	1345925	1345951	12.2	+	.	Tstart=1;Tend=27;ID=(ATT)n;shortTE=F
CM033701.1	RepeatMasker	Low_complexity	1346760	1346835	21.5	+	.	Tstart=1;Tend=77;ID=A-rich;shortTE=F
CM033701.1	RepeatMasker	Simple_repeat	1346979	1347028	16.4	+	.	Tstart=1;Tend=51;ID=(TTA)n;shortTE=F
CM033701.1	RepeatMasker	Simple_repeat	1347160	1347200	18.2	+	.	Tstart=1;Tend=40;ID=(CATTTTC)n;shortTE=F
CM033701.1	RepeatMasker	Low_complexity	1351270	1351349	21.7	+	.	Tstart=1;Tend=76;ID=A-rich;shortTE=F
CM033701.1	RepeatMasker	Low_complexity	1351747	1351830	22.0	+	.	Tstart=1;Tend=82;ID=A-rich;shortTE=F
CM033701.1	RepeatMasker	Low_complexity	1352145	1352207	18.3	+	.	Tstart=1;Tend=59;ID=A-rich;shortTE=F
CM033701.1	RepeatMasker	Simple_repeat	1354611	1354638	0.0	+	.	Tstart=1;Tend=28;ID=(TA)n;shortTE=F
CM033701.1	RepeatMasker	Low_complexity	1357154	1357190	12.4	+	.	Tstart=1;Tend=38;ID=GA-rich;shortTE=F
CM033701.1	RepeatMasker	Simple_repeat	1357971	1358014	23.9	+	.	Tstart=1;Tend=46;ID=(TTTAAGA)n;shortTE=F
CM033701.1	RepeatMasker	Simple_repeat	1358019	1358056	19.1	+	.	Tstart=1;Tend=38;ID=(TAAT)n;shortTE=F
CM033701.1	RepeatMasker	Unknown	1358061	1358433	7.5	-	.	Tstart=914;Tend=1321;ID=Unknown-76_rCom;shortTE=F
CM033701.1	RepeatMasker	Low_complexity	1359681	1359710	10.7	+	.	Tstart=1;Tend=32;ID=GA-rich;shortTE=F
CM033701.1	RepeatMasker	Simple_repeat	1359911	1359935	0.0	+	.	Tstart=1;Tend=25;ID=(TTTTC)n;shortTE=F
CM033701.1	RepeatMasker	Simple_repeat	1361279	1361311	6.8	+	.	Tstart=1;Tend=32;ID=(CAG)n;shortTE=F
CM033701.1	RepeatMasker	Low_complexity	1362520	1362546	12.0	+	.	Tstart=1;Tend=28;ID=GA-rich;shortTE=F
CM033701.1	RepeatMasker	Simple_repeat	1363533	1363563	18.8	+	.	Tstart=1;Tend=31;ID=(T)n;shortTE=F
CM033701.1	RepeatMasker	Simple_repeat	1364794	1364829	16.4	+	.	Tstart=1;Tend=35;ID=(CTTTT)n;shortTE=F
CM033701.1	RepeatMasker	Simple_repeat	1366086	1366168	23.1	+	.	Tstart=1;Tend=83;ID=(ATATTTT)n;shortTE=F
CM033701.1	RepeatMasker	Simple_repeat	1367468	1367502	16.9	+	.	Tstart=1;Tend=34;ID=(TTAT)n;shortTE=F
CM033701.1	RepeatMasker	Low_complexity	1369536	1369591	17.9	+	.	Tstart=1;Tend=54;ID=A-rich;shortTE=F
CM033701.1	RepeatMasker	Simple_repeat	1369890	1369955	26.7	+	.	Tstart=1;Tend=67;ID=(AATTTTA)n;shortTE=F
CM033701.1	RepeatMasker	Unknown	1373858	1374158	8.9	-	.	Tstart=1502;Tend=1632;ID=Unknown-76_rCom;shortTE=F
CM033701.1	RepeatMasker	Simple_repeat	1374180	1374213	0.0	+	.	Tstart=1;Tend=34;ID=(AAT)n;shortTE=F
CM033701.1	RepeatMasker	Simple_repeat	1374340	1374453	17.1	+	.	Tstart=1;Tend=118;ID=(TAA)n;shortTE=F
CM033701.1	RepeatMasker	Simple_repeat	1374434	1374465	7.5	+	.	Tstart=1;Tend=31;ID=(TTAT)n;shortTE=F
CM033701.1	RepeatMasker	Simple_repeat	1375082	1375132	29.6	+	.	Tstart=1;Tend=50;ID=(AATT)n;shortTE=F
CM033701.1	RepeatMasker	Simple_repeat	1376103	1376108	11.9	+	.	Tstart=1;Tend=36;ID=(CTTT)n;shortTE=F
CM033701.1	RepeatMasker	Simple_repeat	1376109	1376137	15.6	+	.	Tstart=1;Tend=29;ID=(T)n;shortTE=F
CM033701.1	RepeatMasker	Simple_repeat	1376255	1376293	18.3	+	.	Tstart=1;Tend=38;ID=(AACCAC)n;shortTE=F
CM033701.1	RepeatMasker	LTR/Gypsy	1378505	1378589	20.0	-	.	Tstart=2286;Tend=2376;ID=Gypsy-49_rCom;shortTE=T
CM033701.1	RepeatMasker	Simple_repeat	1379952	1379975	4.3	+	.	Tstart=1;Tend=24;ID=(A)n;shortTE=F
CM033701.1	RepeatMasker	Simple_repeat	1382824	1382905	12.0	+	.	Tstart=1;Tend=72;ID=(TTTAA)n;shortTE=F
CM033701.1	RepeatMasker	Unknown	1383546	1384650	6.5	-	.	Tstart=605;Tend=1821;ID=Unknown-93_rCom;shortTE=F
CM033701.1	RepeatMasker	LTR/Copia	1385158	1385314	23.1	+	.	Tstart=652;Tend=812;ID=Copia-102_rCom;shortTE=F
CM033701.1	RepeatMasker	Simple_repeat	1385317	1385361	21.5	+	.	Tstart=1;Tend=46;ID=(ATATTT)n;shortTE=F
CM033701.1	RepeatMasker	Simple_repeat	1389385	1389402	0.0	+	.	Tstart=1;Tend=18;ID=(T)n;shortTE=F
CM033701.1	RepeatMasker	Simple_repeat	1393184	1393221	11.3	+	.	Tstart=1;Tend=38;ID=(T)n;shortTE=F
CM033701.1	RepeatMasker	Unknown	1395796	1396023	11.0	-	.	Tstart=776;Tend=1006;ID=Unknown-24_rCom;shortTE=F
CM033701.1	RepeatMasker	DNA/Merlin	1396004	1398287	3.9	-	.	Tstart=56;Tend=2509;ID=Merlin-1_rCom;shortTE=F
CM033701.1	RepeatMasker	DNA/MULE-MuDR	1399307	1401041	5.2	-	.	Tstart=425;Tend=2298;ID=MULE-MuDR_rCom;shortTE=F
CM033701.1	RepeatMasker	Simple_repeat	1403634	1403675	15.8	+	.	Tstart=1;Tend=42;ID=(T)n;shortTE=F
CM033701.1	RepeatMasker	Simple_repeat	1405478	1405512	9.2	+	.	Tstart=1;Tend=36;ID=(TAA)n;shortTE=F
CM033701.1	RepeatMasker	LINE/Jockey	1405876	1406313	8.9	-	.	Tstart=82;Tend=548;ID=Jockey-1_rCom;shortTE=F
CM033701.1	RepeatMasker	LTR/Gypsy	1405877	1406685	21.9	-	.	Tstart=69;Tend=830;ID=Gypsy-26_rCom;shortTE=F
CM033701.1	RepeatMasker	LTR/Unknown	1406086	1406741	4.0	+	.	Tstart=112;Tend=839;ID=LTR-Unknown-2_rCom;shortTE=F
CM033701.1	RepeatMasker	Unknown	1406332	1407138	4.2	+	.	Tstart=728;Tend=1600;ID=Unknown-82_rCom;shortTE=F
CM033701.1	RepeatMasker	LINE/Jockey	1407140	1407642	3.2	-	.	Tstart=28;Tend=547;ID=Jockey-1_rCom;shortTE=F
CM033701.1	RepeatMasker	Unknown	1407209	1409298	4.7	+	.	Tstart=275;Tend=2491;ID=Unknown-82_rCom;shortTE=F
CM033701.1	RepeatMasker	Unknown	1407643	1407730	9.3	-	.	Tstart=70;Tend=724;ID=Unknown-73_rCom;shortTE=T
CM033701.1	RepeatMasker	LTR/Gypsy	1408968	1410026	9.2	-	.	Tstart=600;Tend=1662;ID=Gypsy-34_rCom;shortTE=F
CM033701.1	RepeatMasker	Unknown	1410027	1410754	14.8	+	.	Tstart=1596;Tend=2337;ID=Unknown-82_rCom;shortTE=F
CM033701.1	RepeatMasker	LTR/Pao	1410837	1411339	5.2	+	.	Tstart=962;Tend=1500;ID=Pao-1_rCom;shortTE=F
CM033701.1	RepeatMasker	LINE/L1	1411336	1411459	23.4	-	.	Tstart=9619;Tend=9734;ID=L1-17_rCom;shortTE=F
CM033701.1	RepeatMasker	Simple_repeat	1412069	1412097	15.5	+	.	Tstart=1;Tend=29;ID=(T)n;shortTE=F
CM033701.1	RepeatMasker	Simple_repeat	1413319	1413405	25.6	+	.	Tstart=1;Tend=87;ID=(AT)n;shortTE=F
CM033701.1	RepeatMasker	Simple_repeat	1413776	1413837	22.2	+	.	Tstart=1;Tend=58;ID=(CTTT)n;shortTE=F
CM033701.1	RepeatMasker	Simple_repeat	1413947	1413968	4.7	+	.	Tstart=1;Tend=22;ID=(CTC)n;shortTE=F
CM033701.1	RepeatMasker	Simple_repeat	1415695	1415733	14.8	+	.	Tstart=1;Tend=40;ID=(TTATTT)n;shortTE=F
CM033701.1	RepeatMasker	Simple_repeat	1416129	1416155	12.0	+	.	Tstart=1;Tend=28;ID=(ATT)n;shortTE=F
CM033701.1	RepeatMasker	Low_complexity	1416838	1416866	15.3	+	.	Tstart=1;Tend=30;ID=A-rich;shortTE=F
CM033701.1	RepeatMasker	Simple_repeat	1417698	1417730	13.5	+	.	Tstart=1;Tend=33;ID=(A)n;shortTE=F
CM033701.1	RepeatMasker	Low_complexity	1418043	1418090	15.7	+	.	Tstart=1;Tend=47;ID=A-rich;shortTE=F
CM033701.1	RepeatMasker	Low_complexity	1424564	1424609	9.8	+	.	Tstart=1;Tend=50;ID=GA-rich;shortTE=F
CM033701.1	RepeatMasker	Low_complexity	1424687	1424727	14.8	+	.	Tstart=1;Tend=41;ID=GA-rich;shortTE=F
CM033701.1	RepeatMasker	Simple_repeat	1424788	1424809	0.0	+	.	Tstart=1;Tend=23;ID=(TTA)n;shortTE=F
CM033701.1	RepeatMasker	Low_complexity	1426552	1426590	27.6	+	.	Tstart=1;Tend=39;ID=GA-rich;shortTE=F
CM033701.1	RepeatMasker	Unknown	1428707	1428895	14.7	-	.	Tstart=1670;Tend=1854;ID=Unknown-150_rCom;shortTE=F
CM033701.1	RepeatMasker	Unknown	1428878	1429038	12.4	-	.	Tstart=1677;Tend=1830;ID=Unknown-150_rCom;shortTE=F
CM033701.1	RepeatMasker	Simple_repeat	1429089	1429133	30.8	+	.	Tstart=1;Tend=45;ID=(TATTTT)n;shortTE=F
CM033701.1	RepeatMasker	Simple_repeat	1429483	1429534	26.4	+	.	Tstart=1;Tend=51;ID=(TTAATTT)n;shortTE=F
CM033701.1	RepeatMasker	Simple_repeat	1431563	1431596	0.0	+	.	Tstart=1;Tend=34;ID=(AT)n;shortTE=F
CM033701.1	RepeatMasker	Low_complexity	1432402	1432456	23.7	+	.	Tstart=1;Tend=53;ID=A-rich;shortTE=F
CM033701.1	RepeatMasker	Simple_repeat	1433887	1433926	0.0	+	.	Tstart=1;Tend=40;ID=(TA)n;shortTE=F
CM033701.1	RepeatMasker	Simple_repeat	1434275	1434325	12.5	+	.	Tstart=1;Tend=50;ID=(ATAATT)n;shortTE=F
CM033701.1	RepeatMasker	Unknown	1434428	1435651	3.9	+	.	Tstart=884;Tend=2219;ID=Unknown-138_rCom;shortTE=F
CM033701.1	RepeatMasker	Low_complexity	1436282	1436377	37.2	+	.	Tstart=1;Tend=96;ID=A-rich;shortTE=F
CM033701.1	RepeatMasker	Low_complexity	1436667	1436714	15.7	+	.	Tstart=1;Tend=46;ID=GA-rich;shortTE=F
CM033701.1	RepeatMasker	Simple_repeat	1436866	1436902	5.7	+	.	Tstart=1;Tend=37;ID=(TTTC)n;shortTE=F
CM033701.1	RepeatMasker	Simple_repeat	1437034	1437061	3.7	+	.	Tstart=1;Tend=31;ID=(TTTC)n;shortTE=F
CM033701.1	RepeatMasker	Simple_repeat	1437211	1437251	17.2	+	.	Tstart=1;Tend=42;ID=(TTC)n;shortTE=F
CM033701.1	RepeatMasker	Simple_repeat	1437692	1437756	24.4	+	.	Tstart=1;Tend=63;ID=(TTTACTT)n;shortTE=F
CM033701.1	RepeatMasker	Simple_repeat	1438412	1438437	8.1	+	.	Tstart=1;Tend=27;ID=(AAGA)n;shortTE=F
CM033701.1	RepeatMasker	Low_complexity	1440799	1440815	27.9	+	.	Tstart=1;Tend=28;ID=A-rich;shortTE=F
CM033701.1	RepeatMasker	Simple_repeat	1440816	1440854	20.5	+	.	Tstart=1;Tend=40;ID=(AATTAAC)n;shortTE=F
CM033701.1	RepeatMasker	Low_complexity	1440855	1440883	27.9	+	.	Tstart=29;Tend=82;ID=A-rich;shortTE=F
CM033701.1	RepeatMasker	Simple_repeat	1441207	1441290	26.0	+	.	Tstart=1;Tend=79;ID=(TTAATTA)n;shortTE=F
CM033701.1	RepeatMasker	Unknown	1441499	1441594	15.6	+	.	Tstart=2962;Tend=3064;ID=Unknown-123_rCom;shortTE=T
CM033701.1	RepeatMasker	Simple_repeat	1444495	1444536	7.5	+	.	Tstart=1;Tend=43;ID=(TA)n;shortTE=F
CM033701.1	RepeatMasker	Simple_repeat	1446267	1446302	13.6	+	.	Tstart=1;Tend=34;ID=(AT)n;shortTE=F
CM033701.1	RepeatMasker	Simple_repeat	1447223	1447245	9.3	+	.	Tstart=1;Tend=23;ID=(T)n;shortTE=F
CM033701.1	RepeatMasker	LINE/L1	1448272	1448569	23.1	+	.	Tstart=809;Tend=1109;ID=L1-15_rCom;shortTE=F
CM033701.1	RepeatMasker	Low_complexity	1449376	1449430	27.0	+	.	Tstart=1;Tend=55;ID=A-rich;shortTE=F
CM033701.1	RepeatMasker	Low_complexity	1450065	1450110	29.6	+	.	Tstart=1;Tend=46;ID=GA-rich;shortTE=F
CM033701.1	RepeatMasker	Simple_repeat	1450651	1450693	10.0	+	.	Tstart=1;Tend=46;ID=(AATT)n;shortTE=F
CM033701.1	RepeatMasker	Simple_repeat	1451038	1451065	0.0	+	.	Tstart=1;Tend=28;ID=(AG)n;shortTE=F
CM033701.1	RepeatMasker	Simple_repeat	1451427	1451449	9.6	+	.	Tstart=1;Tend=23;ID=(T)n;shortTE=F
CM033701.1	RepeatMasker	Low_complexity	1452007	1452073	26.4	+	.	Tstart=1;Tend=65;ID=A-rich;shortTE=F
CM033701.1	RepeatMasker	Simple_repeat	1452119	1452158	0.0	+	.	Tstart=1;Tend=43;ID=(TA)n;shortTE=F
CM033701.1	RepeatMasker	Simple_repeat	1452347	1452378	11.6	+	.	Tstart=1;Tend=30;ID=(TAT)n;shortTE=F
CM033701.1	RepeatMasker	Low_complexity	1452463	1452597	29.2	+	.	Tstart=1;Tend=132;ID=A-rich;shortTE=F
CM033701.1	RepeatMasker	Simple_repeat	1452635	1452667	3.8	+	.	Tstart=1;Tend=30;ID=(AAGA)n;shortTE=F
CM033701.1	RepeatMasker	Simple_repeat	1452925	1452949	4.1	+	.	Tstart=1;Tend=25;ID=(AT)n;shortTE=F
CM033701.1	RepeatMasker	Simple_repeat	1452952	1453027	23.1	+	.	Tstart=1;Tend=76;ID=(TTC)n;shortTE=F
CM033701.1	RepeatMasker	Simple_repeat	1453472	1453520	16.6	+	.	Tstart=1;Tend=51;ID=(TTTTC)n;shortTE=F
CM033701.1	RepeatMasker	Simple_repeat	1454376	1454417	13.8	+	.	Tstart=1;Tend=44;ID=(TTATATAT)n;shortTE=F
CM033701.1	RepeatMasker	Simple_repeat	1454418	1454426	13.9	+	.	Tstart=3;Tend=53;ID=(TATTTA)n;shortTE=F
CM033701.1	RepeatMasker	Unknown	1454639	1455480	7.3	-	.	Tstart=160;Tend=1046;ID=Unknown-49_rCom;shortTE=F
CM033701.1	RepeatMasker	Unknown	1455493	1455599	11.2	+	.	Tstart=1920;Tend=2027;ID=Unknown-80_rCom;shortTE=F
CM033701.1	RepeatMasker	LTR/Copia	1456112	1456307	20.5	+	.	Tstart=728;Tend=927;ID=Copia-85_rCom;shortTE=F
CM033701.1	RepeatMasker	Unknown	1456307	1456535	24.0	-	.	Tstart=3098;Tend=3327;ID=Unknown-99_rCom;shortTE=F
CM033701.1	RepeatMasker	Simple_repeat	1456982	1457014	20.9	+	.	Tstart=1;Tend=33;ID=(T)n;shortTE=F
CM033701.1	RepeatMasker	Simple_repeat	1461226	1461262	5.7	+	.	Tstart=1;Tend=37;ID=(AAATA)n;shortTE=F
CM033701.1	RepeatMasker	Simple_repeat	1462014	1462032	5.5	+	.	Tstart=1;Tend=19;ID=(TTA)n;shortTE=F
CM033701.1	RepeatMasker	DNA/hAT-Ac	1462575	1462764	23.0	+	.	Tstart=696;Tend=894;ID=hAT-Ac-8_rCom;shortTE=F
CM033701.1	RepeatMasker	Simple_repeat	1463369	1463404	21.6	+	.	Tstart=1;Tend=35;ID=(TCTCTT)n;shortTE=F
CM033701.1	RepeatMasker	Simple_repeat	1466299	1466392	14.6	+	.	Tstart=1;Tend=93;ID=(TTTTTAA)n;shortTE=F
CM033701.1	RepeatMasker	Simple_repeat	1466443	1466502	21.6	+	.	Tstart=1;Tend=64;ID=(TA)n;shortTE=F
CM033701.1	RepeatMasker	Simple_repeat	1466894	1466934	20.4	+	.	Tstart=1;Tend=40;ID=(ATTT)n;shortTE=F
CM033701.1	RepeatMasker	LINE/L1	1474612	1474930	22.8	+	.	Tstart=785;Tend=1109;ID=L1-15_rCom;shortTE=F
CM033701.1	RepeatMasker	Simple_repeat	1475848	1475877	3.4	+	.	Tstart=1;Tend=30;ID=(CACAAAA)n;shortTE=F
CM033701.1	RepeatMasker	Simple_repeat	1479342	1479360	5.5	+	.	Tstart=1;Tend=19;ID=(T)n;shortTE=F
CM033701.1	RepeatMasker	Simple_repeat	1479599	1479675	20.1	+	.	Tstart=1;Tend=71;ID=(ATAA)n;shortTE=F
CM033701.1	RepeatMasker	Simple_repeat	1480149	1480177	0.0	+	.	Tstart=1;Tend=29;ID=(TCC)n;shortTE=F
CM033701.1	RepeatMasker	Simple_repeat	1480264	1480336	21.6	+	.	Tstart=1;Tend=73;ID=(CCA)n;shortTE=F
CM033701.1	RepeatMasker	Simple_repeat	1480392	1480434	22.7	+	.	Tstart=1;Tend=42;ID=(TATCCA)n;shortTE=F
CM033701.1	RepeatMasker	Simple_repeat	1482429	1482445	0.0	+	.	Tstart=1;Tend=17;ID=(TTC)n;shortTE=F
CM033701.1	RepeatMasker	Low_complexity	1489567	1489611	17.4	+	.	Tstart=1;Tend=42;ID=A-rich;shortTE=F
CM033701.1	RepeatMasker	Simple_repeat	1489895	1489954	7.0	+	.	Tstart=1;Tend=62;ID=(AT)n;shortTE=F
CM033701.1	RepeatMasker	Unknown	1489955	1490541	7.9	-	.	Tstart=376;Tend=1415;ID=Unknown-76_rCom;shortTE=F
CM033701.1	RepeatMasker	Unknown	1490828	1491226	16.3	+	.	Tstart=656;Tend=1112;ID=Unknown-77_rCom;shortTE=F
CM033701.1	RepeatMasker	Simple_repeat	1492281	1492298	0.0	+	.	Tstart=1;Tend=18;ID=(TGT)n;shortTE=F
CM033701.1	RepeatMasker	Simple_repeat	1493580	1493616	9.7	+	.	Tstart=1;Tend=35;ID=(TTTTTC)n;shortTE=F
CM033701.1	RepeatMasker	LINE/L1	1494088	1494183	11.4	-	.	Tstart=1013;Tend=1102;ID=L1-15_rCom;shortTE=T
CM033701.1	RepeatMasker	Unknown	1494838	1495025	10.6	+	.	Tstart=878;Tend=1113;ID=Unknown-28_rCom;shortTE=F
CM033701.1	RepeatMasker	Unknown	1494901	1495051	12.6	-	.	Tstart=727;Tend=887;ID=Unknown-28_rCom;shortTE=F
CM033701.1	RepeatMasker	Simple_repeat	1495377	1495436	0.0	+	.	Tstart=1;Tend=60;ID=(ATA)n;shortTE=F
CM033701.1	RepeatMasker	Unknown	1496230	1496310	22.2	-	.	Tstart=1109;Tend=1189;ID=Unknown-78_rCom;shortTE=T
CM033701.1	RepeatMasker	Unknown	1496313	1496654	12.9	-	.	Tstart=653;Tend=979;ID=Unknown-33_rCom;shortTE=F
CM033701.1	RepeatMasker	Unknown	1496657	1497032	11.0	-	.	Tstart=760;Tend=1155;ID=Unknown-78_rCom;shortTE=F
CM033701.1	RepeatMasker	Simple_repeat	1497421	1497458	15.3	+	.	Tstart=1;Tend=38;ID=(TATAGTT)n;shortTE=F
CM033701.1	RepeatMasker	Simple_repeat	1497693	1497735	18.2	+	.	Tstart=1;Tend=40;ID=(TTAT)n;shortTE=F
CM033701.1	RepeatMasker	Unknown	1499320	1499619	21.0	+	.	Tstart=805;Tend=1115;ID=Unknown-78_rCom;shortTE=F
CM033701.1	RepeatMasker	Unknown	1499707	1499983	20.0	+	.	Tstart=787;Tend=1104;ID=Unknown-78_rCom;shortTE=F
CM033701.1	RepeatMasker	Simple_repeat	1500030	1500068	0.0	+	.	Tstart=1;Tend=39;ID=(AT)n;shortTE=F
CM033701.1	RepeatMasker	Simple_repeat	1500420	1500464	20.8	+	.	Tstart=1;Tend=47;ID=(TA)n;shortTE=F
CM033701.1	RepeatMasker	Simple_repeat	1504507	1504543	15.3	+	.	Tstart=1;Tend=40;ID=(TAAGAAC)n;shortTE=F
CM033701.1	RepeatMasker	Simple_repeat	1505043	1505067	0.0	+	.	Tstart=1;Tend=25;ID=(TC)n;shortTE=F
CM033701.1	RepeatMasker	Simple_repeat	1505520	1505538	5.5	+	.	Tstart=1;Tend=19;ID=(T)n;shortTE=F
CM033701.1	RepeatMasker	Simple_repeat	1507324	1507353	10.7	+	.	Tstart=1;Tend=32;ID=(TTTTTA)n;shortTE=F
CM033701.1	RepeatMasker	Simple_repeat	1512650	1512686	22.0	+	.	Tstart=1;Tend=38;ID=(TTTCTCT)n;shortTE=F
CM033701.1	RepeatMasker	Simple_repeat	1518171	1518200	0.0	+	.	Tstart=1;Tend=30;ID=(AG)n;shortTE=F
CM033701.1	RepeatMasker	Simple_repeat	1519229	1519252	0.0	+	.	Tstart=1;Tend=24;ID=(TA)n;shortTE=F
CM033701.1	RepeatMasker	Low_complexity	1520137	1520193	20.5	+	.	Tstart=1;Tend=56;ID=A-rich;shortTE=F
CM033701.1	RepeatMasker	Low_complexity	1520628	1520691	18.9	+	.	Tstart=1;Tend=64;ID=GA-rich;shortTE=F
CM033701.1	RepeatMasker	Simple_repeat	1522782	1522799	0.0	+	.	Tstart=1;Tend=18;ID=(T)n;shortTE=F
CM033701.1	RepeatMasker	Simple_repeat	1530344	1530362	0.0	+	.	Tstart=1;Tend=19;ID=(T)n;shortTE=F
CM033701.1	RepeatMasker	Simple_repeat	1532619	1532644	4.0	+	.	Tstart=1;Tend=26;ID=(TA)n;shortTE=F
CM033701.1	RepeatMasker	Simple_repeat	1533405	1533426	4.7	+	.	Tstart=1;Tend=22;ID=(AAAT)n;shortTE=F
CM033701.1	RepeatMasker	Low_complexity	1534469	1534500	21.7	+	.	Tstart=1;Tend=32;ID=A-rich;shortTE=F
CM033701.1	RepeatMasker	Simple_repeat	1535560	1535604	11.0	+	.	Tstart=1;Tend=42;ID=(CTTT)n;shortTE=F
CM033701.1	RepeatMasker	Simple_repeat	1536477	1536499	4.9	+	.	Tstart=1;Tend=22;ID=(TTAT)n;shortTE=F
CM033701.1	RepeatMasker	Simple_repeat	1538560	1538628	16.9	+	.	Tstart=1;Tend=65;ID=(CTT)n;shortTE=F
CM033701.1	RepeatMasker	Simple_repeat	1538849	1538872	13.9	+	.	Tstart=1;Tend=24;ID=(TCA)n;shortTE=F
CM033701.1	RepeatMasker	Simple_repeat	1539521	1539554	16.7	+	.	Tstart=1;Tend=36;ID=(TGT)n;shortTE=F
CM033701.1	RepeatMasker	Simple_repeat	1541643	1541649	22.6	+	.	Tstart=1;Tend=50;ID=(CTTTTT)n;shortTE=F
CM033701.1	RepeatMasker	Simple_repeat	1541650	1541694	24.7	+	.	Tstart=1;Tend=44;ID=(CTT)n;shortTE=F
CM033701.1	RepeatMasker	Simple_repeat	1542010	1542044	0.0	+	.	Tstart=1;Tend=35;ID=(TC)n;shortTE=F
CM033701.1	RepeatMasker	Simple_repeat	1543688	1543749	29.2	+	.	Tstart=1;Tend=62;ID=(TTT)n;shortTE=F
CM033701.1	RepeatMasker	Simple_repeat	1554852	1554900	26.7	+	.	Tstart=1;Tend=51;ID=(CATAATT)n;shortTE=F
CM033701.1	RepeatMasker	Low_complexity	1555420	1555450	15.2	+	.	Tstart=1;Tend=30;ID=A-rich;shortTE=F
CM033701.1	RepeatMasker	Low_complexity	1557877	1557914	17.7	+	.	Tstart=1;Tend=40;ID=GA-rich;shortTE=F
CM033701.1	RepeatMasker	Simple_repeat	1561160	1561176	0.0	+	.	Tstart=1;Tend=17;ID=(T)n;shortTE=F
CM033701.1	RepeatMasker	LTR/Gypsy	1561463	1561495	3.0	+	.	Tstart=1455;Tend=1487;ID=Gypsy-48_rCom;shortTE=T
CM033701.1	RepeatMasker	Simple_repeat	1562769	1562794	8.2	+	.	Tstart=1;Tend=26;ID=(TA)n;shortTE=F
CM033701.1	RepeatMasker	Simple_repeat	1563042	1563084	2.5	+	.	Tstart=1;Tend=44;ID=(AT)n;shortTE=F
CM033701.1	RepeatMasker	Low_complexity	1563791	1563822	14.6	+	.	Tstart=1;Tend=31;ID=A-rich;shortTE=F
CM033701.1	RepeatMasker	Simple_repeat	1565312	1565361	0.0	+	.	Tstart=1;Tend=50;ID=(AT)n;shortTE=F
CM033701.1	RepeatMasker	Simple_repeat	1565401	1565473	0.0	+	.	Tstart=1;Tend=73;ID=(CT)n;shortTE=F
CM033701.1	RepeatMasker	RC/Helitron	1565643	1565723	9.8	-	.	Tstart=1113;Tend=1203;ID=Helitron-2_rCom;shortTE=T
CM033701.1	RepeatMasker	Simple_repeat	1565727	1565785	7.7	+	.	Tstart=1;Tend=59;ID=(ATTCTAGAAC)n;shortTE=F
CM033701.1	RepeatMasker	RC/Helitron	1565786	1565833	9.8	-	.	Tstart=1063;Tend=1112;ID=Helitron-2_rCom;shortTE=T
CM033701.1	RepeatMasker	LTR/Gypsy	1565834	1568485	8.7	+	.	Tstart=169;Tend=4854;ID=Gypsy-8_rCom;shortTE=F;TEgroup=CM033701.1|LTR/Gypsy|Gypsy-8_rCom|1
CM033701.1	RepeatMasker	LTR/Gypsy	1568494	1568548	17.0	+	.	Tstart=5191;Tend=5243;ID=Gypsy-17_rCom;shortTE=T
CM033701.1	RepeatMasker	RC/Helitron	1568518	1568611	8.4	-	.	Tstart=1113;Tend=1221;ID=Helitron-2_rCom;shortTE=T
CM033701.1	RepeatMasker	Simple_repeat	1568612	1568680	6.7	+	.	Tstart=1;Tend=69;ID=(ATTCTAGAAC)n;shortTE=F
CM033701.1	RepeatMasker	RC/Helitron	1568681	1569022	5.3	-	.	Tstart=674;Tend=1112;ID=Helitron-2_rCom;shortTE=F
CM033701.1	RepeatMasker	Simple_repeat	1569888	1569914	3.9	+	.	Tstart=1;Tend=27;ID=(AAG)n;shortTE=F
CM033701.1	RepeatMasker	Simple_repeat	1570104	1570147	23.9	+	.	Tstart=1;Tend=46;ID=(TTA)n;shortTE=F
CM033701.1	RepeatMasker	Unknown	1571248	1571591	15.7	-	.	Tstart=686;Tend=1042;ID=Unknown-110_rCom;shortTE=F
CM033701.1	RepeatMasker	LINE/L1	1571582	1571788	21.0	+	.	Tstart=9807;Tend=10011;ID=L1-17_rCom;shortTE=F
CM033701.1	RepeatMasker	Simple_repeat	1574738	1574795	21.1	+	.	Tstart=1;Tend=59;ID=(TAGTTT)n;shortTE=F
CM033701.1	RepeatMasker	Simple_repeat	1581151	1581174	0.0	+	.	Tstart=1;Tend=24;ID=(CTT)n;shortTE=F
CM033701.1	RepeatMasker	Simple_repeat	1586884	1586911	3.7	+	.	Tstart=1;Tend=28;ID=(AG)n;shortTE=F
CM033701.1	RepeatMasker	Simple_repeat	1587004	1587032	0.0	+	.	Tstart=1;Tend=30;ID=(ATTTT)n;shortTE=F
CM033701.1	RepeatMasker	Simple_repeat	1587077	1587101	4.2	+	.	Tstart=1;Tend=25;ID=(A)n;shortTE=F
CM033701.1	RepeatMasker	Simple_repeat	1587278	1587422	25.8	+	.	Tstart=1;Tend=154;ID=(AT)n;shortTE=F
CM033701.1	RepeatMasker	Simple_repeat	1588805	1588856	18.9	+	.	Tstart=1;Tend=51;ID=(TTTA)n;shortTE=F
CM033701.1	RepeatMasker	RC/Helitron	1590490	1590661	12.3	+	.	Tstart=2228;Tend=2398;ID=Helitron-6_rCom;shortTE=F
CM033701.1	RepeatMasker	Simple_repeat	1590976	1591020	23.9	+	.	Tstart=1;Tend=45;ID=(T)n;shortTE=F
CM033701.1	RepeatMasker	Simple_repeat	1591767	1591787	0.0	+	.	Tstart=1;Tend=21;ID=(TTTA)n;shortTE=F
CM033701.1	RepeatMasker	Simple_repeat	1592214	1592251	18.4	+	.	Tstart=1;Tend=40;ID=(AT)n;shortTE=F
CM033701.1	RepeatMasker	Simple_repeat	1593868	1593907	14.4	+	.	Tstart=1;Tend=41;ID=(TTCTT)n;shortTE=F
CM033701.1	RepeatMasker	Simple_repeat	1594443	1594485	25.6	+	.	Tstart=1;Tend=43;ID=(TTTATTT)n;shortTE=F
CM033701.1	RepeatMasker	Simple_repeat	1597507	1597525	5.6	+	.	Tstart=1;Tend=19;ID=(T)n;shortTE=F
CM033701.1	RepeatMasker	Low_complexity	1598104	1598132	15.3	+	.	Tstart=1;Tend=29;ID=A-rich;shortTE=F
CM033701.1	RepeatMasker	Low_complexity	1598200	1598248	24.9	+	.	Tstart=1;Tend=49;ID=A-rich;shortTE=F
CM033701.1	RepeatMasker	Simple_repeat	1602341	1602366	0.0	+	.	Tstart=1;Tend=26;ID=(ATT)n;shortTE=F
CM033701.1	RepeatMasker	Simple_repeat	1603399	1603428	10.7	+	.	Tstart=1;Tend=30;ID=(T)n;shortTE=F
CM033701.1	RepeatMasker	Low_complexity	1603506	1603543	24.8	+	.	Tstart=1;Tend=38;ID=GA-rich;shortTE=F
CM033701.1	RepeatMasker	Simple_repeat	1607231	1607255	0.0	+	.	Tstart=1;Tend=25;ID=(G)n;shortTE=F
CM033701.1	RepeatMasker	Simple_repeat	1607980	1608002	0.0	+	.	Tstart=1;Tend=25;ID=(CATT)n;shortTE=F
CM033701.1	RepeatMasker	Simple_repeat	1608018	1608039	10.0	+	.	Tstart=1;Tend=22;ID=(A)n;shortTE=F
CM033701.1	RepeatMasker	Simple_repeat	1608558	1608595	21.2	+	.	Tstart=1;Tend=39;ID=(TTACA)n;shortTE=F
CM033701.1	RepeatMasker	Simple_repeat	1613445	1613465	4.9	+	.	Tstart=1;Tend=21;ID=(AAGA)n;shortTE=F
CM033701.1	RepeatMasker	Simple_repeat	1613675	1613724	2.7	+	.	Tstart=1;Tend=53;ID=(AATG)n;shortTE=F
CM033701.1	RepeatMasker	Simple_repeat	1613791	1613820	7.0	+	.	Tstart=1;Tend=30;ID=(ATAT)n;shortTE=F
CM033701.1	RepeatMasker	Simple_repeat	1615635	1615651	0.0	+	.	Tstart=1;Tend=17;ID=(AAT)n;shortTE=F
CM033701.1	RepeatMasker	Simple_repeat	1616290	1616311	10.0	+	.	Tstart=1;Tend=22;ID=(A)n;shortTE=F
CM033701.1	RepeatMasker	Simple_repeat	1616506	1616540	12.6	+	.	Tstart=1;Tend=35;ID=(ATTT)n;shortTE=F
CM033701.1	RepeatMasker	LINE/L1	1616546	1616751	20.7	+	.	Tstart=9776;Tend=9986;ID=L1-17_rCom;shortTE=F
CM033701.1	RepeatMasker	LINE/L1	1616729	1617014	23.0	-	.	Tstart=9772;Tend=10066;ID=L1-17_rCom;shortTE=F
CM033701.1	RepeatMasker	Simple_repeat	1617471	1617508	14.5	+	.	Tstart=1;Tend=40;ID=(TATTATT)n;shortTE=F
CM033701.1	RepeatMasker	Simple_repeat	1617902	1617954	17.7	+	.	Tstart=1;Tend=55;ID=(AAGATAA)n;shortTE=F
CM033701.1	RepeatMasker	Simple_repeat	1618372	1618390	23.2	+	.	Tstart=1;Tend=67;ID=(TTTCTT)n;shortTE=F
CM033701.1	RepeatMasker	Simple_repeat	1618391	1618484	39.1	+	.	Tstart=1;Tend=94;ID=(TTT)n;shortTE=F
CM033701.1	RepeatMasker	Simple_repeat	1618485	1618498	23.2	+	.	Tstart=68;Tend=125;ID=(TTTCTT)n;shortTE=F
CM033701.1	RepeatMasker	Low_complexity	1618767	1618813	14.0	+	.	Tstart=1;Tend=49;ID=GA-rich;shortTE=F
CM033701.1	RepeatMasker	Simple_repeat	1618844	1618878	16.0	+	.	Tstart=1;Tend=37;ID=(TTTC)n;shortTE=F
CM033701.1	RepeatMasker	Simple_repeat	1619312	1619335	14.4	+	.	Tstart=1;Tend=24;ID=(CAG)n;shortTE=F
CM033701.1	RepeatMasker	Simple_repeat	1621831	1621853	4.5	+	.	Tstart=1;Tend=23;ID=(TA)n;shortTE=F
CM033701.1	RepeatMasker	Low_complexity	1622742	1622776	10.3	+	.	Tstart=1;Tend=33;ID=A-rich;shortTE=F
CM033701.1	RepeatMasker	Simple_repeat	1623478	1623502	13.1	+	.	Tstart=1;Tend=25;ID=(A)n;shortTE=F
CM033701.1	RepeatMasker	Simple_repeat	1624056	1624095	5.5	+	.	Tstart=1;Tend=41;ID=(TCTTT)n;shortTE=F
CM033701.1	RepeatMasker	Simple_repeat	1626365	1626410	14.6	+	.	Tstart=1;Tend=43;ID=(TTTCTC)n;shortTE=F
CM033701.1	RepeatMasker	Simple_repeat	1626774	1626798	9.3	+	.	Tstart=1;Tend=24;ID=(TATT)n;shortTE=F
CM033701.1	RepeatMasker	Unknown	1627560	1628187	5.0	+	.	Tstart=212;Tend=1406;ID=Unknown-76_rCom;shortTE=F
CM033701.1	RepeatMasker	Simple_repeat	1628927	1628939	22.8	+	.	Tstart=1;Tend=33;ID=(ATTTTAA)n;shortTE=F
CM033701.1	RepeatMasker	Simple_repeat	1628940	1628992	12.5	+	.	Tstart=1;Tend=50;ID=(AATT)n;shortTE=F
CM033701.1	RepeatMasker	Simple_repeat	1628993	1629007	22.8	+	.	Tstart=34;Tend=79;ID=(ATTTTAA)n;shortTE=F
CM033701.1	RepeatMasker	Simple_repeat	1631463	1631485	4.5	+	.	Tstart=1;Tend=24;ID=(CTGT)n;shortTE=F
CM033701.1	RepeatMasker	Simple_repeat	1635080	1635121	16.8	+	.	Tstart=1;Tend=42;ID=(ATAC)n;shortTE=F
CM033701.1	RepeatMasker	Low_complexity	1635308	1635344	18.6	+	.	Tstart=1;Tend=37;ID=A-rich;shortTE=F
CM033701.1	RepeatMasker	LTR/Copia	1636501	1636669	28.2	-	.	Tstart=4585;Tend=4715;ID=Copia-66_rCom;shortTE=F
CM033701.1	RepeatMasker	LTR/Copia	1636776	1637127	30.8	-	.	Tstart=4180;Tend=4861;ID=Copia-65_rCom;shortTE=F
CM033701.1	RepeatMasker	LTR/Gypsy	1637173	1637757	1.3	-	.	Tstart=7;Tend=506;ID=Gypsy-11_rCom;shortTE=F
CM033701.1	RepeatMasker	LTR/Gypsy	1637797	1644068	1.4	-	.	Tstart=3;Tend=6247;ID=Gypsy-11_rCom;shortTE=F
CM033701.1	RepeatMasker	LTR/Copia	1644069	1644837	31.4	-	.	Tstart=3320;Tend=4512;ID=Copia-65_rCom;shortTE=F
CM033701.1	RepeatMasker	Simple_repeat	1647878	1647928	21.2	+	.	Tstart=1;Tend=52;ID=(ATAAG)n;shortTE=F
CM033701.1	RepeatMasker	Low_complexity	1650358	1650434	27.4	+	.	Tstart=1;Tend=79;ID=A-rich;shortTE=F
CM033701.1	RepeatMasker	Low_complexity	1650385	1650426	13.6	+	.	Tstart=1;Tend=44;ID=GA-rich;shortTE=F
CM033701.1	RepeatMasker	Simple_repeat	1652865	1652895	11.2	+	.	Tstart=1;Tend=30;ID=(CTTTT)n;shortTE=F
CM033701.1	RepeatMasker	Simple_repeat	1654273	1654296	4.3	+	.	Tstart=1;Tend=24;ID=(T)n;shortTE=F
CM033701.1	RepeatMasker	Simple_repeat	1659941	1659981	19.5	+	.	Tstart=1;Tend=43;ID=(TCTTAA)n;shortTE=F
CM033701.1	RepeatMasker	Low_complexity	1665094	1665149	22.4	+	.	Tstart=1;Tend=56;ID=GA-rich;shortTE=F
CM033701.1	RepeatMasker	Simple_repeat	1666639	1666705	27.2	+	.	Tstart=1;Tend=65;ID=(AATAA)n;shortTE=F
CM033701.1	RepeatMasker	Simple_repeat	1668781	1668812	7.5	+	.	Tstart=1;Tend=30;ID=(ATAAG)n;shortTE=F
CM033701.1	RepeatMasker	Low_complexity	1669103	1669147	12.8	+	.	Tstart=1;Tend=45;ID=A-rich;shortTE=F
CM033701.1	RepeatMasker	Unknown	1669514	1669604	13.2	+	.	Tstart=9900;Tend=9999;ID=Unknown-88_rCom;shortTE=T
CM033701.1	RepeatMasker	Low_complexity	1670707	1670744	21.3	+	.	Tstart=1;Tend=39;ID=A-rich;shortTE=F
CM033701.1	RepeatMasker	Simple_repeat	1671277	1671302	0.0	+	.	Tstart=1;Tend=26;ID=(GGACTT)n;shortTE=F
CM033701.1	RepeatMasker	Simple_repeat	1671466	1671491	8.9	+	.	Tstart=1;Tend=25;ID=(ATT)n;shortTE=F
CM033701.1	RepeatMasker	Simple_repeat	1672855	1672876	10.0	+	.	Tstart=1;Tend=22;ID=(AGA)n;shortTE=F
CM033701.1	RepeatMasker	Unknown	1673260	1673804	8.4	+	.	Tstart=454;Tend=1409;ID=Unknown-76_rCom;shortTE=F
CM033701.1	RepeatMasker	Simple_repeat	1675380	1675413	17.6	+	.	Tstart=1;Tend=33;ID=(TTTCTT)n;shortTE=F
CM033701.1	RepeatMasker	Simple_repeat	1676256	1676278	9.3	+	.	Tstart=1;Tend=23;ID=(A)n;shortTE=F
CM033701.1	RepeatMasker	Simple_repeat	1677334	1677353	0.0	+	.	Tstart=1;Tend=21;ID=(CTT)n;shortTE=F
CM033701.1	RepeatMasker	SINE	1677568	1677646	14.7	+	.	Tstart=2952;Tend=3026;ID=SINE_rCom;shortTE=T
CM033701.1	RepeatMasker	LTR/Gypsy	1677655	1677718	12.5	-	.	Tstart=3023;Tend=3094;ID=Gypsy-46_rCom;shortTE=T
CM033701.1	RepeatMasker	Simple_repeat	1679287	1679331	28.2	+	.	Tstart=1;Tend=44;ID=(AATT)n;shortTE=F
CM033701.1	RepeatMasker	Simple_repeat	1684094	1684115	4.8	+	.	Tstart=1;Tend=23;ID=(AAG)n;shortTE=F
CM033701.1	RepeatMasker	Simple_repeat	1684141	1684163	5.0	+	.	Tstart=1;Tend=22;ID=(AAT)n;shortTE=F
CM033701.1	RepeatMasker	Simple_repeat	1685180	1685222	2.4	+	.	Tstart=1;Tend=43;ID=(AG)n;shortTE=F
CM033701.1	RepeatMasker	Simple_repeat	1687763	1687799	14.1	+	.	Tstart=1;Tend=34;ID=(ATTTAC)n;shortTE=F
CM033701.1	RepeatMasker	Low_complexity	1688449	1688534	28.1	+	.	Tstart=1;Tend=83;ID=A-rich;shortTE=F
CM033701.1	RepeatMasker	Simple_repeat	1691065	1691117	15.3	+	.	Tstart=1;Tend=49;ID=(AATTTAT)n;shortTE=F
CM033701.1	RepeatMasker	Simple_repeat	1691164	1691199	20.0	+	.	Tstart=1;Tend=35;ID=(TTTA)n;shortTE=F
CM033701.1	RepeatMasker	Unknown	1696839	1697545	5.8	-	.	Tstart=912;Tend=1665;ID=Unknown-76_rCom;shortTE=F
CM033701.1	RepeatMasker	LINE/Jockey	1697539	1698014	7.2	-	.	Tstart=53;Tend=549;ID=Jockey-1_rCom;shortTE=F
CM033701.1	RepeatMasker	Unknown	1697540	1698108	9.8	-	.	Tstart=70;Tend=725;ID=Unknown-73_rCom;shortTE=F
CM033701.1	RepeatMasker	LTR/Unknown	1697751	1698679	2.8	+	.	Tstart=103;Tend=1058;ID=LTR-Unknown-2_rCom;shortTE=F
CM033701.1	RepeatMasker	LINE/L1	1698109	1698311	21.4	-	.	Tstart=1956;Tend=2670;ID=L1-22_rCom;shortTE=F
CM033701.1	RepeatMasker	Unknown	1698258	1699651	3.3	+	.	Tstart=867;Tend=2455;ID=Unknown-82_rCom;shortTE=F;TEgroup=CM033701.1|Unknown|Unknown-82_rCom|1
CM033701.1	RepeatMasker	LTR/Gypsy	1699652	1699800	13.6	-	.	Tstart=1249;Tend=2263;ID=Gypsy-34_rCom;shortTE=F
CM033701.1	RepeatMasker	Unknown	1699767	1699974	12.5	+	.	Tstart=2739;Tend=2950;ID=Unknown-82_rCom;shortTE=F
CM033701.1	RepeatMasker	LTR/Gypsy	1699972	1700267	8.5	-	.	Tstart=600;Tend=901;ID=Gypsy-34_rCom;shortTE=F
CM033701.1	RepeatMasker	LINE/L1	1701363	1701574	25.0	+	.	Tstart=903;Tend=1108;ID=L1-15_rCom;shortTE=F
CM033701.1	RepeatMasker	Simple_repeat	1702099	1702129	18.2	+	.	Tstart=1;Tend=31;ID=(TCTTT)n;shortTE=F
CM033701.1	RepeatMasker	Simple_repeat	1702268	1702291	8.9	+	.	Tstart=1;Tend=24;ID=(AT)n;shortTE=F
CM033701.1	RepeatMasker	Simple_repeat	1702636	1702658	4.5	+	.	Tstart=1;Tend=23;ID=(GAC)n;shortTE=F
CM033701.1	RepeatMasker	Simple_repeat	1705190	1705221	18.7	+	.	Tstart=1;Tend=32;ID=(T)n;shortTE=F
CM033701.1	RepeatMasker	Simple_repeat	1708004	1708032	16.1	+	.	Tstart=1;Tend=29;ID=(T)n;shortTE=F
CM033701.1	RepeatMasker	Simple_repeat	1708073	1708108	9.4	+	.	Tstart=1;Tend=36;ID=(AAAAG)n;shortTE=F
CM033701.1	RepeatMasker	Simple_repeat	1708420	1708441	4.7	+	.	Tstart=1;Tend=22;ID=(T)n;shortTE=F
CM033701.1	RepeatMasker	Simple_repeat	1711016	1711051	8.9	+	.	Tstart=1;Tend=37;ID=(TC)n;shortTE=F
CM033701.1	RepeatMasker	Simple_repeat	1712690	1712723	6.6	+	.	Tstart=1;Tend=33;ID=(CT)n;shortTE=F
CM033701.1	RepeatMasker	Simple_repeat	1714170	1714202	3.1	+	.	Tstart=1;Tend=33;ID=(ATTAAA)n;shortTE=F
CM033701.1	RepeatMasker	Simple_repeat	1719559	1719642	30.1	+	.	Tstart=1;Tend=80;ID=(TTTCTAT)n;shortTE=F
CM033701.1	RepeatMasker	Simple_repeat	1721561	1721599	22.0	+	.	Tstart=1;Tend=38;ID=(CAC)n;shortTE=F
CM033701.1	RepeatMasker	Simple_repeat	1728092	1728130	8.2	+	.	Tstart=1;Tend=41;ID=(CTTTCA)n;shortTE=F
CM033701.1	RepeatMasker	Simple_repeat	1729750	1729812	25.9	+	.	Tstart=1;Tend=62;ID=(TAA)n;shortTE=F
CM033701.1	RepeatMasker	DNA/hAT-Ac	1729900	1730785	4.2	+	.	Tstart=684;Tend=1584;ID=hAT-Ac-1_rCom;shortTE=F
CM033701.1	RepeatMasker	LTR/Gypsy	1731902	1733560	26.9	+	.	Tstart=26;Tend=842;ID=Gypsy-19_rCom;shortTE=F;TEgroup=CM033701.1|LTR/Gypsy|Gypsy-19_rCom|1
CM033701.1	RepeatMasker	LTR/Gypsy	1733743	1733838	15.5	+	.	Tstart=104;Tend=186;ID=Gypsy-41_rCom;shortTE=T
CM033701.1	RepeatMasker	Unknown	1734074	1734365	21.1	-	.	Tstart=732;Tend=1025;ID=Unknown-3_rCom;shortTE=F
CM033701.1	RepeatMasker	LTR/Gypsy	1734366	1734419	20.8	+	.	Tstart=5930;Tend=6278;ID=Gypsy-7_rCom;shortTE=T
CM033701.1	RepeatMasker	LTR/Gypsy	1734702	1734869	18.6	+	.	Tstart=4841;Tend=5008;ID=Gypsy-2_rCom;shortTE=F
CM033701.1	RepeatMasker	Unknown	1734728	1734918	22.4	-	.	Tstart=110;Tend=300;ID=Unknown-3_rCom;shortTE=F
CM033701.1	RepeatMasker	DNA/hAT-Ac	1735185	1735314	7.7	+	.	Tstart=718;Tend=848;ID=hAT-Ac-1_rCom;shortTE=F
CM033701.1	RepeatMasker	DNA/hAT-Ac	1735293	1736137	4.1	+	.	Tstart=726;Tend=1584;ID=hAT-Ac-1_rCom;shortTE=F
CM033701.1	RepeatMasker	Unknown	1736599	1737233	6.6	-	.	Tstart=838;Tend=1518;ID=Unknown-117_rCom;shortTE=F
CM033701.1	RepeatMasker	Unknown	1737231	1737548	18.4	+	.	Tstart=704;Tend=1024;ID=Unknown-27_rCom;shortTE=F
CM033701.1	RepeatMasker	Unknown	1737474	1737691	14.7	-	.	Tstart=703;Tend=933;ID=Unknown-117_rCom;shortTE=F
CM033701.1	RepeatMasker	Unknown	1742119	1742383	22.7	+	.	Tstart=1457;Tend=1794;ID=Unknown-174_rCom;shortTE=F
CM033701.1	RepeatMasker	Simple_repeat	1742984	1743034	14.8	+	.	Tstart=1;Tend=50;ID=(AT)n;shortTE=F
CM033701.1	RepeatMasker	Unknown	1743851	1744179	22.9	+	.	Tstart=480;Tend=838;ID=Unknown-36_rCom;shortTE=F
CM033701.1	RepeatMasker	Unknown	1743877	1744324	21.4	-	.	Tstart=619;Tend=1147;ID=Unknown-21_rCom;shortTE=F
CM033701.1	RepeatMasker	Simple_repeat	1745751	1745881	19.6	+	.	Tstart=1;Tend=136;ID=(TAT)n;shortTE=F
CM033701.1	RepeatMasker	Low_complexity	1746356	1746391	15.6	+	.	Tstart=1;Tend=36;ID=A-rich;shortTE=F
CM033701.1	RepeatMasker	Simple_repeat	1746395	1746420	0.0	+	.	Tstart=1;Tend=26;ID=(TA)n;shortTE=F
CM033701.1	RepeatMasker	RC/Helitron	1746421	1746624	16.7	+	.	Tstart=1771;Tend=1976;ID=Helitron-6_rCom;shortTE=F
CM033701.1	RepeatMasker	Unknown	1746634	1746690	3.5	-	.	Tstart=1382;Tend=1438;ID=Unknown-113_rCom;shortTE=T
CM033701.1	RepeatMasker	LTR/Copia	1746739	1746828	8.9	+	.	Tstart=5214;Tend=5310;ID=Copia-29_rCom;shortTE=T
CM033701.1	RepeatMasker	LTR/Copia	1747426	1751327	6.0	+	.	Tstart=729;Tend=4682;ID=Copia-29_rCom;shortTE=F
CM033701.1	RepeatMasker	LINE/L1	1751328	1752741	22.1	-	.	Tstart=1134;Tend=2670;ID=L1-22_rCom;shortTE=F
CM033701.1	RepeatMasker	LTR/Gypsy	1751955	1753739	7.1	-	.	Tstart=1178;Tend=2941;ID=Gypsy-34_rCom;shortTE=F;TEgroup=CM033701.1|LTR/Gypsy|Gypsy-34_rCom|1
CM033701.1	RepeatMasker	LTR/Copia	1753767	1754207	4.8	+	.	Tstart=4678;Tend=5127;ID=Copia-29_rCom;shortTE=F
CM033701.1	RepeatMasker	Low_complexity	1755039	1755095	25.2	+	.	Tstart=1;Tend=54;ID=A-rich;shortTE=F
CM033701.1	RepeatMasker	Simple_repeat	1756712	1756749	18.8	+	.	Tstart=1;Tend=38;ID=(TCTTTAT)n;shortTE=F
CM033701.1	RepeatMasker	Simple_repeat	1756750	1756800	0.0	+	.	Tstart=1;Tend=51;ID=(TC)n;shortTE=F
CM033701.1	RepeatMasker	Unknown	1757003	1757179	14.8	-	.	Tstart=817;Tend=1003;ID=Unknown-78_rCom;shortTE=F
CM033701.1	RepeatMasker	Simple_repeat	1757375	1757396	0.0	+	.	Tstart=1;Tend=22;ID=(TCTT)n;shortTE=F
CM033701.1	RepeatMasker	Simple_repeat	1760817	1760840	13.7	+	.	Tstart=1;Tend=24;ID=(AAT)n;shortTE=F
CM033701.1	RepeatMasker	Simple_repeat	1761412	1761445	16.4	+	.	Tstart=1;Tend=34;ID=(CTTTT)n;shortTE=F
CM033701.1	RepeatMasker	Simple_repeat	1764424	1764446	0.0	+	.	Tstart=1;Tend=23;ID=(TGTG)n;shortTE=F
CM033701.1	RepeatMasker	Simple_repeat	1764482	1764500	0.0	+	.	Tstart=1;Tend=19;ID=(A)n;shortTE=F
CM033701.1	RepeatMasker	Simple_repeat	1769984	1770008	4.1	+	.	Tstart=1;Tend=27;ID=(AAAAT)n;shortTE=F
CM033701.1	RepeatMasker	Simple_repeat	1770571	1770609	21.6	+	.	Tstart=1;Tend=39;ID=(T)n;shortTE=F
CM033701.1	RepeatMasker	Low_complexity	1775072	1775113	16.8	+	.	Tstart=1;Tend=41;ID=A-rich;shortTE=F
CM033701.1	RepeatMasker	Low_complexity	1775535	1775596	23.2	+	.	Tstart=1;Tend=63;ID=A-rich;shortTE=F
CM033701.1	RepeatMasker	Simple_repeat	1780178	1780202	4.2	+	.	Tstart=1;Tend=25;ID=(AG)n;shortTE=F
CM033701.1	RepeatMasker	Simple_repeat	1780291	1780336	12.4	+	.	Tstart=1;Tend=48;ID=(TTAT)n;shortTE=F
CM033701.1	RepeatMasker	Simple_repeat	1782264	1782288	8.5	+	.	Tstart=1;Tend=25;ID=(ACA)n;shortTE=F
CM033701.1	RepeatMasker	Simple_repeat	1782758	1782790	20.8	+	.	Tstart=1;Tend=33;ID=(T)n;shortTE=F
CM033701.1	RepeatMasker	Low_complexity	1783157	1783227	18.3	+	.	Tstart=1;Tend=70;ID=A-rich;shortTE=F
CM033701.1	RepeatMasker	Simple_repeat	1784994	1785028	20.7	+	.	Tstart=1;Tend=34;ID=(TTTTC)n;shortTE=F
CM033701.1	RepeatMasker	Low_complexity	1786324	1786365	22.8	+	.	Tstart=1;Tend=42;ID=A-rich;shortTE=F
CM033701.1	RepeatMasker	Simple_repeat	1792776	1792802	8.5	+	.	Tstart=1;Tend=26;ID=(TATTT)n;shortTE=F
CM033701.1	RepeatMasker	Unknown	1793048	1793936	7.7	-	.	Tstart=827;Tend=1767;ID=Unknown-76_rCom;shortTE=F
CM033701.1	RepeatMasker	Simple_repeat	1794165	1794233	17.5	+	.	Tstart=1;Tend=64;ID=(TTA)n;shortTE=F
CM033701.1	RepeatMasker	Simple_repeat	1794344	1794409	30.5	+	.	Tstart=1;Tend=66;ID=(TTTAATA)n;shortTE=F
CM033701.1	RepeatMasker	Simple_repeat	1794545	1794573	0.0	+	.	Tstart=1;Tend=29;ID=(TA)n;shortTE=F
CM033701.1	RepeatMasker	Low_complexity	1794579	1794640	16.4	+	.	Tstart=1;Tend=61;ID=A-rich;shortTE=F
CM033701.1	RepeatMasker	Simple_repeat	1795385	1795410	4.0	+	.	Tstart=1;Tend=26;ID=(AAC)n;shortTE=F
CM033701.1	RepeatMasker	Simple_repeat	1795527	1795571	26.4	+	.	Tstart=1;Tend=45;ID=(ATC)n;shortTE=F
CM033701.1	RepeatMasker	Simple_repeat	1795574	1795609	5.9	+	.	Tstart=1;Tend=36;ID=(CAG)n;shortTE=F
CM033701.1	RepeatMasker	Unknown	1801243	1801511	17.1	-	.	Tstart=611;Tend=893;ID=Unknown-146_rCom;shortTE=F
CM033701.1	RepeatMasker	Simple_repeat	1801605	1801635	3.3	+	.	Tstart=1;Tend=34;ID=(TTCTCT)n;shortTE=F
CM033701.1	RepeatMasker	LTR/Unknown	1802784	1803202	25.6	-	.	Tstart=192;Tend=643;ID=LTR-Unknown-12_rCom;shortTE=F
CM033701.1	RepeatMasker	LTR/Copia	1802878	1804328	29.9	-	.	Tstart=3058;Tend=4512;ID=Copia-26_rCom;shortTE=F
CM033701.1	RepeatMasker	LTR/Copia	1804491	1806713	31.6	-	.	Tstart=597;Tend=2853;ID=Copia-26_rCom;shortTE=F
CM033701.1	RepeatMasker	LTR/Gypsy	1806931	1807072	26.4	+	.	Tstart=183;Tend=346;ID=Gypsy-48_rCom;shortTE=F
CM033701.1	RepeatMasker	Low_complexity	1807755	1807810	25.8	+	.	Tstart=1;Tend=53;ID=GA-rich;shortTE=F
CM033701.1	RepeatMasker	Simple_repeat	1808628	1808651	22.3	+	.	Tstart=1;Tend=62;ID=(TTTTAAT)n;shortTE=F
CM033701.1	RepeatMasker	Simple_repeat	1808652	1808717	21.7	+	.	Tstart=1;Tend=64;ID=(ATTTAA)n;shortTE=F
CM033701.1	RepeatMasker	Simple_repeat	1808694	1808749	24.7	+	.	Tstart=1;Tend=56;ID=(TTCTATT)n;shortTE=F
CM033701.1	RepeatMasker	Simple_repeat	1808718	1808728	22.3	+	.	Tstart=63;Tend=96;ID=(TTTTAAT)n;shortTE=F
CM033701.1	RepeatMasker	Low_complexity	1809002	1809064	16.2	+	.	Tstart=1;Tend=63;ID=A-rich;shortTE=F
CM033701.1	RepeatMasker	Simple_repeat	1809293	1809333	11.8	+	.	Tstart=1;Tend=40;ID=(CATA)n;shortTE=F
CM033701.1	RepeatMasker	Simple_repeat	1812782	1812849	0.0	+	.	Tstart=1;Tend=68;ID=(AT)n;shortTE=F
CM033701.1	RepeatMasker	Simple_repeat	1813424	1813449	8.2	+	.	Tstart=1;Tend=27;ID=(TTAT)n;shortTE=F
CM033701.1	RepeatMasker	Unknown	1814065	1814161	1.0	-	.	Tstart=2677;Tend=2773;ID=Unknown-152_rCom;shortTE=T
CM033701.1	RepeatMasker	Unknown	1814160	1814190	0.0	-	.	Tstart=10105;Tend=10135;ID=Unknown-99_rCom;shortTE=T
CM033701.1	RepeatMasker	Simple_repeat	1815611	1815641	0.0	+	.	Tstart=1;Tend=31;ID=(TA)n;shortTE=F
CM033701.1	RepeatMasker	Unknown	1816895	1817284	19.0	+	.	Tstart=713;Tend=1109;ID=Unknown-17_rCom;shortTE=F
CM033701.1	RepeatMasker	LTR/Gypsy	1816899	1817464	27.7	-	.	Tstart=63;Tend=618;ID=Gypsy-27_rCom;shortTE=F
CM033701.1	RepeatMasker	Unknown	1817297	1817764	8.0	+	.	Tstart=1235;Tend=1753;ID=Unknown-17_rCom;shortTE=F
CM033701.1	RepeatMasker	Unknown	1817626	1817800	22.3	-	.	Tstart=1392;Tend=1568;ID=Unknown-130_rCom;shortTE=F
CM033701.1	RepeatMasker	Low_complexity	1817960	1818032	22.3	+	.	Tstart=1;Tend=72;ID=A-rich;shortTE=F
CM033701.1	RepeatMasker	Simple_repeat	1818944	1818960	0.0	+	.	Tstart=1;Tend=17;ID=(ATA)n;shortTE=F
CM033701.1	RepeatMasker	Simple_repeat	1819269	1819315	16.1	+	.	Tstart=1;Tend=46;ID=(AGTGA)n;shortTE=F
CM033701.1	RepeatMasker	Simple_repeat	1823580	1823617	2.7	+	.	Tstart=1;Tend=40;ID=(TTTTCT)n;shortTE=F
CM033701.1	RepeatMasker	Simple_repeat	1824340	1824392	20.0	+	.	Tstart=1;Tend=55;ID=(TTATTTAT)n;shortTE=F
CM033701.1	RepeatMasker	Simple_repeat	1825433	1825451	5.6	+	.	Tstart=1;Tend=19;ID=(AT)n;shortTE=F
CM033701.1	RepeatMasker	Low_complexity	1826314	1826377	30.9	+	.	Tstart=1;Tend=64;ID=A-rich;shortTE=F
CM033701.1	RepeatMasker	Simple_repeat	1826378	1826432	0.0	+	.	Tstart=1;Tend=55;ID=(AT)n;shortTE=F
CM033701.1	RepeatMasker	Low_complexity	1826433	1826492	26.0	+	.	Tstart=33;Tend=91;ID=A-rich;shortTE=F
CM033701.1	RepeatMasker	Simple_repeat	1828473	1828520	16.4	+	.	Tstart=1;Tend=52;ID=(TATTTAA)n;shortTE=F
CM033701.1	RepeatMasker	Simple_repeat	1828604	1828636	17.2	+	.	Tstart=1;Tend=34;ID=(TTAGGA)n;shortTE=F
CM033701.1	RepeatMasker	Simple_repeat	1828802	1828833	18.1	+	.	Tstart=1;Tend=32;ID=(TTCT)n;shortTE=F
CM033701.1	RepeatMasker	Simple_repeat	1829061	1829116	24.1	+	.	Tstart=1;Tend=52;ID=(CTT)n;shortTE=F
CM033701.1	RepeatMasker	Simple_repeat	1829363	1829419	12.9	+	.	Tstart=1;Tend=56;ID=(TTCTTT)n;shortTE=F
CM033701.1	RepeatMasker	Simple_repeat	1832753	1832788	16.3	+	.	Tstart=1;Tend=36;ID=(AATATAT)n;shortTE=F
CM033701.1	RepeatMasker	Unknown	1833164	1833257	20.2	+	.	Tstart=638;Tend=738;ID=Unknown-200_rCom;shortTE=T
CM033701.1	RepeatMasker	Simple_repeat	1834461	1834485	8.5	+	.	Tstart=1;Tend=26;ID=(TTAA)n;shortTE=F
CM033701.1	RepeatMasker	Low_complexity	1834695	1834760	22.8	+	.	Tstart=1;Tend=66;ID=A-rich;shortTE=F
CM033701.1	RepeatMasker	Simple_repeat	1834896	1834935	20.1	+	.	Tstart=1;Tend=40;ID=(T)n;shortTE=F
CM033701.1	RepeatMasker	Simple_repeat	1834984	1835015	10.0	+	.	Tstart=1;Tend=34;ID=(TCTGTC)n;shortTE=F
CM033701.1	RepeatMasker	Simple_repeat	1835536	1835567	6.7	+	.	Tstart=1;Tend=32;ID=(AAAGAA)n;shortTE=F
CM033701.1	RepeatMasker	Simple_repeat	1837783	1837826	25.1	+	.	Tstart=1;Tend=43;ID=(TCAATTA)n;shortTE=F
CM033701.1	RepeatMasker	Simple_repeat	1838286	1838362	21.6	+	.	Tstart=1;Tend=75;ID=(ATT)n;shortTE=F
CM033701.1	RepeatMasker	Simple_repeat	1838406	1838455	13.7	+	.	Tstart=1;Tend=53;ID=(TCATTC)n;shortTE=F
CM033701.1	RepeatMasker	Low_complexity	1838592	1838619	16.8	+	.	Tstart=1;Tend=28;ID=A-rich;shortTE=F
CM033701.1	RepeatMasker	Simple_repeat	1838711	1838734	4.3	+	.	Tstart=1;Tend=24;ID=(GTAT)n;shortTE=F
CM033701.1	RepeatMasker	Low_complexity	1840663	1840700	21.2	+	.	Tstart=1;Tend=38;ID=A-rich;shortTE=F
CM033701.1	RepeatMasker	Simple_repeat	1841140	1841218	24.1	+	.	Tstart=1;Tend=75;ID=(AATTTGT)n;shortTE=F
CM033701.1	RepeatMasker	Simple_repeat	1841453	1841475	4.5	+	.	Tstart=1;Tend=23;ID=(AT)n;shortTE=F
CM033701.1	RepeatMasker	Low_complexity	1841834	1841909	30.0	+	.	Tstart=1;Tend=75;ID=A-rich;shortTE=F
CM033701.1	RepeatMasker	Simple_repeat	1842157	1842179	0.0	+	.	Tstart=1;Tend=23;ID=(TA)n;shortTE=F
CM033701.1	RepeatMasker	Simple_repeat	1843136	1843157	4.8	+	.	Tstart=1;Tend=23;ID=(TAT)n;shortTE=F
CM033701.1	RepeatMasker	Simple_repeat	1843998	1844034	15.8	+	.	Tstart=1;Tend=36;ID=(ATT)n;shortTE=F
CM033701.1	RepeatMasker	Unknown	1844036	1844098	23.8	+	.	Tstart=4496;Tend=4558;ID=Unknown-99_rCom;shortTE=T
CM033701.1	RepeatMasker	SINE	1844095	1844306	21.3	-	.	Tstart=6888;Tend=7108;ID=SINE_rCom;shortTE=F
CM033701.1	RepeatMasker	LINE/L1	1844603	1844913	22.5	+	.	Tstart=671;Tend=1075;ID=L1-11_rCom;shortTE=F
CM033701.1	RepeatMasker	Low_complexity	1845265	1845300	16.3	+	.	Tstart=1;Tend=36;ID=A-rich;shortTE=F
CM033701.1	RepeatMasker	Simple_repeat	1845529	1845579	20.2	+	.	Tstart=1;Tend=49;ID=(TTAA)n;shortTE=F
CM033701.1	RepeatMasker	Unknown	1845663	1846141	11.3	+	.	Tstart=859;Tend=1386;ID=Unknown-76_rCom;shortTE=F
CM033701.1	RepeatMasker	Simple_repeat	1846159	1846234	23.2	+	.	Tstart=1;Tend=79;ID=(AT)n;shortTE=F
CM033701.1	RepeatMasker	Low_complexity	1846376	1846435	20.4	+	.	Tstart=1;Tend=62;ID=GA-rich;shortTE=F
CM033701.1	RepeatMasker	Simple_repeat	1846737	1846775	17.6	+	.	Tstart=1;Tend=39;ID=(T)n;shortTE=F
CM033701.1	RepeatMasker	Simple_repeat	1848608	1848646	2.6	+	.	Tstart=1;Tend=39;ID=(CAGCCA)n;shortTE=F
CM033701.1	RepeatMasker	Simple_repeat	1851482	1851508	16.9	+	.	Tstart=1;Tend=27;ID=(T)n;shortTE=F
CM033701.1	RepeatMasker	Simple_repeat	1853124	1853160	12.4	+	.	Tstart=1;Tend=37;ID=(TTTTAT)n;shortTE=F
CM033701.1	RepeatMasker	Low_complexity	1853157	1853246	32.2	+	.	Tstart=1;Tend=86;ID=A-rich;shortTE=F
CM033701.1	RepeatMasker	Simple_repeat	1853765	1853783	0.0	+	.	Tstart=1;Tend=19;ID=(AG)n;shortTE=F
CM033701.1	RepeatMasker	LTR/Copia	1856025	1859689	1.9	-	.	Tstart=2;Tend=3765;ID=Copia-16_rCom;shortTE=F
CM033701.1	RepeatMasker	LTR/Copia	1859702	1860327	34.7	-	.	Tstart=731;Tend=1353;ID=Copia-10_rCom;shortTE=F
CM033701.1	RepeatMasker	Simple_repeat	1860328	1860360	13.4	+	.	Tstart=1;Tend=34;ID=(TTTCTT)n;shortTE=F
CM033701.1	RepeatMasker	LTR/Copia	1860474	1860801	2.8	-	.	Tstart=3346;Tend=3765;ID=Copia-16_rCom;shortTE=F
CM033701.1	RepeatMasker	Simple_repeat	1863776	1863794	0.0	+	.	Tstart=1;Tend=19;ID=(T)n;shortTE=F
CM033701.1	RepeatMasker	Low_complexity	1867256	1867310	28.5	+	.	Tstart=1;Tend=57;ID=A-rich;shortTE=F
CM033701.1	RepeatMasker	Simple_repeat	1867440	1867458	5.5	+	.	Tstart=1;Tend=19;ID=(A)n;shortTE=F
CM033701.1	RepeatMasker	Simple_repeat	1867870	1867897	11.6	+	.	Tstart=1;Tend=28;ID=(T)n;shortTE=F
CM033701.1	RepeatMasker	Low_complexity	1868721	1868790	19.8	+	.	Tstart=1;Tend=70;ID=A-rich;shortTE=F
CM033701.1	RepeatMasker	Simple_repeat	1868829	1868853	9.3	+	.	Tstart=1;Tend=24;ID=(TTA)n;shortTE=F
CM033701.1	RepeatMasker	Simple_repeat	1869964	1869996	10.3	+	.	Tstart=1;Tend=32;ID=(TAAAAA)n;shortTE=F
CM033701.1	RepeatMasker	Simple_repeat	1870445	1870487	12.7	+	.	Tstart=1;Tend=45;ID=(TA)n;shortTE=F
CM033701.1	RepeatMasker	Low_complexity	1871055	1871103	23.8	+	.	Tstart=1;Tend=49;ID=A-rich;shortTE=F
CM033701.1	RepeatMasker	Low_complexity	1871879	1871937	27.1	+	.	Tstart=1;Tend=60;ID=A-rich;shortTE=F
CM033701.1	RepeatMasker	Simple_repeat	1875451	1875487	14.9	+	.	Tstart=1;Tend=37;ID=(A)n;shortTE=F
CM033701.1	RepeatMasker	Simple_repeat	1875575	1875606	21.6	+	.	Tstart=1;Tend=32;ID=(TTTTCC)n;shortTE=F
CM033701.1	RepeatMasker	Simple_repeat	1875711	1875752	8.9	+	.	Tstart=1;Tend=39;ID=(TGTTC)n;shortTE=F
CM033701.1	RepeatMasker	Simple_repeat	1876483	1876506	14.4	+	.	Tstart=1;Tend=24;ID=(T)n;shortTE=F
CM033701.1	RepeatMasker	Simple_repeat	1881034	1881064	18.4	+	.	Tstart=1;Tend=31;ID=(T)n;shortTE=F
CM033701.1	RepeatMasker	Simple_repeat	1881766	1881792	16.5	+	.	Tstart=1;Tend=27;ID=(TAA)n;shortTE=F
CM033701.1	RepeatMasker	Low_complexity	1882025	1882067	18.1	+	.	Tstart=1;Tend=40;ID=A-rich;shortTE=F
CM033701.1	RepeatMasker	Low_complexity	1882245	1882311	23.1	+	.	Tstart=1;Tend=65;ID=GA-rich;shortTE=F
CM033701.1	RepeatMasker	Simple_repeat	1882702	1882740	14.9	+	.	Tstart=1;Tend=39;ID=(TGATTTG)n;shortTE=F
CM033701.1	RepeatMasker	Simple_repeat	1884090	1884123	0.0	+	.	Tstart=1;Tend=34;ID=(T)n;shortTE=F
CM033701.1	RepeatMasker	Simple_repeat	1884628	1884654	12.6	+	.	Tstart=1;Tend=28;ID=(ATTGA)n;shortTE=F
CM033701.1	RepeatMasker	Low_complexity	1884800	1884832	11.1	+	.	Tstart=1;Tend=31;ID=A-rich;shortTE=F
CM033701.1	RepeatMasker	Simple_repeat	1884876	1884934	22.4	+	.	Tstart=1;Tend=62;ID=(ATTTCTA)n;shortTE=F
CM033701.1	RepeatMasker	Simple_repeat	1889719	1889752	16.4	+	.	Tstart=1;Tend=36;ID=(CTTCATT)n;shortTE=F
CM033701.1	RepeatMasker	Low_complexity	1890359	1890402	16.7	+	.	Tstart=1;Tend=42;ID=A-rich;shortTE=F
CM033701.1	RepeatMasker	Simple_repeat	1895297	1895332	8.9	+	.	Tstart=1;Tend=36;ID=(GAA)n;shortTE=F
CM033701.1	RepeatMasker	Simple_repeat	1895513	1895541	21.1	+	.	Tstart=1;Tend=29;ID=(T)n;shortTE=F
CM033701.1	RepeatMasker	Simple_repeat	1896788	1896837	23.6	+	.	Tstart=1;Tend=50;ID=(T)n;shortTE=F
CM033701.1	RepeatMasker	Unknown	1898118	1898730	2.0	+	.	Tstart=8957;Tend=9569;ID=Unknown-99_rCom;shortTE=F
CM033701.1	RepeatMasker	Unknown	1898734	1899384	0.6	+	.	Tstart=347;Tend=1014;ID=Unknown-88_rCom;shortTE=F
CM033701.1	RepeatMasker	Simple_repeat	1905391	1905444	12.5	+	.	Tstart=1;Tend=57;ID=(ATA)n;shortTE=F
CM033701.1	RepeatMasker	Simple_repeat	1906379	1906401	4.5	+	.	Tstart=1;Tend=23;ID=(GT)n;shortTE=F
CM033701.1	RepeatMasker	Low_complexity	1907214	1907283	21.3	+	.	Tstart=1;Tend=68;ID=A-rich;shortTE=F
CM033701.1	RepeatMasker	Simple_repeat	1907603	1907632	11.2	+	.	Tstart=1;Tend=30;ID=(A)n;shortTE=F
CM033701.1	RepeatMasker	Simple_repeat	1908095	1908139	15.4	+	.	Tstart=1;Tend=45;ID=(AAT)n;shortTE=F
CM033701.1	RepeatMasker	Low_complexity	1912778	1912814	18.3	+	.	Tstart=1;Tend=38;ID=A-rich;shortTE=F
CM033701.1	RepeatMasker	Simple_repeat	1913904	1914095	20.7	+	.	Tstart=1;Tend=194;ID=(AAT)n;shortTE=F
CM033701.1	RepeatMasker	Simple_repeat	1915878	1915926	25.3	+	.	Tstart=1;Tend=48;ID=(ATTTTTC)n;shortTE=F
CM033701.1	RepeatMasker	Simple_repeat	1916326	1916342	0.0	+	.	Tstart=1;Tend=17;ID=(T)n;shortTE=F
CM033701.1	RepeatMasker	Simple_repeat	1917920	1917946	7.8	+	.	Tstart=1;Tend=27;ID=(T)n;shortTE=F
CM033701.1	RepeatMasker	DNA/MULE-MuDR	1920644	1920845	28.9	-	.	Tstart=425;Tend=625;ID=MULE-MuDR_rCom;shortTE=F
CM033701.1	RepeatMasker	Unknown	1920861	1921174	14.8	-	.	Tstart=790;Tend=1164;ID=Unknown-38_rCom;shortTE=F
CM033701.1	RepeatMasker	Unknown	1922220	1922878	18.9	-	.	Tstart=1067;Tend=1828;ID=Unknown-181_rCom;shortTE=F
CM033701.1	RepeatMasker	Simple_repeat	1923128	1923185	16.0	+	.	Tstart=1;Tend=54;ID=(AATTTT)n;shortTE=F
CM033701.1	RepeatMasker	LINE/L1	1923187	1923422	22.5	-	.	Tstart=876;Tend=1103;ID=L1-15_rCom;shortTE=F
CM033701.1	RepeatMasker	Simple_repeat	1923471	1923483	14.0	+	.	Tstart=1;Tend=46;ID=(TTTTAT)n;shortTE=F
CM033701.1	RepeatMasker	Simple_repeat	1923484	1923516	13.2	+	.	Tstart=1;Tend=35;ID=(ATTTT)n;shortTE=F
CM033701.1	RepeatMasker	Low_complexity	1923520	1923569	24.6	+	.	Tstart=1;Tend=50;ID=A-rich;shortTE=F
CM033701.1	RepeatMasker	Simple_repeat	1927758	1927776	0.0	+	.	Tstart=1;Tend=19;ID=(GA)n;shortTE=F
CM033701.1	RepeatMasker	LTR/Copia	1930232	1932560	29.4	+	.	Tstart=894;Tend=5114;ID=Copia-28_rCom;shortTE=F;TEgroup=CM033701.1|LTR/Copia|Copia-28_rCom|1
CM033701.1	RepeatMasker	Simple_repeat	1932620	1932645	0.0	+	.	Tstart=1;Tend=26;ID=(TA)n;shortTE=F
CM033701.1	RepeatMasker	Simple_repeat	1933816	1933841	8.9	+	.	Tstart=1;Tend=25;ID=(AGA)n;shortTE=F
CM033701.1	RepeatMasker	Simple_repeat	1934460	1934499	19.9	+	.	Tstart=1;Tend=41;ID=(TAATT)n;shortTE=F
CM033701.1	RepeatMasker	Low_complexity	1934859	1934894	18.9	+	.	Tstart=1;Tend=37;ID=A-rich;shortTE=F
CM033701.1	RepeatMasker	LTR/Copia	1935497	1936025	17.0	+	.	Tstart=180;Tend=734;ID=Copia-104_rCom;shortTE=F
CM033701.1	RepeatMasker	Simple_repeat	1936251	1936288	8.4	+	.	Tstart=1;Tend=38;ID=(A)n;shortTE=F
CM033701.1	RepeatMasker	Simple_repeat	1937471	1937497	16.9	+	.	Tstart=1;Tend=27;ID=(T)n;shortTE=F
CM033701.1	RepeatMasker	Simple_repeat	1939739	1939778	10.0	+	.	Tstart=1;Tend=36;ID=(CTGAA)n;shortTE=F
CM033701.1	RepeatMasker	Simple_repeat	1939832	1939854	9.3	+	.	Tstart=1;Tend=23;ID=(GA)n;shortTE=F
CM033701.1	RepeatMasker	Unknown	1940650	1940925	9.4	+	.	Tstart=916;Tend=1224;ID=Unknown-76_rCom;shortTE=F
CM033701.1	RepeatMasker	Simple_repeat	1941811	1941851	22.7	+	.	Tstart=1;Tend=41;ID=(T)n;shortTE=F
CM033701.1	RepeatMasker	Unknown	1943927	1944312	11.5	-	.	Tstart=760;Tend=1194;ID=Unknown-78_rCom;shortTE=F
CM033701.1	RepeatMasker	Unknown	1944306	1944377	21.4	+	.	Tstart=1257;Tend=1329;ID=Unknown-148_rCom;shortTE=T
CM033701.1	RepeatMasker	Simple_repeat	1944467	1944540	14.5	+	.	Tstart=1;Tend=76;ID=(TAA)n;shortTE=F
CM033701.1	RepeatMasker	LTR/Copia	1945289	1946865	30.7	-	.	Tstart=3345;Tend=4896;ID=Copia-15_rCom;shortTE=F
CM033701.1	RepeatMasker	LTR/Copia	1947708	1949892	32.4	-	.	Tstart=653;Tend=2828;ID=Copia-15_rCom;shortTE=F
CM033701.1	RepeatMasker	Unknown	1950686	1950805	25.8	-	.	Tstart=1267;Tend=1388;ID=Unknown-148_rCom;shortTE=F
CM033701.1	RepeatMasker	Simple_repeat	1950811	1950842	17.7	+	.	Tstart=1;Tend=33;ID=(TC)n;shortTE=F
CM033701.1	RepeatMasker	Simple_repeat	1951206	1951275	24.0	+	.	Tstart=1;Tend=69;ID=(TTGATA)n;shortTE=F
CM033701.1	RepeatMasker	Low_complexity	1952223	1952257	13.3	+	.	Tstart=1;Tend=35;ID=A-rich;shortTE=F
CM033701.1	RepeatMasker	Simple_repeat	1952826	1952856	14.5	+	.	Tstart=1;Tend=31;ID=(TAC)n;shortTE=F
CM033701.1	RepeatMasker	Simple_repeat	1958121	1958176	22.3	+	.	Tstart=1;Tend=56;ID=(CAT)n;shortTE=F
CM033701.1	RepeatMasker	Simple_repeat	1964944	1964984	12.3	+	.	Tstart=1;Tend=38;ID=(TAT)n;shortTE=F
CM033701.1	RepeatMasker	LINE/L1	1965573	1965752	13.4	-	.	Tstart=1517;Tend=1696;ID=L1-23_rCom;shortTE=F
CM033701.1	RepeatMasker	Simple_repeat	1966276	1966310	15.9	+	.	Tstart=1;Tend=37;ID=(TTATT)n;shortTE=F
CM033701.1	RepeatMasker	Low_complexity	1966590	1966643	21.9	+	.	Tstart=1;Tend=52;ID=A-rich;shortTE=F
CM033701.1	RepeatMasker	Simple_repeat	1966680	1966709	3.4	+	.	Tstart=1;Tend=31;ID=(TAA)n;shortTE=F
CM033701.1	RepeatMasker	Simple_repeat	1967203	1967260	20.5	+	.	Tstart=1;Tend=54;ID=(TAAT)n;shortTE=F
CM033701.1	RepeatMasker	Simple_repeat	1967652	1967746	18.4	+	.	Tstart=1;Tend=98;ID=(AATTA)n;shortTE=F
CM033701.1	RepeatMasker	Low_complexity	1967797	1967838	17.7	+	.	Tstart=1;Tend=41;ID=A-rich;shortTE=F
CM033701.1	RepeatMasker	Low_complexity	1968185	1968227	11.7	+	.	Tstart=1;Tend=42;ID=A-rich;shortTE=F
CM033701.1	RepeatMasker	Low_complexity	1968674	1968717	23.1	+	.	Tstart=1;Tend=42;ID=A-rich;shortTE=F
CM033701.1	RepeatMasker	Unknown	1968745	1969056	8.0	-	.	Tstart=556;Tend=911;ID=Unknown-76_rCom;shortTE=F
CM033701.1	RepeatMasker	Simple_repeat	1975570	1975595	13.1	+	.	Tstart=1;Tend=26;ID=(T)n;shortTE=F
CM033701.1	RepeatMasker	Simple_repeat	1975873	1975902	7.0	+	.	Tstart=1;Tend=30;ID=(ATT)n;shortTE=F
CM033701.1	RepeatMasker	Simple_repeat	1982645	1982694	5.2	+	.	Tstart=1;Tend=45;ID=(TTCTTT)n;shortTE=F
CM033701.1	RepeatMasker	Simple_repeat	1985877	1985908	14.4	+	.	Tstart=1;Tend=32;ID=(T)n;shortTE=F
CM033701.1	RepeatMasker	DNA/hAT-Ac	1986261	1986627	21.6	+	.	Tstart=728;Tend=1098;ID=hAT-Ac-8_rCom;shortTE=F
CM033701.1	RepeatMasker	DNA/Maverick	1987021	1987659	16.7	-	.	Tstart=1137;Tend=1708;ID=Maverick-3_rCom;shortTE=F
CM033701.1	RepeatMasker	Simple_repeat	1988375	1988399	13.7	+	.	Tstart=1;Tend=25;ID=(A)n;shortTE=F
CM033701.1	RepeatMasker	Low_complexity	1991284	1991320	13.3	+	.	Tstart=1;Tend=36;ID=A-rich;shortTE=F
CM033701.1	RepeatMasker	Low_complexity	1998498	1998557	26.1	+	.	Tstart=1;Tend=57;ID=A-rich;shortTE=F
CM033701.1	RepeatMasker	Low_complexity	1999954	2000000	17.3	+	.	Tstart=1;Tend=43;ID=A-rich;shortTE=F
CM033701.1	RepeatMasker	Simple_repeat	2001461	2001482	9.7	+	.	Tstart=1;Tend=22;ID=(A)n;shortTE=F
CM033701.1	RepeatMasker	Simple_repeat	2001628	2001666	0.0	+	.	Tstart=1;Tend=39;ID=(AT)n;shortTE=F
CM033701.1	RepeatMasker	Simple_repeat	2002304	2002363	26.1	+	.	Tstart=1;Tend=58;ID=(CACAA)n;shortTE=F
CM033701.1	RepeatMasker	Low_complexity	2002727	2002774	21.6	+	.	Tstart=1;Tend=50;ID=A-rich;shortTE=F
CM033701.1	RepeatMasker	Simple_repeat	2002892	2002914	9.6	+	.	Tstart=1;Tend=23;ID=(TGA)n;shortTE=F
CM033701.1	RepeatMasker	Unknown	2004307	2004994	16.1	-	.	Tstart=689;Tend=1503;ID=Unknown-104_rCom;shortTE=F
CM033701.1	RepeatMasker	Unknown	2005258	2005505	6.5	+	.	Tstart=2825;Tend=3072;ID=Unknown-99_rCom;shortTE=F
CM033701.1	RepeatMasker	Simple_repeat	2011716	2011744	7.2	+	.	Tstart=1;Tend=29;ID=(A)n;shortTE=F
CM033701.1	RepeatMasker	Simple_repeat	2011991	2012028	5.8	+	.	Tstart=1;Tend=38;ID=(TTTTTAT)n;shortTE=F
CM033701.1	RepeatMasker	Simple_repeat	2012925	2012977	11.0	+	.	Tstart=1;Tend=52;ID=(TTTTAT)n;shortTE=F
CM033701.1	RepeatMasker	Simple_repeat	2013099	2013132	13.0	+	.	Tstart=1;Tend=34;ID=(A)n;shortTE=F
CM033701.1	RepeatMasker	Low_complexity	2013200	2013233	16.5	+	.	Tstart=1;Tend=34;ID=GA-rich;shortTE=F
CM033701.1	RepeatMasker	Simple_repeat	2013352	2013380	0.0	+	.	Tstart=1;Tend=29;ID=(TC)n;shortTE=F
CM033701.1	RepeatMasker	Unknown	2013769	2014215	8.1	+	.	Tstart=394;Tend=869;ID=Unknown-76_rCom;shortTE=F
CM033701.1	RepeatMasker	Simple_repeat	2014324	2014363	17.7	+	.	Tstart=1;Tend=39;ID=(TTTTAT)n;shortTE=F
CM033701.1	RepeatMasker	Unknown	2014384	2014795	26.2	-	.	Tstart=764;Tend=1218;ID=Unknown-111_rCom;shortTE=F
CM033701.1	RepeatMasker	Simple_repeat	2014927	2014963	18.6	+	.	Tstart=1;Tend=39;ID=(AATTTTT)n;shortTE=F
CM033701.1	RepeatMasker	Simple_repeat	2015618	2015643	0.0	+	.	Tstart=1;Tend=27;ID=(TAT)n;shortTE=F
CM033701.1	RepeatMasker	Simple_repeat	2015706	2015751	19.8	+	.	Tstart=1;Tend=43;ID=(TATAT)n;shortTE=F
CM033701.1	RepeatMasker	Simple_repeat	2018018	2018055	18.1	+	.	Tstart=1;Tend=39;ID=(AATATGT)n;shortTE=F
CM033701.1	RepeatMasker	Simple_repeat	2018568	2018584	0.0	+	.	Tstart=1;Tend=17;ID=(AT)n;shortTE=F
CM033701.1	RepeatMasker	Simple_repeat	2027575	2027635	20.6	+	.	Tstart=1;Tend=62;ID=(CTTTCT)n;shortTE=F
CM033701.1	RepeatMasker	Low_complexity	2028627	2028674	18.9	+	.	Tstart=1;Tend=50;ID=A-rich;shortTE=F
CM033701.1	RepeatMasker	Unknown	2028839	2028935	22.9	-	.	Tstart=1701;Tend=1796;ID=Unknown-172_rCom;shortTE=T
CM033701.1	RepeatMasker	Low_complexity	2030574	2030690	26.8	+	.	Tstart=1;Tend=109;ID=A-rich;shortTE=F
CM033701.1	RepeatMasker	Simple_repeat	2031133	2031188	21.3	+	.	Tstart=1;Tend=56;ID=(TTTA)n;shortTE=F
CM033701.1	RepeatMasker	Simple_repeat	2031581	2031615	21.2	+	.	Tstart=1;Tend=34;ID=(TAT)n;shortTE=F
CM033701.1	RepeatMasker	SINE	2031998	2032087	21.1	+	.	Tstart=5557;Tend=5651;ID=SINE_rCom;shortTE=T
CM033701.1	RepeatMasker	Simple_repeat	2032088	2032187	22.3	+	.	Tstart=1;Tend=96;ID=(TAA)n;shortTE=F
CM033701.1	RepeatMasker	LTR/Gypsy	2032526	2033111	21.0	-	.	Tstart=235;Tend=833;ID=Gypsy-26_rCom;shortTE=F
CM033701.1	RepeatMasker	LTR/Copia	2033094	2036242	27.2	-	.	Tstart=580;Tend=4512;ID=Copia-5_rCom;shortTE=F
CM033701.1	RepeatMasker	LTR/Copia	2036291	2036878	30.6	-	.	Tstart=667;Tend=1265;ID=Copia-38_rCom;shortTE=F
CM033701.1	RepeatMasker	LTR/Unknown	2036688	2037223	6.6	-	.	Tstart=647;Tend=1208;ID=LTR-Unknown-6_rCom;shortTE=F
CM033701.1	RepeatMasker	LTR/Gypsy	2037221	2037319	19.7	-	.	Tstart=95;Tend=215;ID=Gypsy-26_rCom;shortTE=T
CM033701.1	RepeatMasker	Unknown	2037714	2038212	16.8	-	.	Tstart=1009;Tend=1544;ID=Unknown-71_rCom;shortTE=F
CM033701.1	RepeatMasker	Simple_repeat	2039102	2039147	24.1	+	.	Tstart=1;Tend=46;ID=(TGATTTT)n;shortTE=F
CM033701.1	RepeatMasker	Low_complexity	2039834	2039863	7.5	+	.	Tstart=1;Tend=31;ID=A-rich;shortTE=F
CM033701.1	RepeatMasker	Low_complexity	2044659	2044688	18.9	+	.	Tstart=1;Tend=30;ID=A-rich;shortTE=F
CM033701.1	RepeatMasker	Low_complexity	2045779	2045832	23.8	+	.	Tstart=1;Tend=58;ID=A-rich;shortTE=F
CM033701.1	RepeatMasker	Low_complexity	2046081	2046162	26.7	+	.	Tstart=1;Tend=83;ID=A-rich;shortTE=F
CM033701.1	RepeatMasker	LTR/Copia	2047346	2048591	30.0	+	.	Tstart=1605;Tend=2876;ID=Copia-66_rCom;shortTE=F
CM033701.1	RepeatMasker	LTR/Copia	2048806	2049638	30.1	+	.	Tstart=3193;Tend=4084;ID=Copia-66_rCom;shortTE=F
CM033701.1	RepeatMasker	LTR/Copia	2050152	2050394	28.3	+	.	Tstart=2865;Tend=3108;ID=Copia-40_rCom;shortTE=F
CM033701.1	RepeatMasker	Unknown	2050777	2050876	21.9	-	.	Tstart=1701;Tend=1801;ID=Unknown-172_rCom;shortTE=T
CM033701.1	RepeatMasker	Simple_repeat	2051012	2051036	9.2	+	.	Tstart=1;Tend=24;ID=(GAAA)n;shortTE=F
CM033701.1	RepeatMasker	Simple_repeat	2051280	2051307	7.5	+	.	Tstart=1;Tend=28;ID=(AAGAA)n;shortTE=F
CM033701.1	RepeatMasker	Simple_repeat	2051428	2051459	13.7	+	.	Tstart=1;Tend=32;ID=(CTTTGC)n;shortTE=F
CM033701.1	RepeatMasker	Low_complexity	2057256	2057296	9.1	+	.	Tstart=1;Tend=40;ID=GA-rich;shortTE=F
CM033701.1	RepeatMasker	Simple_repeat	2058565	2058596	3.2	+	.	Tstart=1;Tend=32;ID=(A)n;shortTE=F
CM033701.1	RepeatMasker	Simple_repeat	2058826	2058872	25.2	+	.	Tstart=1;Tend=48;ID=(AATGAA)n;shortTE=F
CM033701.1	RepeatMasker	Simple_repeat	2059100	2059130	0.0	+	.	Tstart=1;Tend=31;ID=(TC)n;shortTE=F
CM033701.1	RepeatMasker	Simple_repeat	2059659	2059689	6.9	+	.	Tstart=1;Tend=31;ID=(T)n;shortTE=F
CM033701.1	RepeatMasker	Simple_repeat	2065578	2065607	14.7	+	.	Tstart=1;Tend=31;ID=(TTCTT)n;shortTE=F
CM033701.1	RepeatMasker	Simple_repeat	2067228	2067259	13.7	+	.	Tstart=1;Tend=34;ID=(TCT)n;shortTE=F
CM033701.1	RepeatMasker	Simple_repeat	2071783	2071802	0.0	+	.	Tstart=1;Tend=20;ID=(TA)n;shortTE=F
CM033701.1	RepeatMasker	Simple_repeat	2071802	2071822	0.0	+	.	Tstart=1;Tend=21;ID=(AG)n;shortTE=F
CM033701.1	RepeatMasker	Simple_repeat	2071982	2072032	8.7	+	.	Tstart=1;Tend=50;ID=(AAT)n;shortTE=F
CM033701.1	RepeatMasker	Simple_repeat	2072223	2072247	8.5	+	.	Tstart=1;Tend=25;ID=(TC)n;shortTE=F
CM033701.1	RepeatMasker	Simple_repeat	2072399	2072455	24.2	+	.	Tstart=1;Tend=57;ID=(ATATA)n;shortTE=F
CM033701.1	RepeatMasker	Simple_repeat	2072710	2072775	25.0	+	.	Tstart=1;Tend=61;ID=(AATAA)n;shortTE=F
CM033701.1	RepeatMasker	Low_complexity	2072957	2073028	29.2	+	.	Tstart=1;Tend=69;ID=A-rich;shortTE=F
CM033701.1	RepeatMasker	LTR/Gypsy	2073777	2075954	10.8	+	.	Tstart=600;Tend=2944;ID=Gypsy-34_rCom;shortTE=F
CM033701.1	RepeatMasker	LINE/L1	2075530	2076055	8.3	-	.	Tstart=575;Tend=1111;ID=L1-8_rCom;shortTE=F
CM033701.1	RepeatMasker	LINE/L1	2075742	2076159	18.3	+	.	Tstart=1777;Tend=2207;ID=L1-22_rCom;shortTE=F
CM033701.1	RepeatMasker	LTR/Gypsy	2075956	2076415	3.1	+	.	Tstart=3056;Tend=3526;ID=Gypsy-34_rCom;shortTE=F
CM033701.1	RepeatMasker	LINE/Jockey	2076237	2076724	3.3	+	.	Tstart=53;Tend=569;ID=Jockey-1_rCom;shortTE=F
CM033701.1	RepeatMasker	Simple_repeat	2076787	2076843	19.4	+	.	Tstart=1;Tend=52;ID=(TAATTT)n;shortTE=F
CM033701.1	RepeatMasker	Low_complexity	2077421	2077473	26.5	+	.	Tstart=1;Tend=51;ID=A-rich;shortTE=F
CM033701.1	RepeatMasker	Simple_repeat	2078274	2078298	0.0	+	.	Tstart=1;Tend=25;ID=(AG)n;shortTE=F
CM033701.1	RepeatMasker	Simple_repeat	2080035	2080089	10.9	+	.	Tstart=1;Tend=55;ID=(TTTATG)n;shortTE=F
CM033701.1	RepeatMasker	Simple_repeat	2080498	2080555	26.6	+	.	Tstart=1;Tend=60;ID=(TTAA)n;shortTE=F
CM033701.1	RepeatMasker	Unknown	2080599	2081023	12.1	-	.	Tstart=906;Tend=1387;ID=Unknown-76_rCom;shortTE=F
CM033701.1	RepeatMasker	Unknown	2081574	2082231	6.4	+	.	Tstart=218;Tend=1415;ID=Unknown-76_rCom;shortTE=F
CM033701.1	RepeatMasker	Simple_repeat	2082232	2082271	0.0	+	.	Tstart=1;Tend=41;ID=(AT)n;shortTE=F
CM033701.1	RepeatMasker	Unknown	2083361	2083523	14.5	+	.	Tstart=620;Tend=790;ID=Unknown-140_rCom;shortTE=F
CM033701.1	RepeatMasker	Low_complexity	2084023	2084072	29.6	+	.	Tstart=1;Tend=51;ID=A-rich;shortTE=F
CM033701.1	RepeatMasker	Simple_repeat	2084451	2084468	0.0	+	.	Tstart=1;Tend=18;ID=(A)n;shortTE=F
CM033701.1	RepeatMasker	Simple_repeat	2084889	2084908	0.0	+	.	Tstart=1;Tend=20;ID=(AG)n;shortTE=F
CM033701.1	RepeatMasker	Simple_repeat	2086292	2086333	0.0	+	.	Tstart=1;Tend=42;ID=(AT)n;shortTE=F
CM033701.1	RepeatMasker	Low_complexity	2088020	2088073	19.7	+	.	Tstart=1;Tend=51;ID=A-rich;shortTE=F
CM033701.1	RepeatMasker	Simple_repeat	2088883	2088929	24.4	+	.	Tstart=1;Tend=45;ID=(ATTAATA)n;shortTE=F
CM033701.1	RepeatMasker	Low_complexity	2088953	2089000	19.9	+	.	Tstart=1;Tend=49;ID=A-rich;shortTE=F
CM033701.1	RepeatMasker	Low_complexity	2089657	2089714	16.4	+	.	Tstart=1;Tend=60;ID=A-rich;shortTE=F
CM033701.1	RepeatMasker	Unknown	2089786	2090099	18.3	+	.	Tstart=7794;Tend=8156;ID=Unknown-139_rCom;shortTE=F
CM033701.1	RepeatMasker	Low_complexity	2090728	2090755	16.8	+	.	Tstart=1;Tend=28;ID=A-rich;shortTE=F
CM033701.1	RepeatMasker	Simple_repeat	2091350	2091444	32.4	+	.	Tstart=1;Tend=95;ID=(TTTT)n;shortTE=F
CM033701.1	RepeatMasker	Simple_repeat	2091447	2091471	8.5	+	.	Tstart=1;Tend=26;ID=(ATTAT)n;shortTE=F
CM033701.1	RepeatMasker	Simple_repeat	2093472	2093499	0.0	+	.	Tstart=1;Tend=27;ID=(ATTTT)n;shortTE=F
CM033701.1	RepeatMasker	Simple_repeat	2098354	2098387	3.0	+	.	Tstart=1;Tend=34;ID=(AT)n;shortTE=F
CM033701.1	RepeatMasker	Simple_repeat	2100584	2100611	15.9	+	.	Tstart=1;Tend=28;ID=(CT)n;shortTE=F
CM033701.1	RepeatMasker	Simple_repeat	2100749	2100770	0.0	+	.	Tstart=1;Tend=22;ID=(TC)n;shortTE=F
CM033701.1	RepeatMasker	Simple_repeat	2103517	2103548	7.0	+	.	Tstart=1;Tend=31;ID=(TTTC)n;shortTE=F
CM033701.1	RepeatMasker	Unknown	2107341	2107745	18.7	-	.	Tstart=79;Tend=477;ID=Unknown-23_rCom;shortTE=F
CM033701.1	RepeatMasker	Simple_repeat	2108321	2108365	10.4	+	.	Tstart=1;Tend=47;ID=(TACCAA)n;shortTE=F
CM033701.1	RepeatMasker	Simple_repeat	2111438	2111471	3.6	+	.	Tstart=1;Tend=36;ID=(TTTCTT)n;shortTE=F
CM033701.1	RepeatMasker	Simple_repeat	2111582	2111618	15.9	+	.	Tstart=1;Tend=37;ID=(TCTTTT)n;shortTE=F
CM033701.1	RepeatMasker	Simple_repeat	2114845	2114875	14.2	+	.	Tstart=1;Tend=31;ID=(A)n;shortTE=F
CM033701.1	RepeatMasker	Simple_repeat	2115557	2115581	0.0	+	.	Tstart=1;Tend=23;ID=(TTCT)n;shortTE=F
CM033701.1	RepeatMasker	Simple_repeat	2116815	2116837	9.3	+	.	Tstart=1;Tend=23;ID=(TTTA)n;shortTE=F
CM033701.1	RepeatMasker	Unknown	2117399	2117448	6.0	-	.	Tstart=4874;Tend=4931;ID=Unknown-88_rCom;shortTE=T
CM033701.1	RepeatMasker	Low_complexity	2117454	2117527	37.9	+	.	Tstart=1;Tend=74;ID=A-rich;shortTE=F
CM033701.1	RepeatMasker	Simple_repeat	2117706	2117761	13.9	+	.	Tstart=1;Tend=59;ID=(TATA)n;shortTE=F
CM033701.1	RepeatMasker	Simple_repeat	2118437	2118516	23.0	+	.	Tstart=1;Tend=81;ID=(AATATAT)n;shortTE=F
CM033701.1	RepeatMasker	Simple_repeat	2121906	2121932	12.2	+	.	Tstart=1;Tend=27;ID=(A)n;shortTE=F
CM033701.1	RepeatMasker	Simple_repeat	2122854	2122879	8.1	+	.	Tstart=1;Tend=26;ID=(TCTCC)n;shortTE=F
CM033701.1	RepeatMasker	Low_complexity	2122911	2122939	11.1	+	.	Tstart=1;Tend=31;ID=A-rich;shortTE=F
CM033701.1	RepeatMasker	Simple_repeat	2123125	2123178	35.0	+	.	Tstart=1;Tend=54;ID=(GGT)n;shortTE=F
CM033701.1	RepeatMasker	Simple_repeat	2123381	2123426	14.4	+	.	Tstart=1;Tend=49;ID=(ATCATT)n;shortTE=F
CM033701.1	RepeatMasker	Simple_repeat	2124368	2124401	10.0	+	.	Tstart=1;Tend=35;ID=(ATTCT)n;shortTE=F
CM033701.1	RepeatMasker	Low_complexity	2124455	2124488	6.5	+	.	Tstart=1;Tend=35;ID=A-rich;shortTE=F
CM033701.1	RepeatMasker	Simple_repeat	2124498	2124519	9.8	+	.	Tstart=1;Tend=22;ID=(AT)n;shortTE=F
CM033701.1	RepeatMasker	Low_complexity	2126515	2126543	11.1	+	.	Tstart=1;Tend=31;ID=A-rich;shortTE=F
CM033701.1	RepeatMasker	Simple_repeat	2127278	2127313	15.8	+	.	Tstart=1;Tend=36;ID=(TCTCTT)n;shortTE=F
CM033701.1	RepeatMasker	Simple_repeat	2138206	2138236	14.9	+	.	Tstart=1;Tend=31;ID=(A)n;shortTE=F
CM033701.1	RepeatMasker	Unknown	2138493	2138557	20.6	-	.	Tstart=6326;Tend=6389;ID=Unknown-139_rCom;shortTE=T
CM033701.1	RepeatMasker	Simple_repeat	2139268	2139312	25.1	+	.	Tstart=1;Tend=45;ID=(TCA)n;shortTE=F
CM033701.1	RepeatMasker	Low_complexity	2140497	2140559	21.9	+	.	Tstart=1;Tend=58;ID=A-rich;shortTE=F
CM033701.1	RepeatMasker	Simple_repeat	2141174	2141193	0.0	+	.	Tstart=1;Tend=21;ID=(TTTC)n;shortTE=F
CM033701.1	RepeatMasker	Simple_repeat	2141518	2141593	33.4	+	.	Tstart=1;Tend=73;ID=(ATTTATT)n;shortTE=F
CM033701.1	RepeatMasker	Simple_repeat	2142355	2142382	7.7	+	.	Tstart=1;Tend=28;ID=(T)n;shortTE=F
CM033701.1	RepeatMasker	Simple_repeat	2142964	2143009	0.0	+	.	Tstart=1;Tend=46;ID=(AT)n;shortTE=F
CM033701.1	RepeatMasker	Simple_repeat	2143188	2143241	18.0	+	.	Tstart=1;Tend=55;ID=(AT)n;shortTE=F
CM033701.1	RepeatMasker	Unknown	2144133	2144320	26.5	-	.	Tstart=660;Tend=843;ID=Unknown-29_rCom;shortTE=F
CM033701.1	RepeatMasker	DNA/hAT-Ac	2144303	2144739	19.9	-	.	Tstart=696;Tend=1081;ID=hAT-Ac-8_rCom;shortTE=F
CM033701.1	RepeatMasker	Simple_repeat	2145065	2145087	0.0	+	.	Tstart=1;Tend=23;ID=(TA)n;shortTE=F
CM033701.1	RepeatMasker	Simple_repeat	2145209	2145283	12.5	+	.	Tstart=1;Tend=82;ID=(TTTAATA)n;shortTE=F
CM033701.1	RepeatMasker	LTR/Copia	2145306	2145360	16.4	-	.	Tstart=956;Tend=1010;ID=Copia-80_rCom;shortTE=T
CM033701.1	RepeatMasker	Simple_repeat	2148971	2149004	17.6	+	.	Tstart=1;Tend=33;ID=(AGATTC)n;shortTE=F
CM033701.1	RepeatMasker	Simple_repeat	2149440	2149473	0.0	+	.	Tstart=1;Tend=35;ID=(TA)n;shortTE=F
CM033701.1	RepeatMasker	Unknown	2150131	2150298	23.1	+	.	Tstart=769;Tend=953;ID=Unknown-127_rCom;shortTE=F
CM033701.1	RepeatMasker	Simple_repeat	2150614	2150656	13.4	+	.	Tstart=1;Tend=45;ID=(ATTTAAT)n;shortTE=F
CM033701.1	RepeatMasker	Simple_repeat	2151597	2151639	2.4	+	.	Tstart=1;Tend=44;ID=(AATTATC)n;shortTE=F
CM033701.1	RepeatMasker	Simple_repeat	2151693	2151725	3.1	+	.	Tstart=1;Tend=33;ID=(AT)n;shortTE=F
CM033701.1	RepeatMasker	Unknown	2152708	2153667	8.5	+	.	Tstart=419;Tend=1415;ID=Unknown-76_rCom;shortTE=F
CM033701.1	RepeatMasker	Simple_repeat	2153870	2153947	20.8	+	.	Tstart=1;Tend=74;ID=(TTTATA)n;shortTE=F
CM033701.1	RepeatMasker	LINE/L1	2154052	2154293	22.2	-	.	Tstart=9807;Tend=10056;ID=L1-17_rCom;shortTE=F
CM033701.1	RepeatMasker	Simple_repeat	2154718	2154770	19.1	+	.	Tstart=1;Tend=52;ID=(ATATTTC)n;shortTE=F
CM033701.1	RepeatMasker	Simple_repeat	2158322	2158348	12.2	+	.	Tstart=1;Tend=27;ID=(A)n;shortTE=F
CM033701.1	RepeatMasker	DNA/hAT-Ac	2158628	2158717	16.8	+	.	Tstart=723;Tend=824;ID=hAT-Ac-7_rCom;shortTE=T
CM033701.1	RepeatMasker	Low_complexity	2159984	2160016	14.1	+	.	Tstart=1;Tend=33;ID=A-rich;shortTE=F
CM033701.1	RepeatMasker	Unknown	2163977	2164225	14.9	-	.	Tstart=786;Tend=1131;ID=Unknown-78_rCom;shortTE=F
CM033701.1	RepeatMasker	Unknown	2165044	2165091	19.7	+	.	Tstart=182;Tend=230;ID=Unknown-200_rCom;shortTE=T
CM033701.1	RepeatMasker	Simple_repeat	2165092	2165120	0.0	+	.	Tstart=1;Tend=29;ID=(TAT)n;shortTE=F
CM033701.1	RepeatMasker	Unknown	2165121	2165280	19.7	+	.	Tstart=231;Tend=414;ID=Unknown-200_rCom;shortTE=F
CM033701.1	RepeatMasker	DNA/hAT-Ac	2166655	2166708	7.4	-	.	Tstart=775;Tend=830;ID=hAT-Ac-7_rCom;shortTE=T
CM033701.1	RepeatMasker	Simple_repeat	2166713	2166746	24.4	+	.	Tstart=1;Tend=34;ID=(TT)n;shortTE=F
CM033701.1	RepeatMasker	LINE/L1	2168180	2168408	21.4	+	.	Tstart=816;Tend=1047;ID=L1-15_rCom;shortTE=F
CM033701.1	RepeatMasker	Simple_repeat	2169224	2169250	12.2	+	.	Tstart=1;Tend=27;ID=(AG)n;shortTE=F
CM033701.1	RepeatMasker	Simple_repeat	2175739	2175763	8.5	+	.	Tstart=1;Tend=26;ID=(AATA)n;shortTE=F
CM033701.1	RepeatMasker	Low_complexity	2176017	2176088	21.4	+	.	Tstart=1;Tend=72;ID=A-rich;shortTE=F
CM033701.1	RepeatMasker	Low_complexity	2176503	2176563	22.3	+	.	Tstart=1;Tend=61;ID=A-rich;shortTE=F
CM033701.1	RepeatMasker	LTR/Gypsy	2176685	2177022	3.2	+	.	Tstart=2768;Tend=3105;ID=Gypsy-48_rCom;shortTE=F
CM033701.1	RepeatMasker	LTR/Gypsy	2177019	2177113	3.2	-	.	Tstart=1861;Tend=1955;ID=Gypsy-46_rCom;shortTE=T
CM033701.1	RepeatMasker	Unknown	2177111	2177156	2.3	-	.	Tstart=1293;Tend=1336;ID=Unknown-123_rCom;shortTE=T
CM033701.1	RepeatMasker	Simple_repeat	2177675	2177722	15.8	+	.	Tstart=1;Tend=46;ID=(AATTTA)n;shortTE=F
CM033701.1	RepeatMasker	Unknown	2177733	2178041	7.1	+	.	Tstart=952;Tend=1289;ID=Unknown-76_rCom;shortTE=F
CM033701.1	RepeatMasker	Simple_repeat	2178882	2178905	8.8	+	.	Tstart=1;Tend=24;ID=(GAA)n;shortTE=F
CM033701.1	RepeatMasker	Simple_repeat	2179568	2179610	10.6	+	.	Tstart=1;Tend=42;ID=(ATT)n;shortTE=F
CM033701.1	RepeatMasker	Simple_repeat	2181565	2181590	12.5	+	.	Tstart=1;Tend=26;ID=(A)n;shortTE=F
CM033701.1	RepeatMasker	Simple_repeat	2181778	2181800	4.5	+	.	Tstart=1;Tend=23;ID=(TA)n;shortTE=F
CM033701.1	RepeatMasker	Simple_repeat	2183107	2183130	4.3	+	.	Tstart=1;Tend=24;ID=(A)n;shortTE=F
CM033701.1	RepeatMasker	Simple_repeat	2183506	2183532	17.6	+	.	Tstart=1;Tend=27;ID=(T)n;shortTE=F
CM033701.1	RepeatMasker	Simple_repeat	2183642	2183658	0.0	+	.	Tstart=1;Tend=17;ID=(A)n;shortTE=F
CM033701.1	RepeatMasker	Low_complexity	2183843	2183914	28.6	+	.	Tstart=1;Tend=74;ID=A-rich;shortTE=F
CM033701.1	RepeatMasker	Low_complexity	2184894	2184952	27.0	+	.	Tstart=1;Tend=58;ID=A-rich;shortTE=F
CM033701.1	RepeatMasker	Simple_repeat	2185619	2185703	27.0	+	.	Tstart=1;Tend=83;ID=(TTTTTC)n;shortTE=F
CM033701.1	RepeatMasker	Simple_repeat	2185984	2186010	7.8	+	.	Tstart=1;Tend=28;ID=(AT)n;shortTE=F
CM033701.1	RepeatMasker	Simple_repeat	2186069	2186103	23.3	+	.	Tstart=1;Tend=35;ID=(TTATTA)n;shortTE=F
CM033701.1	RepeatMasker	Simple_repeat	2186468	2186509	11.1	+	.	Tstart=1;Tend=42;ID=(ATA)n;shortTE=F
CM033701.1	RepeatMasker	Simple_repeat	2187230	2187256	16.5	+	.	Tstart=1;Tend=27;ID=(AC)n;shortTE=F
CM033701.1	RepeatMasker	Simple_repeat	2187428	2187470	0.0	+	.	Tstart=1;Tend=43;ID=(AT)n;shortTE=F
CM033701.1	RepeatMasker	Simple_repeat	2188337	2188381	18.7	+	.	Tstart=1;Tend=45;ID=(TA)n;shortTE=F
CM033701.1	RepeatMasker	Low_complexity	2188512	2188597	24.6	+	.	Tstart=1;Tend=85;ID=GA-rich;shortTE=F
CM033701.1	RepeatMasker	Low_complexity	2188885	2188927	13.3	+	.	Tstart=1;Tend=43;ID=A-rich;shortTE=F
CM033701.1	RepeatMasker	Simple_repeat	2189214	2189234	0.0	+	.	Tstart=1;Tend=21;ID=(AT)n;shortTE=F
CM033701.1	RepeatMasker	Simple_repeat	2190698	2190808	21.1	+	.	Tstart=1;Tend=116;ID=(AAT)n;shortTE=F
CM033701.1	RepeatMasker	Unknown	2190975	2191094	21.9	-	.	Tstart=1729;Tend=1847;ID=Unknown-150_rCom;shortTE=F
CM033701.1	RepeatMasker	Low_complexity	2191985	2192028	19.2	+	.	Tstart=1;Tend=45;ID=A-rich;shortTE=F
CM033701.1	RepeatMasker	Low_complexity	2192196	2192264	25.2	+	.	Tstart=1;Tend=68;ID=A-rich;shortTE=F
CM033701.1	RepeatMasker	Simple_repeat	2192728	2192807	29.8	+	.	Tstart=1;Tend=81;ID=(TTTC)n;shortTE=F
CM033701.1	RepeatMasker	Simple_repeat	2192863	2192926	13.7	+	.	Tstart=1;Tend=64;ID=(T)n;shortTE=F
CM033701.1	RepeatMasker	Low_complexity	2196379	2196408	7.5	+	.	Tstart=1;Tend=31;ID=A-rich;shortTE=F
CM033701.1	RepeatMasker	Simple_repeat	2196824	2196842	0.0	+	.	Tstart=1;Tend=19;ID=(T)n;shortTE=F
CM033701.1	RepeatMasker	Low_complexity	2198689	2198759	22.5	+	.	Tstart=1;Tend=73;ID=A-rich;shortTE=F
CM033701.1	RepeatMasker	Simple_repeat	2198911	2198933	9.6	+	.	Tstart=1;Tend=23;ID=(T)n;shortTE=F
CM033701.1	RepeatMasker	Simple_repeat	2199979	2200017	20.5	+	.	Tstart=1;Tend=40;ID=(ATTTAA)n;shortTE=F
CM033701.1	RepeatMasker	Simple_repeat	2200416	2200447	17.9	+	.	Tstart=1;Tend=33;ID=(AT)n;shortTE=F
CM033701.1	RepeatMasker	Low_complexity	2200448	2200478	26.3	+	.	Tstart=4;Tend=67;ID=A-rich;shortTE=F
CM033701.1	RepeatMasker	Simple_repeat	2200734	2200766	18.9	+	.	Tstart=1;Tend=33;ID=(T)n;shortTE=F
CM033701.1	RepeatMasker	Simple_repeat	2200987	2201003	0.0	+	.	Tstart=1;Tend=17;ID=(T)n;shortTE=F
CM033701.1	RepeatMasker	Simple_repeat	2201064	2201162	24.6	+	.	Tstart=1;Tend=96;ID=(TAATT)n;shortTE=F
CM033701.1	RepeatMasker	Simple_repeat	2203034	2203054	0.0	+	.	Tstart=1;Tend=21;ID=(AT)n;shortTE=F
CM033701.1	RepeatMasker	Simple_repeat	2203054	2203070	0.0	+	.	Tstart=1;Tend=17;ID=(AC)n;shortTE=F
CM033701.1	RepeatMasker	Low_complexity	2203112	2203150	18.4	+	.	Tstart=1;Tend=39;ID=A-rich;shortTE=F
CM033701.1	RepeatMasker	Simple_repeat	2203565	2203583	5.5	+	.	Tstart=1;Tend=19;ID=(AT)n;shortTE=F
CM033701.1	RepeatMasker	Low_complexity	2205623	2205685	28.1	+	.	Tstart=1;Tend=59;ID=A-rich;shortTE=F
CM033701.1	RepeatMasker	Low_complexity	2205955	2206003	17.3	+	.	Tstart=1;Tend=49;ID=A-rich;shortTE=F
CM033701.1	RepeatMasker	Simple_repeat	2206173	2206195	9.3	+	.	Tstart=1;Tend=23;ID=(A)n;shortTE=F
CM033701.1	RepeatMasker	LTR/Copia	2207424	2207469	31.4	-	.	Tstart=4992;Tend=5097;ID=Copia-24_rCom;shortTE=T
CM033701.1	RepeatMasker	LTR/Unknown	2207470	2207678	22.9	-	.	Tstart=341;Tend=565;ID=LTR-Unknown-17_rCom;shortTE=F
CM033701.1	RepeatMasker	LTR/Copia	2207679	2207798	31.4	-	.	Tstart=4708;Tend=4991;ID=Copia-24_rCom;shortTE=F
CM033701.1	RepeatMasker	Simple_repeat	2208854	2208877	9.1	+	.	Tstart=1;Tend=24;ID=(T)n;shortTE=F
CM033701.1	RepeatMasker	LTR/Copia	2215498	2215587	22.5	-	.	Tstart=1180;Tend=1272;ID=Copia-80_rCom;shortTE=T
CM033701.1	RepeatMasker	LTR/Copia	2215519	2215830	22.4	+	.	Tstart=940;Tend=1279;ID=Copia-80_rCom;shortTE=F
CM033701.1	RepeatMasker	Simple_repeat	2215975	2216015	11.0	+	.	Tstart=1;Tend=44;ID=(TTTATGG)n;shortTE=F
CM033701.1	RepeatMasker	Simple_repeat	2220854	2220881	3.7	+	.	Tstart=1;Tend=31;ID=(AAAAG)n;shortTE=F
CM033701.1	RepeatMasker	Simple_repeat	2221167	2221190	13.9	+	.	Tstart=1;Tend=24;ID=(T)n;shortTE=F
CM033701.1	RepeatMasker	Low_complexity	2221520	2221572	19.1	+	.	Tstart=1;Tend=51;ID=A-rich;shortTE=F
CM033701.1	RepeatMasker	Simple_repeat	2222703	2222721	5.6	+	.	Tstart=1;Tend=19;ID=(TC)n;shortTE=F
CM033701.1	RepeatMasker	Simple_repeat	2227584	2227611	0.0	+	.	Tstart=1;Tend=28;ID=(TC)n;shortTE=F
CM033701.1	RepeatMasker	Simple_repeat	2228103	2228119	0.0	+	.	Tstart=1;Tend=17;ID=(TA)n;shortTE=F
CM033701.1	RepeatMasker	Low_complexity	2229598	2229634	19.8	+	.	Tstart=1;Tend=36;ID=A-rich;shortTE=F
CM033701.1	RepeatMasker	Simple_repeat	2230168	2230277	37.4	+	.	Tstart=1;Tend=110;ID=(ACCATC)n;shortTE=F
CM033701.1	RepeatMasker	Low_complexity	2231445	2231490	19.7	+	.	Tstart=1;Tend=43;ID=A-rich;shortTE=F
CM033701.1	RepeatMasker	Low_complexity	2233148	2233201	23.1	+	.	Tstart=1;Tend=54;ID=GA-rich;shortTE=F
CM033701.1	RepeatMasker	Unknown	2233527	2234644	7.2	-	.	Tstart=674;Tend=1907;ID=Unknown-140_rCom;shortTE=F
CM033701.1	RepeatMasker	Unknown	2234694	2234970	20.9	-	.	Tstart=906;Tend=1206;ID=Unknown-38_rCom;shortTE=F
CM033701.1	RepeatMasker	Unknown	2234974	2235301	12.3	+	.	Tstart=780;Tend=1138;ID=Unknown-38_rCom;shortTE=F
CM033701.1	RepeatMasker	Unknown	2235337	2235395	13.8	-	.	Tstart=790;Tend=847;ID=Unknown-38_rCom;shortTE=T
CM033701.1	RepeatMasker	Low_complexity	2235752	2235784	14.4	+	.	Tstart=1;Tend=32;ID=A-rich;shortTE=F
CM033701.1	RepeatMasker	Simple_repeat	2238342	2238401	23.4	+	.	Tstart=1;Tend=62;ID=(ATTT)n;shortTE=F
CM033701.1	RepeatMasker	DNA/MULE-MuDR	2243348	2243476	21.4	+	.	Tstart=433;Tend=572;ID=MULE-MuDR_rCom;shortTE=F
CM033701.1	RepeatMasker	Unknown	2244991	2246236	11.8	-	.	Tstart=891;Tend=2216;ID=Unknown-138_rCom;shortTE=F
CM033701.1	RepeatMasker	LINE/Jockey	2248698	2249116	6.0	-	.	Tstart=119;Tend=549;ID=Jockey-1_rCom;shortTE=F
CM033701.1	RepeatMasker	Unknown	2248699	2249255	9.2	-	.	Tstart=90;Tend=725;ID=Unknown-73_rCom;shortTE=F
CM033701.1	RepeatMasker	LTR/Unknown	2248911	2249343	1.4	+	.	Tstart=103;Tend=548;ID=LTR-Unknown-2_rCom;shortTE=F
CM033701.1	RepeatMasker	Simple_repeat	2249532	2249559	7.5	+	.	Tstart=1;Tend=30;ID=(TA)n;shortTE=F
CM033701.1	RepeatMasker	Low_complexity	2250569	2250606	11.4	+	.	Tstart=1;Tend=40;ID=A-rich;shortTE=F
CM033701.1	RepeatMasker	Simple_repeat	2251505	2251540	12.9	+	.	Tstart=1;Tend=37;ID=(AATGGA)n;shortTE=F
CM033701.1	RepeatMasker	Simple_repeat	2252148	2252237	27.4	+	.	Tstart=1;Tend=90;ID=(ATCTA)n;shortTE=F
CM033701.1	RepeatMasker	Simple_repeat	2254286	2254308	9.6	+	.	Tstart=1;Tend=23;ID=(T)n;shortTE=F
CM033701.1	RepeatMasker	LTR/Copia	2257567	2257769	28.9	-	.	Tstart=1311;Tend=1509;ID=Copia-105_rCom;shortTE=F
CM033701.1	RepeatMasker	Simple_repeat	2259290	2259310	5.0	+	.	Tstart=1;Tend=21;ID=(A)n;shortTE=F
CM033701.1	RepeatMasker	Simple_repeat	2259564	2259591	0.0	+	.	Tstart=1;Tend=29;ID=(AG)n;shortTE=F
CM033701.1	RepeatMasker	Simple_repeat	2259919	2259956	22.6	+	.	Tstart=1;Tend=37;ID=(TTA)n;shortTE=F
CM033701.1	RepeatMasker	Low_complexity	2260007	2260043	5.6	+	.	Tstart=1;Tend=41;ID=A-rich;shortTE=F
CM033701.1	RepeatMasker	Simple_repeat	2264327	2264433	18.9	+	.	Tstart=1;Tend=105;ID=(TTAT)n;shortTE=F
CM033701.1	RepeatMasker	Low_complexity	2266645	2266725	18.4	+	.	Tstart=1;Tend=81;ID=A-rich;shortTE=F
CM033701.1	RepeatMasker	Low_complexity	2268426	2268472	22.4	+	.	Tstart=1;Tend=44;ID=A-rich;shortTE=F
CM033701.1	RepeatMasker	Simple_repeat	2268890	2268917	7.5	+	.	Tstart=1;Tend=28;ID=(TGG)n;shortTE=F
CM033701.1	RepeatMasker	Low_complexity	2269304	2269412	17.0	+	.	Tstart=1;Tend=104;ID=GA-rich;shortTE=F
CM033701.1	RepeatMasker	Simple_repeat	2269378	2269413	9.1	+	.	Tstart=1;Tend=36;ID=(AG)n;shortTE=F
CM033701.1	RepeatMasker	Simple_repeat	2269615	2269639	0.0	+	.	Tstart=1;Tend=25;ID=(AAAAG)n;shortTE=F
CM033701.1	RepeatMasker	Simple_repeat	2269963	2269987	0.0	+	.	Tstart=1;Tend=25;ID=(TAT)n;shortTE=F
CM033701.1	RepeatMasker	Simple_repeat	2270120	2270147	0.0	+	.	Tstart=1;Tend=28;ID=(AT)n;shortTE=F
CM033701.1	RepeatMasker	Simple_repeat	2270793	2270818	9.1	+	.	Tstart=1;Tend=25;ID=(GAA)n;shortTE=F
CM033701.1	RepeatMasker	Simple_repeat	2271358	2271387	19.1	+	.	Tstart=1;Tend=30;ID=(T)n;shortTE=F
CM033701.1	RepeatMasker	Simple_repeat	2271689	2271707	5.6	+	.	Tstart=1;Tend=19;ID=(A)n;shortTE=F
CM033701.1	RepeatMasker	Low_complexity	2273050	2273078	16.1	+	.	Tstart=1;Tend=29;ID=A-rich;shortTE=F
CM033701.1	RepeatMasker	Simple_repeat	2274089	2274144	0.0	+	.	Tstart=1;Tend=56;ID=(AG)n;shortTE=F
CM033701.1	RepeatMasker	Low_complexity	2275257	2275313	14.0	+	.	Tstart=1;Tend=54;ID=A-rich;shortTE=F
CM033701.1	RepeatMasker	Simple_repeat	2276263	2276291	15.3	+	.	Tstart=1;Tend=30;ID=(TAT)n;shortTE=F
CM033701.1	RepeatMasker	Simple_repeat	2276618	2276637	0.0	+	.	Tstart=1;Tend=20;ID=(A)n;shortTE=F
CM033701.1	RepeatMasker	Low_complexity	2276791	2276827	25.5	+	.	Tstart=1;Tend=37;ID=A-rich;shortTE=F
CM033701.1	RepeatMasker	Unknown	2277208	2278057	8.5	-	.	Tstart=846;Tend=1729;ID=Unknown-76_rCom;shortTE=F
CM033701.1	RepeatMasker	Simple_repeat	2278249	2278316	19.5	+	.	Tstart=1;Tend=65;ID=(ATT)n;shortTE=F
CM033701.1	RepeatMasker	LINE/L1	2278449	2278686	21.8	+	.	Tstart=808;Tend=1049;ID=L1-15_rCom;shortTE=F
CM033701.1	RepeatMasker	Low_complexity	2280085	2280120	10.8	+	.	Tstart=1;Tend=33;ID=A-rich;shortTE=F
CM033701.1	RepeatMasker	Simple_repeat	2280289	2280382	17.4	+	.	Tstart=1;Tend=101;ID=(TA)n;shortTE=F
CM033701.1	RepeatMasker	Low_complexity	2280403	2280439	3.8	+	.	Tstart=1;Tend=32;ID=A-rich;shortTE=F
CM033701.1	RepeatMasker	Simple_repeat	2281486	2281513	7.7	+	.	Tstart=1;Tend=28;ID=(AGAA)n;shortTE=F
CM033701.1	RepeatMasker	Low_complexity	2284561	2284599	15.3	+	.	Tstart=1;Tend=39;ID=A-rich;shortTE=F
CM033701.1	RepeatMasker	Unknown	2285544	2285650	14.3	+	.	Tstart=1408;Tend=1512;ID=Unknown-86_rCom;shortTE=F
CM033701.1	RepeatMasker	Unknown	2288527	2289796	3.9	+	.	Tstart=884;Tend=2219;ID=Unknown-138_rCom;shortTE=F
CM033701.1	RepeatMasker	LINE/L1	2292740	2292990	24.9	-	.	Tstart=870;Tend=1113;ID=L1-15_rCom;shortTE=F
CM033701.1	RepeatMasker	LINE/L1	2293162	2293421	21.2	-	.	Tstart=808;Tend=1071;ID=L1-15_rCom;shortTE=F
CM033701.1	RepeatMasker	Simple_repeat	2297787	2297865	26.2	+	.	Tstart=1;Tend=77;ID=(TTTATTA)n;shortTE=F
CM033701.1	RepeatMasker	Simple_repeat	2297958	2298015	19.1	+	.	Tstart=1;Tend=59;ID=(ATAATAA)n;shortTE=F
CM033701.1	RepeatMasker	Simple_repeat	2298350	2298391	22.8	+	.	Tstart=1;Tend=42;ID=(T)n;shortTE=F
CM033701.1	RepeatMasker	Low_complexity	2298673	2298727	21.9	+	.	Tstart=1;Tend=51;ID=A-rich;shortTE=F
CM033701.1	RepeatMasker	Simple_repeat	2298708	2298754	28.2	+	.	Tstart=1;Tend=48;ID=(AGATCA)n;shortTE=F
CM033701.1	RepeatMasker	Unknown	2299057	2299754	5.5	-	.	Tstart=183;Tend=1415;ID=Unknown-76_rCom;shortTE=F
CM033701.1	RepeatMasker	Simple_repeat	2303279	2303315	21.8	+	.	Tstart=1;Tend=38;ID=(TAT)n;shortTE=F
CM033701.1	RepeatMasker	Unknown	2305375	2305750	14.8	-	.	Tstart=6576;Tend=6947;ID=Unknown-123_rCom;shortTE=F
CM033701.1	RepeatMasker	Simple_repeat	2308577	2308606	16.0	+	.	Tstart=1;Tend=29;ID=(CAT)n;shortTE=F
CM033701.1	RepeatMasker	Low_complexity	2310228	2310276	19.1	+	.	Tstart=1;Tend=45;ID=A-rich;shortTE=F
CM033701.1	RepeatMasker	Simple_repeat	2314560	2314596	3.1	+	.	Tstart=1;Tend=38;ID=(AATAAT)n;shortTE=F
CM033701.1	RepeatMasker	Simple_repeat	2315146	2315198	23.7	+	.	Tstart=1;Tend=51;ID=(TTTTTC)n;shortTE=F
CM033701.1	RepeatMasker	Simple_repeat	2315313	2315342	10.8	+	.	Tstart=1;Tend=31;ID=(TGG)n;shortTE=F
CM033701.1	RepeatMasker	Simple_repeat	2315932	2315975	17.6	+	.	Tstart=1;Tend=41;ID=(TTTAATC)n;shortTE=F
CM033701.1	RepeatMasker	Simple_repeat	2316331	2316366	8.9	+	.	Tstart=1;Tend=36;ID=(A)n;shortTE=F
CM033701.1	RepeatMasker	Simple_repeat	2322464	2322483	0.0	+	.	Tstart=1;Tend=20;ID=(GTG)n;shortTE=F
CM033701.1	RepeatMasker	Unknown	2322898	2323258	17.5	+	.	Tstart=683;Tend=1109;ID=Unknown-190_rCom;shortTE=F
CM033701.1	RepeatMasker	Simple_repeat	2323542	2323565	8.9	+	.	Tstart=1;Tend=25;ID=(TAA)n;shortTE=F
CM033701.1	RepeatMasker	Low_complexity	2324502	2324528	16.5	+	.	Tstart=1;Tend=27;ID=A-rich;shortTE=F
CM033701.1	RepeatMasker	Simple_repeat	2325282	2325345	29.1	+	.	Tstart=1;Tend=64;ID=(TCCAAC)n;shortTE=F
CM033701.1	RepeatMasker	Simple_repeat	2328860	2328898	10.3	+	.	Tstart=1;Tend=35;ID=(TTTTTA)n;shortTE=F
CM033701.1	RepeatMasker	Simple_repeat	2329948	2329971	14.4	+	.	Tstart=1;Tend=24;ID=(ATAT)n;shortTE=F
CM033701.1	RepeatMasker	Simple_repeat	2331639	2331661	4.5	+	.	Tstart=1;Tend=23;ID=(T)n;shortTE=F
CM033701.1	RepeatMasker	Simple_repeat	2331900	2331948	21.2	+	.	Tstart=1;Tend=46;ID=(AATTAGT)n;shortTE=F
CM033701.1	RepeatMasker	Simple_repeat	2332055	2332083	20.0	+	.	Tstart=1;Tend=29;ID=(AATTC)n;shortTE=F
CM033701.1	RepeatMasker	Low_complexity	2332232	2332264	11.2	+	.	Tstart=1;Tend=31;ID=A-rich;shortTE=F
CM033701.1	RepeatMasker	Simple_repeat	2332339	2332358	5.2	+	.	Tstart=1;Tend=20;ID=(AAT)n;shortTE=F
CM033701.1	RepeatMasker	Simple_repeat	2332818	2332907	34.6	+	.	Tstart=1;Tend=91;ID=(TC)n;shortTE=F
CM033701.1	RepeatMasker	Simple_repeat	2334925	2334952	0.0	+	.	Tstart=1;Tend=28;ID=(GCACCA)n;shortTE=F
CM033701.1	RepeatMasker	Unknown	2335523	2336004	8.3	-	.	Tstart=34;Tend=575;ID=Unknown-193_rCom;shortTE=F
CM033701.1	RepeatMasker	Low_complexity	2336132	2336214	26.0	+	.	Tstart=1;Tend=83;ID=A-rich;shortTE=F
CM033701.1	RepeatMasker	Simple_repeat	2336917	2336952	8.9	+	.	Tstart=1;Tend=36;ID=(CTCTCC)n;shortTE=F
CM033701.1	RepeatMasker	Simple_repeat	2338011	2338035	0.0	+	.	Tstart=1;Tend=25;ID=(TTA)n;shortTE=F
CM033701.1	RepeatMasker	Simple_repeat	2339116	2339155	14.4	+	.	Tstart=1;Tend=41;ID=(TTATAA)n;shortTE=F
CM033701.1	RepeatMasker	LTR/Copia	2341979	2344962	28.6	+	.	Tstart=551;Tend=3500;ID=Copia-47_rCom;shortTE=F
CM033701.1	RepeatMasker	Low_complexity	2345666	2345740	12.6	+	.	Tstart=1;Tend=75;ID=A-rich;shortTE=F
CM033701.1	RepeatMasker	Simple_repeat	2346248	2346270	0.0	+	.	Tstart=1;Tend=24;ID=(AT)n;shortTE=F
CM033701.1	RepeatMasker	Simple_repeat	2347278	2347322	14.7	+	.	Tstart=1;Tend=50;ID=(AT)n;shortTE=F
CM033701.1	RepeatMasker	Simple_repeat	2347639	2347672	20.6	+	.	Tstart=1;Tend=35;ID=(TTTTAA)n;shortTE=F
CM033701.1	RepeatMasker	Simple_repeat	2348132	2348156	0.0	+	.	Tstart=1;Tend=25;ID=(AT)n;shortTE=F
CM033701.1	RepeatMasker	Low_complexity	2350030	2350110	12.2	+	.	Tstart=1;Tend=80;ID=A-rich;shortTE=F
CM033701.1	RepeatMasker	Unknown	2351714	2352305	10.3	+	.	Tstart=695;Tend=1319;ID=Unknown-75_rCom;shortTE=F
CM033701.1	RepeatMasker	Unknown	2354551	2354702	16.6	+	.	Tstart=710;Tend=878;ID=Unknown-178_rCom;shortTE=F
CM033701.1	RepeatMasker	Simple_repeat	2355821	2355846	12.7	+	.	Tstart=1;Tend=26;ID=(T)n;shortTE=F
CM033701.1	RepeatMasker	Simple_repeat	2357362	2357421	21.3	+	.	Tstart=1;Tend=60;ID=(ATAAGTA)n;shortTE=F
CM033701.1	RepeatMasker	Simple_repeat	2357496	2357529	24.3	+	.	Tstart=1;Tend=34;ID=(TT)n;shortTE=F
CM033701.1	RepeatMasker	Simple_repeat	2357530	2357536	22.4	+	.	Tstart=4;Tend=43;ID=(ATTTTT)n;shortTE=F
CM033701.1	RepeatMasker	Simple_repeat	2358114	2358167	16.9	+	.	Tstart=1;Tend=51;ID=(ATA)n;shortTE=F
CM033701.1	RepeatMasker	Low_complexity	2360091	2360140	19.8	+	.	Tstart=1;Tend=48;ID=A-rich;shortTE=F
CM033701.1	RepeatMasker	DNA/hAT-Ac	2360927	2361248	21.0	-	.	Tstart=1102;Tend=1453;ID=hAT-Ac-9_rCom;shortTE=F
CM033701.1	RepeatMasker	Unknown	2361025	2361285	10.3	+	.	Tstart=663;Tend=884;ID=Unknown-76_rCom;shortTE=F
CM033701.1	RepeatMasker	Simple_repeat	2361292	2361348	22.6	+	.	Tstart=1;Tend=55;ID=(AATA)n;shortTE=F
CM033701.1	RepeatMasker	Simple_repeat	2362159	2362188	18.9	+	.	Tstart=1;Tend=30;ID=(T)n;shortTE=F
CM033701.1	RepeatMasker	Simple_repeat	2367042	2367065	13.9	+	.	Tstart=1;Tend=24;ID=(A)n;shortTE=F
CM033701.1	RepeatMasker	Simple_repeat	2367148	2367167	0.0	+	.	Tstart=1;Tend=20;ID=(A)n;shortTE=F
CM033701.1	RepeatMasker	Unknown	2368086	2368318	24.9	+	.	Tstart=229;Tend=463;ID=Unknown-66_rCom;shortTE=F
CM033701.1	RepeatMasker	Low_complexity	2371453	2371511	28.6	+	.	Tstart=1;Tend=62;ID=GA-rich;shortTE=F
CM033701.1	RepeatMasker	Low_complexity	2371806	2371846	6.7	+	.	Tstart=1;Tend=36;ID=GA-rich;shortTE=F
CM033701.1	RepeatMasker	Unknown	2373122	2373186	21.5	+	.	Tstart=1991;Tend=2057;ID=Unknown-183_rCom;shortTE=T
CM033701.1	RepeatMasker	Simple_repeat	2380174	2380195	9.8	+	.	Tstart=1;Tend=22;ID=(GCT)n;shortTE=F
CM033701.1	RepeatMasker	Simple_repeat	2380327	2380345	5.5	+	.	Tstart=1;Tend=19;ID=(GCT)n;shortTE=F
CM033701.1	RepeatMasker	Simple_repeat	2381627	2381677	31.3	+	.	Tstart=1;Tend=51;ID=(ATT)n;shortTE=F
CM033701.1	RepeatMasker	Simple_repeat	2382316	2382367	23.5	+	.	Tstart=1;Tend=53;ID=(GAATCAA)n;shortTE=F
CM033701.1	RepeatMasker	Simple_repeat	2383663	2383747	29.8	+	.	Tstart=1;Tend=86;ID=(TTTAA)n;shortTE=F
CM033701.1	RepeatMasker	Simple_repeat	2385860	2385885	8.3	+	.	Tstart=1;Tend=26;ID=(TTGCA)n;shortTE=F
CM033701.1	RepeatMasker	Simple_repeat	2386016	2386039	13.9	+	.	Tstart=1;Tend=24;ID=(A)n;shortTE=F
CM033701.1	RepeatMasker	Simple_repeat	2386088	2386113	12.7	+	.	Tstart=1;Tend=26;ID=(T)n;shortTE=F
CM033701.1	RepeatMasker	Simple_repeat	2386205	2386241	18.3	+	.	Tstart=1;Tend=39;ID=(TA)n;shortTE=F
CM033701.1	RepeatMasker	Simple_repeat	2387307	2387335	0.0	+	.	Tstart=1;Tend=29;ID=(ATA)n;shortTE=F
CM033701.1	RepeatMasker	Unknown	2387362	2387703	16.1	+	.	Tstart=636;Tend=1021;ID=Unknown-103_rCom;shortTE=F
CM033701.1	RepeatMasker	Simple_repeat	2387907	2387945	15.1	+	.	Tstart=1;Tend=38;ID=(AACCCA)n;shortTE=F
CM033701.1	RepeatMasker	Simple_repeat	2388043	2388090	23.1	+	.	Tstart=1;Tend=48;ID=(CT)n;shortTE=F
CM033701.1	RepeatMasker	Simple_repeat	2396779	2396849	23.8	+	.	Tstart=1;Tend=69;ID=(TTAATAT)n;shortTE=F
CM033701.1	RepeatMasker	Low_complexity	2397317	2397357	28.9	+	.	Tstart=1;Tend=64;ID=A-rich;shortTE=F
CM033701.1	RepeatMasker	Simple_repeat	2397358	2397384	7.9	+	.	Tstart=1;Tend=27;ID=(A)n;shortTE=F
CM033701.1	RepeatMasker	Simple_repeat	2397592	2397693	16.1	+	.	Tstart=1;Tend=110;ID=(ATAATT)n;shortTE=F
CM033701.1	RepeatMasker	Unknown	2397779	2397903	25.4	-	.	Tstart=796;Tend=920;ID=Unknown-119_rCom;shortTE=F
CM033701.1	RepeatMasker	Simple_repeat	2399150	2399182	18.1	+	.	Tstart=1;Tend=32;ID=(TTTGT)n;shortTE=F
CM033701.1	RepeatMasker	Simple_repeat	2399774	2399802	16.1	+	.	Tstart=1;Tend=29;ID=(T)n;shortTE=F
CM033701.1	RepeatMasker	Simple_repeat	2403519	2403551	0.0	+	.	Tstart=1;Tend=34;ID=(TC)n;shortTE=F
CM033701.1	RepeatMasker	Simple_repeat	2404060	2404094	3.1	+	.	Tstart=1;Tend=38;ID=(ATGTGCT)n;shortTE=F
CM033701.1	RepeatMasker	Simple_repeat	2404151	2404173	0.0	+	.	Tstart=1;Tend=25;ID=(TTTC)n;shortTE=F
CM033701.1	RepeatMasker	Simple_repeat	2405007	2405054	0.0	+	.	Tstart=1;Tend=48;ID=(AT)n;shortTE=F
[truncated: 332,398 more rows]
