# Supplementary material for: The impact of retrotransposons on castor bean genomes
Source: Front Plant Sci. 2024 Jul 23;15:1397215. doi: 10.3389/fpls.2024.1397215 (PMC11300327; doi:10.3389/fpls.2024.1397215)
Supplement: Supplementary file 2 [file DataSheet_2.zip]

Archive with 4 entries (4 files):
- analyze_blast_results.py
- blast_results.txt
- castor_ltr.cluster
- overlapping_sequences.txt
