# Supplementary material for: The impact of retrotransposons on castor bean genomes
Source: Front Plant Sci. 2024 Jul 23;15:1397215. doi: 10.3389/fpls.2024.1397215 (PMC11300327; doi:10.3389/fpls.2024.1397215)
Supplement: Supplementary file 2 [file DataSheet_2.zip › analyze_blast_results.py]

import pandas as pd

# Read BLAST results
blast_results = pd.read_csv("blast_results.txt", sep='\t', header=None)
blast_results.columns = ["query_id", "subject_id", "identity", "alignment_length", 
                         "mismatches", "gap_opens", "q_start", "q_end", 
                         "s_start", "s_end", "evalue", "bit_score"]

# Set filtering thresholds
identity_threshold = 80.0
coverage_threshold = 0.8

# Calculate coverage
blast_results["query_coverage"] = blast_results["alignment_length"] / (blast_results["q_end"] - blast_results["q_start"] + 1)
blast_results["subject_coverage"] = blast_results["alignment_length"] / (blast_results["s_end"] - blast_results["s_start"] + 1)

# Filter matches that meet the criteria
valid_hits = blast_results[(blast_results["identity"] >= identity_threshold) & 
                           (blast_results["query_coverage"] >= coverage_threshold) &
                           (blast_results["subject_coverage"] >= coverage_threshold)]

# Get overlapping sequences
overlapping_sequences = valid_hits["query_id"].unique()

# Save results to file
with open("overlapping_sequences.txt", "w") as output_file:
    output_file.write("Overlapping sequences:\n")
    for seq in overlapping_sequences:
        output_file.write(f"{seq}\n")

print("Results have been written to overlapping_sequences.txt")
