# Supplementary material for: The impact of retrotransposons on castor bean genomes
Source: Front Plant Sci. 2024 Jul 23;15:1397215. doi: 10.3389/fpls.2024.1397215 (PMC11300327; doi:10.3389/fpls.2024.1397215)
Supplement: Supplementary file 2 [file DataSheet_2.zip › blast_results.txt]

Hale_1_LTR/Gypsy	L1-8_rCom#LINE/L1	95.21	1252	48	8	238	1477	1918	667	0.0	1993
Hale_1_LTR/Gypsy	L1-8_rCom#LINE/L1	94.42	1273	55	11	5921	7177	1939	667	0.0	1969
Hale_1_LTR/Gypsy	L1-8_rCom#LINE/L1	84.58	506	54	12	1579	2062	564	61	5e-155	545
Hale_1_LTR/Gypsy	L1-8_rCom#LINE/L1	84.19	506	56	12	7279	7762	564	61	1e-151	534
Hale_1_LTR/Gypsy	L1-8_rCom#LINE/L1	91.43	105	6	3	7171	7272	564	460	2e-34	145
Hale_1_LTR/Gypsy	L1-8_rCom#LINE/L1	90.91	55	3	2	7126	7178	539	485	3e-13	75.0
Hale_1_LTR/Gypsy	L1-8_rCom#LINE/L1	90.91	55	3	2	1426	1478	539	485	3e-13	75.0
Hale_1_LTR/Gypsy	Gypsy-34_rCom#LTR/Gypsy	79.87	795	122	31	703	1467	2162	2948	1e-176	617
Hale_1_LTR/Gypsy	Gypsy-34_rCom#LTR/Gypsy	79.87	795	120	32	6405	7167	2162	2948	1e-175	614
Hale_1_LTR/Gypsy	Gypsy-34_rCom#LTR/Gypsy	88.95	172	15	3	1576	1744	3056	3226	3e-58	224
Hale_1_LTR/Gypsy	Gypsy-34_rCom#LTR/Gypsy	90.91	110	8	2	7168	7275	3056	3165	9e-38	156
Hale_1_LTR/Gypsy	Gypsy-34_rCom#LTR/Gypsy	90.00	110	9	2	1468	1575	3056	3165	4e-36	150
Hale_1_LTR/Gypsy	LTR-Unknown-2_rCom#LTR/Unknown	89.39	179	16	3	7080	7256	897	720	1e-61	235
Hale_1_LTR/Gypsy	LTR-Unknown-2_rCom#LTR/Unknown	87.71	179	19	3	1380	1556	897	720	1e-56	219
Hale_1_LTR/Gypsy	LTR-Unknown-2_rCom#LTR/Unknown	91.11	90	7	1	1576	1665	808	720	2e-30	132
Hale_1_LTR/Gypsy	L1-22_rCom#LINE/L1	81.53	249	43	3	369	617	684	929	3e-57	220
Hale_1_LTR/Gypsy	L1-22_rCom#LINE/L1	82.30	226	37	3	6094	6319	707	929	3e-52	204
Hale_1_LTR/Gypsy	L1-22_rCom#LINE/L1	91.25	80	7	0	2168	2247	2591	2670	2e-24	111
Hale_1_LTR/Gypsy	L1-22_rCom#LINE/L1	91.25	80	7	0	7868	7947	2591	2670	2e-24	111
Hale_1_LTR/Gypsy	Unknown-71_rCom#Unknown	79.60	250	47	4	369	617	591	837	7e-49	193
Hale_1_LTR/Gypsy	Unknown-71_rCom#Unknown	82.38	193	30	4	6127	6319	649	837	1e-41	169
Hale_1_LTR/Gypsy	Jockey-1_rCom#LINE/Jockey	92.91	127	6	3	2168	2293	469	593	4e-46	183
Hale_1_LTR/Gypsy	Jockey-1_rCom#LINE/Jockey	92.59	81	4	2	7868	7947	469	548	4e-26	117
Hale_1_LTR/Gypsy	Unknown-72_rCom#Unknown	91.01	89	7	1	2160	2247	601	689	3e-27	121
Hale_1_LTR/Gypsy	Unknown-72_rCom#Unknown	91.01	89	7	1	7860	7947	601	689	3e-27	121
Hale_1_LTR/Gypsy	Unknown-73_rCom#Unknown	92.50	80	6	0	2168	2247	646	725	4e-26	117
Hale_1_LTR/Gypsy	Unknown-73_rCom#Unknown	92.50	80	6	0	7868	7947	646	725	4e-26	117
Hale_1_LTR/Gypsy	Gypsy-26_rCom#LTR/Gypsy	92.41	79	6	0	2168	2246	752	830	6e-25	113
Hale_1_LTR/Gypsy	Gypsy-26_rCom#LTR/Gypsy	92.41	79	6	0	7868	7946	752	830	6e-25	113
Hale_2_LTR/Copia	Copia-5_rCom#LTR/Copia	97.79	3116	66	2	5	3117	4732	1617	0.0	5417
Hale_2_LTR/Copia	Copia-5_rCom#LTR/Copia	92.92	226	14	1	4306	4529	4732	4507	2e-92	337
Hale_4_LTR/Copia	Unknown-177_rCom#Unknown	84.70	438	56	6	308	736	850	415	4e-129	459
Hale_4_LTR/Copia	Unknown-177_rCom#Unknown	96.12	206	8	0	5	210	1162	957	5e-93	339
Hale_4_LTR/Copia	Unknown-177_rCom#Unknown	96.41	195	7	0	4481	4675	1162	968	1e-88	324
Hale_4_LTR/Copia	Unknown-177_rCom#Unknown	95.97	124	5	0	798	921	126	3	7e-52	202
Hale_13_LTR/unknown	Jockey-1_rCom#LINE/Jockey	91.61	1538	90	26	2957	4458	1657	123	0.0	2152
Hale_13_LTR/unknown	Jockey-1_rCom#LINE/Jockey	89.62	443	34	9	2505	2941	2284	1848	4e-170	595
Hale_13_LTR/unknown	Jockey-1_rCom#LINE/Jockey	89.72	428	28	10	3	414	550	123	8e-162	568
Hale_13_LTR/unknown	Gypsy-34_rCom#LTR/Gypsy	91.88	616	34	7	5961	6573	1329	727	0.0	859
Hale_13_LTR/unknown	Gypsy-34_rCom#LTR/Gypsy	91.56	616	36	7	1904	2516	1329	727	0.0	848
Hale_13_LTR/unknown	Gypsy-34_rCom#LTR/Gypsy	84.38	557	74	7	4796	5339	2947	2391	6e-173	604
Hale_13_LTR/unknown	Gypsy-34_rCom#LTR/Gypsy	90.41	438	31	6	1282	1709	1994	1558	1e-164	577
Hale_13_LTR/unknown	Gypsy-34_rCom#LTR/Gypsy	83.15	558	70	17	749	1282	2948	2391	7e-158	555
Hale_13_LTR/unknown	Gypsy-34_rCom#LTR/Gypsy	88.26	460	39	9	5339	5786	1994	1538	3e-156	549
Hale_13_LTR/unknown	Gypsy-34_rCom#LTR/Gypsy	89.50	181	16	2	294	471	3526	3346	7e-68	255
Hale_13_LTR/unknown	Gypsy-34_rCom#LTR/Gypsy	88.95	181	17	2	4338	4515	3526	3346	3e-66	250
Hale_13_LTR/unknown	Unknown-82_rCom#Unknown	87.20	625	49	13	5965	6571	2613	3224	0.0	728
Hale_13_LTR/unknown	Unknown-82_rCom#Unknown	86.88	625	51	13	1908	2514	2613	3224	0.0	717
Hale_13_LTR/unknown	Unknown-82_rCom#Unknown	89.52	439	32	8	1282	1707	1936	2373	2e-158	556
Hale_13_LTR/unknown	Unknown-82_rCom#Unknown	88.15	439	38	8	5339	5764	1936	2373	2e-148	523
Hale_13_LTR/unknown	L1-8_rCom#LINE/L1	82.51	509	70	14	4785	5278	667	1171	1e-125	448
Hale_13_LTR/unknown	L1-8_rCom#LINE/L1	81.34	509	64	26	740	1221	667	1171	9e-112	401
Hale_13_LTR/unknown	L1-8_rCom#LINE/L1	88.78	98	10	1	373	469	218	315	2e-28	124
Hale_13_LTR/unknown	L1-8_rCom#LINE/L1	88.78	98	10	1	4417	4513	218	315	2e-28	124
Hale_13_LTR/unknown	Unknown-73_rCom#Unknown	75.23	432	75	17	5	405	725	295	1e-60	231
Hale_13_LTR/unknown	Unknown-73_rCom#Unknown	74.77	432	76	18	4050	4449	725	295	1e-56	219
Hale_13_LTR/unknown	Pao-1_rCom#LTR/Pao	85.86	191	26	1	5985	6174	721	911	3e-52	204
Hale_13_LTR/unknown	Pao-1_rCom#LTR/Pao	85.34	191	27	1	1928	2117	721	911	1e-50	198
Hale_13_LTR/unknown	Gypsy-26_rCom#LTR/Gypsy	94.94	79	4	0	4051	4129	830	752	2e-28	124
Hale_13_LTR/unknown	Gypsy-26_rCom#LTR/Gypsy	94.94	79	4	0	6	84	830	752	2e-28	124
Hale_13_LTR/unknown	L1-22_rCom#LINE/L1	93.75	80	5	0	4050	4129	2670	2591	8e-28	122
Hale_13_LTR/unknown	L1-22_rCom#LINE/L1	93.75	80	5	0	5	84	2670	2591	8e-28	122
Hale_13_LTR/unknown	Unknown-72_rCom#Unknown	92.59	81	5	1	4050	4129	689	609	4e-26	117
Hale_13_LTR/unknown	Unknown-72_rCom#Unknown	92.59	81	5	1	5	84	689	609	4e-26	117
Hale_13_LTR/unknown	Unknown-72_rCom#Unknown	88.75	80	7	2	4400	4478	336	258	4e-21	100
Hale_13_LTR/unknown	Unknown-72_rCom#Unknown	88.75	80	7	2	356	434	336	258	4e-21	100
Hale_15_LTR/Copia	Copia-53_rCom#LTR/Copia	94.48	1268	67	3	2114	3379	2461	1195	0.0	1953
Hale_15_LTR/Copia	Copia-53_rCom#LTR/Copia	92.10	481	25	2	3374	3841	1172	692	0.0	665
Hale_15_LTR/Copia	Copia-53_rCom#LTR/Copia	94.44	306	11	4	3845	4144	600	295	2e-132	470
Hale_15_LTR/Copia	Copia-53_rCom#LTR/Copia	93.46	306	15	3	31	331	600	295	4e-128	455
Hale_16_LTR/unknown	Gypsy-34_rCom#LTR/Gypsy	87.68	1388	124	26	4674	6017	2948	1564	0.0	1648
Hale_16_LTR/unknown	Gypsy-34_rCom#LTR/Gypsy	91.24	731	49	12	6232	6950	1327	600	0.0	1031
Hale_16_LTR/unknown	Gypsy-34_rCom#LTR/Gypsy	92.54	228	15	2	4232	4457	3283	3056	2e-95	348
Hale_16_LTR/unknown	Gypsy-34_rCom#LTR/Gypsy	87.43	183	20	2	3989	4170	3526	3346	4e-63	241
Hale_16_LTR/unknown	Gypsy-34_rCom#LTR/Gypsy	92.08	101	7	1	4466	4565	3156	3056	3e-35	148
Hale_16_LTR/unknown	Gypsy-34_rCom#LTR/Gypsy	92.31	91	7	0	4583	4673	3146	3056	2e-31	135
Hale_16_LTR/unknown	Copia-37_rCom#LTR/Copia	91.68	986	55	12	195	1175	3877	4840	0.0	1354
Hale_16_LTR/unknown	Copia-37_rCom#LTR/Copia	96.52	345	12	0	12803	13147	2522	2866	1e-162	571
Hale_16_LTR/unknown	Copia-37_rCom#LTR/Copia	96.67	180	5	1	1	179	2695	2874	2e-80	298
Hale_16_LTR/unknown	Copia-37_rCom#LTR/Copia	90.91	154	12	1	1201	1354	4818	4969	2e-56	219
Hale_16_LTR/unknown	Copia-37_rCom#LTR/Copia	95.45	132	4	2	1223	1354	450	579	3e-54	211
Hale_16_LTR/unknown	Unknown-82_rCom#Unknown	88.72	922	63	29	5135	6017	1450	2369	0.0	1112
Hale_16_LTR/unknown	Unknown-82_rCom#Unknown	86.71	715	63	17	6241	6930	2620	3327	0.0	850
Hale_16_LTR/unknown	Jockey-1_rCom#LINE/Jockey	89.46	427	30	11	3701	4113	548	123	2e-160	564
Hale_16_LTR/unknown	L1-8_rCom#LINE/L1	79.55	802	121	31	4664	5438	667	1452	2e-155	547
Hale_16_LTR/unknown	L1-8_rCom#LINE/L1	90.91	143	10	3	4315	4454	422	564	9e-50	196
Hale_16_LTR/unknown	L1-8_rCom#LINE/L1	91.26	103	6	3	4463	4562	462	564	4e-33	141
Hale_16_LTR/unknown	L1-8_rCom#LINE/L1	84.21	114	16	2	4056	4168	203	315	3e-25	115
Hale_16_LTR/unknown	L1-9_rCom#LINE/L1	83.76	474	66	9	8852	9316	1532	2003	8e-130	462
Hale_16_LTR/unknown	L1-9_rCom#LINE/L1	81.28	486	74	15	8367	8839	898	1379	5e-112	403
Hale_16_LTR/unknown	Unknown-138_rCom#Unknown	80.31	579	82	28	7088	7643	883	1452	3e-114	411
Hale_16_LTR/unknown	Unknown-138_rCom#Unknown	82.61	161	23	5	8327	8483	2060	2219	1e-33	143
Hale_16_LTR/unknown	Unknown-73_rCom#Unknown	74.83	433	74	19	3701	4102	725	297	3e-55	215
Hale_16_LTR/unknown	Pao-1_rCom#LTR/Pao	85.05	194	23	6	6253	6443	721	911	3e-49	195
Hale_16_LTR/unknown	Unknown-11_rCom#Unknown	84.62	156	18	5	8333	8483	847	1001	1e-38	159
Hale_16_LTR/unknown	LTR-Unknown-2_rCom#LTR/Unknown	92.13	89	7	0	4369	4457	720	808	6e-32	137
Hale_16_LTR/unknown	LTR-Unknown-2_rCom#LTR/Unknown	92.13	89	7	0	4477	4565	720	808	6e-32	137
Hale_16_LTR/unknown	Unknown-72_rCom#Unknown	88.24	68	7	1	4067	4133	325	258	3e-15	82.4
Hale_24_LTR/Copia	Copia-13_rCom#LTR/Copia	83.38	3286	505	23	314	3573	3951	681	0.0	3321
Hale_24_LTR/Copia	Copia-17_rCom#LTR/Copia	87.02	1687	214	4	302	1985	5039	3355	0.0	1978
Hale_24_LTR/Copia	Copia-12_rCom#LTR/Copia	79.47	1778	347	12	318	2087	3910	2143	0.0	1352
Hale_24_LTR/Copia	Copia-12_rCom#LTR/Copia	78.59	1317	269	13	2231	3539	1976	665	0.0	996
Hale_24_LTR/Copia	Copia-70_rCom#LTR/Copia	86.17	1193	160	4	796	1985	4659	3469	0.0	1290
Hale_24_LTR/Copia	Copia-39_rCom#LTR/Copia	79.69	1689	326	15	314	1991	3837	2155	0.0	1273
Hale_24_LTR/Copia	Copia-39_rCom#LTR/Copia	75.61	1025	220	26	2268	3275	1921	910	1e-154	544
Hale_24_LTR/Copia	Copia-32_rCom#LTR/Copia	77.69	1681	357	15	321	1991	3996	2324	0.0	1096
Hale_24_LTR/Copia	Copia-30_rCom#LTR/Copia	77.76	1682	356	14	320	1991	3512	1839	0.0	1092
Hale_24_LTR/Copia	Copia-41_rCom#LTR/Copia	76.91	1555	327	28	320	1858	4827	3289	0.0	915
Hale_24_LTR/Copia	Copia-23_rCom#LTR/Copia	76.25	1057	233	16	2231	3275	2034	984	0.0	667
Hale_32_LTR/Copia	Copia-12_rCom#LTR/Copia	87.80	1771	205	7	1738	3500	2140	3907	0.0	2167
Hale_32_LTR/Copia	Copia-23_rCom#LTR/Copia	80.38	1718	329	6	1788	3500	2247	3961	0.0	1511
Hale_32_LTR/Copia	Copia-13_rCom#LTR/Copia	80.82	1762	320	16	1749	3500	2191	3944	0.0	1471
Hale_32_LTR/Copia	Copia-39_rCom#LTR/Copia	81.00	1721	313	11	1788	3500	2116	3830	0.0	1424
Hale_32_LTR/Copia	Copia-32_rCom#LTR/Copia	79.76	1719	337	10	1787	3500	2284	3996	0.0	1323
Hale_32_LTR/Copia	Copia-18_rCom#LTR/Copia	77.14	1763	376	21	1754	3500	3296	5047	0.0	1297
Hale_32_LTR/Copia	Copia-18_rCom#LTR/Copia	79.50	161	22	10	3540	3695	208	362	8e-26	115
Hale_32_LTR/Copia	Copia-18_rCom#LTR/Copia	78.16	174	27	10	50	218	208	375	1e-24	111
Hale_32_LTR/Copia	Copia-30_rCom#LTR/Copia	78.88	1719	352	10	1787	3500	1799	3511	0.0	1232
Hale_32_LTR/Copia	Copia-41_rCom#LTR/Copia	77.66	1732	363	21	1779	3500	3109	4826	0.0	1099
Hale_32_LTR/Copia	Copia-9_rCom#LTR/Copia	76.20	1664	379	14	1845	3500	3239	4893	0.0	968
Hale_37_LTR/Copia	Copia-31_rCom#LTR/Copia	98.77	3165	38	1	377	3541	3165	2	0.0	5627
Hale_37_LTR/Copia	Copia-31_rCom#LTR/Copia	96.31	379	12	1	4847	5225	3581	3205	3e-180	628
Hale_37_LTR/Copia	Copia-31_rCom#LTR/Copia	95.51	379	15	1	5	383	3581	3205	3e-175	612
Hale_37_LTR/Copia	Unknown-181_rCom#Unknown	90.48	105	9	1	1	104	108	4	4e-35	147
Hale_37_LTR/Copia	Unknown-181_rCom#Unknown	91.00	100	9	0	4847	4946	103	4	1e-34	145
Hale_38_LTR/Copia	Unknown-99_rCom#Unknown	100.00	31	0	0	1257	1287	7966	7936	2e-08	58.4
Hale_40_LTR/Copia	Copia-39_rCom#LTR/Copia	84.78	2274	334	12	1306	3572	2842	574	0.0	2412
Hale_40_LTR/Copia	Copia-39_rCom#LTR/Copia	84.40	1295	179	16	28	1303	4180	2890	0.0	1336
Hale_40_LTR/Copia	Copia-39_rCom#LTR/Copia	84.85	132	18	2	3930	4060	241	111	2e-33	141
Hale_40_LTR/Copia	Copia-18_rCom#LTR/Copia	82.15	1529	257	13	2239	3759	3113	1593	0.0	1367
Hale_40_LTR/Copia	Copia-18_rCom#LTR/Copia	78.40	676	138	8	1309	1980	4056	3385	2e-141	499
Hale_40_LTR/Copia	Copia-23_rCom#LTR/Copia	78.89	1227	247	9	2193	3410	2030	807	0.0	987
Hale_40_LTR/Copia	Copia-23_rCom#LTR/Copia	83.70	724	118	0	1309	2032	2970	2247	0.0	758
Hale_40_LTR/Copia	Copia-12_rCom#LTR/Copia	84.40	949	146	1	358	1306	3910	2964	0.0	976
Hale_40_LTR/Copia	Copia-12_rCom#LTR/Copia	81.62	740	128	5	1309	2041	2916	2178	0.0	654
Hale_40_LTR/Copia	Copia-13_rCom#LTR/Copia	83.45	713	116	2	1306	2017	2956	2245	0.0	701
Hale_40_LTR/Copia	Copia-13_rCom#LTR/Copia	74.65	1219	278	25	2211	3410	2011	805	0.0	647
Hale_40_LTR/Copia	Copia-32_rCom#LTR/Copia	82.72	729	122	4	1306	2032	3011	2285	0.0	680
Hale_40_LTR/Copia	Copia-30_rCom#LTR/Copia	81.32	728	128	8	1309	2032	2523	1800	6e-177	617
Hale_40_LTR/Copia	Copia-17_rCom#LTR/Copia	73.79	1217	287	28	2211	3408	3060	1857	5e-158	555
Hale_40_LTR/Copia	Copia-17_rCom#LTR/Copia	80.80	698	124	7	1326	2018	4015	3323	5e-158	555
Hale_40_LTR/Copia	Copia-41_rCom#LTR/Copia	80.49	728	128	14	1318	2038	3829	3109	2e-157	553
Hale_40_LTR/Copia	Copia-41_rCom#LTR/Copia	74.88	1011	223	29	2240	3234	2864	1869	5e-133	472
Hale_40_LTR/Copia	Copia-59_rCom#LTR/Copia	74.72	1076	249	20	2193	3258	2077	1015	4e-154	542
Hale_40_LTR/Copia	Copia-9_rCom#LTR/Copia	79.88	671	125	9	1310	1975	3904	3239	1e-144	510
Hale_40_LTR/Copia	Copia-70_rCom#LTR/Copia	79.77	702	124	14	1326	2018	4129	3437	7e-142	501
Hale_40_LTR/Copia	Copia-8_rCom#LTR/Copia	72.70	1066	268	18	2193	3248	3072	2020	4e-119	425
Hale_40_LTR/Copia	Copia-49_rCom#LTR/Copia	76.11	674	141	17	1318	1981	4047	3384	2e-97	353
Hale_43_LTR/Copia	Copia-13_rCom#LTR/Copia	83.46	3259	495	19	1621	4837	695	3951	0.0	3302
Hale_43_LTR/Copia	Copia-13_rCom#LTR/Copia	87.14	70	9	0	4944	5013	4043	4112	6e-18	89.8
Hale_43_LTR/Copia	Copia-13_rCom#LTR/Copia	85.71	70	10	0	124	193	4043	4112	3e-16	84.2
Hale_43_LTR/Copia	Copia-70_rCom#LTR/Copia	87.55	2796	298	16	1605	4355	1869	4659	0.0	3238
Hale_43_LTR/Copia	Copia-70_rCom#LTR/Copia	81.93	1284	184	27	123	1366	375	1650	0.0	1081
Hale_43_LTR/Copia	Copia-17_rCom#LTR/Copia	91.63	1733	133	1	3129	4849	3307	5039	0.0	2466
Hale_43_LTR/Copia	Copia-17_rCom#LTR/Copia	86.14	1537	182	12	1605	3114	1729	3261	0.0	1770
Hale_43_LTR/Copia	Copia-17_rCom#LTR/Copia	100.00	37	0	0	153	189	5157	5193	8e-12	69.4
Hale_43_LTR/Copia	Copia-17_rCom#LTR/Copia	97.44	39	1	0	4971	5009	5155	5193	3e-11	67.6
Hale_43_LTR/Copia	Copia-12_rCom#LTR/Copia	80.13	1525	294	8	3312	4830	2386	3907	0.0	1214
Hale_43_LTR/Copia	Copia-12_rCom#LTR/Copia	77.79	1220	247	21	1718	2926	753	1959	0.0	835
Hale_43_LTR/Copia	Copia-39_rCom#LTR/Copia	80.05	1524	295	8	3320	4837	2317	3837	0.0	1188
Hale_43_LTR/Copia	Copia-39_rCom#LTR/Copia	83.95	81	7	5	125	201	3950	4028	5e-14	76.8
Hale_43_LTR/Copia	Copia-32_rCom#LTR/Copia	78.83	1516	311	9	3320	4830	2486	3996	0.0	1086
Hale_43_LTR/Copia	Copia-30_rCom#LTR/Copia	77.92	1526	314	20	3317	4830	1997	3511	0.0	998
Hale_43_LTR/Copia	Copia-41_rCom#LTR/Copia	77.87	1523	319	16	3317	4830	3313	4826	0.0	989
Hale_43_LTR/Copia	Copia-9_rCom#LTR/Copia	75.28	1541	341	30	3310	4830	3373	4893	0.0	795
Hale_43_LTR/Copia	Copia-18_rCom#LTR/Copia	76.88	1224	263	18	1721	2935	1944	3156	0.0	691
Hale_43_LTR/Copia	L1-12_rCom#LINE/L1	85.44	103	12	3	124	224	879	778	1e-25	115
Hale_43_LTR/Copia	L1-3_rCom#LINE/L1	97.50	40	1	0	153	192	804	843	8e-12	69.4
Hale_43_LTR/Copia	L1-3_rCom#LINE/L1	95.24	42	2	0	4971	5012	802	843	3e-11	67.6
Hale_44_LTR/unknown	Copia-97_rCom#LTR/Copia	85.25	305	26	11	22	310	14	315	3e-83	305
Hale_44_LTR/unknown	Copia-97_rCom#LTR/Copia	82.30	305	30	12	1808	2091	14	315	4e-67	252
Hale_47_LTR/unknown	Jockey-1_rCom#LINE/Jockey	94.28	1084	45	11	519	1585	484	1567	0.0	1664
Hale_47_LTR/unknown	Jockey-1_rCom#LINE/Jockey	85.68	454	42	13	1612	2043	1849	2301	1e-141	499
Hale_47_LTR/unknown	Jockey-1_rCom#LINE/Jockey	96.92	65	2	0	2503	2567	484	548	7e-25	111
Hale_47_LTR/unknown	Gypsy-34_rCom#LTR/Gypsy	95.06	324	15	1	205	528	962	1284	2e-145	512
Hale_47_LTR/unknown	Gypsy-34_rCom#LTR/Gypsy	94.75	324	16	1	2189	2512	962	1284	7e-144	507
Hale_47_LTR/unknown	Gypsy-34_rCom#LTR/Gypsy	90.65	139	7	5	88	221	797	934	1e-46	183
Hale_47_LTR/unknown	Gypsy-34_rCom#LTR/Gypsy	90.65	139	7	5	2072	2205	797	934	1e-46	183
Hale_47_LTR/unknown	Unknown-82_rCom#Unknown	94.41	322	16	2	208	528	2974	2654	3e-142	501
Hale_47_LTR/unknown	Unknown-82_rCom#Unknown	94.10	322	17	2	2192	2512	2974	2654	2e-140	496
Hale_47_LTR/unknown	Unknown-82_rCom#Unknown	88.57	140	9	7	2072	2205	3155	3017	8e-44	174
Hale_47_LTR/unknown	Unknown-82_rCom#Unknown	88.57	140	9	7	88	221	3155	3017	8e-44	174
Hale_47_LTR/unknown	Unknown-73_rCom#Unknown	95.45	66	1	2	519	583	661	725	3e-23	106
Hale_47_LTR/unknown	Unknown-73_rCom#Unknown	95.45	66	1	2	2503	2567	661	725	3e-23	106
Hale_47_LTR/unknown	L1-22_rCom#LINE/L1	95.24	63	1	2	522	583	2609	2670	5e-21	99.0
Hale_47_LTR/unknown	L1-22_rCom#LINE/L1	95.24	63	1	2	2506	2567	2609	2670	5e-21	99.0
Hale_47_LTR/unknown	Gypsy-26_rCom#LTR/Gypsy	95.16	62	1	2	522	582	770	830	2e-20	97.1
Hale_47_LTR/unknown	Gypsy-26_rCom#LTR/Gypsy	95.16	62	1	2	2506	2566	770	830	2e-20	97.1
Hale_47_LTR/unknown	Unknown-72_rCom#Unknown	92.42	66	4	1	519	583	624	689	7e-20	95.3
Hale_47_LTR/unknown	Unknown-72_rCom#Unknown	92.42	66	4	1	2503	2567	624	689	7e-20	95.3
Hale_49_LTR/Gypsy	Gypsy-2_rCom#LTR/Gypsy	95.72	3180	125	7	1670	4840	658	3835	0.0	5168
Hale_49_LTR/Gypsy	Gypsy-2_rCom#LTR/Gypsy	87.66	608	70	3	1008	1611	7	613	0.0	813
Hale_49_LTR/Gypsy	Gypsy-2_rCom#LTR/Gypsy	84.95	651	85	7	4839	5477	3939	4588	0.0	795
Hale_49_LTR/Gypsy	Gypsy-2_rCom#LTR/Gypsy	86.81	508	61	5	7168	7670	7	513	0.0	662
Hale_49_LTR/Gypsy	Gypsy-2_rCom#LTR/Gypsy	87.13	373	43	4	5605	5972	4739	5111	8e-138	488
Hale_49_LTR/Gypsy	Gypsy-7_rCom#LTR/Gypsy	91.42	1026	83	5	5579	6599	6462	7487	0.0	1509
Hale_49_LTR/Gypsy	Gypsy-7_rCom#LTR/Gypsy	86.08	1099	144	9	417	1508	7434	8530	0.0	1395
Hale_49_LTR/Gypsy	Gypsy-7_rCom#LTR/Gypsy	85.92	1108	145	11	6569	7668	7426	8530	0.0	1393
Hale_49_LTR/Gypsy	Gypsy-7_rCom#LTR/Gypsy	88.05	753	59	11	4839	5570	5689	6431	0.0	950
Hale_49_LTR/Gypsy	Gypsy-7_rCom#LTR/Gypsy	89.61	433	44	1	5	436	7052	7484	1e-171	601
Hale_53_LTR/Gypsy	Gypsy-9_rCom#LTR/Gypsy	95.71	5174	160	23	342	5464	3	5165	0.0	8305
Hale_53_LTR/Gypsy	Gypsy-9_rCom#LTR/Gypsy	96.04	505	17	2	7860	8361	3	507	0.0	828
Hale_53_LTR/Gypsy	Copia-64_rCom#LTR/Copia	93.97	763	45	1	6302	7064	7442	6681	0.0	1171
Hale_53_LTR/Gypsy	Copia-64_rCom#LTR/Copia	90.94	287	25	1	6302	6588	289	4	2e-113	407
Hale_53_LTR/Gypsy	Gypsy-23_rCom#LTR/Gypsy	93.45	763	49	1	6302	7064	1378	617	0.0	1142
Hale_53_LTR/Gypsy	Unknown-13_rCom#Unknown	81.34	434	18	36	6332	6702	856	423	7e-84	309
Hale_57_LTR/unknown	Gypsy-20_rCom#LTR/Gypsy	95.03	1027	36	8	353	1366	41	1065	0.0	1644
Hale_57_LTR/unknown	Gypsy-20_rCom#LTR/Gypsy	92.00	425	23	4	2375	2791	41	462	6e-175	610
Hale_57_LTR/unknown	Gypsy-20_rCom#LTR/Gypsy	95.21	376	9	5	1607	1976	1436	1808	8e-169	590
Hale_57_LTR/unknown	Unknown-108_rCom#Unknown	76.59	346	62	15	516	853	17	351	7e-50	195
Hale_62_LTR/unknown	Jockey-1_rCom#LINE/Jockey	89.81	1541	111	33	361	1862	124	1657	0.0	1995
Hale_62_LTR/unknown	Jockey-1_rCom#LINE/Jockey	89.23	427	29	13	2524	2934	123	548	3e-158	555
Hale_62_LTR/unknown	Jockey-1_rCom#LINE/Jockey	89.95	189	18	1	1877	2064	1848	2036	3e-68	255
Hale_62_LTR/unknown	Jockey-1_rCom#LINE/Jockey	86.83	167	16	3	2059	2224	2140	2301	4e-52	202
Hale_62_LTR/unknown	Gypsy-34_rCom#LTR/Gypsy	88.70	230	19	5	82	307	3057	3283	9e-79	291
Hale_62_LTR/unknown	Gypsy-34_rCom#LTR/Gypsy	88.31	231	19	5	2245	2471	3057	3283	1e-77	287
Hale_62_LTR/unknown	Gypsy-34_rCom#LTR/Gypsy	88.40	181	20	1	302	481	3346	3526	2e-66	250
Hale_62_LTR/unknown	Gypsy-34_rCom#LTR/Gypsy	88.40	181	20	1	2466	2645	3346	3526	2e-66	250
Hale_62_LTR/unknown	Unknown-73_rCom#Unknown	76.33	431	73	13	369	770	295	725	7e-70	261
Hale_62_LTR/unknown	Unknown-73_rCom#Unknown	76.33	431	73	13	2533	2934	295	725	7e-70	261
Hale_62_LTR/unknown	L1-8_rCom#LINE/L1	78.69	366	49	14	2247	2583	564	199	3e-68	255
Hale_62_LTR/unknown	L1-8_rCom#LINE/L1	78.51	363	46	15	84	416	564	204	7e-65	244
Hale_62_LTR/unknown	Unknown-72_rCom#Unknown	90.08	131	11	2	94	222	20	150	3e-44	176
Hale_62_LTR/unknown	Unknown-72_rCom#Unknown	90.08	131	11	2	2257	2385	20	150	3e-44	176
Hale_62_LTR/unknown	Unknown-72_rCom#Unknown	90.12	81	6	1	339	419	258	336	1e-23	108
Hale_62_LTR/unknown	Unknown-72_rCom#Unknown	90.12	81	6	2	2503	2583	258	336	1e-23	108
Hale_62_LTR/unknown	Gypsy-26_rCom#LTR/Gypsy	93.67	79	5	0	691	769	752	830	5e-27	119
Hale_62_LTR/unknown	Gypsy-26_rCom#LTR/Gypsy	93.67	79	5	0	2855	2933	752	830	5e-27	119
Hale_62_LTR/unknown	L1-22_rCom#LINE/L1	92.50	80	6	0	691	770	2591	2670	2e-26	117
Hale_62_LTR/unknown	L1-22_rCom#LINE/L1	92.50	80	6	0	2855	2934	2591	2670	2e-26	117
Hale_66_LTR/Copia	Copia-5_rCom#LTR/Copia	97.97	2615	45	4	5	2612	4732	2119	0.0	4540
Hale_66_LTR/Copia	Copia-5_rCom#LTR/Copia	97.59	415	10	0	2613	3027	2031	1617	0.0	712
Hale_66_LTR/Copia	Copia-5_rCom#LTR/Copia	94.69	226	9	2	4216	4438	4732	4507	5e-98	355
Hale_67_LTR/Copia	Copia-31_rCom#LTR/Copia	97.23	3578	90	6	1577	5146	5	3581	0.0	6056
Hale_67_LTR/Copia	Copia-31_rCom#LTR/Copia	94.65	430	17	3	5	428	3152	3581	0.0	667
Hale_67_LTR/Copia	Unknown-181_rCom#Unknown	90.00	100	10	0	329	428	4	103	6e-33	139
Hale_72_LTR/Gypsy	Gypsy-9_rCom#LTR/Gypsy	96.07	3158	116	6	1491	4641	5165	2009	0.0	5140
Hale_72_LTR/Gypsy	Gypsy-9_rCom#LTR/Gypsy	91.15	1865	103	30	4690	6499	1860	3	0.0	2503
Hale_72_LTR/Gypsy	Gypsy-9_rCom#LTR/Gypsy	91.27	504	31	4	5	495	506	3	0.0	686
Hale_72_LTR/Gypsy	Gypsy-9_rCom#LTR/Gypsy	96.84	95	3	0	556	650	106	12	6e-39	159
Hale_72_LTR/Gypsy	Gypsy-9_rCom#LTR/Gypsy	100.00	55	0	0	4639	4693	1985	1931	1e-21	102
Hale_73_LTR/Copia	Copia-29_rCom#LTR/Copia	95.51	4472	185	4	989	5445	794	5264	0.0	7175
Hale_76_LTR/Gypsy	LTR_rCom#LTR	87.69	2234	273	2	2588	4820	4944	7176	0.0	2898
Hale_76_LTR/Gypsy	LTR_rCom#LTR	90.29	1936	166	6	673	2588	2978	4911	0.0	2673
Hale_76_LTR/Gypsy	Caulimovirus-2_rCom#LTR/Caulimovirus	95.83	1079	45	0	3733	4811	3	1081	0.0	1749
Hale_76_LTR/Gypsy	Copia-97_rCom#LTR/Copia	81.75	252	27	11	5136	5371	262	14	3e-51	200
Hale_79_LTR/Copia	Copia-16_rCom#LTR/Copia	98.42	3482	54	1	196	3676	3483	2	0.0	6126
Hale_79_LTR/Copia	Copia-16_rCom#LTR/Copia	93.56	202	2	3	5	195	3765	3564	4e-79	292
Hale_79_LTR/Copia	Copia-16_rCom#LTR/Copia	92.61	203	4	2	4470	4662	3765	3564	7e-77	285
Hale_79_LTR/Copia	Copia-16_rCom#LTR/Copia	95.68	139	4	2	4663	4800	3483	3346	2e-58	224
Hale_87_LTR/Copia	Copia-62_rCom#LTR/Copia	77.27	1760	357	38	211	1948	4722	2984	0.0	1016
Hale_89_LTR/Copia	Copia-45_rCom#LTR/Copia	95.57	1986	81	5	5	1984	408	2392	0.0	3195
Hale_89_LTR/Copia	Copia-45_rCom#LTR/Copia	95.72	1214	45	5	1981	3189	2426	3637	0.0	1949
Hale_89_LTR/Copia	Copia-45_rCom#LTR/Copia	92.59	216	16	0	4628	4843	408	623	2e-91	333
Hale_89_LTR/Copia	Unknown-163_rCom#Unknown	94.30	894	41	5	5	888	683	1576	0.0	1386
Hale_89_LTR/Copia	Unknown-163_rCom#Unknown	91.74	218	16	1	4628	4843	683	900	2e-87	320
Hale_90_LTR/Gypsy	Gypsy-19_rCom#LTR/Gypsy	91.88	1760	125	1	2085	3826	2	1761	0.0	2459
Hale_91_LTR/unknown	Copia-64_rCom#LTR/Copia	94.43	5471	263	14	2789	8218	2383	7852	0.0	8528
Hale_91_LTR/unknown	Copia-64_rCom#LTR/Copia	92.01	2327	143	10	481	2790	4	2304	0.0	3362
Hale_91_LTR/unknown	Copia-64_rCom#LTR/Copia	92.98	1211	74	3	5	1204	6681	7891	0.0	1831
Hale_91_LTR/unknown	Copia-64_rCom#LTR/Copia	89.30	1000	104	3	7526	8522	4	1003	0.0	1376
Hale_91_LTR/unknown	Copia-64_rCom#LTR/Copia	95.47	243	11	0	8280	8522	7924	8166	4e-111	399
Hale_91_LTR/unknown	Copia-64_rCom#LTR/Copia	94.65	243	13	0	1236	1478	7924	8166	9e-108	388
Hale_91_LTR/unknown	Gypsy-23_rCom#LTR/Gypsy	91.31	1485	106	12	5	1481	617	2086	0.0	2063
Hale_91_LTR/unknown	Gypsy-23_rCom#LTR/Gypsy	90.42	1483	113	14	7054	8522	616	2083	0.0	1982
Hale_91_LTR/unknown	Gypsy-18_rCom#LTR/Gypsy	87.57	1175	75	24	4814	5932	1184	25	0.0	1312
Hale_91_LTR/unknown	Unknown-13_rCom#Unknown	83.31	1204	76	58	367	1478	423	1593	0.0	1040
Hale_91_LTR/unknown	Unknown-13_rCom#Unknown	82.97	1192	92	62	7419	8522	425	1593	0.0	1024
Hale_91_LTR/unknown	Helitron-4_rCom#RC/Helitron	91.29	689	60	0	3949	4637	1559	871	0.0	942
Hale_91_LTR/unknown	Unknown-3_rCom#Unknown	88.30	171	15	5	5600	5766	1716	1885	8e-54	209
Hale_91_LTR/unknown	LTR-Unknown-5_rCom#LTR/Unknown	82.99	147	25	0	1066	1212	881	735	3e-33	141
Hale_97_LTR/Copia	Copia-63_rCom#LTR/Copia	88.36	885	68	6	4355	5204	1447	563	0.0	1105
Hale_97_LTR/Copia	Copia-63_rCom#LTR/Copia	93.63	455	20	2	4	449	1012	558	0.0	688
Hale_97_LTR/Copia	Copia-63_rCom#LTR/Copia	91.57	83	5	1	4274	4354	1563	1481	2e-27	121
Hale_99_LTR/Copia	Copia-8_rCom#LTR/Copia	86.37	2076	255	12	6091	8139	3026	5100	0.0	2440
Hale_99_LTR/Copia	Copia-8_rCom#LTR/Copia	86.78	1309	166	7	1785	3087	1727	3034	0.0	1604
Hale_99_LTR/Copia	Copia-8_rCom#LTR/Copia	91.30	115	10	0	313	427	5018	5132	2e-40	165
Hale_99_LTR/Copia	Copia-59_rCom#LTR/Copia	83.87	1730	275	3	6313	8040	2265	3992	0.0	1727
Hale_99_LTR/Copia	Copia-59_rCom#LTR/Copia	80.72	1193	217	12	1904	3087	851	2039	0.0	1007
Hale_99_LTR/Copia	Gypsy-34_rCom#LTR/Gypsy	87.97	1380	136	19	3985	5337	1570	2946	0.0	1692
Hale_99_LTR/Copia	Gypsy-34_rCom#LTR/Gypsy	94.12	731	27	6	3085	3800	600	1329	0.0	1127
Hale_99_LTR/Copia	Gypsy-34_rCom#LTR/Gypsy	90.35	228	18	4	5340	5563	3056	3283	6e-85	313
Hale_99_LTR/Copia	Gypsy-34_rCom#LTR/Gypsy	88.95	181	18	2	5625	5803	3346	3526	3e-67	254
Hale_99_LTR/Copia	Unknown-82_rCom#Unknown	89.11	918	71	22	3985	4876	2363	1449	0.0	1146
Hale_99_LTR/Copia	Unknown-82_rCom#Unknown	88.95	715	54	14	3105	3795	3327	2614	0.0	942
Hale_99_LTR/Copia	Copia-7_rCom#LTR/Copia	78.78	1310	252	19	1789	3087	1900	3194	0.0	880
Hale_99_LTR/Copia	Copia-7_rCom#LTR/Copia	80.05	411	72	6	6243	6651	3356	3758	1e-81	302
Hale_99_LTR/Copia	Copia-49_rCom#LTR/Copia	77.16	1305	284	13	1789	3084	1775	3074	0.0	760
Hale_99_LTR/Copia	Copia-2_rCom#LTR/Copia	76.99	1304	288	11	1789	3084	1912	3211	0.0	752
Hale_99_LTR/Copia	Copia-2_rCom#LTR/Copia	79.31	986	194	8	6488	7468	3646	4626	0.0	695
Hale_99_LTR/Copia	Jockey-1_rCom#LINE/Jockey	89.93	427	27	11	5682	6092	123	549	8e-163	571
Hale_99_LTR/Copia	L1-8_rCom#LINE/L1	77.89	769	130	31	4603	5349	1417	667	1e-130	464
Hale_99_LTR/Copia	L1-8_rCom#LINE/L1	86.71	143	13	6	5343	5479	564	422	8e-39	159
Hale_99_LTR/Copia	L1-8_rCom#LINE/L1	88.78	98	10	1	5627	5723	315	218	3e-28	124
Hale_99_LTR/Copia	Copia-12_rCom#LTR/Copia	72.70	1055	266	16	1914	2955	757	1802	5e-120	429
Hale_99_LTR/Copia	Copia-17_rCom#LTR/Copia	71.29	1066	276	23	1914	2959	1857	2912	9e-93	339
Hale_99_LTR/Copia	Unknown-73_rCom#Unknown	77.14	433	65	19	5691	6091	295	725	3e-73	274
Hale_99_LTR/Copia	Pao-1_rCom#LTR/Pao	86.81	182	22	2	3588	3768	911	731	4e-52	204
Hale_99_LTR/Copia	Unknown-72_rCom#Unknown	90.84	131	10	2	5353	5481	20	150	2e-45	182
Hale_99_LTR/Copia	Unknown-72_rCom#Unknown	92.59	81	5	1	6012	6091	609	689	5e-26	117
Hale_99_LTR/Copia	Unknown-72_rCom#Unknown	91.18	68	5	1	5662	5728	258	325	8e-19	93.5
Hale_99_LTR/Copia	Gypsy-26_rCom#LTR/Gypsy	95.00	80	2	2	6012	6090	752	830	3e-28	124
Hale_99_LTR/Copia	L1-22_rCom#LINE/L1	93.83	81	3	2	6012	6091	2591	2670	1e-27	122
Hale_99_LTR/Copia	Copia-18_rCom#LTR/Copia	97.22	36	1	0	1053	1088	992	1027	6e-10	63.9
Hale_100_LTR/Copia	Copia-68_rCom#LTR/Copia	97.83	4516	74	2	110	4601	5161	646	0.0	7793
Hale_100_LTR/Copia	Copia-68_rCom#LTR/Copia	95.11	184	9	0	4683	4866	5161	4978	3e-80	296
Hale_100_LTR/Copia	Copia-68_rCom#LTR/Copia	90.76	184	17	0	4683	4866	563	380	1e-74	278
Hale_100_LTR/Copia	Copia-68_rCom#LTR/Copia	89.67	184	19	0	110	293	563	380	3e-71	267
Hale_100_LTR/Copia	L1-2_rCom#LINE/L1	80.62	480	82	3	4398	4866	1113	634	5e-138	488
Hale_100_LTR/Copia	L1-2_rCom#LINE/L1	86.55	290	38	1	5	293	923	634	3e-100	363
Hale_100_LTR/Copia	L1-2_rCom#LINE/L1	76.42	123	24	1	4226	4343	1310	1188	2e-22	104
Hale_102_LTR/Copia	Copia-13_rCom#LTR/Copia	81.97	2768	445	28	3106	5826	681	3441	0.0	2555
Hale_102_LTR/Copia	Copia-17_rCom#LTR/Copia	82.56	1187	205	2	4635	5819	3327	4513	0.0	1085
Hale_102_LTR/Copia	Copia-39_rCom#LTR/Copia	78.74	1176	236	12	4659	5826	2158	3327	0.0	826
Hale_102_LTR/Copia	Copia-18_rCom#LTR/Copia	74.23	1265	309	15	4573	5826	3286	4544	0.0	699
Hale_102_LTR/Copia	Copia-9_rCom#LTR/Copia	74.77	1086	258	13	4749	5825	3314	4392	4e-152	536
Hale_102_LTR/Copia	Copia-9_rCom#LTR/Copia	72.39	1043	241	34	3397	4409	1922	2947	1e-96	351
Hale_102_LTR/Copia	Copia-70_rCom#LTR/Copia	75.87	916	176	33	1859	2748	613	1509	2e-120	431
Hale_102_LTR/Copia	Copia-49_rCom#LTR/Copia	75.60	496	109	10	5884	6372	4558	5048	2e-75	281
Hale_102_LTR/Copia	Copia-59_rCom#LTR/Copia	75.71	494	111	7	5884	6372	3494	3983	2e-70	265
Hale_102_LTR/Copia	Copia-8_rCom#LTR/Copia	73.64	497	116	13	5884	6372	4496	4985	9e-59	226
Hale_104_LTR/Copia	Copia-59_rCom#LTR/Copia	85.30	1517	208	8	1508	3010	713	2228	0.0	1694
Hale_104_LTR/Copia	Copia-59_rCom#LTR/Copia	89.01	719	76	3	3041	3758	2671	3387	0.0	918
Hale_104_LTR/Copia	Copia-59_rCom#LTR/Copia	88.75	631	59	1	3757	4375	3490	4120	0.0	811
Hale_104_LTR/Copia	Copia-59_rCom#LTR/Copia	89.81	108	11	0	31	138	4013	4120	7e-37	152
Hale_104_LTR/Copia	Copia-8_rCom#LTR/Copia	79.72	1381	273	7	1634	3010	1846	3223	0.0	1162
Hale_104_LTR/Copia	Copia-8_rCom#LTR/Copia	82.45	638	89	11	3757	4375	4492	5125	2e-171	599
Hale_104_LTR/Copia	Copia-7_rCom#LTR/Copia	80.08	1521	278	21	1508	3013	1877	3387	0.0	1136
Hale_104_LTR/Copia	Copia-7_rCom#LTR/Copia	88.79	107	11	1	4269	4375	341	446	3e-30	130
Hale_104_LTR/Copia	Copia-7_rCom#LTR/Copia	87.85	107	12	1	32	138	341	446	2e-28	124
Hale_104_LTR/Copia	Copia-49_rCom#LTR/Copia	78.63	1343	265	15	1509	2834	1753	3090	0.0	883
Hale_104_LTR/Copia	Copia-2_rCom#LTR/Copia	78.23	1378	278	15	1508	2868	1889	3261	0.0	880
Hale_104_LTR/Copia	Copia-23_rCom#LTR/Copia	74.84	1236	283	21	1643	2861	808	2032	0.0	699
Hale_104_LTR/Copia	Copia-32_rCom#LTR/Copia	74.38	1206	287	19	1643	2833	853	2051	9e-180	627
Hale_104_LTR/Copia	Copia-39_rCom#LTR/Copia	74.02	1228	300	16	1643	2860	737	1955	1e-159	560
Hale_104_LTR/Copia	Copia-30_rCom#LTR/Copia	74.98	1031	235	21	1845	2861	570	1591	8e-151	531
Hale_104_LTR/Copia	Copia-30_rCom#LTR/Copia	81.91	492	89	0	3757	4248	3021	3512	1e-123	440
Hale_104_LTR/Copia	Copia-12_rCom#LTR/Copia	74.41	1063	248	20	1643	2693	756	1806	8e-151	531
Hale_104_LTR/Copia	Copia-12_rCom#LTR/Copia	78.90	493	98	5	3761	4250	3421	3910	3e-95	346
Hale_104_LTR/Copia	Copia-41_rCom#LTR/Copia	73.95	1236	292	29	1643	2861	1691	2913	6e-147	518
Hale_104_LTR/Copia	Copia-18_rCom#LTR/Copia	74.69	964	221	19	1796	2746	2093	3046	8e-116	414
Hale_104_LTR/Copia	Copia-18_rCom#LTR/Copia	73.78	492	123	5	3762	4250	4562	5050	8e-81	298
Hale_104_LTR/Copia	Copia-17_rCom#LTR/Copia	73.39	898	214	22	1806	2689	2022	2908	5e-108	388
Hale_104_LTR/Copia	Copia-70_rCom#LTR/Copia	73.30	1071	250	31	1644	2693	1985	3040	6e-102	368
Hale_105_LTR/Gypsy	Gypsy-7_rCom#LTR/Gypsy	86.49	4871	538	52	5	4764	8530	3669	0.0	5821
Hale_105_LTR/Gypsy	Gypsy-7_rCom#LTR/Gypsy	86.74	1471	184	11	11289	12751	8519	7052	0.0	1879
Hale_105_LTR/Gypsy	Gypsy-2_rCom#LTR/Gypsy	92.97	1521	102	5	9636	11153	2176	658	0.0	2263
Hale_105_LTR/Gypsy	Gypsy-2_rCom#LTR/Gypsy	87.15	607	70	3	11180	11778	613	7	0.0	785
Hale_105_LTR/Gypsy	Gypsy-2_rCom#LTR/Gypsy	83.01	677	102	8	2148	2812	4588	3913	0.0	752
Hale_105_LTR/Gypsy	Gypsy-2_rCom#LTR/Gypsy	87.18	507	61	3	3	505	513	7	0.0	675
Hale_105_LTR/Gypsy	Gypsy-2_rCom#LTR/Gypsy	86.33	373	45	5	1671	2037	5111	4739	5e-132	470
Hale_105_LTR/Gypsy	Gypsy-25_rCom#LTR/Gypsy	82.99	776	107	11	4009	4764	8	778	0.0	732
Hale_110_LTR/unknown	Copia-64_rCom#LTR/Copia	92.43	2205	136	18	723	2898	7442	5240	0.0	3142
Hale_110_LTR/unknown	Copia-64_rCom#LTR/Copia	94.12	748	43	1	5329	6076	7442	6696	0.0	1153
Hale_110_LTR/unknown	Copia-64_rCom#LTR/Copia	91.99	287	22	1	5329	5615	289	4	2e-118	424
Hale_110_LTR/unknown	Copia-64_rCom#LTR/Copia	89.90	287	27	2	723	1008	289	4	2e-108	390
Hale_110_LTR/unknown	Unknown-3_rCom#Unknown	94.33	1340	39	12	2748	4051	1885	547	0.0	2050
Hale_110_LTR/unknown	Unknown-3_rCom#Unknown	96.82	409	12	1	4046	4453	428	20	0.0	693
Hale_110_LTR/unknown	Gypsy-23_rCom#LTR/Gypsy	93.58	748	47	1	5329	6076	1378	632	0.0	1123
Hale_110_LTR/unknown	Gypsy-23_rCom#LTR/Gypsy	92.22	758	56	3	723	1479	1378	623	0.0	1079
Hale_110_LTR/unknown	Gypsy-18_rCom#LTR/Gypsy	86.26	342	27	8	2582	2903	25	366	1e-100	364
Hale_110_LTR/unknown	Gypsy-42_rCom#LTR/Gypsy	79.96	459	78	11	3036	3484	463	9	1e-90	331
Hale_110_LTR/unknown	Unknown-13_rCom#Unknown	81.13	461	23	35	5329	5726	885	426	5e-89	326
Hale_110_LTR/unknown	Unknown-13_rCom#Unknown	79.22	462	31	36	723	1120	885	425	5e-74	276
Hale_110_LTR/unknown	Gypsy-2_rCom#LTR/Gypsy	83.19	113	14	3	1394	1506	427	534	9e-22	102
Hale_114_LTR/unknown	Jockey-1_rCom#LINE/Jockey	91.72	1534	90	27	2558	4054	124	1657	0.0	2156
Hale_114_LTR/unknown	Jockey-1_rCom#LINE/Jockey	90.99	455	36	5	4070	4520	1848	2301	0.0	656
Hale_114_LTR/unknown	Jockey-1_rCom#LINE/Jockey	89.51	429	30	11	7008	7421	123	551	3e-161	566
Hale_114_LTR/unknown	Jockey-1_rCom#LINE/Jockey	88.33	60	6	1	1	59	2242	2301	5e-15	80.5
Hale_114_LTR/unknown	Gypsy-34_rCom#LTR/Gypsy	92.73	935	57	9	854	1778	1539	2472	0.0	1371
Hale_114_LTR/unknown	Gypsy-34_rCom#LTR/Gypsy	90.92	936	63	13	5314	6229	1539	2472	0.0	1269
Hale_114_LTR/unknown	Gypsy-34_rCom#LTR/Gypsy	92.18	729	39	10	4466	5177	600	1327	0.0	1051
Hale_114_LTR/unknown	Gypsy-34_rCom#LTR/Gypsy	91.91	729	42	11	5	717	600	1327	0.0	1044
Hale_114_LTR/unknown	Gypsy-34_rCom#LTR/Gypsy	93.07	101	5	2	2144	2242	3056	3156	3e-37	154
Hale_114_LTR/unknown	Gypsy-34_rCom#LTR/Gypsy	85.25	122	17	1	2558	2678	3405	3526	3e-37	154
Hale_114_LTR/unknown	Gypsy-34_rCom#LTR/Gypsy	85.25	122	17	1	7009	7129	3405	3526	3e-37	154
Hale_114_LTR/unknown	Gypsy-34_rCom#LTR/Gypsy	92.08	101	6	2	6595	6693	3056	3156	1e-35	148
Hale_114_LTR/unknown	Gypsy-34_rCom#LTR/Gypsy	92.13	89	7	0	6506	6594	2860	2948	1e-30	132
Hale_114_LTR/unknown	Gypsy-34_rCom#LTR/Gypsy	90.54	74	7	0	2253	2326	3069	3142	1e-21	102
Hale_114_LTR/unknown	Unknown-82_rCom#Unknown	91.18	952	61	20	854	1783	2394	1444	0.0	1314
Hale_114_LTR/unknown	Unknown-82_rCom#Unknown	89.30	953	68	24	5314	6234	2394	1444	0.0	1208
Hale_114_LTR/unknown	Unknown-82_rCom#Unknown	87.71	708	64	11	24	708	3327	2620	0.0	894
Hale_114_LTR/unknown	Unknown-82_rCom#Unknown	87.71	708	63	12	4485	5168	3327	2620	0.0	893
Hale_114_LTR/unknown	LTR-Unknown-2_rCom#LTR/Unknown	83.29	389	45	13	1438	1806	1685	1297	1e-106	385
Hale_114_LTR/unknown	LTR-Unknown-2_rCom#LTR/Unknown	81.75	389	51	13	5889	6257	1685	1297	1e-96	351
Hale_114_LTR/unknown	LTR-Unknown-2_rCom#LTR/Unknown	93.62	188	11	1	6496	6682	907	720	5e-80	296
Hale_114_LTR/unknown	LTR-Unknown-2_rCom#LTR/Unknown	93.62	188	11	1	2045	2231	907	720	5e-80	296
Hale_114_LTR/unknown	LTR-Unknown-2_rCom#LTR/Unknown	91.04	67	6	0	2253	2319	795	729	5e-20	97.1
Hale_114_LTR/unknown	Unknown-73_rCom#Unknown	76.31	439	73	15	2559	2967	288	725	2e-69	261
Hale_114_LTR/unknown	Unknown-73_rCom#Unknown	75.63	439	76	15	7010	7418	288	725	2e-64	244
Hale_114_LTR/unknown	Gypsy-26_rCom#LTR/Gypsy	96.20	79	3	0	2888	2966	752	830	5e-30	130
Hale_114_LTR/unknown	L1-22_rCom#LINE/L1	95.00	80	4	0	2888	2967	2591	2670	2e-29	128
Hale_114_LTR/unknown	L1-8_rCom#LINE/L1	89.69	97	9	1	6508	6604	762	667	2e-28	124
Hale_114_LTR/unknown	L1-8_rCom#LINE/L1	88.66	97	10	1	2057	2153	762	667	1e-26	119
Hale_114_LTR/unknown	L1-8_rCom#LINE/L1	88.52	61	4	3	2558	2616	258	199	3e-12	71.3
Hale_114_LTR/unknown	L1-8_rCom#LINE/L1	87.10	62	5	3	7008	7067	259	199	4e-11	67.6
Hale_114_LTR/unknown	L1-8_rCom#LINE/L1	91.67	48	2	2	6559	6604	533	486	4e-11	67.6
Hale_114_LTR/unknown	Unknown-72_rCom#Unknown	90.91	55	3	2	2558	2611	280	333	3e-13	75.0
Hale_114_LTR/unknown	Unknown-72_rCom#Unknown	93.48	46	2	1	7009	7053	280	325	4e-11	67.6
Hale_119_LTR/Gypsy	Gypsy-13_rCom#LTR/Gypsy	94.55	3303	130	20	2703	5955	3443	141	0.0	5059
Hale_119_LTR/Gypsy	Gypsy-13_rCom#LTR/Gypsy	94.52	73	4	0	6006	6078	87	15	5e-25	113
Hale_119_LTR/Gypsy	Gypsy-11_rCom#LTR/Gypsy	76.06	3388	707	79	763	4088	5693	2348	0.0	1688
Hale_119_LTR/Gypsy	Gypsy-12_rCom#LTR/Gypsy	75.82	3403	726	75	755	4088	5709	2335	0.0	1670
Hale_119_LTR/Gypsy	Unknown-2_rCom#Unknown	93.16	307	15	3	93	393	1407	1101	6e-129	459
Hale_119_LTR/Gypsy	Unknown-2_rCom#Unknown	93.56	295	13	4	6164	6452	1407	1113	2e-124	444
Hale_119_LTR/Gypsy	Unknown-2_rCom#Unknown	85.27	129	19	0	6534	6662	1029	901	2e-39	161
Hale_122_LTR/Copia	Copia-15_rCom#LTR/Copia	96.53	3541	102	7	4	3523	315	3855	0.0	5843
Hale_122_LTR/Copia	Copia-15_rCom#LTR/Copia	94.76	1259	66	0	3553	4811	3885	5143	0.0	2049
Hale_122_LTR/Copia	Copia-15_rCom#LTR/Copia	96.21	264	10	0	4558	4821	316	579	7e-122	435
Hale_122_LTR/Copia	Copia-15_rCom#LTR/Copia	91.34	254	22	0	5	258	4890	5143	7e-102	368
Hale_123_LTR/Gypsy	Gypsy-7_rCom#LTR/Gypsy	87.11	2885	296	29	5	2830	8530	5663	0.0	3602
Hale_123_LTR/Gypsy	Gypsy-7_rCom#LTR/Gypsy	85.42	1481	184	22	6170	7619	8530	7051	0.0	1757
Hale_123_LTR/Gypsy	Gypsy-2_rCom#LTR/Gypsy	93.67	1770	110	2	4276	6044	2426	658	0.0	2699
Hale_123_LTR/Gypsy	Gypsy-2_rCom#LTR/Gypsy	88.25	1311	125	13	2169	3455	4588	3283	0.0	1709
Hale_123_LTR/Gypsy	Gypsy-2_rCom#LTR/Gypsy	97.94	826	17	0	3452	4277	2444	3269	0.0	1434
Hale_123_LTR/Gypsy	Gypsy-2_rCom#LTR/Gypsy	86.02	608	77	3	6071	6671	613	7	0.0	750
Hale_123_LTR/Gypsy	Gypsy-2_rCom#LTR/Gypsy	85.16	512	68	3	2	508	515	7	3e-177	619
Hale_123_LTR/Gypsy	Gypsy-2_rCom#LTR/Gypsy	87.13	373	43	4	1669	2036	5111	4739	8e-138	488
Hale_123_LTR/Gypsy	Gypsy-15_rCom#LTR/Gypsy	86.18	246	29	4	2619	2859	3816	3571	1e-76	285
Hale_123_LTR/Gypsy	Copia-64_rCom#LTR/Copia	78.61	201	25	14	6065	6254	6578	6771	3e-28	124
Hale_127_LTR/Copia	Copia-12_rCom#LTR/Copia	81.02	1444	270	3	344	1785	3909	2468	0.0	1223
Hale_127_LTR/Copia	Copia-23_rCom#LTR/Copia	76.36	1451	335	7	344	1790	3963	2517	0.0	955
Hale_127_LTR/Copia	Copia-32_rCom#LTR/Copia	76.21	1450	332	12	346	1790	3996	2555	0.0	822
Hale_129_LTR/Copia	Copia-59_rCom#LTR/Copia	92.86	28	2	0	1911	1938	1455	1482	1e-04	45.4
Hale_131_LTR/Gypsy	Gypsy-9_rCom#LTR/Gypsy	95.81	3368	114	10	2342	5684	4228	863	0.0	5424
Hale_131_LTR/Gypsy	Gypsy-9_rCom#LTR/Gypsy	95.70	860	36	1	1482	2341	5165	4307	0.0	1382
Hale_131_LTR/Gypsy	Gypsy-9_rCom#LTR/Gypsy	92.04	766	35	12	5693	6433	767	3	0.0	1064
Hale_131_LTR/Gypsy	Gypsy-9_rCom#LTR/Gypsy	93.45	504	29	4	5	504	506	3	0.0	756
Hale_131_LTR/Gypsy	Gypsy-9_rCom#LTR/Gypsy	94.17	103	6	0	565	667	106	4	2e-38	158
Hale_131_LTR/Gypsy	Gypsy-9_rCom#LTR/Gypsy	95.51	89	1	2	6494	6579	106	18	8e-33	139
Hale_137_LTR/Copia	Copia-25_rCom#LTR/Copia	95.96	3956	128	15	1000	4926	4238	286	0.0	6416
Hale_137_LTR/Copia	Copia-25_rCom#LTR/Copia	91.95	261	19	2	4	263	545	286	3e-105	379
Hale_139_LTR/Copia	Copia-59_rCom#LTR/Copia	88.57	1838	188	7	151	1968	4120	2285	0.0	2313
Hale_139_LTR/Copia	Copia-59_rCom#LTR/Copia	84.77	1517	215	9	1982	3483	2228	713	0.0	1650
Hale_139_LTR/Copia	Copia-59_rCom#LTR/Copia	90.83	109	9	1	4857	4965	4120	4013	2e-38	158
Hale_139_LTR/Copia	Copia-8_rCom#LTR/Copia	83.59	1846	265	21	150	1965	5126	3289	0.0	1832
Hale_139_LTR/Copia	Copia-8_rCom#LTR/Copia	79.98	1319	254	10	2045	3357	3160	1846	0.0	1123
Hale_139_LTR/Copia	Copia-7_rCom#LTR/Copia	79.79	1529	267	32	1979	3483	3387	1877	0.0	1101
Hale_139_LTR/Copia	Copia-7_rCom#LTR/Copia	82.73	330	57	0	1640	1969	3768	3439	3e-81	300
Hale_139_LTR/Copia	Copia-7_rCom#LTR/Copia	89.81	108	9	2	4857	4964	446	341	2e-32	137
Hale_139_LTR/Copia	Copia-7_rCom#LTR/Copia	88.99	109	10	2	150	258	447	341	3e-31	134
Hale_139_LTR/Copia	Copia-32_rCom#LTR/Copia	77.20	1715	360	25	280	1975	3996	2294	0.0	1055
Hale_139_LTR/Copia	Copia-32_rCom#LTR/Copia	74.15	1207	287	20	2159	3348	2051	853	4e-174	608
Hale_139_LTR/Copia	Copia-30_rCom#LTR/Copia	76.77	1705	373	19	279	1968	3512	1816	0.0	1011
Hale_139_LTR/Copia	Copia-2_rCom#LTR/Copia	77.09	1528	312	28	1979	3483	3401	1889	0.0	867
Hale_139_LTR/Copia	Copia-49_rCom#LTR/Copia	78.35	1344	266	18	2158	3482	3090	1753	0.0	859
Hale_139_LTR/Copia	Copia-12_rCom#LTR/Copia	75.54	1578	346	33	277	1829	3910	2348	0.0	821
Hale_139_LTR/Copia	Copia-12_rCom#LTR/Copia	74.06	1064	249	23	2299	3348	1806	756	1e-143	507
Hale_139_LTR/Copia	Copia-18_rCom#LTR/Copia	71.42	1557	411	27	277	1811	5050	3506	0.0	669
Hale_139_LTR/Copia	Copia-23_rCom#LTR/Copia	74.35	1236	288	22	2131	3348	2032	808	0.0	665
Hale_139_LTR/Copia	Copia-39_rCom#LTR/Copia	74.04	1229	297	18	2132	3348	1955	737	1e-159	560
Hale_139_LTR/Copia	Copia-41_rCom#LTR/Copia	73.99	1238	287	33	2131	3348	2913	1691	7e-147	518
Hale_139_LTR/Copia	Copia-17_rCom#LTR/Copia	82.86	140	22	2	3046	3184	2161	2023	8e-32	135
Hale_141_LTR/Copia	Copia-47_rCom#LTR/Copia	72.23	623	156	17	3663	4277	1306	693	4e-44	176
Hale_142_LTR/Copia	Copia-32_rCom#LTR/Copia	86.64	3008	351	19	433	3394	3736	734	0.0	3557
Hale_142_LTR/Copia	Copia-32_rCom#LTR/Copia	89.42	104	10	1	329	431	3994	3891	2e-32	137
Hale_142_LTR/Copia	Copia-30_rCom#LTR/Copia	81.64	2898	481	17	433	3287	3251	362	0.0	2627
Hale_142_LTR/Copia	Copia-41_rCom#LTR/Copia	79.82	3043	542	51	431	3423	4568	1548	0.0	2292
Hale_142_LTR/Copia	Copia-23_rCom#LTR/Copia	81.52	1456	232	15	433	1852	3701	2247	0.0	1325
Hale_142_LTR/Copia	Copia-23_rCom#LTR/Copia	81.00	1037	187	10	2058	3088	2033	1001	0.0	937
Hale_142_LTR/Copia	Copia-39_rCom#LTR/Copia	78.90	1460	263	17	433	1852	3570	2116	0.0	1003
Hale_142_LTR/Copia	Copia-9_rCom#LTR/Copia	78.80	1387	254	19	433	1787	4633	3255	0.0	976
Hale_142_LTR/Copia	Copia-9_rCom#LTR/Copia	85.29	102	14	1	329	429	4891	4790	3e-25	113
Hale_142_LTR/Copia	Copia-12_rCom#LTR/Copia	77.11	1468	290	21	433	1858	3647	2184	0.0	893
Hale_142_LTR/Copia	Copia-18_rCom#LTR/Copia	74.02	1251	293	15	470	1692	4750	3504	0.0	693
Hale_142_LTR/Copia	Copia-18_rCom#LTR/Copia	73.62	1050	249	27	2080	3117	3139	2106	1e-108	390
Hale_142_LTR/Copia	Copia-59_rCom#LTR/Copia	73.58	1162	273	31	2058	3204	2080	938	2e-141	499
Hale_142_LTR/Copia	L1-1_rCom#LINE/L1	93.46	306	16	2	4504	4805	969	664	5e-128	455
Hale_142_LTR/Copia	L1-1_rCom#LINE/L1	93.18	308	15	5	12	314	969	663	2e-126	449
Hale_142_LTR/Copia	Copia-7_rCom#LTR/Copia	73.66	1196	270	35	2058	3232	3235	2064	8e-126	448
Hale_142_LTR/Copia	Copia-17_rCom#LTR/Copia	72.96	1017	258	17	2080	3088	3059	2052	2e-117	420
Hale_142_LTR/Copia	Copia-70_rCom#LTR/Copia	73.89	1038	242	27	2085	3108	3182	2160	7e-112	401
Hale_143_LTR/Copia	Copia-31_rCom#LTR/Copia	96.44	1881	57	8	3064	4936	1703	3581	0.0	3101
Hale_143_LTR/Copia	Copia-31_rCom#LTR/Copia	97.01	1507	19	1	1560	3066	2	1482	0.0	2510
Hale_143_LTR/Copia	Copia-31_rCom#LTR/Copia	91.44	432	28	6	5	429	3152	3581	4e-169	592
Hale_143_LTR/Copia	Unknown-181_rCom#Unknown	93.00	100	7	0	330	429	4	103	6e-38	156
Hale_143_LTR/Copia	Unknown-181_rCom#Unknown	92.00	100	8	0	4837	4936	4	103	3e-36	150
Hale_147_LTR/Gypsy	L1-15_rCom#LINE/L1	98.81	505	6	0	8832	9336	18574	18070	0.0	900
Hale_147_LTR/Gypsy	L1-15_rCom#LINE/L1	98.20	500	9	0	1836	2335	18574	18075	0.0	874
Hale_148_LTR/Gypsy	Copia-64_rCom#LTR/Copia	92.94	822	50	5	1153	1966	731	1552	0.0	1203
Hale_148_LTR/Gypsy	Copia-64_rCom#LTR/Copia	93.58	685	39	5	2256	2937	1904	2586	0.0	1016
Hale_148_LTR/Gypsy	Copia-64_rCom#LTR/Copia	91.97	274	21	1	9818	10090	731	1004	3e-108	390
Hale_148_LTR/Gypsy	Copia-64_rCom#LTR/Copia	91.36	243	21	0	9847	10089	7924	8166	2e-94	344
Hale_148_LTR/Gypsy	Copia-64_rCom#LTR/Copia	90.95	243	21	1	1182	1423	7924	8166	4e-92	337
Hale_148_LTR/Gypsy	Copia-64_rCom#LTR/Copia	76.21	496	102	11	9319	9806	212	699	2e-79	294
Hale_148_LTR/Gypsy	Unknown-13_rCom#Unknown	82.99	788	106	20	9324	10089	812	1593	0.0	739
Hale_148_LTR/Gypsy	Unknown-13_rCom#Unknown	81.09	788	103	28	676	1423	812	1593	0.0	643
Hale_148_LTR/Gypsy	Gypsy-23_rCom#LTR/Gypsy	82.95	792	107	18	9319	10090	1301	2084	0.0	723
Hale_148_LTR/Gypsy	Gypsy-23_rCom#LTR/Gypsy	81.03	796	101	28	671	1426	1301	2086	1e-177	621
Hale_149_LTR/Copia	Copia-4_rCom#LTR/Copia	94.58	4945	194	34	5	4889	416	5346	0.0	7631
Hale_149_LTR/Copia	Copia-4_rCom#LTR/Copia	92.02	213	11	4	4	210	5134	5346	5e-83	305
Hale_149_LTR/Copia	Copia-4_rCom#LTR/Copia	91.47	211	11	5	4685	4889	416	625	5e-78	289
Hale_150_LTR/unknown	Unknown-3_rCom#Unknown	94.44	1062	48	5	823	1873	20	1081	0.0	1681
Hale_150_LTR/unknown	Copia-64_rCom#LTR/Copia	93.90	771	46	1	1875	2645	6673	7442	0.0	1181
Hale_150_LTR/unknown	Copia-64_rCom#LTR/Copia	89.90	287	28	1	2359	2645	4	289	1e-108	390
Hale_150_LTR/unknown	Gypsy-23_rCom#LTR/Gypsy	93.19	764	51	1	1882	2645	616	1378	0.0	1133
Hale_150_LTR/unknown	Unknown-13_rCom#Unknown	80.88	434	20	35	2245	2615	423	856	2e-80	296
Hale_152_LTR/Copia	Copia-3_rCom#LTR/Copia	71.83	1058	283	14	741	1790	4239	3189	9e-111	398
Hale_153_LTR/Copia	Copia-49_rCom#LTR/Copia	92.33	2542	164	11	1315	3826	4261	1721	0.0	3642
Hale_153_LTR/Copia	Copia-49_rCom#LTR/Copia	90.93	794	72	0	257	1050	5053	4260	0.0	1133
Hale_153_LTR/Copia	Copia-49_rCom#LTR/Copia	79.18	754	153	2	3898	4647	1577	824	0.0	702
Hale_153_LTR/Copia	Copia-2_rCom#LTR/Copia	91.99	2547	168	8	1315	3826	4403	1858	0.0	3585
Hale_153_LTR/Copia	Copia-2_rCom#LTR/Copia	84.81	968	139	6	3910	4871	1680	715	0.0	992
Hale_153_LTR/Copia	Copia-2_rCom#LTR/Copia	92.67	232	17	0	819	1050	4633	4402	2e-93	340
Hale_153_LTR/Copia	Copia-59_rCom#LTR/Copia	79.16	1516	284	19	2304	3791	2228	717	0.0	1177
Hale_153_LTR/Copia	Copia-59_rCom#LTR/Copia	85.34	798	114	3	254	1050	3990	3195	0.0	865
Hale_153_LTR/Copia	Copia-59_rCom#LTR/Copia	80.77	915	175	1	1333	2246	3179	2265	0.0	747
Hale_153_LTR/Copia	Copia-8_rCom#LTR/Copia	78.02	1351	273	13	2443	3772	3078	1731	0.0	981
Hale_153_LTR/Copia	Copia-8_rCom#LTR/Copia	84.21	798	123	3	254	1050	4992	4197	0.0	833
Hale_153_LTR/Copia	Copia-8_rCom#LTR/Copia	80.06	938	181	5	1313	2246	4201	3266	0.0	758
Hale_153_LTR/Copia	Copia-23_rCom#LTR/Copia	76.97	1042	229	10	2468	3500	2011	972	0.0	708
Hale_153_LTR/Copia	Copia-32_rCom#LTR/Copia	76.63	1074	228	23	2446	3503	2080	1014	0.0	676
Hale_153_LTR/Copia	Copia-30_rCom#LTR/Copia	79.31	788	163	0	263	1050	3514	2727	5e-168	588
Hale_153_LTR/Copia	Copia-39_rCom#LTR/Copia	75.07	1047	238	21	2468	3500	1935	898	2e-151	532
Hale_153_LTR/Copia	Copia-9_rCom#LTR/Copia	75.87	924	216	7	1313	2232	4112	3192	9e-141	497
Hale_153_LTR/Copia	Copia-18_rCom#LTR/Copia	73.50	1049	249	29	2468	3500	3139	2104	9e-106	381
Hale_155_LTR/unknown	Copia-97_rCom#LTR/Copia	81.80	401	44	21	426	806	405	14	4e-87	318
Hale_155_LTR/unknown	Copia-97_rCom#LTR/Copia	81.05	401	47	21	2262	2642	405	14	4e-82	302
Hale_157_LTR/Copia	Copia-41_rCom#LTR/Copia	91.39	3599	264	18	1382	4937	1491	5086	0.0	5083
Hale_157_LTR/Copia	Copia-41_rCom#LTR/Copia	86.57	417	50	2	827	1237	914	1330	6e-147	518
Hale_157_LTR/Copia	Copia-41_rCom#LTR/Copia	84.21	266	30	6	5	258	4821	5086	9e-76	281
Hale_157_LTR/Copia	Copia-32_rCom#LTR/Copia	81.21	3151	552	20	1575	4689	850	3996	0.0	2748
Hale_157_LTR/Copia	Copia-30_rCom#LTR/Copia	77.76	2936	597	35	1802	4692	590	3514	0.0	1941
Hale_157_LTR/Copia	Copia-23_rCom#LTR/Copia	79.67	1722	342	6	2978	4694	2247	3965	0.0	1445
Hale_157_LTR/Copia	Copia-39_rCom#LTR/Copia	78.41	1723	355	15	2978	4690	2116	3831	0.0	1175
Hale_157_LTR/Copia	Copia-13_rCom#LTR/Copia	78.54	1552	317	13	3152	4694	2404	3948	0.0	1098
Hale_157_LTR/Copia	Copia-17_rCom#LTR/Copia	77.79	1558	323	20	3152	4698	3483	5028	0.0	1014
Hale_157_LTR/Copia	Copia-49_rCom#LTR/Copia	75.00	1576	378	16	3161	4728	3516	5083	0.0	822
Hale_157_LTR/Copia	Copia-70_rCom#LTR/Copia	78.41	1084	209	21	3144	4214	3588	4659	0.0	686
Hale_157_LTR/Copia	Copia-2_rCom#LTR/Copia	86.60	321	31	9	5	314	336	655	9e-101	364
Hale_157_LTR/Copia	Copia-2_rCom#LTR/Copia	86.25	291	30	7	4684	4965	336	625	1e-89	327
Hale_157_LTR/Copia	L1-1_rCom#LINE/L1	76.42	246	40	13	35	268	711	950	3e-26	117
Hale_158_LTR/Copia	Copia-59_rCom#LTR/Copia	88.20	2931	303	12	148	3037	4120	1192	0.0	3646
Hale_158_LTR/Copia	Copia-59_rCom#LTR/Copia	92.31	104	8	0	8203	8306	4116	4013	8e-39	159
Hale_158_LTR/Copia	Copia-8_rCom#LTR/Copia	82.14	2923	457	33	148	3013	5125	2211	0.0	2702
Hale_158_LTR/Copia	Copia-8_rCom#LTR/Copia	88.35	103	11	1	8203	8305	5121	5020	8e-29	126
Hale_158_LTR/Copia	Gypsy-34_rCom#LTR/Gypsy	90.86	1411	103	14	4363	5747	2948	1538	0.0	1962
Hale_158_LTR/Copia	Gypsy-34_rCom#LTR/Gypsy	91.78	730	38	8	5874	6588	1322	600	0.0	1026
Hale_158_LTR/Copia	Gypsy-34_rCom#LTR/Gypsy	89.47	228	20	4	4139	4362	3283	3056	1e-81	302
Hale_158_LTR/Copia	Gypsy-34_rCom#LTR/Gypsy	85.47	172	19	4	3906	4076	3526	3360	3e-53	207
Hale_158_LTR/Copia	Jockey-1_rCom#LINE/Jockey	92.36	1021	53	21	3035	4033	1140	123	0.0	1476
Hale_158_LTR/Copia	Unknown-82_rCom#Unknown	92.49	946	47	17	4825	5746	1449	2394	0.0	1367
Hale_158_LTR/Copia	Unknown-82_rCom#Unknown	86.87	716	64	16	5877	6569	2619	3327	0.0	859
Hale_158_LTR/Copia	Copia-49_rCom#LTR/Copia	78.97	1712	340	17	274	1972	5046	3342	0.0	1236
Hale_158_LTR/Copia	Copia-7_rCom#LTR/Copia	82.75	1380	206	24	1639	2990	3768	2393	0.0	1225
Hale_158_LTR/Copia	Copia-7_rCom#LTR/Copia	93.20	103	6	1	8203	8305	442	341	5e-36	150
Hale_158_LTR/Copia	Copia-23_rCom#LTR/Copia	75.91	1727	386	26	275	1982	3962	2247	0.0	1066
Hale_158_LTR/Copia	Copia-23_rCom#LTR/Copia	76.90	857	185	12	2147	2995	2035	1184	2e-159	560
Hale_158_LTR/Copia	Copia-32_rCom#LTR/Copia	76.60	1722	382	18	276	1984	3996	2283	0.0	1011
Hale_158_LTR/Copia	Copia-32_rCom#LTR/Copia	74.88	856	202	12	2149	2995	2080	1229	7e-129	459
Hale_158_LTR/Copia	Copia-9_rCom#LTR/Copia	75.67	1726	387	29	275	1981	4894	3183	0.0	935
Hale_158_LTR/Copia	Copia-2_rCom#LTR/Copia	80.18	1105	213	3	836	1935	4626	3523	0.0	837
Hale_158_LTR/Copia	L1-8_rCom#LINE/L1	78.48	804	129	36	4353	5130	667	1452	7e-144	508
Hale_158_LTR/Copia	L1-8_rCom#LINE/L1	86.71	143	13	6	4223	4359	422	564	8e-39	159
Hale_158_LTR/Copia	L1-8_rCom#LINE/L1	85.12	121	8	10	3977	4093	203	317	1e-26	119
Hale_158_LTR/Copia	Copia-30_rCom#LTR/Copia	75.93	806	182	12	2149	2947	1592	792	5e-130	462
Hale_158_LTR/Copia	LTR-Unknown-2_rCom#LTR/Unknown	84.76	361	36	12	4825	5166	1325	1685	1e-105	381
Hale_158_LTR/Copia	LTR-Unknown-2_rCom#LTR/Unknown	85.96	178	21	4	4276	4449	720	897	2e-50	198
Hale_158_LTR/Copia	Copia-18_rCom#LTR/Copia	75.99	629	139	12	2214	2836	3097	2475	3e-87	320
Hale_158_LTR/Copia	Copia-17_rCom#LTR/Copia	76.58	521	110	11	2322	2836	2908	2394	9e-83	305
Hale_158_LTR/Copia	Copia-70_rCom#LTR/Copia	73.89	766	184	15	2214	2971	3144	2387	1e-81	302
Hale_158_LTR/Copia	Unknown-73_rCom#Unknown	75.40	435	75	14	3618	4024	725	295	3e-63	241
Hale_158_LTR/Copia	Unknown-72_rCom#Unknown	90.84	131	10	2	4221	4349	150	20	2e-45	182
Hale_158_LTR/Copia	Unknown-72_rCom#Unknown	93.83	81	4	1	3618	3697	689	609	1e-27	122
Hale_158_LTR/Copia	Unknown-72_rCom#Unknown	91.94	62	4	1	3993	4053	319	258	4e-17	87.9
Hale_158_LTR/Copia	Gypsy-26_rCom#LTR/Gypsy	96.20	79	3	0	3619	3697	830	752	6e-30	130
Hale_158_LTR/Copia	L1-22_rCom#LINE/L1	95.00	80	4	0	3618	3697	2670	2591	2e-29	128
Hale_158_LTR/Copia	Copia-41_rCom#LTR/Copia	76.32	152	29	5	7130	7279	1293	1147	1e-16	86.1
Hale_163_LTR/unknown	Copia-64_rCom#LTR/Copia	91.88	3104	179	35	249	3302	7891	4811	0.0	4368
Hale_163_LTR/unknown	Copia-64_rCom#LTR/Copia	93.78	2057	122	5	3306	5359	4436	2383	0.0	3101
Hale_163_LTR/unknown	Copia-64_rCom#LTR/Copia	94.03	1574	67	12	5358	6904	2304	731	0.0	2388
Hale_163_LTR/unknown	Copia-64_rCom#LTR/Copia	91.99	1198	89	7	6877	8069	7891	6696	0.0	1757
Hale_163_LTR/unknown	Copia-64_rCom#LTR/Copia	90.52	696	61	5	6917	7607	699	4	0.0	977
Hale_163_LTR/unknown	Copia-64_rCom#LTR/Copia	87.97	715	63	8	289	999	699	4	0.0	885
Hale_163_LTR/unknown	Copia-64_rCom#LTR/Copia	94.16	274	15	1	4	276	1004	731	2e-118	424
Hale_163_LTR/unknown	Copia-64_rCom#LTR/Copia	93.42	243	16	0	6633	6875	8166	7924	9e-103	372
Hale_163_LTR/unknown	Copia-64_rCom#LTR/Copia	93.42	243	16	0	5	247	8166	7924	9e-103	372
Hale_163_LTR/unknown	Gypsy-23_rCom#LTR/Gypsy	93.61	1456	76	10	6630	8069	2086	632	0.0	2198
Hale_163_LTR/unknown	Gypsy-23_rCom#LTR/Gypsy	92.59	1471	76	11	4	1460	2084	633	0.0	2122
Hale_163_LTR/unknown	Unknown-13_rCom#Unknown	87.03	1172	68	51	6633	7721	1593	423	0.0	1293
Hale_163_LTR/unknown	Unknown-13_rCom#Unknown	85.88	1190	68	54	5	1113	1593	423	0.0	1225
Hale_163_LTR/unknown	Gypsy-18_rCom#LTR/Gypsy	91.20	761	37	12	2571	3302	25	784	0.0	1014
Hale_163_LTR/unknown	Gypsy-18_rCom#LTR/Gypsy	100.00	31	0	0	3306	3336	1156	1186	3e-08	58.4
Hale_163_LTR/unknown	Helitron-4_rCom#RC/Helitron	90.10	687	66	1	3514	4200	875	1559	0.0	893
Hale_163_LTR/unknown	Unknown-3_rCom#Unknown	90.00	170	12	5	2736	2901	1883	1715	3e-58	224
Hale_163_LTR/unknown	LTR-Unknown-5_rCom#LTR/Unknown	77.84	194	31	4	6828	7020	694	876	1e-27	122
Hale_173_LTR/Gypsy	Gypsy-3_rCom#LTR/Gypsy	92.60	2865	183	11	2179	5016	2888	26	0.0	4130
Hale_173_LTR/Gypsy	Gypsy-3_rCom#LTR/Gypsy	86.43	516	44	8	4	493	541	26	4e-164	575
Hale_173_LTR/Gypsy	Gypsy-3_rCom#LTR/Gypsy	93.46	107	4	2	560	663	438	544	6e-38	156
Hale_173_LTR/Gypsy	Gypsy-17_rCom#LTR/Gypsy	91.29	2846	220	13	2179	4998	2884	5727	0.0	3988
Hale_173_LTR/Gypsy	Gypsy-17_rCom#LTR/Gypsy	94.11	1510	88	1	672	2181	2024	516	0.0	2353
Hale_173_LTR/Gypsy	Gypsy-17_rCom#LTR/Gypsy	80.89	497	70	10	4	475	5231	5727	1e-129	460
Hale_173_LTR/Gypsy	Gypsy-17_rCom#LTR/Gypsy	85.13	195	29	0	364	558	316	510	7e-67	252
Hale_173_LTR/Gypsy	Gypsy-17_rCom#LTR/Gypsy	82.52	206	36	0	4617	4822	50	255	7e-62	235
Hale_173_LTR/Gypsy	Gypsy-17_rCom#LTR/Gypsy	83.08	195	31	2	4887	5080	316	509	5e-59	226
Hale_173_LTR/Gypsy	Gypsy-17_rCom#LTR/Gypsy	85.28	163	24	0	138	300	93	255	3e-51	200
Hale_173_LTR/Gypsy	Gypsy-17_rCom#LTR/Gypsy	89.72	107	8	3	560	663	5334	5228	5e-34	143
Hale_173_LTR/Gypsy	Helitron-1_rCom#RC/Helitron	94.95	218	11	0	339	556	1149	1366	3e-95	346
Hale_173_LTR/Gypsy	Helitron-1_rCom#RC/Helitron	94.04	218	13	0	4862	5079	1149	1366	7e-92	335
Hale_173_LTR/Gypsy	Helitron-1_rCom#RC/Helitron	87.50	88	8	3	4764	4850	1030	1115	3e-21	100
Hale_173_LTR/Gypsy	LTR-Unknown-5_rCom#LTR/Unknown	88.21	212	22	3	347	556	1086	1296	3e-66	250
Hale_173_LTR/Gypsy	LTR-Unknown-5_rCom#LTR/Unknown	88.21	212	22	3	4870	5079	1086	1296	3e-66	250
Hale_173_LTR/Gypsy	LTR-Unknown-5_rCom#LTR/Unknown	84.17	139	14	1	4393	4523	439	577	1e-30	132
Hale_183_LTR/unknown	Copia-64_rCom#LTR/Copia	91.85	2233	161	10	718	2933	7442	5214	0.0	3127
Hale_183_LTR/unknown	Copia-64_rCom#LTR/Copia	93.32	719	46	2	5446	6163	7406	6689	0.0	1077
Hale_183_LTR/unknown	Copia-64_rCom#LTR/Copia	90.94	287	25	1	718	1004	289	4	2e-113	407
Hale_183_LTR/unknown	Copia-64_rCom#LTR/Copia	92.40	250	19	0	5446	5695	253	4	5e-104	375
Hale_183_LTR/unknown	Unknown-3_rCom#Unknown	90.82	1307	103	16	2757	4051	1885	584	0.0	1801
Hale_183_LTR/unknown	Unknown-3_rCom#Unknown	93.26	460	28	3	4115	4572	478	20	0.0	691
Hale_183_LTR/unknown	Gypsy-23_rCom#LTR/Gypsy	93.40	758	44	4	718	1473	1378	625	0.0	1127
Hale_183_LTR/unknown	Gypsy-23_rCom#LTR/Gypsy	94.30	719	39	2	5446	6163	1342	625	0.0	1107
Hale_183_LTR/unknown	Gypsy-18_rCom#LTR/Gypsy	87.72	342	22	6	2591	2912	25	366	9e-107	385
Hale_183_LTR/unknown	Unknown-13_rCom#Unknown	81.57	434	15	35	748	1116	856	423	2e-83	307
Hale_185_LTR/Gypsy	Gypsy-8_rCom#LTR/Gypsy	89.53	2253	230	6	950	3197	2653	402	0.0	2913
Hale_185_LTR/Gypsy	Gypsy-8_rCom#LTR/Gypsy	93.04	158	9	2	4	159	559	402	1e-62	237
Hale_185_LTR/Gypsy	Gypsy-8_rCom#LTR/Gypsy	87.20	164	17	2	3243	3402	318	155	2e-51	200
Hale_185_LTR/Gypsy	Gypsy-8_rCom#LTR/Gypsy	86.59	164	18	2	205	364	318	155	9e-50	195
Hale_185_LTR/Gypsy	Helitron-2_rCom#RC/Helitron	85.50	545	47	15	3028	3540	659	1203	8e-165	577
Hale_185_LTR/Gypsy	Helitron-2_rCom#RC/Helitron	85.66	530	45	14	4	502	674	1203	8e-160	560
Hale_186_LTR/unknown	Gypsy-5_rCom#LTR/Gypsy	89.66	977	97	4	2066	3041	3300	4273	0.0	1251
Hale_186_LTR/unknown	Gypsy-5_rCom#LTR/Gypsy	83.24	853	101	22	848	1681	610	1439	0.0	754
Hale_186_LTR/unknown	Gypsy-5_rCom#LTR/Gypsy	92.52	441	25	4	3595	4027	5114	5554	0.0	632
Hale_186_LTR/unknown	Gypsy-5_rCom#LTR/Gypsy	93.86	228	12	2	4	229	5327	5554	1e-94	344
Hale_186_LTR/unknown	Gypsy-5_rCom#LTR/Gypsy	89.47	95	8	2	3924	4016	34	128	1e-29	128
Hale_186_LTR/unknown	Gypsy-5_rCom#LTR/Gypsy	89.89	89	7	2	132	218	40	128	2e-27	121
Hale_186_LTR/unknown	LTR-Unknown-13_rCom#LTR/Unknown	88.91	496	26	17	3797	4275	654	1137	6e-172	601
Hale_186_LTR/unknown	LTR-Unknown-13_rCom#LTR/Unknown	87.75	498	31	18	4	485	659	1142	2e-162	569
Hale_186_LTR/unknown	LTR-Unknown-13_rCom#LTR/Unknown	90.28	144	12	2	725	866	1483	1626	4e-49	193
Hale_186_LTR/unknown	LTR-Unknown-13_rCom#LTR/Unknown	92.25	129	8	2	4548	4674	1496	1624	3e-46	183
Hale_186_LTR/unknown	Gypsy-30_rCom#LTR/Gypsy	95.59	227	9	1	3802	4027	1424	1198	8e-101	364
Hale_186_LTR/unknown	Gypsy-30_rCom#LTR/Gypsy	94.27	227	12	1	4	229	1424	1198	8e-96	348
Hale_189_LTR/Copia	Copia-59_rCom#LTR/Copia	85.39	3115	429	12	1531	4619	1006	4120	0.0	3465
Hale_189_LTR/Copia	Copia-8_rCom#LTR/Copia	83.08	3108	486	15	1553	4622	2023	5128	0.0	3085
Hale_189_LTR/Copia	Copia-7_rCom#LTR/Copia	92.54	1609	101	7	1531	3120	2160	3768	0.0	2320
Hale_189_LTR/Copia	Copia-7_rCom#LTR/Copia	92.27	1346	96	6	5	1343	306	1650	0.0	1947
Hale_189_LTR/Copia	Copia-7_rCom#LTR/Copia	89.45	275	25	4	4484	4755	309	582	2e-97	353
Hale_189_LTR/Copia	Copia-49_rCom#LTR/Copia	79.55	1672	331	8	2822	4487	3379	5045	0.0	1269
Hale_189_LTR/Copia	Copia-30_rCom#LTR/Copia	77.36	1546	337	9	2949	4487	1973	3512	0.0	972
Hale_189_LTR/Copia	Copia-9_rCom#LTR/Copia	76.64	1554	360	3	2938	4489	3344	4896	0.0	957
Hale_189_LTR/Copia	Copia-41_rCom#LTR/Copia	73.73	1043	241	27	1550	2569	1855	2887	8e-116	414
Hale_191_LTR/Copia	Copia-8_rCom#LTR/Copia	87.41	2906	337	12	132	3008	5132	2227	0.0	3574
Hale_191_LTR/Copia	Copia-8_rCom#LTR/Copia	92.08	101	8	0	3789	3889	1273	1173	2e-38	158
Hale_191_LTR/Copia	Copia-8_rCom#LTR/Copia	95.40	87	4	0	4822	4908	5104	5018	5e-34	143
Hale_191_LTR/Copia	Copia-59_rCom#LTR/Copia	83.54	1859	298	6	132	1983	4127	2270	0.0	1849
Hale_191_LTR/Copia	Copia-2_rCom#LTR/Copia	79.01	1115	225	8	829	1938	4631	3521	0.0	769
Hale_191_LTR/Copia	Copia-12_rCom#LTR/Copia	75.41	671	140	20	2190	2847	1946	1288	5e-93	339
Hale_191_LTR/Copia	Copia-7_rCom#LTR/Copia	90.35	114	10	1	132	244	453	340	1e-35	148
Hale_191_LTR/Copia	Copia-18_rCom#LTR/Copia	97.22	36	1	0	4147	4182	1027	992	4e-10	63.9
Hale_198_LTR/Copia	Copia-26_rCom#LTR/Copia	98.54	2611	35	3	5	2613	4822	2213	0.0	4608
Hale_198_LTR/Copia	Copia-26_rCom#LTR/Copia	98.55	1794	26	0	2606	4399	2129	336	0.0	3177
Hale_198_LTR/Copia	Copia-26_rCom#LTR/Copia	98.06	206	4	0	5	210	541	336	4e-99	359
Hale_198_LTR/Copia	Copia-26_rCom#LTR/Copia	97.61	209	4	1	4193	4400	4823	4615	1e-98	357
Hale_205_LTR/unknown	Copia-97_rCom#LTR/Copia	84.26	305	33	8	22	314	14	315	7e-80	294
Hale_205_LTR/unknown	Copia-97_rCom#LTR/Copia	84.26	305	32	9	2004	2295	14	315	3e-79	292
Hale_206_LTR/unknown	Gypsy-11_rCom#LTR/Gypsy	96.12	3862	119	9	430	4279	3	3845	0.0	6408
Hale_206_LTR/unknown	Gypsy-11_rCom#LTR/Gypsy	98.09	1985	31	4	11474	13451	3900	5884	0.0	3480
Hale_206_LTR/unknown	Gypsy-11_rCom#LTR/Gypsy	96.19	499	19	0	13677	14175	3	501	0.0	843
Hale_206_LTR/unknown	Gypsy-11_rCom#LTR/Gypsy	95.07	203	6	1	5	203	5682	5884	1e-88	326
Hale_206_LTR/unknown	Gypsy-4_rCom#LTR/Gypsy	97.46	3538	60	10	430	3955	7	3526	0.0	6023
Hale_206_LTR/unknown	Gypsy-4_rCom#LTR/Gypsy	98.40	500	7	1	13677	14175	7	506	0.0	880
Hale_206_LTR/unknown	LTR_rCom#LTR	83.12	5422	847	28	5955	11316	6123	710	0.0	5347
Hale_206_LTR/unknown	LTR_rCom#LTR	80.44	772	145	6	5187	5955	7013	6245	0.0	715
Hale_206_LTR/unknown	Gypsy-12_rCom#LTR/Gypsy	97.91	2012	19	7	11474	13462	3906	5917	0.0	3470
Hale_206_LTR/unknown	Gypsy-12_rCom#LTR/Gypsy	94.46	2074	55	16	2254	4279	1790	3851	0.0	3190
Hale_206_LTR/unknown	Gypsy-12_rCom#LTR/Gypsy	89.96	229	4	3	5	214	5689	5917	3e-75	281
Hale_206_LTR/unknown	Gypsy-12_rCom#LTR/Gypsy	85.51	138	17	2	13627	13761	6105	6242	2e-42	172
Hale_206_LTR/unknown	Gypsy-12_rCom#LTR/Gypsy	84.78	138	18	2	380	514	6105	6242	8e-41	167
Hale_206_LTR/unknown	Gypsy-13_rCom#LTR/Gypsy	76.80	500	107	5	1788	2283	1059	1553	2e-72	272
Hale_206_LTR/unknown	Unknown-142_rCom#Unknown	85.51	214	24	6	4696	4908	1153	1360	1e-59	230
Hale_206_LTR/unknown	Unknown-142_rCom#Unknown	88.71	62	7	0	4891	4952	1299	1360	1e-14	80.5
Hale_209_LTR/Copia	Copia-29_rCom#LTR/Copia	94.68	3024	149	6	53	3064	5312	2289	0.0	4721
Hale_209_LTR/Copia	Copia-29_rCom#LTR/Copia	94.57	1474	75	4	3058	4528	2265	794	0.0	2294
Hale_211_LTR/unknown	Jockey-1_rCom#LINE/Jockey	90.10	1536	109	31	3486	4980	1657	124	0.0	2015
Hale_211_LTR/unknown	Jockey-1_rCom#LINE/Jockey	90.24	451	36	8	2856	3300	2301	1853	2e-179	627
Hale_211_LTR/unknown	Jockey-1_rCom#LINE/Jockey	88.47	425	33	10	5	413	548	124	1e-151	534
Hale_211_LTR/unknown	Gypsy-34_rCom#LTR/Gypsy	88.77	1380	131	11	5347	6703	2948	1570	0.0	1768
Hale_211_LTR/unknown	Gypsy-34_rCom#LTR/Gypsy	88.77	1380	129	12	780	2134	2948	1570	0.0	1766
Hale_211_LTR/unknown	Gypsy-34_rCom#LTR/Gypsy	96.97	330	10	0	6896	7225	1328	999	4e-160	562
Hale_211_LTR/unknown	Gypsy-34_rCom#LTR/Gypsy	95.76	330	14	0	2327	2656	1328	999	2e-153	540
Hale_211_LTR/unknown	Gypsy-34_rCom#LTR/Gypsy	92.11	228	17	1	5120	5346	3283	3056	6e-94	342
Hale_211_LTR/unknown	Gypsy-34_rCom#LTR/Gypsy	91.67	228	18	1	553	779	3283	3056	3e-92	337
Hale_211_LTR/unknown	Gypsy-34_rCom#LTR/Gypsy	86.03	272	28	6	7218	7480	870	600	4e-86	316
Hale_211_LTR/unknown	Gypsy-34_rCom#LTR/Gypsy	86.03	272	28	6	2649	2911	870	600	4e-86	316
Hale_211_LTR/unknown	Gypsy-34_rCom#LTR/Gypsy	88.95	181	18	1	4861	5039	3526	3346	3e-67	254
Hale_211_LTR/unknown	Gypsy-34_rCom#LTR/Gypsy	88.95	181	18	1	294	472	3526	3346	3e-67	254
Hale_211_LTR/unknown	Unknown-82_rCom#Unknown	89.51	915	72	14	1244	2134	1449	2363	0.0	1173
Hale_211_LTR/unknown	Unknown-82_rCom#Unknown	89.18	915	75	15	5813	6703	1449	2363	0.0	1157
Hale_211_LTR/unknown	Unknown-82_rCom#Unknown	95.72	327	13	1	6900	7225	2614	2940	3e-152	536
Hale_211_LTR/unknown	Unknown-82_rCom#Unknown	94.80	327	16	1	2331	2656	2614	2940	3e-147	520
Hale_211_LTR/unknown	Unknown-82_rCom#Unknown	79.05	253	38	12	7218	7461	3081	3327	2e-58	224
Hale_211_LTR/unknown	Unknown-82_rCom#Unknown	87.50	144	12	6	2649	2786	3081	3224	1e-45	182
Hale_211_LTR/unknown	L1-8_rCom#LINE/L1	80.74	758	112	27	5337	6076	667	1408	1e-165	580
Hale_211_LTR/unknown	L1-8_rCom#LINE/L1	80.24	759	112	30	770	1507	667	1408	2e-158	556
Hale_211_LTR/unknown	L1-8_rCom#LINE/L1	90.91	143	10	3	5204	5343	422	564	1e-50	198
Hale_211_LTR/unknown	L1-8_rCom#LINE/L1	90.21	143	11	3	637	776	422	564	7e-49	193
Hale_211_LTR/unknown	L1-8_rCom#LINE/L1	87.96	108	13	0	4940	5047	218	325	1e-31	135
Hale_211_LTR/unknown	L1-8_rCom#LINE/L1	86.11	108	15	0	373	480	218	325	2e-28	124
Hale_211_LTR/unknown	LTR-Unknown-2_rCom#LTR/Unknown	83.10	361	47	9	5813	6159	1325	1685	2e-98	357
Hale_211_LTR/unknown	LTR-Unknown-2_rCom#LTR/Unknown	88.27	179	18	3	5258	5434	720	897	2e-58	224
Hale_211_LTR/unknown	Unknown-73_rCom#Unknown	75.87	431	74	15	5	405	725	295	2e-64	244
Hale_211_LTR/unknown	Unknown-73_rCom#Unknown	75.87	431	74	16	4572	4972	725	295	7e-64	243
Hale_211_LTR/unknown	Pao-1_rCom#LTR/Pao	86.46	192	24	2	6918	7108	721	911	5e-55	213
Hale_211_LTR/unknown	Pao-1_rCom#LTR/Pao	85.49	193	24	4	2349	2539	721	911	1e-51	202
Hale_211_LTR/unknown	Gypsy-26_rCom#LTR/Gypsy	93.59	78	5	0	4573	4650	830	753	4e-26	117
Hale_211_LTR/unknown	Gypsy-26_rCom#LTR/Gypsy	92.41	79	6	0	6	84	830	752	5e-25	113
Hale_211_LTR/unknown	L1-22_rCom#LINE/L1	92.41	79	6	0	4572	4650	2670	2592	1e-25	115
Hale_211_LTR/unknown	L1-22_rCom#LINE/L1	91.25	80	7	0	5	84	2670	2591	2e-24	111
Hale_211_LTR/unknown	Unknown-72_rCom#Unknown	91.25	80	6	1	4572	4650	689	610	7e-24	110
Hale_211_LTR/unknown	Unknown-72_rCom#Unknown	90.12	81	7	1	5	84	689	609	9e-23	106
Hale_211_LTR/unknown	Unknown-72_rCom#Unknown	92.65	68	5	0	4935	5002	325	258	4e-21	100
Hale_211_LTR/unknown	Unknown-72_rCom#Unknown	91.18	68	6	0	368	435	325	258	2e-19	95.3
Hale_213_LTR/Copia	Copia-34_rCom#LTR/Copia	97.90	4524	74	14	4	4506	333	4856	0.0	7810
Hale_213_LTR/Copia	Copia-34_rCom#LTR/Copia	95.74	258	6	3	5	257	4595	4852	1e-114	411
Hale_213_LTR/Copia	Copia-34_rCom#LTR/Copia	94.62	260	8	3	4252	4505	334	593	2e-111	399
Hale_215_LTR/unknown	Copia-64_rCom#LTR/Copia	92.35	2222	136	22	3234	5424	5224	7442	0.0	3160
Hale_215_LTR/unknown	Copia-64_rCom#LTR/Copia	94.41	734	40	1	5	738	6681	7413	0.0	1146
Hale_215_LTR/unknown	Copia-64_rCom#LTR/Copia	91.64	287	23	1	5138	5424	4	289	8e-117	418
Hale_215_LTR/unknown	Copia-64_rCom#LTR/Copia	93.39	257	17	0	482	738	4	260	3e-111	399
Hale_215_LTR/unknown	Unknown-3_rCom#Unknown	93.69	1362	30	12	2093	3400	526	1885	0.0	2019
Hale_215_LTR/unknown	Unknown-3_rCom#Unknown	95.68	463	19	1	1627	2088	20	482	0.0	760
Hale_215_LTR/unknown	Gypsy-23_rCom#LTR/Gypsy	94.01	734	43	1	5	738	617	1349	0.0	1122
Hale_215_LTR/unknown	Gypsy-23_rCom#LTR/Gypsy	92.68	765	54	2	4660	5424	616	1378	0.0	1112
Hale_215_LTR/unknown	Gypsy-7_rCom#LTR/Gypsy	89.95	378	35	3	1166	1542	7367	6992	1e-144	510
Hale_215_LTR/unknown	Gypsy-7_rCom#LTR/Gypsy	90.60	319	28	2	5820	6137	7369	7052	5e-124	442
Hale_215_LTR/unknown	Gypsy-18_rCom#LTR/Gypsy	86.83	357	23	11	3233	3566	380	25	7e-108	388
Hale_215_LTR/unknown	Unknown-13_rCom#Unknown	81.57	434	17	35	5024	5394	423	856	4e-85	313
Hale_215_LTR/unknown	Unknown-13_rCom#Unknown	81.11	434	19	34	368	738	423	856	2e-82	303
Hale_215_LTR/unknown	Gypsy-42_rCom#LTR/Gypsy	80.24	410	63	14	2685	3084	9	410	4e-80	296
Hale_217_LTR/Gypsy	Gypsy-19_rCom#LTR/Gypsy	94.04	1761	104	1	3724	5484	1761	2	0.0	2719
Hale_217_LTR/Gypsy	Unknown-61_rCom#Unknown	91.21	182	12	2	1220	1397	196	377	2e-64	244
Hale_217_LTR/Gypsy	Unknown-61_rCom#Unknown	90.11	182	14	2	7322	7499	196	377	4e-61	233
Hale_218_LTR/Copia	Copia-13_rCom#LTR/Copia	77.99	2176	424	32	1595	3741	801	2950	0.0	1533
Hale_218_LTR/Copia	Copia-13_rCom#LTR/Copia	97.67	43	1	0	4806	4848	4070	4112	2e-13	75.0
Hale_218_LTR/Copia	Copia-12_rCom#LTR/Copia	83.86	1357	216	3	1537	2892	692	2046	0.0	1443
Hale_218_LTR/Copia	Copia-12_rCom#LTR/Copia	87.69	942	115	1	3741	4682	2967	3907	0.0	1140
Hale_218_LTR/Copia	Copia-12_rCom#LTR/Copia	86.20	732	97	2	3014	3741	2182	2913	0.0	839
Hale_218_LTR/Copia	Copia-70_rCom#LTR/Copia	74.62	2175	497	42	1602	3739	1985	4141	0.0	963
Hale_218_LTR/Copia	Copia-70_rCom#LTR/Copia	83.51	97	14	2	4777	4872	375	470	8e-22	102
Hale_218_LTR/Copia	Copia-23_rCom#LTR/Copia	81.75	948	168	5	3741	4686	3021	3965	0.0	920
Hale_218_LTR/Copia	Copia-23_rCom#LTR/Copia	77.04	1211	263	13	1600	2800	807	2012	0.0	848
Hale_218_LTR/Copia	Copia-23_rCom#LTR/Copia	80.17	721	142	1	3022	3741	2247	2967	1e-174	610
Hale_218_LTR/Copia	Copia-17_rCom#LTR/Copia	80.17	953	181	6	3739	4689	4081	5027	0.0	761
Hale_218_LTR/Copia	Copia-17_rCom#LTR/Copia	76.97	725	154	12	3022	3739	3309	4027	7e-117	418
Hale_218_LTR/Copia	Copia-17_rCom#LTR/Copia	100.00	39	0	0	4806	4844	5155	5193	6e-13	73.1
Hale_218_LTR/Copia	Copia-59_rCom#LTR/Copia	78.59	920	179	14	3774	4686	3076	3984	0.0	645
Hale_218_LTR/Copia	Copia-39_rCom#LTR/Copia	79.67	728	133	12	3022	3741	2116	2836	6e-152	534
Hale_218_LTR/Copia	Copia-39_rCom#LTR/Copia	89.58	48	3	2	4803	4848	3974	4021	1e-09	62.1
Hale_218_LTR/Copia	Copia-32_rCom#LTR/Copia	78.87	724	150	3	3020	3741	2283	3005	5e-148	521
Hale_218_LTR/Copia	Copia-30_rCom#LTR/Copia	78.57	728	152	4	3020	3744	1798	2524	3e-145	512
Hale_218_LTR/Copia	Copia-41_rCom#LTR/Copia	77.49	724	158	5	3020	3740	3113	3834	4e-124	442
Hale_218_LTR/Copia	L1-12_rCom#LINE/L1	79.02	205	22	13	4799	4986	858	658	5e-34	143
Hale_218_LTR/Copia	L1-3_rCom#LINE/L1	89.23	65	7	0	4522	4586	373	437	2e-17	87.9
Hale_218_LTR/Copia	L1-3_rCom#LINE/L1	97.62	42	1	0	4806	4847	802	843	6e-13	73.1
Hale_219_LTR/Copia	Copia-13_rCom#LTR/Copia	88.74	1652	179	5	300	1946	3948	2299	0.0	2115
Hale_219_LTR/Copia	Copia-17_rCom#LTR/Copia	85.76	1664	233	4	285	1946	5039	3378	0.0	1838
Hale_219_LTR/Copia	Copia-12_rCom#LTR/Copia	81.90	1652	290	7	301	1946	3910	2262	0.0	1482
Hale_219_LTR/Copia	Copia-39_rCom#LTR/Copia	80.61	1650	307	11	301	1942	3833	2189	0.0	1330
Hale_219_LTR/Copia	Copia-32_rCom#LTR/Copia	79.21	1645	330	11	304	1942	3996	2358	0.0	1216
Hale_219_LTR/Copia	Copia-30_rCom#LTR/Copia	78.97	1650	327	18	303	1942	3512	1873	0.0	1182
Hale_219_LTR/Copia	Copia-70_rCom#LTR/Copia	84.49	1167	178	3	782	1946	4657	3492	0.0	1155
Hale_219_LTR/Copia	Copia-41_rCom#LTR/Copia	77.26	1596	345	17	303	1889	4827	3241	0.0	981
Hale_219_LTR/Copia	Copia-2_rCom#LTR/Copia	73.64	990	252	8	858	1842	4633	3648	2e-107	387
Hale_219_LTR/Copia	Copia-9_rCom#LTR/Copia	74.18	519	118	13	1947	2456	2434	1923	1e-59	228
Hale_221_LTR/Gypsy	Gypsy-5_rCom#LTR/Gypsy	97.59	2950	71	0	2026	4975	3555	606	0.0	5086
Hale_221_LTR/Gypsy	Gypsy-5_rCom#LTR/Gypsy	97.86	1733	31	5	303	2029	5581	3849	0.0	3007
Hale_221_LTR/Gypsy	Gypsy-5_rCom#LTR/Gypsy	97.25	255	4	2	5255	5506	5581	5327	3e-121	433
Hale_221_LTR/Gypsy	Gypsy-5_rCom#LTR/Gypsy	89.55	134	10	3	5255	5384	167	34	8e-47	185
Hale_221_LTR/Gypsy	Gypsy-5_rCom#LTR/Gypsy	88.81	134	11	3	303	432	167	34	4e-45	180
Hale_221_LTR/Gypsy	Gypsy-5_rCom#LTR/Gypsy	88.24	119	12	2	5022	5138	473	355	3e-36	150
Hale_221_LTR/Gypsy	Gypsy-5_rCom#LTR/Gypsy	88.24	119	12	2	70	186	473	355	3e-36	150
Hale_221_LTR/Gypsy	Gypsy-5_rCom#LTR/Gypsy	97.22	36	1	0	5150	5185	5702	5667	4e-10	63.9
Hale_221_LTR/Gypsy	Gypsy-5_rCom#LTR/Gypsy	97.22	36	1	0	198	233	5702	5667	4e-10	63.9
Hale_221_LTR/Gypsy	Gypsy-30_rCom#LTR/Gypsy	93.92	378	12	1	5140	5506	1047	1424	3e-165	579
Hale_221_LTR/Gypsy	Gypsy-30_rCom#LTR/Gypsy	93.65	378	13	1	188	554	1047	1424	2e-163	573
Hale_221_LTR/Gypsy	Gypsy-30_rCom#LTR/Gypsy	92.52	294	18	2	4883	5172	757	1050	1e-120	431
Hale_221_LTR/Gypsy	Gypsy-30_rCom#LTR/Gypsy	90.50	221	17	3	4	220	830	1050	1e-80	298
Hale_221_LTR/Gypsy	Gypsy-30_rCom#LTR/Gypsy	88.24	170	19	1	4711	4879	535	704	8e-62	235
Hale_221_LTR/Gypsy	LTR-Unknown-13_rCom#LTR/Unknown	96.07	280	5	1	286	559	933	654	2e-127	453
Hale_221_LTR/Gypsy	LTR-Unknown-13_rCom#LTR/Unknown	96.73	275	3	1	5238	5506	933	659	2e-127	453
Hale_221_LTR/Gypsy	LTR-Unknown-13_rCom#LTR/Unknown	93.51	77	5	0	5145	5221	1253	1177	2e-27	121
Hale_221_LTR/Gypsy	LTR-Unknown-13_rCom#LTR/Unknown	93.51	77	5	0	193	269	1253	1177	2e-27	121
Hale_221_LTR/Gypsy	LTR-Unknown-13_rCom#LTR/Unknown	88.71	62	4	3	4997	5056	1543	1483	5e-14	76.8
Hale_221_LTR/Gypsy	LTR-Unknown-13_rCom#LTR/Unknown	88.71	62	4	3	45	104	1543	1483	5e-14	76.8
Hale_223_LTR/Gypsy	Gypsy-19_rCom#LTR/Gypsy	95.01	1743	84	1	3974	5716	1741	2	0.0	2782
Hale_224_LTR/Gypsy	Gypsy-19_rCom#LTR/Gypsy	91.25	1761	119	7	8233	9959	1761	2	0.0	2383
Hale_232_LTR/Copia	Copia-64_rCom#LTR/Copia	93.20	7163	414	36	3746	10837	7891	731	0.0	10621
Hale_232_LTR/Copia	Copia-64_rCom#LTR/Copia	90.80	696	61	3	3785	4477	699	4	0.0	992
Hale_232_LTR/Copia	Copia-64_rCom#LTR/Copia	93.41	273	16	2	3503	3773	1003	731	3e-114	411
Hale_232_LTR/Copia	Copia-64_rCom#LTR/Copia	94.65	243	13	0	10566	10808	8166	7924	1e-107	388
Hale_232_LTR/Copia	Copia-64_rCom#LTR/Copia	92.59	243	17	1	3503	3744	8166	7924	1e-98	359
Hale_232_LTR/Copia	Copia-43_rCom#LTR/Copia	95.39	3511	139	11	10	3499	3916	408	0.0	5585
Hale_232_LTR/Copia	Copia-43_rCom#LTR/Copia	92.37	393	26	1	11043	11431	404	12	6e-166	582
Hale_232_LTR/Copia	Copia-43_rCom#LTR/Copia	97.10	207	6	0	12010	12216	3916	3710	2e-96	351
Hale_232_LTR/Copia	Gypsy-23_rCom#LTR/Gypsy	93.60	1468	78	9	3503	4954	2083	616	0.0	2217
Hale_232_LTR/Copia	Gypsy-23_rCom#LTR/Gypsy	87.50	496	48	8	10563	11044	2086	1591	9e-169	592
Hale_232_LTR/Copia	Gypsy-18_rCom#LTR/Gypsy	92.61	1163	50	15	6057	7184	25	1186	0.0	1648
Hale_232_LTR/Copia	Unknown-13_rCom#Unknown	87.33	1168	66	50	3503	4588	1593	426	0.0	1310
Hale_232_LTR/Copia	Unknown-13_rCom#Unknown	87.45	494	47	12	10566	11044	1593	1100	3e-169	593
Hale_232_LTR/Copia	Helitron-4_rCom#RC/Helitron	89.84	689	68	2	7359	8045	871	1559	0.0	885
Hale_232_LTR/Copia	hAT-Ac-2_rCom#DNA/hAT-Ac	96.86	255	8	0	3	257	921	667	2e-121	435
Hale_232_LTR/Copia	hAT-Ac-2_rCom#DNA/hAT-Ac	97.18	213	6	0	12004	12216	920	708	8e-100	363
Hale_232_LTR/Copia	hAT-Ac-2_rCom#DNA/hAT-Ac	89.24	158	14	1	259	413	616	459	2e-56	219
Hale_232_LTR/Copia	hAT-Ac-2_rCom#DNA/hAT-Ac	93.00	100	7	0	452	551	420	321	1e-37	156
Hale_232_LTR/Copia	hAT-Ac-2_rCom#DNA/hAT-Ac	93.85	65	4	0	570	634	273	209	1e-22	106
Hale_232_LTR/Copia	Unknown-3_rCom#Unknown	84.65	202	20	10	6223	6418	1885	1689	2e-50	198
Hale_232_LTR/Copia	LTR-Unknown-5_rCom#LTR/Unknown	79.17	192	31	5	3697	3888	694	876	5e-32	137
Hale_237_LTR/Gypsy	Copia-64_rCom#LTR/Copia	94.16	822	47	1	8371	9191	1552	731	0.0	1264
Hale_237_LTR/Gypsy	Copia-64_rCom#LTR/Copia	95.82	574	19	4	7659	8228	2250	1678	0.0	922
Hale_237_LTR/Gypsy	Copia-64_rCom#LTR/Copia	93.66	347	18	4	7319	7662	2500	2155	5e-146	516
Hale_237_LTR/Gypsy	Copia-64_rCom#LTR/Copia	91.64	275	20	3	4	276	1004	731	1e-106	385
Hale_237_LTR/Gypsy	Copia-64_rCom#LTR/Copia	90.57	244	21	2	5	247	8166	7924	5e-91	333
Hale_237_LTR/Gypsy	Copia-64_rCom#LTR/Copia	90.12	243	24	0	8920	9162	8166	7924	2e-89	327
Hale_237_LTR/Gypsy	Unknown-13_rCom#Unknown	83.48	787	102	24	5	768	1593	812	0.0	763
Hale_237_LTR/Gypsy	Unknown-13_rCom#Unknown	83.08	786	107	22	8920	9683	1593	812	0.0	743
Hale_237_LTR/Gypsy	Gypsy-23_rCom#LTR/Gypsy	83.33	792	102	22	4	773	2084	1301	0.0	737
Hale_237_LTR/Gypsy	Gypsy-23_rCom#LTR/Gypsy	83.08	792	108	19	8917	9688	2086	1301	0.0	730
Hale_237_LTR/Gypsy	Gypsy-2_rCom#LTR/Gypsy	74.09	1019	241	20	1597	2605	693	1698	3e-123	440
Hale_238_LTR/unknown	Gypsy-5_rCom#LTR/Gypsy	88.75	978	100	9	2090	3062	3301	4273	0.0	1197
Hale_238_LTR/unknown	Gypsy-5_rCom#LTR/Gypsy	92.75	469	23	6	3882	4340	5114	5581	0.0	675
Hale_238_LTR/unknown	Gypsy-5_rCom#LTR/Gypsy	97.65	255	3	2	4	255	5327	5581	5e-123	438
Hale_238_LTR/unknown	Gypsy-5_rCom#LTR/Gypsy	81.93	415	55	10	1306	1705	1030	1439	7e-92	335
Hale_238_LTR/unknown	Gypsy-5_rCom#LTR/Gypsy	89.55	134	10	3	126	255	34	167	8e-47	185
Hale_238_LTR/unknown	Gypsy-5_rCom#LTR/Gypsy	88.06	134	12	3	4211	4340	34	167	2e-43	174
Hale_238_LTR/unknown	Gypsy-5_rCom#LTR/Gypsy	89.29	112	9	3	4767	4876	361	471	1e-34	145
Hale_238_LTR/unknown	Gypsy-5_rCom#LTR/Gypsy	92.41	79	6	0	3349	3427	4955	5033	4e-25	113
Hale_238_LTR/unknown	Gypsy-5_rCom#LTR/Gypsy	97.22	36	1	0	560	595	5667	5702	4e-10	63.9
Hale_238_LTR/unknown	Gypsy-5_rCom#LTR/Gypsy	97.14	35	1	0	4646	4680	5668	5702	1e-09	62.1
Hale_238_LTR/unknown	LTR-Unknown-13_rCom#LTR/Unknown	90.77	607	34	7	4	600	659	1253	0.0	824
Hale_238_LTR/unknown	LTR-Unknown-13_rCom#LTR/Unknown	90.03	612	39	7	4084	4685	654	1253	0.0	808
Hale_238_LTR/unknown	LTR-Unknown-13_rCom#LTR/Unknown	91.86	295	22	2	660	952	1332	1626	1e-119	427
Hale_238_LTR/unknown	LTR-Unknown-13_rCom#LTR/Unknown	91.81	293	22	2	4745	5035	1332	1624	1e-118	424
Hale_238_LTR/unknown	Gypsy-30_rCom#LTR/Gypsy	97.86	280	4	1	4	283	1424	1147	5e-138	488
Hale_238_LTR/unknown	Gypsy-30_rCom#LTR/Gypsy	96.79	280	7	1	4089	4368	1424	1147	5e-133	472
Hale_238_LTR/unknown	Gypsy-30_rCom#LTR/Gypsy	90.96	166	14	1	4722	4886	1056	891	4e-59	226
Hale_238_LTR/unknown	Gypsy-30_rCom#LTR/Gypsy	90.96	166	14	1	637	801	1056	891	4e-59	226
Hale_238_LTR/unknown	Gypsy-30_rCom#LTR/Gypsy	91.60	119	9	1	4610	4727	1127	1009	8e-42	169
Hale_238_LTR/unknown	Gypsy-30_rCom#LTR/Gypsy	91.60	119	9	1	525	642	1127	1009	8e-42	169
Hale_240_LTR/unknown	Copia-64_rCom#LTR/Copia	91.06	2641	181	21	289	2876	7852	5214	0.0	3594
Hale_240_LTR/unknown	Copia-64_rCom#LTR/Copia	93.26	1557	68	10	3153	4698	2261	731	0.0	2300
Hale_240_LTR/unknown	Copia-64_rCom#LTR/Copia	91.73	1173	92	5	4711	5879	7852	6681	0.0	1692
Hale_240_LTR/unknown	Copia-64_rCom#LTR/Copia	89.38	697	68	6	289	980	699	4	0.0	939
Hale_240_LTR/unknown	Copia-64_rCom#LTR/Copia	89.24	697	70	5	4711	5403	699	4	0.0	931
Hale_240_LTR/unknown	Copia-64_rCom#LTR/Copia	93.41	273	17	1	5	276	1003	731	1e-114	411
Hale_240_LTR/unknown	Copia-64_rCom#LTR/Copia	94.65	243	13	0	4427	4669	8166	7924	6e-108	388
Hale_240_LTR/unknown	Copia-64_rCom#LTR/Copia	93.00	243	17	0	5	247	8166	7924	3e-101	366
Hale_240_LTR/unknown	Copia-64_rCom#LTR/Copia	90.06	171	13	3	2955	3124	2550	2383	9e-57	219
Hale_240_LTR/unknown	Gypsy-23_rCom#LTR/Gypsy	93.06	1470	88	8	4424	5879	2086	617	0.0	2183
Hale_240_LTR/unknown	Gypsy-23_rCom#LTR/Gypsy	92.98	1468	87	10	5	1456	2083	616	0.0	2172
Hale_240_LTR/unknown	Unknown-13_rCom#Unknown	86.77	1172	73	52	4427	5517	1593	423	0.0	1288
Hale_240_LTR/unknown	Unknown-13_rCom#Unknown	86.31	1169	77	53	5	1091	1593	426	0.0	1251
Hale_240_LTR/unknown	Gypsy-18_rCom#LTR/Gypsy	86.27	357	25	12	2535	2868	25	380	5e-104	375
Hale_240_LTR/unknown	Unknown-3_rCom#Unknown	92.38	210	12	4	2701	2906	1885	1676	7e-83	305
Hale_240_LTR/unknown	LTR-Unknown-5_rCom#LTR/Unknown	77.08	192	32	6	200	390	694	874	4e-25	113
Hale_240_LTR/unknown	LTR-Unknown-5_rCom#LTR/Unknown	83.33	90	13	2	4726	4814	788	876	3e-17	87.9
Hale_242_LTR/Gypsy	Gypsy-9_rCom#LTR/Gypsy	96.20	4343	128	17	320	4632	3	4338	0.0	7097
Hale_242_LTR/Gypsy	Gypsy-9_rCom#LTR/Gypsy	97.39	614	15	1	4636	5248	4427	5040	0.0	1044
Hale_242_LTR/Gypsy	Gypsy-9_rCom#LTR/Gypsy	96.03	504	18	1	13689	14190	3	506	0.0	830
Hale_242_LTR/Gypsy	Gypsy-9_rCom#LTR/Gypsy	99.22	128	1	0	12717	12844	5038	5165	3e-60	231
Hale_242_LTR/Gypsy	Gypsy-2_rCom#LTR/Gypsy	97.24	2425	67	0	6981	9405	833	3257	0.0	4128
Hale_242_LTR/Gypsy	Gypsy-2_rCom#LTR/Gypsy	87.05	857	99	6	9400	10244	3732	4588	0.0	1118
Hale_242_LTR/Gypsy	Gypsy-2_rCom#LTR/Gypsy	87.81	607	69	3	6259	6860	7	613	0.0	815
Hale_242_LTR/Gypsy	Gypsy-2_rCom#LTR/Gypsy	87.81	607	69	3	11947	12548	7	613	0.0	815
Hale_242_LTR/Gypsy	Gypsy-2_rCom#LTR/Gypsy	87.67	373	41	4	10372	10739	4739	5111	7e-141	499
Hale_242_LTR/Gypsy	Gypsy-7_rCom#LTR/Gypsy	89.11	1799	143	17	9581	11332	5663	7455	0.0	2372
Hale_242_LTR/Gypsy	Gypsy-7_rCom#LTR/Gypsy	85.59	1110	148	10	5657	6759	7426	8530	0.0	1376
Hale_242_LTR/Gypsy	Gypsy-7_rCom#LTR/Gypsy	85.78	1090	142	11	11365	12447	7447	8530	0.0	1362
Hale_242_LTR/Gypsy	Gypsy-7_rCom#LTR/Gypsy	91.12	439	38	1	5250	5687	7049	7487	0.0	645
Hale_242_LTR/Gypsy	Gypsy-15_rCom#LTR/Gypsy	85.77	246	29	5	9552	9791	3571	3816	1e-73	276
Hale_242_LTR/Gypsy	Copia-64_rCom#LTR/Copia	71.46	806	147	67	6137	6893	7317	6546	1e-38	159
Hale_242_LTR/Gypsy	Copia-64_rCom#LTR/Copia	71.88	697	123	57	11934	12591	7208	6546	2e-37	156
Hale_248_LTR/Gypsy	Gypsy-19_rCom#LTR/Gypsy	94.25	1740	81	2	2078	3798	2	1741	0.0	2656
Hale_253_LTR/Copia	Copia-13_rCom#LTR/Copia	85.01	3095	428	16	667	3738	3762	681	0.0	3402
Hale_253_LTR/Copia	Copia-13_rCom#LTR/Copia	87.39	357	45	0	313	669	3951	3595	4e-124	442
Hale_253_LTR/Copia	Copia-70_rCom#LTR/Copia	79.96	2695	481	44	962	3616	4656	1981	0.0	1978
Hale_253_LTR/Copia	Copia-17_rCom#LTR/Copia	88.40	1534	174	4	667	2198	4838	3307	0.0	1906
Hale_253_LTR/Copia	Copia-17_rCom#LTR/Copia	77.26	1535	323	16	2226	3738	3261	1731	0.0	1044
Hale_253_LTR/Copia	Copia-17_rCom#LTR/Copia	86.22	370	49	2	301	669	5039	4671	4e-119	425
Hale_253_LTR/Copia	Copia-39_rCom#LTR/Copia	80.28	1481	281	10	671	2144	3644	2168	0.0	1166
Hale_253_LTR/Copia	Copia-12_rCom#LTR/Copia	79.34	1341	272	3	2396	3732	1976	637	0.0	1088
Hale_253_LTR/Copia	Copia-30_rCom#LTR/Copia	77.90	1493	312	16	667	2150	3329	1846	0.0	977
Hale_253_LTR/Copia	Copia-9_rCom#LTR/Copia	74.57	1038	237	21	2419	3441	2947	1922	1e-139	494
Hale_253_LTR/Copia	Copia-2_rCom#LTR/Copia	72.47	1028	258	24	2419	3434	3233	2219	1e-85	315
Hale_253_LTR/Copia	Copia-49_rCom#LTR/Copia	72.18	1028	261	24	2419	3434	3096	2082	3e-80	296
Hale_253_LTR/Copia	Copia-23_rCom#LTR/Copia	75.80	343	81	2	316	657	3965	3624	2e-62	237
Hale_254_LTR/Copia	Copia-31_rCom#LTR/Copia	98.23	3106	50	5	1489	4592	63	3165	0.0	5426
Hale_254_LTR/Copia	Copia-31_rCom#LTR/Copia	96.02	377	14	1	13	388	3205	3581	2e-177	619
Hale_254_LTR/Copia	Copia-31_rCom#LTR/Copia	96.02	377	14	1	4586	4961	3205	3581	2e-177	619
Hale_254_LTR/Copia	Unknown-181_rCom#Unknown	92.00	100	8	0	289	388	4	103	3e-36	150
Hale_254_LTR/Copia	Unknown-181_rCom#Unknown	92.00	100	8	0	4862	4961	4	103	3e-36	150
Hale_258_LTR/Copia	Copia-59_rCom#LTR/Copia	89.37	1524	157	3	3251	4770	2598	4120	0.0	2021
Hale_258_LTR/Copia	Copia-59_rCom#LTR/Copia	85.15	1859	233	18	1439	3259	713	2566	0.0	2015
Hale_258_LTR/Copia	Copia-8_rCom#LTR/Copia	83.88	1520	236	4	3259	4770	3607	5125	0.0	1576
Hale_258_LTR/Copia	Copia-8_rCom#LTR/Copia	79.77	1715	311	19	1563	3246	1845	3554	0.0	1406
Hale_258_LTR/Copia	Copia-8_rCom#LTR/Copia	85.98	107	13	2	41	146	5020	5125	3e-26	117
Hale_258_LTR/Copia	Copia-7_rCom#LTR/Copia	80.39	1851	323	31	1439	3257	1877	3719	0.0	1406
Hale_258_LTR/Copia	Copia-7_rCom#LTR/Copia	71.77	673	143	35	41	687	341	992	4e-39	159
Hale_258_LTR/Copia	Copia-7_rCom#LTR/Copia	89.72	107	9	2	4665	4770	341	446	8e-32	135
Hale_258_LTR/Copia	Copia-49_rCom#LTR/Copia	80.10	1382	267	7	3258	4635	3668	5045	0.0	1107
Hale_258_LTR/Copia	Copia-32_rCom#LTR/Copia	78.49	1381	287	10	3259	4634	2621	3996	0.0	963
Hale_258_LTR/Copia	Copia-23_rCom#LTR/Copia	76.66	1388	311	12	3259	4638	2583	3965	0.0	939
Hale_258_LTR/Copia	Copia-9_rCom#LTR/Copia	76.21	1387	314	16	3259	4637	3518	4896	0.0	809
Hale_258_LTR/Copia	Copia-2_rCom#LTR/Copia	81.81	819	145	4	3258	4074	3810	4626	0.0	695
Hale_264_LTR/Copia	Copia-28_rCom#LTR/Copia	91.51	3428	261	8	1347	4745	1615	5041	0.0	4902
Hale_264_LTR/Copia	Copia-28_rCom#LTR/Copia	87.57	1046	122	3	262	1304	531	1571	0.0	1369
Hale_264_LTR/Copia	Copia-28_rCom#LTR/Copia	89.86	69	7	0	5	73	4973	5041	8e-22	102
Hale_267_LTR/Copia	Copia-49_rCom#LTR/Copia	92.07	1765	135	2	129	1890	5201	3439	0.0	2643
Hale_267_LTR/Copia	Copia-49_rCom#LTR/Copia	94.59	1665	86	2	1904	3568	3379	1719	0.0	2612
Hale_267_LTR/Copia	Copia-49_rCom#LTR/Copia	77.42	784	175	2	3632	4414	1606	824	0.0	664
Hale_267_LTR/Copia	Copia-2_rCom#LTR/Copia	93.89	1653	97	2	1916	3568	3504	1856	0.0	2540
Hale_267_LTR/Copia	Copia-2_rCom#LTR/Copia	95.45	1055	46	1	836	1890	4633	3581	0.0	1696
Hale_267_LTR/Copia	Copia-2_rCom#LTR/Copia	88.19	1346	148	8	3673	5008	1680	336	0.0	1648
Hale_267_LTR/Copia	Copia-2_rCom#LTR/Copia	91.47	293	16	6	5	288	628	336	1e-114	411
Hale_267_LTR/Copia	Copia-8_rCom#LTR/Copia	82.95	1578	259	10	278	1851	4986	3415	0.0	1530
Hale_267_LTR/Copia	Copia-59_rCom#LTR/Copia	83.13	1559	258	5	278	1835	3984	2430	0.0	1487
Hale_267_LTR/Copia	Copia-41_rCom#LTR/Copia	77.62	1792	370	24	40	1811	5080	3300	0.0	1147
Hale_267_LTR/Copia	Copia-9_rCom#LTR/Copia	77.14	1732	373	13	111	1823	5082	3355	0.0	1120
Hale_267_LTR/Copia	Copia-32_rCom#LTR/Copia	78.64	1545	320	9	283	1823	3996	2458	0.0	1096
Hale_267_LTR/Copia	Copia-23_rCom#LTR/Copia	77.28	1554	337	13	278	1823	3965	2420	0.0	1094
Hale_267_LTR/Copia	Copia-30_rCom#LTR/Copia	78.24	1549	325	12	280	1823	3514	1973	0.0	1050
Hale_267_LTR/Copia	L1-1_rCom#LINE/L1	77.05	244	41	13	26	258	950	711	5e-29	126
Hale_268_LTR/Copia	Copia-59_rCom#LTR/Copia	85.47	2601	318	20	750	3294	3309	713	0.0	2833
Hale_268_LTR/Copia	Copia-59_rCom#LTR/Copia	84.69	614	78	4	149	750	4120	3511	0.0	649
Hale_268_LTR/Copia	Copia-59_rCom#LTR/Copia	86.36	110	12	1	4686	4795	4120	4014	3e-30	130
Hale_268_LTR/Copia	Copia-7_rCom#LTR/Copia	79.23	1940	341	43	1433	3326	3768	1845	0.0	1327
Hale_268_LTR/Copia	Copia-7_rCom#LTR/Copia	88.29	111	9	1	4686	4796	446	340	3e-30	130
Hale_268_LTR/Copia	Copia-8_rCom#LTR/Copia	79.69	1310	257	7	1861	3164	3156	1850	0.0	1094
Hale_268_LTR/Copia	Copia-8_rCom#LTR/Copia	84.55	1042	145	10	754	1780	4307	3267	0.0	1081
Hale_268_LTR/Copia	Copia-30_rCom#LTR/Copia	74.50	1047	240	21	753	1779	2837	1798	1e-134	477
Hale_268_LTR/Copia	Copia-30_rCom#LTR/Copia	79.45	472	96	1	279	750	3512	3042	1e-98	357
Hale_268_LTR/Copia	Copia-23_rCom#LTR/Copia	78.11	475	103	1	276	750	3965	3492	4e-104	375
Hale_268_LTR/Copia	Copia-41_rCom#LTR/Copia	77.85	158	28	5	3616	3771	1292	1140	6e-23	106
Hale_271_LTR/Gypsy	Gypsy-2_rCom#LTR/Gypsy	93.91	3545	170	14	1564	5063	646	4189	0.0	5415
Hale_271_LTR/Gypsy	Gypsy-2_rCom#LTR/Gypsy	82.30	531	82	8	6979	7500	7	534	7e-155	545
Hale_271_LTR/Gypsy	Gypsy-2_rCom#LTR/Gypsy	85.68	370	48	4	5541	5907	4744	5111	1e-128	459
Hale_271_LTR/Gypsy	Gypsy-2_rCom#LTR/Gypsy	84.22	374	47	6	5067	5429	4216	4588	6e-116	416
Hale_271_LTR/Gypsy	Gypsy-2_rCom#LTR/Gypsy	84.33	217	27	3	1326	1539	401	613	8e-55	213
Hale_271_LTR/Gypsy	Copia-64_rCom#LTR/Copia	86.82	2034	178	54	6938	8901	7237	5224	0.0	2207
Hale_271_LTR/Gypsy	Copia-64_rCom#LTR/Copia	89.88	1601	92	22	9156	10713	2304	731	0.0	2026
Hale_271_LTR/Gypsy	Copia-64_rCom#LTR/Copia	91.25	1291	98	12	238	1517	7891	6605	0.0	1829
Hale_271_LTR/Gypsy	Copia-64_rCom#LTR/Copia	92.67	1174	78	8	10724	11889	7852	6679	0.0	1748
Hale_271_LTR/Gypsy	Copia-64_rCom#LTR/Copia	91.38	696	55	5	276	966	699	4	0.0	1009
Hale_271_LTR/Gypsy	Copia-64_rCom#LTR/Copia	90.66	696	59	6	10724	11413	699	4	0.0	979
Hale_271_LTR/Gypsy	Copia-64_rCom#LTR/Copia	84.25	273	31	4	5	265	1003	731	3e-69	261
Hale_271_LTR/Gypsy	Copia-64_rCom#LTR/Copia	92.31	169	11	2	8990	9157	2550	2383	1e-62	239
Hale_271_LTR/Gypsy	Copia-64_rCom#LTR/Copia	82.72	243	31	3	5	236	8166	7924	2e-55	215
Hale_271_LTR/Gypsy	Gypsy-23_rCom#LTR/Gypsy	91.96	1468	87	14	5	1441	2083	616	0.0	2063
Hale_271_LTR/Gypsy	Gypsy-23_rCom#LTR/Gypsy	91.37	1472	93	18	10450	11888	2086	616	0.0	2019
Hale_271_LTR/Gypsy	Unknown-13_rCom#Unknown	85.03	1162	79	53	5	1071	1593	432	0.0	1138
Hale_271_LTR/Gypsy	Unknown-13_rCom#Unknown	84.30	1172	86	56	10453	11527	1593	423	0.0	1099
Hale_271_LTR/Gypsy	Gypsy-7_rCom#LTR/Gypsy	82.40	699	111	11	6764	7454	7816	8510	0.0	706
Hale_271_LTR/Gypsy	Gypsy-7_rCom#LTR/Gypsy	85.74	568	77	4	5538	6104	6491	7055	0.0	651
Hale_271_LTR/Gypsy	RTE-BovB-2_rCom#LINE/RTE-BovB	92.41	290	20	2	6427	6714	327	38	3e-119	427
Hale_271_LTR/Gypsy	RTE-BovB-2_rCom#LINE/RTE-BovB	91.87	246	18	2	6100	6343	696	451	6e-96	350
Hale_271_LTR/Gypsy	Gypsy-18_rCom#LTR/Gypsy	86.55	357	24	9	8569	8902	25	380	3e-104	377
Hale_271_LTR/Gypsy	Unknown-3_rCom#Unknown	92.31	208	13	3	8737	8941	1883	1676	2e-81	302
Hale_271_LTR/Gypsy	Gypsy-15_rCom#LTR/Gypsy	87.61	234	23	4	4767	4994	3571	3804	6e-76	283
Hale_281_LTR/Gypsy	Copia-64_rCom#LTR/Copia	94.64	4270	186	15	6621	10863	6636	2383	0.0	6661
Hale_281_LTR/Gypsy	Copia-64_rCom#LTR/Copia	92.15	1592	123	2	11521	13111	1594	4	0.0	2375
Hale_281_LTR/Gypsy	Copia-64_rCom#LTR/Copia	91.93	1252	94	7	309	1557	7852	6605	0.0	1820
Hale_281_LTR/Gypsy	Copia-64_rCom#LTR/Copia	93.01	1173	80	2	12416	13587	7852	6681	0.0	1783
Hale_281_LTR/Gypsy	Copia-64_rCom#LTR/Copia	89.42	1002	104	2	4	1004	1004	4	0.0	1387
Hale_281_LTR/Gypsy	Copia-64_rCom#LTR/Copia	95.38	628	27	1	10862	11487	2304	1677	0.0	1000
Hale_281_LTR/Gypsy	Copia-64_rCom#LTR/Copia	94.24	243	14	0	5	247	8166	7924	7e-106	383
Hale_281_LTR/Gypsy	Copia-64_rCom#LTR/Copia	93.42	243	16	0	12112	12354	8166	7924	1e-102	372
Hale_281_LTR/Gypsy	Gypsy-2_rCom#LTR/Gypsy	90.60	1500	136	5	1584	3080	646	2143	0.0	2039
Hale_281_LTR/Gypsy	Gypsy-2_rCom#LTR/Gypsy	84.63	527	74	3	5572	6094	530	7	5e-177	619
Hale_281_LTR/Gypsy	Gypsy-23_rCom#LTR/Gypsy	90.84	1484	117	10	12109	13587	2086	617	0.0	2028
Hale_281_LTR/Gypsy	Gypsy-23_rCom#LTR/Gypsy	90.63	1483	120	9	4	1481	2084	616	0.0	2010
Hale_281_LTR/Gypsy	Gypsy-7_rCom#LTR/Gypsy	86.18	1006	130	8	5591	6591	8530	7529	0.0	1266
Hale_281_LTR/Gypsy	Gypsy-18_rCom#LTR/Gypsy	86.18	1194	78	33	7700	8839	25	1185	0.0	1229
Hale_281_LTR/Gypsy	Unknown-13_rCom#Unknown	84.24	1193	87	55	12112	13225	1593	423	0.0	1123
Hale_281_LTR/Gypsy	Unknown-13_rCom#Unknown	83.99	1193	90	54	5	1118	1593	423	0.0	1109
Hale_281_LTR/Gypsy	Helitron-4_rCom#RC/Helitron	90.86	689	63	0	9015	9703	871	1559	0.0	926
Hale_281_LTR/Gypsy	Unknown-3_rCom#Unknown	88.89	171	14	5	7866	8032	1885	1716	3e-55	215
Hale_284_LTR/Gypsy	L1-8_rCom#LINE/L1	92.93	566	27	8	640	1192	667	1232	0.0	824
Hale_284_LTR/Gypsy	L1-8_rCom#LINE/L1	92.76	566	28	8	7496	8048	667	1232	0.0	819
Hale_284_LTR/Gypsy	L1-8_rCom#LINE/L1	92.69	342	23	1	1186	1525	1597	1938	5e-145	512
Hale_284_LTR/Gypsy	L1-8_rCom#LINE/L1	92.40	342	24	1	8042	8381	1597	1938	2e-143	507
Hale_284_LTR/Gypsy	L1-8_rCom#LINE/L1	83.93	504	50	15	7030	7502	61	564	1e-141	501
Hale_284_LTR/Gypsy	L1-8_rCom#LINE/L1	81.35	504	49	15	188	646	61	564	2e-114	411
Hale_284_LTR/Gypsy	Gypsy-34_rCom#LTR/Gypsy	85.32	538	62	12	650	1171	2948	2412	2e-173	606
Hale_284_LTR/Gypsy	Gypsy-34_rCom#LTR/Gypsy	86.12	497	54	10	7506	7987	2948	2452	9e-168	588
Hale_284_LTR/Gypsy	Jockey-1_rCom#LINE/Jockey	93.69	111	5	2	6814	6923	578	469	5e-41	167
Hale_284_LTR/Gypsy	Unknown-72_rCom#Unknown	93.26	89	5	1	6844	6931	689	601	2e-30	132
Hale_284_LTR/Gypsy	Unknown-73_rCom#Unknown	95.00	80	4	0	6844	6923	725	646	2e-29	128
Hale_284_LTR/Gypsy	Gypsy-26_rCom#LTR/Gypsy	94.94	79	4	0	6845	6923	830	752	3e-28	124
Hale_284_LTR/Gypsy	L1-22_rCom#LINE/L1	93.75	80	5	0	6844	6923	2670	2591	1e-27	122
Hale_284_LTR/Gypsy	L1-22_rCom#LINE/L1	83.91	87	14	0	1106	1192	1480	1394	5e-16	84.2
Hale_284_LTR/Gypsy	Unknown-71_rCom#Unknown	83.91	87	14	0	1106	1192	1389	1303	5e-16	84.2
Hale_291_LTR/Copia	Copia-19_rCom#LTR/Copia	97.96	4695	60	12	4	4662	253	4947	0.0	8124
Hale_291_LTR/Copia	Copia-19_rCom#LTR/Copia	95.05	283	7	2	4	279	4663	4945	1e-123	440
Hale_291_LTR/Copia	Copia-19_rCom#LTR/Copia	94.01	284	10	2	4384	4660	252	535	8e-121	431
Hale_296_LTR/Gypsy	Gypsy-9_rCom#LTR/Gypsy	75.48	2076	412	68	791	2807	3625	1588	0.0	924
Hale_296_LTR/Gypsy	Gypsy-23_rCom#LTR/Gypsy	95.13	554	26	1	7723	8276	637	1189	0.0	878
Hale_296_LTR/Gypsy	Gypsy-23_rCom#LTR/Gypsy	94.08	557	28	3	8	560	637	1192	0.0	846
Hale_296_LTR/Gypsy	Gypsy-23_rCom#LTR/Gypsy	93.36	226	14	1	4398	4623	637	861	3e-92	337
Hale_296_LTR/Gypsy	Gypsy-23_rCom#LTR/Gypsy	90.75	227	21	0	557	783	1857	2083	9e-83	305
Hale_296_LTR/Gypsy	Copia-64_rCom#LTR/Copia	94.58	554	29	1	7723	8276	6701	7253	0.0	869
Hale_296_LTR/Gypsy	Copia-64_rCom#LTR/Copia	93.21	574	39	0	3375	3948	5869	6442	0.0	846
Hale_296_LTR/Gypsy	Copia-64_rCom#LTR/Copia	93.36	557	32	3	8	560	6701	7256	0.0	832
Hale_296_LTR/Gypsy	Copia-64_rCom#LTR/Copia	88.26	477	29	11	4169	4620	6448	6922	3e-157	553
Hale_296_LTR/Gypsy	Copia-64_rCom#LTR/Copia	89.87	227	23	0	557	783	777	1003	6e-80	296
Hale_296_LTR/Gypsy	Copia-64_rCom#LTR/Copia	88.55	227	26	0	557	783	7940	8166	3e-77	287
Hale_296_LTR/Gypsy	Copia-64_rCom#LTR/Copia	92.00	100	8	0	461	560	4	103	2e-35	148
Hale_296_LTR/Gypsy	Unknown-56_rCom#Unknown	82.38	522	55	15	4657	5141	728	1249	1e-125	448
Hale_296_LTR/Gypsy	Unknown-13_rCom#Unknown	91.19	227	20	0	557	783	1367	1593	7e-84	309
Hale_296_LTR/Gypsy	Unknown-13_rCom#Unknown	85.65	209	7	13	8066	8251	423	631	4e-51	200
Hale_301_LTR/unknown	Copia-64_rCom#LTR/Copia	89.36	4360	346	39	3224	7501	5054	731	0.0	5432
Hale_301_LTR/unknown	Copia-64_rCom#LTR/Copia	91.72	2731	195	21	395	3098	7764	5038	0.0	3816
Hale_301_LTR/unknown	Copia-64_rCom#LTR/Copia	90.63	1099	90	10	7600	8689	7795	6701	0.0	1496
Hale_301_LTR/unknown	Copia-64_rCom#LTR/Copia	87.50	640	72	8	7600	8232	642	4	0.0	789
Hale_301_LTR/unknown	Copia-64_rCom#LTR/Copia	88.51	609	62	8	395	996	611	4	0.0	780
Hale_301_LTR/unknown	Copia-64_rCom#LTR/Copia	87.91	273	33	0	5	277	1003	731	2e-90	331
Hale_301_LTR/unknown	Copia-64_rCom#LTR/Copia	86.42	243	33	0	7229	7471	8166	7924	2e-74	278
Hale_301_LTR/unknown	Copia-64_rCom#LTR/Copia	86.42	243	33	0	5	247	8166	7924	2e-74	278
Hale_301_LTR/unknown	Gypsy-23_rCom#LTR/Gypsy	88.89	1467	125	20	5	1453	2083	637	0.0	1812
Hale_301_LTR/unknown	Gypsy-23_rCom#LTR/Gypsy	92.10	1101	73	11	7600	8689	1734	637	0.0	1568
Hale_301_LTR/unknown	Gypsy-23_rCom#LTR/Gypsy	88.77	276	31	0	7226	7501	2086	1811	2e-94	344
Hale_301_LTR/unknown	Helitron-4_rCom#RC/Helitron	91.58	689	58	0	4001	4689	871	1559	0.0	953
Hale_301_LTR/unknown	Unknown-13_rCom#Unknown	86.06	710	31	40	469	1110	1132	423	0.0	717
Hale_301_LTR/unknown	Unknown-13_rCom#Unknown	86.06	710	31	40	7705	8346	1132	423	0.0	715
Hale_301_LTR/unknown	Unknown-13_rCom#Unknown	86.09	338	45	2	7229	7565	1593	1257	9e-103	372
Hale_301_LTR/unknown	Unknown-13_rCom#Unknown	85.80	338	46	2	5	341	1593	1257	4e-101	366
Hale_301_LTR/unknown	Gypsy-18_rCom#LTR/Gypsy	88.21	543	39	9	2581	3098	25	567	1e-180	630
Hale_301_LTR/unknown	Gypsy-18_rCom#LTR/Gypsy	80.34	641	80	17	3224	3824	551	1185	9e-128	455
Hale_301_LTR/unknown	Unknown-3_rCom#Unknown	83.17	202	24	9	2747	2943	1885	1689	5e-46	183
Hale_302_LTR/Gypsy	Gypsy-7_rCom#LTR/Gypsy	81.52	2359	323	37	2851	5119	5642	3307	0.0	2093
Hale_302_LTR/Gypsy	Gypsy-7_rCom#LTR/Gypsy	74.94	1173	226	53	10316	11446	8197	7051	0.0	652
Hale_302_LTR/Gypsy	Gypsy-2_rCom#LTR/Gypsy	82.16	1945	317	22	7713	9631	2818	878	0.0	1655
Hale_302_LTR/Gypsy	Gypsy-2_rCom#LTR/Gypsy	79.47	570	102	6	5699	6255	3381	2814	3e-109	394
Hale_302_LTR/Gypsy	Gypsy-25_rCom#LTR/Gypsy	86.54	1256	91	31	4053	5231	8	1262	0.0	1384
Hale_302_LTR/Gypsy	Copia-64_rCom#LTR/Copia	94.12	765	44	1	6254	7018	6679	7442	0.0	1181
Hale_302_LTR/Gypsy	Copia-64_rCom#LTR/Copia	91.29	287	24	1	6732	7018	4	289	7e-115	412
Hale_302_LTR/Gypsy	Copia-64_rCom#LTR/Copia	84.25	419	53	13	10288	10699	6995	7407	4e-112	403
Hale_302_LTR/Gypsy	Copia-64_rCom#LTR/Copia	85.08	362	46	7	313	672	6995	7350	4e-102	370
Hale_302_LTR/Gypsy	Copia-64_rCom#LTR/Copia	84.52	168	23	3	10450	10615	4	170	4e-43	174
Hale_302_LTR/Gypsy	Gypsy-23_rCom#LTR/Gypsy	93.46	764	49	1	6255	7018	616	1378	0.0	1144
Hale_302_LTR/Gypsy	Gypsy-23_rCom#LTR/Gypsy	88.48	330	35	3	10288	10615	931	1259	6e-111	399
Hale_302_LTR/Gypsy	Gypsy-23_rCom#LTR/Gypsy	85.36	362	45	7	313	672	931	1286	1e-102	372
Hale_302_LTR/Gypsy	Unknown-13_rCom#Unknown	81.67	431	16	35	6621	6988	426	856	3e-84	311
Hale_302_LTR/Gypsy	Unknown-13_rCom#Unknown	83.78	185	12	13	10336	10502	423	607	8e-40	163
Hale_304_LTR/Copia	Copia-31_rCom#LTR/Copia	96.09	3582	131	6	5	3579	3581	2	0.0	5834
Hale_304_LTR/Copia	Copia-31_rCom#LTR/Copia	94.91	432	14	5	4476	4900	3581	3151	0.0	673
Hale_304_LTR/Copia	Unknown-181_rCom#Unknown	95.00	100	5	0	4476	4575	103	4	3e-41	167
Hale_304_LTR/Copia	Unknown-181_rCom#Unknown	94.12	102	6	0	2	103	106	5	1e-40	165
Hale_305_LTR/Gypsy	Gypsy-9_rCom#LTR/Gypsy	77.05	1503	309	23	2256	3748	2830	1354	0.0	835
Hale_305_LTR/Gypsy	Copia-97_rCom#LTR/Copia	80.81	396	51	16	22	399	14	402	4e-80	296
Hale_305_LTR/Gypsy	Gypsy-20_rCom#LTR/Gypsy	73.02	504	110	23	3160	3650	2641	2151	2e-37	154
Hale_306_LTR/Copia	Copia-47_rCom#LTR/Copia	97.69	2080	40	4	1891	3962	2535	4614	0.0	3596
Hale_306_LTR/Copia	Copia-47_rCom#LTR/Copia	97.57	1890	39	1	5	1887	303	2192	0.0	3238
Hale_306_LTR/Copia	Copia-47_rCom#LTR/Copia	95.62	297	10	1	4051	4347	303	596	1e-134	477
Hale_307_LTR/unknown	Gypsy-11_rCom#LTR/Gypsy	92.24	5903	342	40	469	6276	3	5884	0.0	8399
Hale_307_LTR/unknown	Gypsy-11_rCom#LTR/Gypsy	88.45	502	33	14	6544	7023	3	501	9e-172	601
Hale_307_LTR/unknown	Gypsy-11_rCom#LTR/Gypsy	87.68	203	21	1	5	203	5682	5884	6e-64	243
Hale_307_LTR/unknown	Gypsy-12_rCom#LTR/Gypsy	92.08	4130	218	29	2253	6281	1790	5911	0.0	5766
Hale_307_LTR/unknown	Gypsy-12_rCom#LTR/Gypsy	82.51	223	20	3	5	208	5689	5911	4e-46	183
Hale_307_LTR/unknown	Gypsy-4_rCom#LTR/Gypsy	92.44	3533	186	34	469	3933	7	3526	0.0	4985
Hale_307_LTR/unknown	Gypsy-4_rCom#LTR/Gypsy	89.04	502	31	13	6544	7023	7	506	2e-172	603
Hale_308_LTR/unknown	Copia-64_rCom#LTR/Copia	91.29	3833	285	13	3749	7565	4536	737	0.0	5230
Hale_308_LTR/unknown	Copia-64_rCom#LTR/Copia	90.89	2646	190	18	363	2961	7807	5166	0.0	3572
Hale_308_LTR/unknown	Copia-64_rCom#LTR/Copia	91.70	1108	85	7	7657	8758	7807	6701	0.0	1583
Hale_308_LTR/unknown	Copia-64_rCom#LTR/Copia	88.79	651	67	6	7657	8301	654	4	0.0	848
Hale_308_LTR/unknown	Copia-64_rCom#LTR/Copia	87.23	650	72	8	363	1003	654	7	0.0	784
Hale_308_LTR/unknown	Copia-64_rCom#LTR/Copia	78.38	495	68	15	3286	3751	5053	4569	1e-81	302
Hale_308_LTR/unknown	Copia-64_rCom#LTR/Copia	86.63	202	15	5	2956	3145	5255	5054	5e-56	217
Hale_308_LTR/unknown	Gypsy-23_rCom#LTR/Gypsy	93.07	1111	67	8	7657	8758	1746	637	0.0	1646
Hale_308_LTR/unknown	Gypsy-23_rCom#LTR/Gypsy	91.82	1113	76	10	363	1463	1746	637	0.0	1565
Hale_308_LTR/unknown	Helitron-4_rCom#RC/Helitron	92.94	694	49	0	4053	4746	866	1559	0.0	1013
Hale_308_LTR/unknown	Unknown-13_rCom#Unknown	85.86	764	32	44	7728	8415	1186	423	0.0	767
Hale_308_LTR/unknown	Unknown-13_rCom#Unknown	82.85	828	56	51	375	1118	1250	425	0.0	701
Hale_308_LTR/unknown	Gypsy-18_rCom#LTR/Gypsy	87.95	415	26	9	2571	2961	25	439	5e-135	479
Hale_308_LTR/unknown	Gypsy-18_rCom#LTR/Gypsy	78.59	640	85	21	3286	3879	552	1185	3e-108	390
Hale_308_LTR/unknown	Gypsy-18_rCom#LTR/Gypsy	86.89	206	11	7	2956	3145	346	551	1e-56	219
Hale_314_LTR/unknown	Copia-64_rCom#LTR/Copia	91.86	2235	150	20	756	2967	7439	5214	0.0	3123
Hale_314_LTR/unknown	Copia-64_rCom#LTR/Copia	93.32	763	44	7	5225	5983	7439	6680	0.0	1136
Hale_314_LTR/unknown	Copia-64_rCom#LTR/Copia	92.61	284	19	2	5225	5507	286	4	1e-119	427
Hale_314_LTR/unknown	Copia-64_rCom#LTR/Copia	88.73	284	18	3	756	1026	286	4	8e-97	351
Hale_314_LTR/unknown	Unknown-3_rCom#Unknown	88.78	1159	93	22	2792	3917	1885	731	0.0	1452
Hale_314_LTR/unknown	Unknown-3_rCom#Unknown	92.87	449	29	3	3896	4343	466	20	0.0	662
Hale_314_LTR/unknown	Gypsy-23_rCom#LTR/Gypsy	93.96	762	41	5	5225	5983	1375	616	0.0	1158
Hale_314_LTR/unknown	Gypsy-23_rCom#LTR/Gypsy	93.25	741	34	5	756	1482	1375	637	0.0	1086
Hale_314_LTR/unknown	Gypsy-18_rCom#LTR/Gypsy	87.92	356	20	10	2626	2958	25	380	2e-113	407
Hale_314_LTR/unknown	Unknown-13_rCom#Unknown	82.95	434	11	35	5251	5621	856	423	1e-94	344
Hale_314_LTR/unknown	Unknown-13_rCom#Unknown	80.41	434	10	37	782	1140	856	423	9e-72	268
Hale_314_LTR/unknown	Gypsy-42_rCom#LTR/Gypsy	77.40	500	80	14	3057	3532	499	9	7e-73	272
Hale_314_LTR/unknown	Gypsy-2_rCom#LTR/Gypsy	83.33	114	12	4	1412	1524	427	534	9e-22	102
Hale_314_LTR/unknown	Gypsy-7_rCom#LTR/Gypsy	100.00	28	0	0	419	446	7260	7287	1e-06	52.8
Hale_318_LTR/Copia	Copia-59_rCom#LTR/Copia	86.71	3394	420	9	1546	4910	729	4120	0.0	4012
Hale_318_LTR/Copia	Copia-8_rCom#LTR/Copia	82.04	3263	555	13	1555	4787	1733	4994	0.0	3079
Hale_318_LTR/Copia	Copia-7_rCom#LTR/Copia	79.80	1881	331	34	1555	3404	1902	3764	0.0	1354
Hale_318_LTR/Copia	Copia-7_rCom#LTR/Copia	85.71	105	13	2	4806	4910	344	446	5e-24	110
Hale_318_LTR/Copia	Copia-12_rCom#LTR/Copia	76.36	1565	353	15	3220	4774	2349	3906	0.0	909
Hale_318_LTR/Copia	Copia-12_rCom#LTR/Copia	74.25	1173	274	23	1678	2836	757	1915	1e-163	573
Hale_318_LTR/Copia	Copia-2_rCom#LTR/Copia	80.77	1113	210	4	3112	4222	3523	4633	0.0	881
Hale_318_LTR/Copia	Copia-41_rCom#LTR/Copia	86.25	80	11	0	1060	1139	1126	1205	2e-18	91.6
Hale_319_LTR/Gypsy	hAT-Ac-1_rCom#DNA/hAT-Ac	91.12	484	28	8	470	938	1575	1092	0.0	664
Hale_319_LTR/Gypsy	hAT-Ac-1_rCom#DNA/hAT-Ac	90.91	484	29	9	10497	10965	1575	1092	0.0	660
Hale_319_LTR/Gypsy	hAT-Ac-1_rCom#DNA/hAT-Ac	93.85	374	22	1	938	1310	1057	684	1e-161	568
Hale_319_LTR/Gypsy	hAT-Ac-1_rCom#DNA/hAT-Ac	92.76	373	25	2	10965	11335	1057	685	2e-154	544
Hale_325_LTR/unknown	Copia-64_rCom#LTR/Copia	93.51	1263	75	5	763	2019	7442	6181	0.0	1897
Hale_325_LTR/unknown	Copia-64_rCom#LTR/Copia	94.52	876	45	3	2018	2891	6133	5259	0.0	1352
Hale_325_LTR/unknown	Copia-64_rCom#LTR/Copia	92.86	770	47	3	4902	5671	7442	6681	0.0	1129
Hale_325_LTR/unknown	Copia-64_rCom#LTR/Copia	90.24	287	27	1	4902	5188	289	4	4e-110	396
Hale_325_LTR/unknown	Copia-64_rCom#LTR/Copia	89.55	287	29	1	763	1049	289	4	8e-107	385
Hale_325_LTR/unknown	Unknown-3_rCom#Unknown	94.06	1128	59	8	2895	4018	1145	22	0.0	1779
Hale_325_LTR/unknown	Unknown-3_rCom#Unknown	92.59	135	7	3	2760	2891	1885	1751	4e-50	196
Hale_325_LTR/unknown	Gypsy-23_rCom#LTR/Gypsy	92.41	764	57	1	763	1526	1378	616	0.0	1099
Hale_325_LTR/unknown	Gypsy-23_rCom#LTR/Gypsy	92.34	770	51	3	4902	5671	1378	617	0.0	1099
Hale_325_LTR/unknown	Gypsy-18_rCom#LTR/Gypsy	87.74	318	19	9	2594	2891	25	342	3e-101	366
Hale_325_LTR/unknown	Unknown-13_rCom#Unknown	81.11	434	19	35	4932	5302	856	423	8e-82	302
Hale_325_LTR/unknown	Unknown-13_rCom#Unknown	80.41	434	22	35	793	1163	856	423	8e-77	285
Hale_325_LTR/unknown	Gypsy-2_rCom#LTR/Gypsy	80.99	142	17	6	1409	1548	401	534	2e-23	108
Hale_329_LTR/unknown	Unknown-2_rCom#Unknown	92.51	307	15	2	2217	2515	1407	1101	9e-126	448
Hale_329_LTR/unknown	Unknown-2_rCom#Unknown	91.86	307	17	2	4399	4697	1407	1101	2e-122	436
Hale_329_LTR/unknown	Unknown-2_rCom#Unknown	91.53	307	18	2	93	391	1407	1101	9e-121	431
Hale_329_LTR/unknown	Unknown-2_rCom#Unknown	83.92	311	30	6	447	737	1029	719	6e-88	322
Hale_329_LTR/unknown	Unknown-2_rCom#Unknown	81.61	310	37	5	2584	2873	1028	719	9e-76	281
Hale_329_LTR/unknown	Gypsy-13_rCom#LTR/Gypsy	95.51	156	6	1	1851	2005	296	141	1e-65	248
Hale_329_LTR/unknown	Gypsy-13_rCom#LTR/Gypsy	94.23	156	8	1	4033	4187	296	141	2e-62	237
Hale_329_LTR/unknown	Gypsy-13_rCom#LTR/Gypsy	98.84	86	1	0	4228	4313	100	15	2e-37	154
Hale_329_LTR/unknown	Gypsy-13_rCom#LTR/Gypsy	97.67	86	2	0	2046	2131	100	15	1e-35	148
Hale_329_LTR/unknown	Unknown-188_rCom#Unknown	83.84	99	14	2	1365	1463	1052	956	1e-19	95.3
Hale_329_LTR/unknown	Unknown-188_rCom#Unknown	82.83	99	15	2	3547	3645	1052	956	6e-18	89.8
Hale_330_LTR/Gypsy	Gypsy-13_rCom#LTR/Gypsy	96.59	3105	86	9	1004	4102	353	3443	0.0	5136
Hale_330_LTR/Gypsy	Gypsy-13_rCom#LTR/Gypsy	98.04	153	2	1	855	1006	141	293	1e-70	265
Hale_330_LTR/Gypsy	Gypsy-13_rCom#LTR/Gypsy	97.67	86	2	0	769	854	15	100	1e-35	148
Hale_330_LTR/Gypsy	Unknown-2_rCom#Unknown	92.53	308	17	5	6368	6670	1101	1407	9e-127	451
Hale_330_LTR/Gypsy	Unknown-2_rCom#Unknown	90.91	308	17	6	386	683	1101	1407	9e-117	418
Hale_330_LTR/Gypsy	Unknown-2_rCom#Unknown	86.05	129	18	0	188	316	901	1029	4e-41	167
Hale_330_LTR/Gypsy	Unknown-2_rCom#Unknown	86.05	129	18	0	6170	6298	901	1029	4e-41	167
Hale_334_LTR/Gypsy	Caulimovirus-1_rCom#LTR/Caulimovirus	91.30	1184	100	3	1685	2865	709	1892	0.0	1640
Hale_334_LTR/Gypsy	Copia-77_rCom#LTR/Copia	88.17	338	38	2	2531	2866	40	377	3e-114	409
Hale_334_LTR/Gypsy	Copia-77_rCom#LTR/Copia	75.19	391	70	14	3062	3439	602	978	2e-56	217
Hale_334_LTR/Gypsy	Copia-77_rCom#LTR/Copia	97.06	68	2	0	3676	3743	978	911	2e-26	117
Hale_334_LTR/Gypsy	Copia-77_rCom#LTR/Copia	97.06	68	2	0	204	271	978	911	2e-26	117
Hale_334_LTR/Gypsy	Unknown-14_rCom#Unknown	77.81	392	66	13	3071	3444	1094	706	3e-85	313
Hale_334_LTR/Gypsy	Unknown-14_rCom#Unknown	80.07	291	44	6	3671	3948	706	995	7e-71	265
Hale_334_LTR/Gypsy	Unknown-14_rCom#Unknown	80.00	250	36	6	199	435	706	954	1e-58	224
Hale_334_LTR/Gypsy	Unknown-142_rCom#Unknown	90.62	64	2	1	3385	3444	571	508	8e-16	82.4
Hale_334_LTR/Gypsy	Unknown-142_rCom#Unknown	89.06	64	3	1	3671	3730	508	571	4e-14	76.8
Hale_339_LTR/unknown	Copia-64_rCom#LTR/Copia	93.88	5181	286	18	2988	8142	2677	7852	0.0	7926
Hale_339_LTR/unknown	Copia-64_rCom#LTR/Copia	94.35	1574	67	7	1208	2759	731	2304	0.0	2416
Hale_339_LTR/unknown	Copia-64_rCom#LTR/Copia	93.13	1179	74	6	2	1176	6677	7852	0.0	1792
Hale_339_LTR/unknown	Copia-64_rCom#LTR/Copia	89.28	1007	104	3	7448	8451	4	1009	0.0	1384
Hale_339_LTR/unknown	Copia-64_rCom#LTR/Copia	92.12	698	51	3	481	1176	4	699	0.0	1050
Hale_339_LTR/unknown	Copia-64_rCom#LTR/Copia	97.80	227	4	1	2758	2984	2383	2608	3e-108	390
Hale_339_LTR/unknown	Copia-64_rCom#LTR/Copia	93.42	243	16	0	8204	8446	7924	8166	9e-103	372
Hale_339_LTR/unknown	Copia-64_rCom#LTR/Copia	92.59	243	18	0	1238	1480	7924	8166	2e-99	361
Hale_339_LTR/unknown	Gypsy-23_rCom#LTR/Gypsy	91.11	1484	113	12	5	1483	617	2086	0.0	2054
Hale_339_LTR/unknown	Gypsy-23_rCom#LTR/Gypsy	90.63	1483	119	11	6971	8447	616	2084	0.0	2013
Hale_339_LTR/unknown	Gypsy-18_rCom#LTR/Gypsy	88.51	1175	85	22	4717	5856	1184	25	0.0	1395
Hale_339_LTR/unknown	Unknown-13_rCom#Unknown	84.40	1192	87	54	367	1480	423	1593	0.0	1138
Hale_339_LTR/unknown	Unknown-13_rCom#Unknown	84.03	1190	90	53	7336	8446	425	1593	0.0	1110
Hale_339_LTR/unknown	Helitron-4_rCom#RC/Helitron	90.71	689	64	0	3852	4540	1559	871	0.0	920
Hale_339_LTR/unknown	Unknown-3_rCom#Unknown	89.17	157	13	4	5525	5678	1716	1871	5e-51	200
Hale_339_LTR/unknown	LTR-Unknown-5_rCom#LTR/Unknown	86.21	87	12	0	8030	8116	885	799	5e-21	100
Hale_343_LTR/Gypsy	Gypsy-9_rCom#LTR/Gypsy	78.65	2394	440	46	1703	4062	1348	3704	0.0	1528
Hale_343_LTR/Gypsy	Gypsy-9_rCom#LTR/Gypsy	83.99	1562	235	13	4101	5654	3607	5161	0.0	1485
Hale_343_LTR/Gypsy	Gypsy-13_rCom#LTR/Gypsy	79.44	608	123	2	3457	4063	2758	3364	4e-120	429
Hale_343_LTR/Gypsy	Copia-97_rCom#LTR/Copia	81.16	398	45	20	6710	7086	402	14	1e-81	302
Hale_343_LTR/Gypsy	Copia-97_rCom#LTR/Copia	81.16	398	45	20	487	863	402	14	1e-81	302
Hale_343_LTR/Gypsy	Gypsy-20_rCom#LTR/Gypsy	73.16	503	111	21	1807	2297	2151	2641	6e-39	159
Hale_344_LTR/Copia	Copia-30_rCom#LTR/Copia	80.98	2156	359	22	1620	3728	367	2518	0.0	1877
Hale_344_LTR/Copia	Copia-30_rCom#LTR/Copia	84.31	956	149	1	3737	4692	2558	3512	0.0	977
Hale_344_LTR/Copia	Copia-39_rCom#LTR/Copia	79.46	2293	431	27	1447	3728	571	2834	0.0	1731
Hale_344_LTR/Copia	Copia-23_rCom#LTR/Copia	81.48	1722	280	23	3010	4695	2247	3965	0.0	1583
Hale_344_LTR/Copia	Copia-23_rCom#LTR/Copia	82.41	1342	223	7	1515	2843	694	2035	0.0	1369
Hale_344_LTR/Copia	Copia-32_rCom#LTR/Copia	81.97	1719	270	25	3008	4691	2283	3996	0.0	1504
Hale_344_LTR/Copia	Copia-32_rCom#LTR/Copia	80.58	1231	228	7	1620	2841	852	2080	0.0	1066
Hale_344_LTR/Copia	Copia-12_rCom#LTR/Copia	78.12	1746	333	33	2993	4694	2170	3910	0.0	1155
Hale_344_LTR/Copia	Copia-9_rCom#LTR/Copia	77.78	1665	326	29	3067	4694	3239	4896	0.0	1086
Hale_344_LTR/Copia	Copia-49_rCom#LTR/Copia	73.32	1548	367	32	3183	4692	3506	5045	6e-177	617
Hale_344_LTR/Copia	Copia-8_rCom#LTR/Copia	73.27	1070	264	20	1782	2842	2020	3076	2e-131	466
Hale_344_LTR/Copia	Copia-2_rCom#LTR/Copia	73.76	987	223	25	3183	4136	3648	4631	7e-102	368
Hale_344_LTR/Copia	L1-12_rCom#LINE/L1	75.45	224	47	8	102	318	878	656	6e-33	139
Hale_344_LTR/Copia	Copia-70_rCom#LTR/Copia	85.94	64	8	1	102	164	377	440	2e-13	75.0
Hale_344_LTR/Copia	Copia-13_rCom#LTR/Copia	84.38	64	9	1	102	164	4044	4107	8e-12	69.4
Hale_344_LTR/Copia	Copia-17_rCom#LTR/Copia	97.22	36	1	0	129	164	5157	5192	1e-09	62.1
Hale_345_LTR/Gypsy	Gypsy-8_rCom#LTR/Gypsy	95.18	1971	93	2	2446	4414	2707	4677	0.0	3127
Hale_345_LTR/Gypsy	Gypsy-8_rCom#LTR/Gypsy	92.11	2154	165	4	294	2442	413	2566	0.0	3096
Hale_345_LTR/Gypsy	Gypsy-8_rCom#LTR/Gypsy	94.85	427	21	1	6629	7054	4751	5177	0.0	665
Hale_345_LTR/Gypsy	Gypsy-8_rCom#LTR/Gypsy	89.02	164	14	2	103	262	155	318	4e-56	217
Hale_345_LTR/Gypsy	Gypsy-8_rCom#LTR/Gypsy	90.73	151	12	2	7438	7586	413	563	2e-53	207
Hale_345_LTR/Gypsy	Helitron-2_rCom#RC/Helitron	90.72	194	13	3	95	283	1073	880	2e-69	261
Hale_345_LTR/Gypsy	Helitron-2_rCom#RC/Helitron	90.16	193	14	3	7240	7427	1072	880	3e-67	254
Hale_345_LTR/Gypsy	Helitron-2_rCom#RC/Helitron	91.84	147	10	2	294	438	819	673	2e-54	211
Hale_345_LTR/Gypsy	Helitron-2_rCom#RC/Helitron	91.78	146	11	1	7438	7582	819	674	2e-53	207
Hale_348_LTR/Copia	Copia-13_rCom#LTR/Copia	79.15	3084	592	38	2002	5054	3744	681	0.0	2381
Hale_348_LTR/Copia	Copia-18_rCom#LTR/Copia	83.75	1557	250	2	2009	3564	4840	3286	0.0	1731
Hale_348_LTR/Copia	Copia-18_rCom#LTR/Copia	80.34	1231	221	18	3717	4940	3160	1944	0.0	931
Hale_348_LTR/Copia	Copia-12_rCom#LTR/Copia	83.28	1555	255	4	1997	3549	3712	2161	0.0	1526
Hale_348_LTR/Copia	Copia-12_rCom#LTR/Copia	90.86	197	18	0	332	528	3910	3714	7e-73	272
Hale_348_LTR/Copia	Copia-12_rCom#LTR/Copia	83.05	177	29	1	6398	6573	4129	3953	6e-49	193
Hale_348_LTR/Copia	Copia-39_rCom#LTR/Copia	81.73	1516	264	13	2008	3517	3624	2116	0.0	1312
Hale_348_LTR/Copia	Copia-17_rCom#LTR/Copia	79.68	1555	281	21	3541	5069	3261	1716	0.0	1249
Hale_348_LTR/Copia	Copia-70_rCom#LTR/Copia	83.99	1162	170	12	5238	6387	1653	496	0.0	1138
Hale_348_LTR/Copia	Copia-23_rCom#LTR/Copia	77.79	1522	325	12	2002	3517	3761	2247	0.0	1103
Hale_349_LTR/Copia	Copia-107_rCom#LTR/Copia	82.24	1678	278	12	829	2488	1735	60	0.0	1639
Hale_351_LTR/Copia	Copia-39_rCom#LTR/Copia	87.15	3633	419	15	18	3620	4182	568	0.0	4313
Hale_351_LTR/Copia	Copia-39_rCom#LTR/Copia	79.89	358	59	5	4789	5133	4182	3825	7e-82	302
Hale_351_LTR/Copia	Copia-12_rCom#LTR/Copia	81.70	1716	306	7	368	2080	3910	2200	0.0	1519
Hale_351_LTR/Copia	Copia-23_rCom#LTR/Copia	80.10	1724	333	8	368	2087	3964	2247	0.0	1487
Hale_351_LTR/Copia	Copia-18_rCom#LTR/Copia	78.32	1762	357	23	368	2116	5050	3301	0.0	1415
Hale_351_LTR/Copia	Copia-13_rCom#LTR/Copia	79.86	1763	333	20	364	2116	3951	2201	0.0	1376
Hale_351_LTR/Copia	Copia-13_rCom#LTR/Copia	92.86	42	3	0	4948	4989	4112	4071	1e-09	62.1
Hale_351_LTR/Copia	Copia-32_rCom#LTR/Copia	79.77	1720	333	14	373	2087	3994	2285	0.0	1317
Hale_351_LTR/Copia	Copia-30_rCom#LTR/Copia	79.08	1730	336	24	369	2087	3514	1800	0.0	1236
Hale_351_LTR/Copia	Copia-41_rCom#LTR/Copia	77.94	1727	349	29	369	2081	4829	3121	0.0	1116
Hale_351_LTR/Copia	Copia-9_rCom#LTR/Copia	77.76	1565	329	16	368	1925	4896	3344	0.0	1040
Hale_351_LTR/Copia	L1-12_rCom#LINE/L1	77.46	142	21	10	4880	5017	743	877	2e-18	91.6
Hale_351_LTR/Copia	Copia-17_rCom#LTR/Copia	94.74	38	2	0	4952	4989	5193	5156	5e-09	60.2
Hale_352_LTR/Copia	Copia-4_rCom#LTR/Copia	97.40	2036	51	2	2996	5029	3311	5346	0.0	3496
Hale_352_LTR/Copia	Copia-4_rCom#LTR/Copia	96.60	1590	52	1	5	1594	416	2003	0.0	2671
Hale_352_LTR/Copia	Copia-4_rCom#LTR/Copia	97.67	1415	26	5	1592	2999	1831	3245	0.0	2427
Hale_352_LTR/Copia	Copia-4_rCom#LTR/Copia	94.76	210	11	0	4820	5029	416	625	4e-94	342
Hale_352_LTR/Copia	Copia-4_rCom#LTR/Copia	91.12	214	15	3	5	216	5135	5346	2e-82	303
Hale_356_LTR/Copia	Copia-13_rCom#LTR/Copia	84.45	1408	207	10	3039	4438	2547	3950	0.0	1461
Hale_356_LTR/Copia	Copia-13_rCom#LTR/Copia	80.03	1532	289	5	1348	2863	682	2212	0.0	1328
Hale_356_LTR/Copia	Copia-13_rCom#LTR/Copia	81.99	211	35	3	2838	3045	2151	2361	2e-47	187
Hale_356_LTR/Copia	Copia-17_rCom#LTR/Copia	83.89	1415	219	9	3039	4448	3626	5036	0.0	1415
Hale_356_LTR/Copia	Copia-70_rCom#LTR/Copia	80.01	1471	266	22	1407	2863	1931	3387	0.0	1090
Hale_356_LTR/Copia	Copia-18_rCom#LTR/Copia	74.63	1407	341	15	3039	4435	3650	5050	0.0	894
Hale_356_LTR/Copia	Copia-59_rCom#LTR/Copia	74.73	1401	331	21	3048	4436	2595	3984	0.0	669
Hale_356_LTR/Copia	Copia-49_rCom#LTR/Copia	74.07	1400	336	26	3048	4433	3659	5045	0.0	640
Hale_356_LTR/Copia	L1-3_rCom#LINE/L1	95.92	319	13	0	8	326	704	1022	5e-148	521
Hale_356_LTR/Copia	L1-3_rCom#LINE/L1	94.98	319	16	0	4430	4748	704	1022	5e-143	505
Hale_356_LTR/Copia	L1-3_rCom#LINE/L1	83.83	433	42	5	3958	4362	31	463	1e-128	457
Hale_356_LTR/Copia	Copia-8_rCom#LTR/Copia	73.83	791	184	22	1643	2424	2037	2813	1e-99	361
Hale_358_LTR/Copia	Copia-9_rCom#LTR/Copia	85.60	646	83	3	1455	2091	1618	2262	0.0	749
Hale_358_LTR/Copia	Copia-9_rCom#LTR/Copia	83.42	398	54	6	2089	2475	4686	5082	3e-118	422
Hale_358_LTR/Copia	Copia-9_rCom#LTR/Copia	83.89	180	21	4	41	212	4930	5109	8e-49	191
Hale_358_LTR/Copia	Copia-2_rCom#LTR/Copia	77.88	963	167	33	42	984	364	1300	3e-173	604
Hale_358_LTR/Copia	Copia-2_rCom#LTR/Copia	79.07	172	27	7	2328	2492	364	533	5e-26	115
Hale_358_LTR/Copia	Copia-41_rCom#LTR/Copia	79.75	405	74	7	2091	2492	4621	5020	5e-91	331
Hale_358_LTR/Copia	Copia-41_rCom#LTR/Copia	80.12	171	32	2	44	212	4856	5026	2e-35	147
Hale_358_LTR/Copia	Copia-23_rCom#LTR/Copia	80.28	213	38	4	2089	2299	3754	3964	3e-48	189
Hale_358_LTR/Copia	Copia-39_rCom#LTR/Copia	78.04	214	43	4	2089	2300	3623	3834	7e-35	145
Hale_358_LTR/Copia	L1-1_rCom#LINE/L1	79.38	194	34	5	39	227	706	898	5e-31	132
Hale_358_LTR/Copia	L1-1_rCom#LINE/L1	75.82	244	50	8	2322	2558	703	944	5e-26	115
Hale_365_LTR/Gypsy	Gypsy-34_rCom#LTR/Gypsy	86.79	1363	142	20	5249	6577	1590	2948	0.0	1585
Hale_365_LTR/Gypsy	Gypsy-34_rCom#LTR/Gypsy	88.30	1162	108	14	11265	12401	1790	2948	0.0	1447
Hale_365_LTR/Gypsy	Gypsy-34_rCom#LTR/Gypsy	90.85	153	11	3	4898	5049	1178	1328	2e-52	206
Hale_365_LTR/Gypsy	Gypsy-34_rCom#LTR/Gypsy	82.32	181	30	2	12624	12804	3348	3526	5e-48	191
Hale_365_LTR/Gypsy	Gypsy-34_rCom#LTR/Gypsy	81.77	181	31	2	6801	6981	3348	3526	2e-46	185
Hale_365_LTR/Gypsy	Caulimovirus-1_rCom#LTR/Caulimovirus	92.26	995	55	3	569	1541	7	1001	0.0	1428
Hale_365_LTR/Gypsy	Caulimovirus-1_rCom#LTR/Caulimovirus	90.67	986	63	4	13659	14615	7	992	0.0	1319
Hale_365_LTR/Gypsy	Jockey-1_rCom#LINE/Jockey	91.31	817	56	11	6857	7658	123	939	0.0	1146
Hale_365_LTR/Gypsy	Jockey-1_rCom#LINE/Jockey	90.83	545	34	10	9976	10504	935	1479	0.0	726
Hale_365_LTR/Gypsy	Jockey-1_rCom#LINE/Jockey	89.40	453	40	8	10793	11237	1849	2301	1e-173	608
Hale_365_LTR/Gypsy	Jockey-1_rCom#LINE/Jockey	89.49	428	32	9	12680	13094	123	550	5e-162	569
Hale_365_LTR/Gypsy	Unknown-82_rCom#Unknown	87.50	896	85	17	5249	6118	2343	1449	0.0	1046
Hale_365_LTR/Gypsy	Unknown-82_rCom#Unknown	89.31	692	53	11	11265	11935	2140	1449	0.0	870
Hale_365_LTR/Gypsy	Unknown-82_rCom#Unknown	89.33	150	12	4	4898	5045	2761	2614	1e-48	193
Hale_365_LTR/Gypsy	L1-15_rCom#LINE/L1	98.20	500	9	0	9476	9975	18574	18075	0.0	874
Hale_365_LTR/Gypsy	L1-8_rCom#LINE/L1	84.19	506	63	11	6098	6587	1171	667	2e-140	497
Hale_365_LTR/Gypsy	L1-8_rCom#LINE/L1	79.08	368	46	11	6581	6919	564	199	1e-69	263
Hale_365_LTR/Gypsy	L1-8_rCom#LINE/L1	79.06	363	45	11	12405	12737	564	203	5e-68	257
Hale_365_LTR/Gypsy	LTR-Unknown-2_rCom#LTR/Unknown	83.93	361	45	9	11588	11935	1685	1325	1e-103	375
Hale_365_LTR/Gypsy	LTR-Unknown-2_rCom#LTR/Unknown	83.10	361	47	10	5772	6118	1685	1325	1e-98	359
Hale_365_LTR/Gypsy	Unknown-14_rCom#Unknown	84.14	290	27	6	1543	1813	995	706	6e-82	303
Hale_365_LTR/Gypsy	L1-22_rCom#LINE/L1	82.45	319	45	6	6406	6716	1823	2138	4e-74	278
Hale_365_LTR/Gypsy	L1-22_rCom#LINE/L1	81.82	319	46	7	12230	12539	1823	2138	8e-71	267
Hale_365_LTR/Gypsy	L1-22_rCom#LINE/L1	93.75	80	5	0	7190	7269	2591	2670	2e-27	122
Hale_365_LTR/Gypsy	L1-22_rCom#LINE/L1	92.21	77	6	0	13016	13092	2594	2670	4e-24	111
Hale_365_LTR/Gypsy	Copia-77_rCom#LTR/Copia	81.63	283	34	6	1542	1808	698	978	4e-69	261
Hale_365_LTR/Gypsy	Unknown-73_rCom#Unknown	75.63	435	71	17	12689	13092	295	725	6e-62	237
Hale_365_LTR/Gypsy	Unknown-73_rCom#Unknown	75.46	432	71	18	6869	7269	298	725	3e-60	231
Hale_365_LTR/Gypsy	Gypsy-26_rCom#LTR/Gypsy	94.94	79	4	0	7190	7268	752	830	5e-28	124
Hale_365_LTR/Gypsy	Gypsy-26_rCom#LTR/Gypsy	93.42	76	5	0	13016	13091	755	830	1e-24	113
Hale_365_LTR/Gypsy	Unknown-72_rCom#Unknown	92.59	81	5	1	7190	7269	609	689	8e-26	117
Hale_365_LTR/Gypsy	Unknown-72_rCom#Unknown	91.03	78	6	1	13016	13092	612	689	2e-22	106
Hale_365_LTR/Gypsy	Unknown-72_rCom#Unknown	85.11	94	12	2	12643	12735	241	333	8e-21	100
Hale_365_LTR/Gypsy	Unknown-72_rCom#Unknown	84.04	94	13	2	6820	6912	241	333	4e-19	95.3
Hale_365_LTR/Gypsy	Unknown-142_rCom#Unknown	90.62	64	2	1	1754	1813	571	508	3e-15	82.4
Hale_372_LTR/unknown	Gypsy-7_rCom#LTR/Gypsy	80.84	1743	269	28	3195	4900	5381	3667	0.0	1400
Hale_372_LTR/unknown	Gypsy-25_rCom#LTR/Gypsy	84.72	1021	139	10	4139	5144	8	1026	0.0	1075
Hale_372_LTR/unknown	Unknown-31_rCom#Unknown	86.38	624	70	6	5725	6333	911	288	0.0	730
Hale_372_LTR/unknown	Gypsy-23_rCom#LTR/Gypsy	80.03	656	85	36	6847	7477	625	1259	4e-126	449
Hale_372_LTR/unknown	Gypsy-23_rCom#LTR/Gypsy	79.17	648	95	32	11	637	625	1253	1e-116	418
Hale_372_LTR/unknown	Copia-64_rCom#LTR/Copia	90.30	330	28	4	7151	7477	6995	7323	3e-122	436
Hale_372_LTR/unknown	Copia-64_rCom#LTR/Copia	78.24	648	101	32	11	637	6689	7317	5e-110	396
Hale_372_LTR/unknown	Unknown-10_rCom#Unknown	84.43	366	45	4	5725	6078	582	217	2e-104	377
Hale_372_LTR/unknown	Unknown-13_rCom#Unknown	84.86	185	10	12	7198	7364	423	607	4e-42	171
Hale_373_LTR/Gypsy	Gypsy-2_rCom#LTR/Gypsy	89.88	2994	284	12	5293	8270	3637	647	0.0	3897
Hale_373_LTR/Gypsy	Gypsy-2_rCom#LTR/Gypsy	83.08	603	88	10	8279	8868	608	7	0.0	643
Hale_373_LTR/Gypsy	Gypsy-2_rCom#LTR/Gypsy	84.36	505	74	2	5	504	511	7	3e-168	590
Hale_373_LTR/Gypsy	Gypsy-2_rCom#LTR/Gypsy	85.37	369	47	5	1615	1978	5111	4745	6e-125	446
Hale_373_LTR/Gypsy	Gypsy-2_rCom#LTR/Gypsy	80.74	379	61	6	2113	2485	4588	4216	1e-97	355
Hale_373_LTR/Gypsy	Gypsy-7_rCom#LTR/Gypsy	83.36	3575	442	62	5	3430	8530	4960	0.0	3637
Hale_373_LTR/Gypsy	Gypsy-7_rCom#LTR/Gypsy	85.15	1583	206	12	3427	4982	4750	3170	0.0	1814
Hale_373_LTR/Gypsy	Gypsy-7_rCom#LTR/Gypsy	84.31	1479	203	18	8375	9824	8530	7052	0.0	1668
Hale_373_LTR/Gypsy	Gypsy-25_rCom#LTR/Gypsy	85.06	1419	187	16	3731	5129	8	1421	0.0	1563
Hale_377_LTR/unknown	Jockey-1_rCom#LINE/Jockey	93.76	1042	44	16	923	1945	1554	515	0.0	1568
Hale_377_LTR/unknown	Jockey-1_rCom#LINE/Jockey	90.31	454	36	7	439	884	2301	1848	0.0	632
Hale_377_LTR/unknown	Gypsy-34_rCom#LTR/Gypsy	91.13	755	47	9	2521	3257	1352	600	0.0	1048
Hale_377_LTR/unknown	Gypsy-34_rCom#LTR/Gypsy	92.73	509	22	5	1933	2426	1108	600	0.0	749
Hale_377_LTR/unknown	Gypsy-34_rCom#LTR/Gypsy	92.28	505	24	4	4	493	1104	600	0.0	728
Hale_377_LTR/unknown	Unknown-82_rCom#Unknown	87.31	709	64	15	2555	3238	2620	3327	0.0	870
Hale_377_LTR/unknown	Unknown-82_rCom#Unknown	86.12	497	47	11	1933	2407	2831	3327	2e-169	592
Hale_377_LTR/unknown	Unknown-82_rCom#Unknown	85.60	493	49	11	4	474	2835	3327	9e-164	573
Hale_378_LTR/Copia	Copia-59_rCom#LTR/Copia	87.25	2110	267	2	653	2761	3541	1433	0.0	2566
Hale_378_LTR/Copia	Copia-59_rCom#LTR/Copia	79.94	683	127	5	2760	3432	1395	713	1e-163	573
Hale_378_LTR/Copia	Copia-59_rCom#LTR/Copia	82.45	530	84	5	132	654	4127	3600	2e-147	520
Hale_378_LTR/Copia	Copia-59_rCom#LTR/Copia	88.79	107	10	2	4774	4878	4120	4014	6e-33	139
Hale_378_LTR/Copia	Copia-8_rCom#LTR/Copia	84.96	2115	297	14	653	2753	4543	2436	0.0	2300
Hale_378_LTR/Copia	Copia-7_rCom#LTR/Copia	93.55	1333	73	6	3594	4913	1638	306	0.0	2008
Hale_378_LTR/Copia	Copia-7_rCom#LTR/Copia	94.84	1183	59	2	1580	2761	3768	2587	0.0	1869
Hale_378_LTR/Copia	Copia-7_rCom#LTR/Copia	93.17	717	49	0	2760	3476	2549	1833	0.0	1066
Hale_378_LTR/Copia	Copia-7_rCom#LTR/Copia	89.57	278	25	3	5	279	582	306	3e-100	363
Hale_378_LTR/Copia	Copia-2_rCom#LTR/Copia	80.61	1109	206	9	775	1878	4625	3521	0.0	863
Hale_378_LTR/Copia	Copia-41_rCom#LTR/Copia	74.68	632	148	10	2140	2765	2887	2262	3e-80	296
Hale_378_LTR/Copia	Copia-23_rCom#LTR/Copia	75.95	370	87	2	273	641	3962	3594	2e-68	257
Hale_378_LTR/Copia	Copia-39_rCom#LTR/Copia	74.93	371	89	3	273	641	3831	3463	3e-45	180
Hale_378_LTR/Copia	Copia-4_rCom#LTR/Copia	100.00	29	0	0	4628	4656	638	610	2e-07	54.7
Hale_379_LTR/Copia	Copia-13_rCom#LTR/Copia	83.77	3272	482	17	1539	4762	681	3951	0.0	3362
Hale_379_LTR/Copia	Copia-13_rCom#LTR/Copia	100.00	43	0	0	4856	4898	4070	4112	4e-15	80.5
Hale_379_LTR/Copia	Copia-17_rCom#LTR/Copia	83.29	1676	261	11	3105	4763	3355	5028	0.0	1607
Hale_379_LTR/Copia	Copia-17_rCom#LTR/Copia	77.58	1307	266	18	1659	2945	1857	3156	0.0	889
Hale_379_LTR/Copia	Copia-17_rCom#LTR/Copia	100.00	39	0	0	4856	4894	5155	5193	6e-13	73.1
Hale_379_LTR/Copia	Copia-12_rCom#LTR/Copia	80.26	1768	321	18	3015	4758	2147	3910	0.0	1408
Hale_379_LTR/Copia	Copia-12_rCom#LTR/Copia	80.05	1293	252	4	1656	2943	754	2045	0.0	1085
Hale_379_LTR/Copia	Copia-39_rCom#LTR/Copia	80.62	1687	299	22	3099	4762	2156	3837	0.0	1345
Hale_379_LTR/Copia	Copia-39_rCom#LTR/Copia	79.07	129	19	8	4862	4985	3985	4110	6e-18	89.8
Hale_379_LTR/Copia	Copia-23_rCom#LTR/Copia	78.99	1680	331	15	3099	4758	2287	3964	0.0	1332
Hale_379_LTR/Copia	Copia-23_rCom#LTR/Copia	76.54	1036	225	16	1829	2852	983	2012	0.0	669
Hale_379_LTR/Copia	Copia-32_rCom#LTR/Copia	78.75	1675	335	14	3099	4755	2325	3996	0.0	1184
Hale_379_LTR/Copia	Copia-30_rCom#LTR/Copia	77.88	1718	355	19	3059	4756	1800	3512	0.0	1120
Hale_379_LTR/Copia	Copia-70_rCom#LTR/Copia	82.21	1192	194	11	3105	4280	3469	4658	0.0	1016
Hale_379_LTR/Copia	Copia-70_rCom#LTR/Copia	76.59	1307	273	26	1659	2945	1985	3278	0.0	704
Hale_379_LTR/Copia	Copia-70_rCom#LTR/Copia	85.92	71	9	1	4856	4926	403	472	1e-15	82.4
Hale_379_LTR/Copia	Copia-41_rCom#LTR/Copia	77.40	1597	339	21	3172	4756	3241	4827	0.0	992
Hale_379_LTR/Copia	Copia-8_rCom#LTR/Copia	74.33	1562	360	36	3219	4758	3443	4985	0.0	732
Hale_379_LTR/Copia	Copia-9_rCom#LTR/Copia	73.18	1014	249	20	1830	2830	1923	2926	7e-112	401
Hale_379_LTR/Copia	L1-3_rCom#LINE/L1	77.22	281	46	15	4772	5045	723	992	1e-35	148
Hale_379_LTR/Copia	L1-12_rCom#LINE/L1	83.33	84	12	2	4856	4939	851	770	3e-16	84.2
Hale_380_LTR/Copia	Copia-12_rCom#LTR/Copia	81.84	1724	304	7	315	2032	3909	2189	0.0	1539
Hale_380_LTR/Copia	Copia-12_rCom#LTR/Copia	79.00	1224	235	19	2224	3431	1973	756	0.0	928
Hale_380_LTR/Copia	Copia-18_rCom#LTR/Copia	79.64	1724	339	11	315	2032	5049	3332	0.0	1533
Hale_380_LTR/Copia	Copia-39_rCom#LTR/Copia	81.00	1726	321	7	309	2031	3837	2116	0.0	1434
Hale_380_LTR/Copia	Copia-13_rCom#LTR/Copia	80.15	1723	330	9	315	2031	3946	2230	0.0	1382
Hale_380_LTR/Copia	Copia-23_rCom#LTR/Copia	78.04	1721	370	8	315	2031	3963	2247	0.0	1291
Hale_380_LTR/Copia	Copia-30_rCom#LTR/Copia	77.82	1722	369	11	316	2032	3512	1799	0.0	1131
Hale_380_LTR/Copia	Copia-32_rCom#LTR/Copia	77.58	1722	371	14	317	2032	3996	2284	0.0	1112
Hale_380_LTR/Copia	Copia-17_rCom#LTR/Copia	77.22	1721	380	11	297	2013	5039	3327	0.0	1077
Hale_380_LTR/Copia	Copia-41_rCom#LTR/Copia	77.10	1568	340	18	316	1875	4827	3271	0.0	950
Hale_380_LTR/Copia	Copia-9_rCom#LTR/Copia	76.27	1572	348	20	315	1875	4895	3338	0.0	913
Hale_380_LTR/Copia	Copia-70_rCom#LTR/Copia	77.33	1204	253	19	820	2013	4634	3441	0.0	701
Hale_381_LTR/Copia	Copia-49_rCom#LTR/Copia	93.01	3491	223	7	129	3600	5201	1713	0.0	5275
Hale_381_LTR/Copia	Copia-49_rCom#LTR/Copia	83.40	783	127	1	3664	4443	1606	824	0.0	915
Hale_381_LTR/Copia	Copia-2_rCom#LTR/Copia	93.79	2787	150	7	834	3600	4633	1850	0.0	4237
Hale_381_LTR/Copia	Copia-2_rCom#LTR/Copia	93.61	1345	74	7	3705	5037	1680	336	0.0	2045
Hale_381_LTR/Copia	Copia-2_rCom#LTR/Copia	90.66	289	16	7	9	286	624	336	1e-108	390
Hale_381_LTR/Copia	Copia-8_rCom#LTR/Copia	82.70	1671	282	6	280	1946	4983	3316	0.0	1598
Hale_381_LTR/Copia	Copia-59_rCom#LTR/Copia	82.53	1706	292	4	280	1983	3981	2280	0.0	1574
Hale_381_LTR/Copia	Copia-9_rCom#LTR/Copia	76.94	1895	410	18	111	1983	5082	3193	0.0	1195
Hale_381_LTR/Copia	Copia-41_rCom#LTR/Copia	77.73	1774	370	18	40	1794	5080	3313	0.0	1155
Hale_381_LTR/Copia	Copia-41_rCom#LTR/Copia	84.41	263	28	6	4789	5039	5080	4819	4e-74	276
Hale_381_LTR/Copia	Copia-30_rCom#LTR/Copia	77.92	1712	364	13	278	1983	3514	1811	0.0	1131
Hale_381_LTR/Copia	Copia-13_rCom#LTR/Copia	75.89	1551	355	16	280	1819	3945	2403	0.0	863
Hale_381_LTR/Copia	Copia-18_rCom#LTR/Copia	71.43	1036	255	31	2229	3236	3140	2118	1e-64	244
Hale_381_LTR/Copia	L1-1_rCom#LINE/L1	76.73	245	40	15	4775	5007	950	711	2e-27	121
Hale_383_LTR/Copia	Copia-68_rCom#LTR/Copia	98.19	4523	79	2	58	4580	5165	646	0.0	7917
Hale_383_LTR/Copia	Copia-68_rCom#LTR/Copia	95.21	188	9	0	4610	4797	5165	4978	5e-83	305
Hale_383_LTR/Copia	Copia-68_rCom#LTR/Copia	89.29	196	21	0	4602	4797	575	380	2e-76	283
Hale_383_LTR/Copia	Copia-68_rCom#LTR/Copia	88.78	196	22	0	50	245	575	380	1e-74	278
Hale_383_LTR/Copia	L1-2_rCom#LINE/L1	96.84	190	6	0	4608	4797	823	634	7e-87	318
Hale_383_LTR/Copia	L1-2_rCom#LINE/L1	96.84	190	6	0	56	245	823	634	7e-87	318
Hale_383_LTR/Copia	L1-2_rCom#LINE/L1	71.31	359	68	5	4201	4524	1314	956	3e-45	180
Hale_384_LTR/Copia	Copia-67_rCom#LTR/Copia	96.68	4906	127	20	5	4874	390	5295	0.0	8133
Hale_384_LTR/Copia	Copia-67_rCom#LTR/Copia	96.57	233	6	1	4643	4873	393	625	2e-107	387
Hale_384_LTR/Copia	Copia-67_rCom#LTR/Copia	94.96	238	8	3	5	238	5057	5294	2e-102	370
Hale_384_LTR/Copia	L1-6_rCom#LINE/L1	86.43	619	34	6	5	573	681	1299	0.0	669
Hale_384_LTR/Copia	L1-6_rCom#LINE/L1	97.06	238	5	1	4638	4873	679	916	2e-111	399
Hale_384_LTR/Copia	Unknown-200_rCom#Unknown	86.77	325	24	1	1209	1514	3973	3649	3e-95	346
Hale_384_LTR/Copia	Unknown-200_rCom#Unknown	96.55	58	2	0	1120	1177	4141	4084	4e-20	97.1
Hale_389_LTR/Gypsy	LTR-Unknown-8_rCom#LTR/Unknown	90.51	1254	84	10	5	1224	1374	122	0.0	1707
Hale_389_LTR/Gypsy	LTR-Unknown-8_rCom#LTR/Unknown	95.14	803	36	3	5824	6624	1377	576	0.0	1271
Hale_393_LTR/Gypsy	Gypsy-2_rCom#LTR/Gypsy	93.47	3948	232	15	2197	6123	4588	646	0.0	6063
Hale_393_LTR/Gypsy	Gypsy-2_rCom#LTR/Gypsy	87.83	608	67	5	6168	6769	613	7	0.0	813
Hale_393_LTR/Gypsy	Gypsy-2_rCom#LTR/Gypsy	87.15	506	58	5	5	504	511	7	0.0	665
Hale_393_LTR/Gypsy	Gypsy-2_rCom#LTR/Gypsy	87.40	373	42	4	1698	2065	5111	4739	5e-140	496
Hale_393_LTR/Gypsy	Gypsy-7_rCom#LTR/Gypsy	88.71	1833	156	18	1071	2860	7487	5663	0.0	2394
Hale_393_LTR/Gypsy	Gypsy-7_rCom#LTR/Gypsy	86.27	1107	140	12	5	1101	8530	7426	0.0	1410
Hale_393_LTR/Gypsy	Gypsy-7_rCom#LTR/Gypsy	86.09	1107	143	11	6270	7367	8530	7426	0.0	1400
Hale_393_LTR/Gypsy	Gypsy-7_rCom#LTR/Gypsy	90.34	435	41	1	7338	7771	7486	7052	8e-178	621
Hale_399_LTR/Copia	Copia-6_rCom#LTR/Copia	97.15	4140	113	4	95	4229	457	4596	0.0	7003
Hale_399_LTR/Copia	Copia-6_rCom#LTR/Copia	95.24	462	10	3	4383	4832	4750	5211	0.0	721
Hale_399_LTR/Copia	Copia-6_rCom#LTR/Copia	96.71	243	5	2	26	265	4969	5211	7e-112	401
Hale_399_LTR/Copia	Copia-6_rCom#LTR/Copia	92.49	173	11	1	4662	4832	457	629	2e-68	257
Hale_399_LTR/Copia	Copia-6_rCom#LTR/Copia	99.13	115	1	0	4268	4382	4482	4596	2e-53	207
Hale_401_LTR/Copia	Copia-59_rCom#LTR/Copia	86.30	1992	266	3	2945	4929	2125	4116	0.0	2322
Hale_401_LTR/Copia	Copia-59_rCom#LTR/Copia	83.72	1382	207	10	1494	2858	713	2093	0.0	1413
Hale_401_LTR/Copia	Copia-8_rCom#LTR/Copia	83.97	2015	302	7	2945	4940	3120	5132	0.0	2095
Hale_401_LTR/Copia	Copia-8_rCom#LTR/Copia	79.90	1383	256	14	1495	2858	1709	3088	0.0	1155
Hale_401_LTR/Copia	Copia-7_rCom#LTR/Copia	91.73	1439	108	6	1450	2879	1833	3269	0.0	2013
Hale_401_LTR/Copia	Copia-7_rCom#LTR/Copia	89.50	1362	104	16	5	1329	306	1665	0.0	1727
Hale_401_LTR/Copia	Copia-7_rCom#LTR/Copia	93.25	489	33	0	2945	3433	3280	3768	0.0	728
Hale_401_LTR/Copia	Copia-7_rCom#LTR/Copia	89.57	278	25	4	4795	5069	306	582	4e-99	359
Hale_401_LTR/Copia	Copia-7_rCom#LTR/Copia	86.96	92	12	0	1330	1421	1690	1781	4e-25	113
Hale_401_LTR/Copia	Copia-49_rCom#LTR/Copia	79.68	1673	328	9	3135	4801	3379	5045	0.0	1282
Hale_401_LTR/Copia	Copia-32_rCom#LTR/Copia	76.78	1723	382	15	3087	4800	2283	3996	0.0	1035
Hale_401_LTR/Copia	Copia-9_rCom#LTR/Copia	76.82	1549	345	13	3262	4803	3355	4896	0.0	961
Hale_401_LTR/Copia	Copia-2_rCom#LTR/Copia	77.37	1374	292	11	1493	2849	1888	3259	0.0	813
Hale_401_LTR/Copia	Copia-18_rCom#LTR/Copia	74.29	910	203	24	1786	2675	2094	2992	3e-100	363
Hale_401_LTR/Copia	Copia-17_rCom#LTR/Copia	75.38	520	118	8	2158	2672	2394	2908	2e-73	274
Hale_401_LTR/Copia	Gypsy-54_rCom#LTR/Gypsy	96.67	60	2	0	2882	2941	1028	1087	8e-22	102
Hale_401_LTR/Copia	Maverick-4_rCom#DNA/Maverick	98.25	57	1	0	2882	2938	1947	1891	3e-21	100
Hale_404_LTR/Gypsy	L1-15_rCom#LINE/L1	99.80	500	1	0	5	504	18075	18574	0.0	918
Hale_404_LTR/Gypsy	L1-15_rCom#LINE/L1	99.80	500	1	0	7375	7874	18075	18574	0.0	918
Hale_405_LTR/unknown	Copia-64_rCom#LTR/Copia	93.86	4996	242	28	1186	6124	731	5718	0.0	7540
Hale_405_LTR/unknown	Copia-64_rCom#LTR/Copia	93.01	2176	128	13	6179	8337	5723	7891	0.0	3254
Hale_405_LTR/unknown	Copia-64_rCom#LTR/Copia	92.13	1169	83	8	11	1173	6687	7852	0.0	1701
Hale_405_LTR/unknown	Copia-64_rCom#LTR/Copia	89.54	698	65	6	482	1173	4	699	0.0	937
Hale_405_LTR/unknown	Copia-64_rCom#LTR/Copia	89.11	698	58	9	7616	8297	4	699	0.0	913
Hale_405_LTR/unknown	Copia-64_rCom#LTR/Copia	93.07	274	18	1	8310	8582	731	1004	3e-113	407
Hale_405_LTR/unknown	Copia-64_rCom#LTR/Copia	93.83	243	15	0	1215	1457	7924	8166	2e-104	377
Hale_405_LTR/unknown	Copia-64_rCom#LTR/Copia	92.18	243	19	0	8339	8581	7924	8166	9e-98	355
Hale_405_LTR/unknown	Gypsy-23_rCom#LTR/Gypsy	93.11	1466	83	10	11	1460	623	2086	0.0	2172
Hale_405_LTR/unknown	Gypsy-23_rCom#LTR/Gypsy	92.82	1463	79	9	7145	8582	623	2084	0.0	2139
Hale_405_LTR/unknown	Gypsy-18_rCom#LTR/Gypsy	93.12	1162	42	13	4839	5962	1186	25	0.0	1679
Hale_405_LTR/unknown	Unknown-13_rCom#Unknown	86.18	1172	79	51	368	1457	423	1593	0.0	1240
Hale_405_LTR/unknown	Unknown-13_rCom#Unknown	85.67	1172	75	52	7502	8581	423	1593	0.0	1197
Hale_405_LTR/unknown	Helitron-4_rCom#RC/Helitron	90.07	685	68	0	3982	4666	1559	875	0.0	891
Hale_405_LTR/unknown	Unknown-3_rCom#Unknown	88.24	170	15	5	5629	5794	1715	1883	1e-52	206
Hale_405_LTR/unknown	LTR-Unknown-5_rCom#LTR/Unknown	78.01	191	30	4	8194	8383	876	697	1e-27	122
Hale_406_LTR/unknown	Gypsy-13_rCom#LTR/Gypsy	92.62	610	30	10	839	1435	141	748	0.0	870
Hale_406_LTR/unknown	Gypsy-13_rCom#LTR/Gypsy	95.35	86	4	0	753	838	15	100	1e-32	137
Hale_406_LTR/unknown	Unknown-2_rCom#Unknown	92.56	309	16	3	364	667	1101	1407	1e-126	449
Hale_406_LTR/unknown	Unknown-2_rCom#Unknown	92.56	309	16	3	2514	2817	1101	1407	1e-126	449
Hale_406_LTR/unknown	Unknown-2_rCom#Unknown	85.21	311	26	6	2154	2444	719	1029	7e-95	344
Hale_406_LTR/unknown	Unknown-2_rCom#Unknown	84.19	310	29	6	5	294	720	1029	2e-89	326
Hale_408_LTR/Gypsy	Gypsy-24_rCom#LTR/Gypsy	91.99	1324	91	11	598	1908	1853	532	0.0	1905
Hale_408_LTR/Gypsy	Gypsy-24_rCom#LTR/Gypsy	88.18	719	73	5	6643	7350	1780	1063	0.0	881
Hale_408_LTR/Gypsy	Gypsy-24_rCom#LTR/Gypsy	88.63	211	19	5	1906	2111	485	275	5e-70	263
Hale_408_LTR/Gypsy	Gypsy-24_rCom#LTR/Gypsy	97.16	141	2	1	2130	2268	202	62	3e-62	237
Hale_408_LTR/Gypsy	LTR-Unknown-14_rCom#LTR/Unknown	93.18	1232	71	11	157	1376	1492	262	0.0	1818
Hale_408_LTR/Gypsy	LTR-Unknown-14_rCom#LTR/Unknown	90.89	1230	83	7	6146	7346	1492	263	0.0	1646
Hale_412_LTR/Gypsy	Gypsy-17_rCom#LTR/Gypsy	94.75	2421	111	3	1866	4270	3057	637	0.0	3799
Hale_412_LTR/Gypsy	Gypsy-17_rCom#LTR/Gypsy	89.78	1800	157	12	85	1864	5727	3935	0.0	2401
Hale_412_LTR/Gypsy	Gypsy-17_rCom#LTR/Gypsy	81.11	503	69	12	11178	11660	5727	5231	7e-135	479
Hale_412_LTR/Gypsy	Gypsy-17_rCom#LTR/Gypsy	86.54	327	43	1	10964	11289	642	316	3e-119	427
Hale_412_LTR/Gypsy	Gypsy-17_rCom#LTR/Gypsy	84.46	193	30	0	4	196	508	316	1e-63	243
Hale_412_LTR/Gypsy	Gypsy-17_rCom#LTR/Gypsy	82.04	206	37	0	271	476	255	50	8e-60	230
Hale_412_LTR/Gypsy	Gypsy-17_rCom#LTR/Gypsy	87.50	152	19	0	11364	11515	255	104	5e-52	204
Hale_412_LTR/Gypsy	Gypsy-3_rCom#LTR/Gypsy	92.02	1818	119	11	67	1864	26	1837	0.0	2575
Hale_412_LTR/Gypsy	Gypsy-3_rCom#LTR/Gypsy	95.49	665	29	1	1873	2536	2723	3387	0.0	1068
Hale_412_LTR/Gypsy	Gypsy-3_rCom#LTR/Gypsy	87.33	521	41	9	11160	11660	26	541	2e-175	614
Hale_412_LTR/Gypsy	L1-15_rCom#LINE/L1	98.80	501	5	1	8725	9225	18075	18574	0.0	891
Hale_412_LTR/Gypsy	L1-15_rCom#LINE/L1	98.60	501	6	1	4270	4770	18075	18574	0.0	885
Hale_412_LTR/Gypsy	Helitron-1_rCom#RC/Helitron	88.43	337	28	6	11097	11422	1366	1030	1e-117	422
Hale_412_LTR/Gypsy	Helitron-1_rCom#RC/Helitron	88.17	338	29	6	4	330	1366	1029	2e-116	418
Hale_415_LTR/Copia	Unknown-177_rCom#Unknown	94.99	699	33	2	3752	4448	6	704	0.0	1099
Hale_415_LTR/Copia	Unknown-177_rCom#Unknown	92.72	206	13	2	4663	4866	957	1162	9e-81	298
Hale_415_LTR/Copia	Unknown-177_rCom#Unknown	91.79	195	14	2	5	197	968	1162	5e-73	272
Hale_416_LTR/Copia	Copia-66_rCom#LTR/Copia	96.48	3094	99	3	473	3556	4563	1470	0.0	5112
Hale_416_LTR/Copia	Copia-66_rCom#LTR/Copia	93.77	1172	67	2	3549	4715	1339	169	0.0	1821
Hale_416_LTR/Copia	Copia-66_rCom#LTR/Copia	96.63	475	16	0	3	477	5180	4706	0.0	791
Hale_416_LTR/Copia	Copia-66_rCom#LTR/Copia	97.44	351	9	0	4367	4717	5178	4828	6e-172	601
Hale_416_LTR/Copia	Copia-66_rCom#LTR/Copia	91.69	349	29	0	5	353	517	169	1e-148	523
Hale_418_LTR/Copia	Copia-12_rCom#LTR/Copia	81.20	1723	318	4	3076	4793	2189	3910	0.0	1480
Hale_418_LTR/Copia	Copia-12_rCom#LTR/Copia	77.27	1311	270	20	1560	2854	661	1959	0.0	876
Hale_418_LTR/Copia	Copia-39_rCom#LTR/Copia	80.84	1722	323	7	3077	4794	2116	3834	0.0	1417
Hale_418_LTR/Copia	Copia-13_rCom#LTR/Copia	79.18	1724	346	9	3077	4793	2230	3947	0.0	1288
Hale_418_LTR/Copia	Copia-23_rCom#LTR/Copia	75.64	1211	275	17	1654	2849	807	2012	0.0	745
Hale_418_LTR/Copia	Copia-49_rCom#LTR/Copia	72.99	1540	375	34	3271	4791	3528	5045	2e-166	582
Hale_418_LTR/Copia	Copia-32_rCom#LTR/Copia	73.07	1218	298	26	1652	2848	850	2058	9e-151	531
Hale_419_LTR/Copia	Copia-59_rCom#LTR/Copia	86.67	3414	400	21	149	3513	4120	713	0.0	3976
Hale_419_LTR/Copia	Copia-59_rCom#LTR/Copia	82.61	115	13	1	4862	4976	4120	4013	2e-23	108
Hale_419_LTR/Copia	Copia-8_rCom#LTR/Copia	83.49	1866	281	13	149	1993	5125	3266	0.0	1853
Hale_419_LTR/Copia	Copia-7_rCom#LTR/Copia	80.27	1941	344	29	1645	3554	3768	1836	0.0	1459
Hale_419_LTR/Copia	Copia-7_rCom#LTR/Copia	91.59	107	8	1	149	255	446	341	4e-35	147
Hale_419_LTR/Copia	Copia-7_rCom#LTR/Copia	84.35	115	8	3	4862	4975	446	341	2e-22	104
Hale_419_LTR/Copia	Copia-23_rCom#LTR/Copia	75.48	1729	396	24	276	1989	3962	2247	0.0	1029
Hale_419_LTR/Copia	Copia-32_rCom#LTR/Copia	76.28	1724	390	19	277	1991	3996	2283	0.0	983
Hale_419_LTR/Copia	Copia-30_rCom#LTR/Copia	75.97	1727	394	17	275	1991	3513	1798	0.0	950
Hale_419_LTR/Copia	Copia-9_rCom#LTR/Copia	75.07	1729	398	28	276	1988	4894	3183	0.0	878
Hale_420_LTR/Copia	Copia-39_rCom#LTR/Copia	86.76	2546	309	20	10662	13185	1606	4145	0.0	2959
Hale_420_LTR/Copia	Copia-39_rCom#LTR/Copia	86.90	1038	129	7	3429	4462	567	1601	0.0	1223
Hale_420_LTR/Copia	Copia-39_rCom#LTR/Copia	82.87	327	32	15	3	309	3823	4145	7e-81	300
Hale_420_LTR/Copia	Copia-39_rCom#LTR/Copia	81.64	207	35	3	3009	3214	124	328	2e-52	206
Hale_420_LTR/Copia	Unknown-3_rCom#Unknown	93.58	1870	84	15	6099	7936	20	1885	0.0	2848
Hale_420_LTR/Copia	Copia-64_rCom#LTR/Copia	85.94	2006	190	58	7769	9703	5224	7208	0.0	2074
Hale_420_LTR/Copia	Copia-64_rCom#LTR/Copia	93.66	741	45	2	4487	5226	6703	7442	0.0	1123
Hale_420_LTR/Copia	Copia-64_rCom#LTR/Copia	89.90	287	28	1	4940	5226	4	289	4e-108	390
Hale_420_LTR/Copia	Gypsy-7_rCom#LTR/Gypsy	87.29	1479	180	8	9190	10660	8530	7052	0.0	1941
Hale_420_LTR/Copia	Copia-23_rCom#LTR/Copia	82.66	1719	295	3	11173	12889	2247	3964	0.0	1738
Hale_420_LTR/Copia	Copia-12_rCom#LTR/Copia	81.50	1741	305	14	11161	12889	2175	3910	0.0	1511
Hale_420_LTR/Copia	Copia-12_rCom#LTR/Copia	76.07	865	195	11	3598	4456	755	1613	2e-150	531
Hale_420_LTR/Copia	Copia-13_rCom#LTR/Copia	80.90	1728	317	13	11173	12893	2230	3951	0.0	1456
Hale_420_LTR/Copia	Copia-13_rCom#LTR/Copia	76.62	693	146	13	3772	4456	985	1669	6e-126	449
Hale_420_LTR/Copia	Copia-13_rCom#LTR/Copia	95.24	42	2	0	146	187	4071	4112	8e-11	67.6
Hale_420_LTR/Copia	Copia-13_rCom#LTR/Copia	95.24	42	2	0	13022	13063	4071	4112	8e-11	67.6
Hale_420_LTR/Copia	Copia-32_rCom#LTR/Copia	81.02	1718	316	8	11171	12884	2283	3994	0.0	1443
Hale_420_LTR/Copia	Copia-30_rCom#LTR/Copia	80.98	1730	310	16	11168	12888	1795	3514	0.0	1428
Hale_420_LTR/Copia	Copia-18_rCom#LTR/Copia	77.96	1729	362	15	11171	12889	3331	5050	0.0	1367
Hale_420_LTR/Copia	Copia-17_rCom#LTR/Copia	80.17	1553	300	7	11344	12893	3480	5027	0.0	1236
Hale_420_LTR/Copia	Copia-17_rCom#LTR/Copia	97.37	38	1	0	146	183	5156	5193	3e-10	65.8
Hale_420_LTR/Copia	Copia-17_rCom#LTR/Copia	97.37	38	1	0	13022	13059	5156	5193	3e-10	65.8
Hale_420_LTR/Copia	Copia-41_rCom#LTR/Copia	78.89	1729	344	18	11170	12888	3112	4829	0.0	1216
Hale_420_LTR/Copia	Gypsy-23_rCom#LTR/Gypsy	93.12	741	49	2	4487	5226	639	1378	0.0	1094
Hale_420_LTR/Copia	Copia-9_rCom#LTR/Copia	77.12	1731	364	29	11174	12889	3183	4896	0.0	1074
Hale_420_LTR/Copia	Copia-49_rCom#LTR/Copia	75.62	1567	335	40	11346	12889	3506	5048	0.0	819
Hale_420_LTR/Copia	Copia-70_rCom#LTR/Copia	78.42	1219	248	13	11173	12383	3423	4634	0.0	787
Hale_420_LTR/Copia	Copia-70_rCom#LTR/Copia	84.51	71	9	2	12993	13063	377	445	3e-14	78.7
Hale_420_LTR/Copia	Copia-70_rCom#LTR/Copia	90.20	51	4	1	137	187	396	445	2e-11	69.4
Hale_420_LTR/Copia	Gypsy-2_rCom#LTR/Gypsy	86.74	528	66	3	9167	9690	534	7	0.0	686
Hale_420_LTR/Copia	Gypsy-18_rCom#LTR/Gypsy	86.88	343	21	11	7781	8100	366	25	2e-101	368
Hale_420_LTR/Copia	Gypsy-42_rCom#LTR/Gypsy	79.23	496	87	12	7199	7683	9	499	5e-92	337
Hale_420_LTR/Copia	L1-12_rCom#LINE/L1	78.68	197	32	8	117	309	878	688	2e-37	156
Hale_420_LTR/Copia	L1-12_rCom#LINE/L1	81.82	143	22	4	12993	13134	878	739	2e-32	139
Hale_420_LTR/Copia	L1-3_rCom#LINE/L1	81.61	87	16	0	12726	12812	373	459	3e-15	82.4
Hale_421_LTR/unknown	Jockey-1_rCom#LINE/Jockey	92.01	1540	84	27	2545	4050	123	1657	0.0	2196
Hale_421_LTR/unknown	Jockey-1_rCom#LINE/Jockey	89.43	454	35	7	4066	4506	1848	2301	3e-172	603
Hale_421_LTR/unknown	Jockey-1_rCom#LINE/Jockey	89.25	428	29	12	6991	7403	123	548	6e-159	558
Hale_421_LTR/unknown	Gypsy-34_rCom#LTR/Gypsy	89.18	1386	116	19	914	2267	1563	2946	0.0	1781
Hale_421_LTR/unknown	Gypsy-34_rCom#LTR/Gypsy	89.11	1387	114	22	5361	6713	1563	2946	0.0	1773
Hale_421_LTR/unknown	Gypsy-34_rCom#LTR/Gypsy	92.10	734	37	8	4452	5168	600	1329	0.0	1044
Hale_421_LTR/unknown	Gypsy-34_rCom#LTR/Gypsy	91.69	734	40	8	5	721	600	1329	0.0	1029
Hale_421_LTR/unknown	Gypsy-34_rCom#LTR/Gypsy	93.00	200	13	1	2228	2426	3084	3283	6e-84	309
Hale_421_LTR/unknown	Gypsy-34_rCom#LTR/Gypsy	93.00	200	13	1	6674	6872	3084	3283	6e-84	309
Hale_421_LTR/unknown	Gypsy-34_rCom#LTR/Gypsy	87.50	184	19	2	6934	7116	3346	3526	7e-64	243
Hale_421_LTR/unknown	Gypsy-34_rCom#LTR/Gypsy	87.36	182	20	3	2488	2667	3346	3526	8e-63	239
Hale_421_LTR/unknown	Unknown-82_rCom#Unknown	90.24	922	62	22	914	1808	2370	1450	0.0	1205
Hale_421_LTR/unknown	Unknown-82_rCom#Unknown	90.02	922	63	23	5361	6254	2370	1450	0.0	1192
Hale_421_LTR/unknown	Unknown-82_rCom#Unknown	87.15	716	69	15	4471	5164	3327	2613	0.0	885
Hale_421_LTR/unknown	Unknown-82_rCom#Unknown	86.87	716	71	15	24	717	3327	2613	0.0	874
Hale_421_LTR/unknown	L1-8_rCom#LINE/L1	80.69	756	103	31	5999	6725	1408	667	4e-160	562
Hale_421_LTR/unknown	L1-8_rCom#LINE/L1	80.56	756	105	30	1552	2279	1408	667	6e-159	558
Hale_421_LTR/unknown	L1-8_rCom#LINE/L1	93.97	116	4	3	6674	6786	539	424	7e-44	176
Hale_421_LTR/unknown	L1-8_rCom#LINE/L1	93.22	118	5	3	2228	2342	539	422	2e-43	174
Hale_421_LTR/unknown	L1-8_rCom#LINE/L1	85.96	114	14	2	6936	7048	315	203	7e-29	126
Hale_421_LTR/unknown	L1-8_rCom#LINE/L1	84.75	118	16	2	2490	2606	315	199	2e-28	124
Hale_421_LTR/unknown	LTR-Unknown-2_rCom#LTR/Unknown	82.22	360	44	14	1469	1808	1685	1326	6e-89	326
Hale_421_LTR/unknown	LTR-Unknown-2_rCom#LTR/Unknown	85.00	100	12	3	6628	6725	897	799	1e-21	102
Hale_421_LTR/unknown	Unknown-73_rCom#Unknown	75.58	434	70	20	2554	2954	295	725	5e-60	230
Hale_421_LTR/unknown	Unknown-73_rCom#Unknown	75.17	435	73	17	7000	7403	295	725	2e-59	228
Hale_421_LTR/unknown	Pao-1_rCom#LTR/Pao	85.71	189	24	3	4955	5141	911	724	1e-50	198
Hale_421_LTR/unknown	Pao-1_rCom#LTR/Pao	85.19	189	25	3	508	694	911	724	7e-49	193
Hale_421_LTR/unknown	Unknown-72_rCom#Unknown	87.29	118	13	2	6674	6790	34	150	9e-33	139
Hale_421_LTR/unknown	Unknown-72_rCom#Unknown	86.44	118	14	2	2228	2344	34	150	4e-31	134
Hale_421_LTR/unknown	Unknown-72_rCom#Unknown	91.36	81	6	1	2875	2954	609	689	2e-24	111
Hale_421_LTR/unknown	Unknown-72_rCom#Unknown	91.36	81	6	1	7324	7403	609	689	2e-24	111
Hale_421_LTR/unknown	Unknown-72_rCom#Unknown	91.18	68	5	1	6971	7037	258	325	7e-19	93.5
Hale_421_LTR/unknown	Unknown-72_rCom#Unknown	90.91	66	5	1	2527	2591	260	325	9e-18	89.8
Hale_421_LTR/unknown	Gypsy-26_rCom#LTR/Gypsy	93.67	79	5	0	2875	2953	752	830	1e-26	119
Hale_421_LTR/unknown	Gypsy-26_rCom#LTR/Gypsy	93.67	79	5	0	7324	7402	752	830	1e-26	119
Hale_421_LTR/unknown	L1-22_rCom#LINE/L1	92.50	80	6	0	2875	2954	2591	2670	4e-26	117
Hale_421_LTR/unknown	L1-22_rCom#LINE/L1	92.50	80	6	0	7324	7403	2591	2670	4e-26	117
Hale_423_LTR/Gypsy	Gypsy-2_rCom#LTR/Gypsy	95.92	2742	106	5	5207	7943	3398	658	0.0	4494
Hale_423_LTR/Gypsy	Gypsy-2_rCom#LTR/Gypsy	86.12	605	75	5	7970	8567	613	11	0.0	747
Hale_423_LTR/Gypsy	Gypsy-2_rCom#LTR/Gypsy	83.92	628	86	9	1996	2611	4537	3913	0.0	725
Hale_423_LTR/Gypsy	Gypsy-2_rCom#LTR/Gypsy	84.78	506	68	4	4	504	512	11	2e-170	597
Hale_423_LTR/Gypsy	Gypsy-2_rCom#LTR/Gypsy	85.50	331	43	4	1669	1994	5111	4781	4e-112	403
Hale_423_LTR/Gypsy	Gypsy-7_rCom#LTR/Gypsy	87.67	2003	230	17	5	1994	8530	6532	0.0	2614
Hale_423_LTR/Gypsy	Gypsy-7_rCom#LTR/Gypsy	88.71	2019	185	13	1993	3969	6289	4272	0.0	2601
Hale_423_LTR/Gypsy	Gypsy-7_rCom#LTR/Gypsy	86.18	1483	191	14	8069	9540	8530	7051	0.0	1844
Hale_423_LTR/Gypsy	Gypsy-7_rCom#LTR/Gypsy	81.21	346	52	7	3973	4306	4013	3669	6e-85	313
Hale_423_LTR/Gypsy	Gypsy-25_rCom#LTR/Gypsy	87.93	174	21	0	3796	3969	8	181	8e-59	226
Hale_423_LTR/Gypsy	Unknown-10_rCom#Unknown	89.09	55	3	2	5219	5270	271	217	5e-11	67.6
Hale_425_LTR/Gypsy	Gypsy-17_rCom#LTR/Gypsy	93.23	5419	338	14	376	5772	316	5727	0.0	8198
Hale_425_LTR/Gypsy	Gypsy-17_rCom#LTR/Gypsy	81.94	504	64	13	4	487	5231	5727	2e-142	503
Hale_425_LTR/Gypsy	Gypsy-17_rCom#LTR/Gypsy	85.44	206	30	0	95	300	50	255	9e-72	268
Hale_425_LTR/Gypsy	Gypsy-17_rCom#LTR/Gypsy	87.23	188	24	0	5398	5585	68	255	5e-69	259
Hale_425_LTR/Gypsy	Gypsy-17_rCom#LTR/Gypsy	83.94	193	31	0	5661	5853	316	508	2e-62	237
Hale_425_LTR/Gypsy	Gypsy-3_rCom#LTR/Gypsy	94.45	3368	159	10	2445	5790	3387	26	0.0	5216
Hale_425_LTR/Gypsy	Gypsy-3_rCom#LTR/Gypsy	87.93	522	37	7	4	505	541	26	0.0	632
Hale_425_LTR/Gypsy	Helitron-1_rCom#RC/Helitron	90.21	337	23	5	242	568	1030	1366	5e-129	459
Hale_425_LTR/Gypsy	Helitron-1_rCom#RC/Helitron	89.91	337	24	5	5527	5853	1030	1366	2e-127	453
Hale_425_LTR/Gypsy	LTR-Unknown-5_rCom#LTR/Unknown	86.79	212	25	3	359	568	1086	1296	3e-61	233
Hale_425_LTR/Gypsy	LTR-Unknown-5_rCom#LTR/Unknown	86.32	212	26	3	5644	5853	1086	1296	1e-59	228
Hale_427_LTR/Gypsy	Gypsy-2_rCom#LTR/Gypsy	94.16	2789	143	10	2212	4982	1802	4588	0.0	4399
Hale_427_LTR/Gypsy	Gypsy-2_rCom#LTR/Gypsy	89.68	601	61	1	1621	2220	658	1258	0.0	811
Hale_427_LTR/Gypsy	Gypsy-2_rCom#LTR/Gypsy	86.75	604	72	4	997	1592	7	610	0.0	769
Hale_427_LTR/Gypsy	Gypsy-2_rCom#LTR/Gypsy	86.73	505	62	3	6675	7174	7	511	0.0	656
Hale_427_LTR/Gypsy	Gypsy-2_rCom#LTR/Gypsy	86.33	373	46	4	5120	5487	4739	5111	7e-133	472
Hale_427_LTR/Gypsy	Gypsy-7_rCom#LTR/Gypsy	87.83	1841	155	19	4319	6106	5663	7487	0.0	2298
Hale_427_LTR/Gypsy	Gypsy-7_rCom#LTR/Gypsy	86.09	1107	144	10	6076	7174	7426	8530	0.0	1404
Hale_427_LTR/Gypsy	Gypsy-7_rCom#LTR/Gypsy	84.46	1107	152	12	409	1497	7426	8530	0.0	1295
Hale_427_LTR/Gypsy	Gypsy-7_rCom#LTR/Gypsy	89.70	437	42	3	5	439	7052	7487	2e-173	606
Hale_427_LTR/Gypsy	Gypsy-7_rCom#LTR/Gypsy	100.00	28	0	0	6080	6107	7262	7289	1e-06	52.8
Hale_427_LTR/Gypsy	Gypsy-15_rCom#LTR/Gypsy	86.59	246	27	5	4290	4529	3571	3816	8e-78	289
Hale_427_LTR/Gypsy	Copia-64_rCom#LTR/Copia	83.48	115	12	4	1414	1521	6771	6657	1e-21	102
Hale_436_LTR/Gypsy	Gypsy-7_rCom#LTR/Gypsy	79.94	2547	412	44	7708	10185	3126	5642	0.0	2091
Hale_436_LTR/Gypsy	Gypsy-25_rCom#LTR/Gypsy	88.17	1428	133	22	7592	8989	1429	8	0.0	1786
Hale_436_LTR/Gypsy	Unknown-10_rCom#Unknown	87.93	555	61	6	7561	8110	742	1295	0.0	704
Hale_436_LTR/Gypsy	Unknown-10_rCom#Unknown	85.34	266	32	3	7120	7378	213	478	5e-82	303
Hale_436_LTR/Gypsy	Unknown-31_rCom#Unknown	87.12	520	58	4	6868	7378	288	807	0.0	645
Hale_436_LTR/Gypsy	Unknown-31_rCom#Unknown	82.59	270	44	3	7601	7869	1114	1381	3e-79	294
Hale_436_LTR/Gypsy	Gypsy-23_rCom#LTR/Gypsy	79.10	646	100	30	835	1461	1259	630	5e-117	420
Hale_436_LTR/Gypsy	Gypsy-23_rCom#LTR/Gypsy	79.03	639	103	26	12012	12634	1259	636	6e-116	416
Hale_436_LTR/Gypsy	Copia-64_rCom#LTR/Copia	88.79	330	34	3	12012	12339	7323	6995	1e-113	409
Hale_436_LTR/Gypsy	Copia-64_rCom#LTR/Copia	88.18	330	36	3	835	1162	7323	6995	2e-110	398
Hale_436_LTR/Gypsy	Copia-64_rCom#LTR/Copia	86.31	168	20	3	835	1000	170	4	4e-48	191
Hale_443_LTR/Gypsy	Gypsy-23_rCom#LTR/Gypsy	91.54	1147	63	17	3253	4366	938	2083	0.0	1587
Hale_443_LTR/Gypsy	Gypsy-23_rCom#LTR/Gypsy	95.96	297	11	1	2960	3256	617	912	5e-137	486
Hale_443_LTR/Gypsy	Unknown-13_rCom#Unknown	85.99	1171	66	55	3294	4366	423	1593	0.0	1216
Hale_443_LTR/Gypsy	Copia-64_rCom#LTR/Copia	91.94	806	60	5	3253	4055	7002	7805	0.0	1171
Hale_443_LTR/Gypsy	Copia-64_rCom#LTR/Copia	89.71	651	62	5	3408	4055	4	652	0.0	885
Hale_443_LTR/Gypsy	Copia-64_rCom#LTR/Copia	93.94	297	17	1	2960	3256	6681	6976	4e-128	457
Hale_443_LTR/Gypsy	Copia-64_rCom#LTR/Copia	93.41	273	17	1	4095	4366	731	1003	3e-114	411
Hale_443_LTR/Gypsy	Copia-64_rCom#LTR/Copia	93.83	243	15	0	4124	4366	7924	8166	3e-104	377
Hale_445_LTR/Copia	Copia-36_rCom#LTR/Copia	96.54	4166	141	2	3	4166	5132	968	0.0	7042
Hale_445_LTR/Copia	Copia-36_rCom#LTR/Copia	99.05	211	2	0	4614	4824	5130	4920	2e-106	383
Hale_447_LTR/unknown	L1-15_rCom#LINE/L1	99.20	497	4	0	1886	2382	18571	18075	0.0	896
Hale_447_LTR/unknown	L1-15_rCom#LINE/L1	98.39	497	8	0	618	1114	18571	18075	0.0	874
Hale_450_LTR/Gypsy	Gypsy-2_rCom#LTR/Gypsy	90.63	1249	112	5	397	1641	646	1893	0.0	1705
Hale_450_LTR/Gypsy	Gypsy-2_rCom#LTR/Gypsy	87.30	378	40	4	7	380	238	611	1e-136	484
Hale_450_LTR/Gypsy	Gypsy-2_rCom#LTR/Gypsy	84.48	277	37	3	7356	7629	238	511	1e-86	318
Hale_450_LTR/Gypsy	Gypsy-2_rCom#LTR/Gypsy	86.13	173	22	2	1643	1814	2005	2176	1e-46	185
Hale_450_LTR/Gypsy	Gypsy-7_rCom#LTR/Gypsy	90.49	1115	90	3	6253	7351	3789	4903	0.0	1493
Hale_450_LTR/Gypsy	Gypsy-7_rCom#LTR/Gypsy	86.02	279	35	2	5	282	8255	8530	4e-96	350
Hale_450_LTR/Gypsy	Gypsy-7_rCom#LTR/Gypsy	84.59	279	37	4	7354	7629	8255	8530	2e-88	324
Hale_450_LTR/Gypsy	Gypsy-25_rCom#LTR/Gypsy	84.73	655	86	3	6253	6893	662	8	0.0	691
Hale_450_LTR/Gypsy	Gypsy-25_rCom#LTR/Gypsy	83.87	124	17	3	6035	6157	1691	1570	3e-28	124
Hale_453_LTR/Gypsy	Gypsy-2_rCom#LTR/Gypsy	92.98	3549	211	19	1484	4999	646	4189	0.0	5251
Hale_453_LTR/Gypsy	Gypsy-2_rCom#LTR/Gypsy	83.10	509	76	7	6972	7471	7	514	1e-156	551
Hale_453_LTR/Gypsy	Gypsy-2_rCom#LTR/Gypsy	84.91	371	50	5	5480	5847	4744	5111	2e-124	444
Hale_453_LTR/Gypsy	Gypsy-2_rCom#LTR/Gypsy	84.76	374	46	5	5003	5366	4216	4588	2e-119	427
Hale_453_LTR/Gypsy	Gypsy-2_rCom#LTR/Gypsy	86.30	292	36	1	1186	1473	322	613	1e-95	348
Hale_453_LTR/Gypsy	Gypsy-2_rCom#LTR/Gypsy	84.56	259	34	5	905	1157	7	265	4e-81	300
Hale_453_LTR/Gypsy	Gypsy-7_rCom#LTR/Gypsy	82.74	678	108	9	6798	7468	7855	8530	0.0	693
Hale_453_LTR/Gypsy	Gypsy-7_rCom#LTR/Gypsy	85.74	568	77	4	5477	6043	6491	7055	0.0	651
Hale_453_LTR/Gypsy	Gypsy-7_rCom#LTR/Gypsy	84.10	478	67	9	691	1162	7816	8290	1e-146	518
Hale_453_LTR/Gypsy	Gypsy-7_rCom#LTR/Gypsy	83.72	387	43	10	5002	5371	5966	6349	2e-108	390
Hale_453_LTR/Gypsy	Gypsy-7_rCom#LTR/Gypsy	85.66	272	36	2	4731	4999	5663	5934	3e-82	303
Hale_453_LTR/Gypsy	Gypsy-7_rCom#LTR/Gypsy	84.74	190	29	0	1186	1375	8341	8530	3e-57	220
Hale_453_LTR/Gypsy	RTE-BovB-2_rCom#LINE/RTE-BovB	92.07	290	22	1	6421	6709	327	38	8e-118	422
Hale_453_LTR/Gypsy	RTE-BovB-2_rCom#LINE/RTE-BovB	91.03	290	25	1	353	641	327	38	8e-113	405
Hale_453_LTR/Gypsy	RTE-BovB-2_rCom#LINE/RTE-BovB	90.65	246	21	2	6039	6282	696	451	4e-91	333
Hale_453_LTR/Gypsy	RTE-BovB-2_rCom#LINE/RTE-BovB	90.20	245	20	4	5	245	695	451	2e-88	324
Hale_453_LTR/Gypsy	Gypsy-15_rCom#LTR/Gypsy	87.18	234	24	4	4702	4929	3571	3804	2e-74	278
Hale_454_LTR/unknown	Jockey-1_rCom#LINE/Jockey	92.11	1432	74	27	2520	3912	123	1554	0.0	2034
Hale_454_LTR/unknown	Jockey-1_rCom#LINE/Jockey	89.45	436	40	6	3954	4384	1850	2284	2e-168	590
Hale_454_LTR/unknown	Jockey-1_rCom#LINE/Jockey	89.20	426	29	10	6872	7280	123	548	9e-157	551
Hale_454_LTR/unknown	Gypsy-34_rCom#LTR/Gypsy	87.89	1412	129	21	5158	6528	1538	2948	0.0	1718
Hale_454_LTR/unknown	Gypsy-34_rCom#LTR/Gypsy	88.29	1383	117	23	839	2177	1567	2948	0.0	1705
Hale_454_LTR/unknown	Gypsy-34_rCom#LTR/Gypsy	92.02	614	32	10	33	640	727	1329	0.0	857
Hale_454_LTR/unknown	Gypsy-34_rCom#LTR/Gypsy	91.69	614	33	11	4373	4979	727	1329	0.0	846
Hale_454_LTR/unknown	Gypsy-34_rCom#LTR/Gypsy	89.04	228	18	6	2178	2398	3056	3283	2e-79	294
Hale_454_LTR/unknown	Gypsy-34_rCom#LTR/Gypsy	88.60	228	19	6	6529	6749	3056	3283	8e-78	289
Hale_454_LTR/unknown	Gypsy-34_rCom#LTR/Gypsy	86.41	184	18	4	2460	2639	3346	3526	8e-58	222
Hale_454_LTR/unknown	Gypsy-34_rCom#LTR/Gypsy	85.41	185	19	4	6811	6991	3346	3526	5e-55	213
Hale_454_LTR/unknown	Unknown-82_rCom#Unknown	88.60	947	66	24	5159	6064	2394	1449	0.0	1149
Hale_454_LTR/unknown	Unknown-82_rCom#Unknown	89.23	919	54	26	839	1713	2366	1449	0.0	1133
Hale_454_LTR/unknown	Unknown-82_rCom#Unknown	88.78	615	39	13	35	629	3224	2620	0.0	767
Hale_454_LTR/unknown	Unknown-82_rCom#Unknown	88.60	614	41	11	4375	4968	3224	2620	0.0	761
Hale_454_LTR/unknown	L1-8_rCom#LINE/L1	78.73	757	123	32	1454	2187	1408	667	1e-140	497
Hale_454_LTR/unknown	L1-8_rCom#LINE/L1	78.34	757	126	32	5805	6538	1408	667	1e-135	481
Hale_454_LTR/unknown	L1-8_rCom#LINE/L1	88.11	143	12	5	6532	6669	564	422	2e-43	174
Hale_454_LTR/unknown	L1-8_rCom#LINE/L1	88.11	143	12	5	2181	2318	564	422	2e-43	174
Hale_454_LTR/unknown	L1-8_rCom#LINE/L1	85.00	120	11	7	2462	2577	315	199	3e-27	121
Hale_454_LTR/unknown	L1-8_rCom#LINE/L1	82.64	121	13	6	6813	6929	315	199	9e-23	106
Hale_454_LTR/unknown	LTR-Unknown-2_rCom#LTR/Unknown	83.84	365	41	11	5718	6064	1689	1325	3e-102	370
Hale_454_LTR/unknown	LTR-Unknown-2_rCom#LTR/Unknown	83.56	365	42	11	1367	1713	1689	1325	1e-100	364
Hale_454_LTR/unknown	Unknown-73_rCom#Unknown	75.06	433	73	19	6881	7280	295	725	3e-57	220
Hale_454_LTR/unknown	Unknown-73_rCom#Unknown	75.06	433	73	19	2529	2928	295	725	1e-56	219
Hale_454_LTR/unknown	Gypsy-26_rCom#LTR/Gypsy	94.94	79	4	0	7201	7279	752	830	2e-28	124
Hale_454_LTR/unknown	L1-22_rCom#LINE/L1	93.75	80	5	0	7201	7280	2591	2670	9e-28	122
Hale_454_LTR/unknown	Unknown-72_rCom#Unknown	92.59	81	5	1	7201	7280	609	689	4e-26	117
Hale_454_LTR/unknown	Unknown-72_rCom#Unknown	86.90	84	10	1	2495	2577	253	336	5e-20	97.1
Hale_454_LTR/unknown	Unknown-72_rCom#Unknown	85.71	84	11	1	6847	6929	253	336	2e-18	91.6
Hale_457_LTR/unknown	Gypsy-9_rCom#LTR/Gypsy	94.90	2194	81	11	2774	4938	3	2194	0.0	3422
Hale_457_LTR/unknown	Gypsy-9_rCom#LTR/Gypsy	96.97	1682	46	1	761	2437	2787	4468	0.0	2819
Hale_457_LTR/unknown	Gypsy-9_rCom#LTR/Gypsy	93.70	794	19	5	1	763	1904	2697	0.0	1162
Hale_460_LTR/Copia	Gypsy-23_rCom#LTR/Gypsy	91.43	1482	108	11	2419	3895	2084	617	0.0	2078
Hale_460_LTR/Copia	Copia-64_rCom#LTR/Copia	93.27	1174	73	5	2725	3895	7851	6681	0.0	1796
Hale_460_LTR/Copia	Copia-64_rCom#LTR/Copia	89.74	1004	97	5	2419	3419	1004	4	0.0	1402
Hale_460_LTR/Copia	Copia-64_rCom#LTR/Copia	94.65	243	13	0	2420	2662	8166	7924	1e-107	388
Hale_460_LTR/Copia	Unknown-13_rCom#Unknown	84.63	1191	86	52	2420	3533	1593	423	0.0	1158
Hale_460_LTR/Copia	Gypsy-34_rCom#LTR/Gypsy	89.08	907	86	9	4111	5008	2472	1570	0.0	1136
Hale_460_LTR/Copia	Gypsy-34_rCom#LTR/Gypsy	87.86	585	47	15	5235	5814	1311	746	0.0	678
Hale_460_LTR/Copia	Unknown-82_rCom#Unknown	88.29	922	87	17	4106	5008	1444	2363	0.0	1116
Hale_460_LTR/Copia	Unknown-82_rCom#Unknown	86.30	584	65	14	5238	5814	2631	3206	0.0	680
Hale_460_LTR/Copia	Jockey-1_rCom#LINE/Jockey	84.11	428	46	16	1388	1795	548	123	6e-120	429
Hale_460_LTR/Copia	Unknown-73_rCom#Unknown	75.63	439	73	20	1388	1793	725	288	5e-66	250
Hale_460_LTR/Copia	Pao-1_rCom#LTR/Pao	84.38	192	27	3	5239	5428	721	911	4e-47	187
Hale_460_LTR/Copia	Unknown-72_rCom#Unknown	88.89	81	8	1	1388	1467	689	609	5e-21	100
Hale_463_LTR/Gypsy	Gypsy-17_rCom#LTR/Gypsy	94.00	2335	136	1	479	2809	316	2650	0.0	3648
Hale_463_LTR/Gypsy	Gypsy-17_rCom#LTR/Gypsy	89.85	719	71	2	2817	3534	4557	5274	0.0	942
Hale_463_LTR/Gypsy	Gypsy-17_rCom#LTR/Gypsy	84.46	193	30	0	3966	4158	316	508	4e-64	243
Hale_463_LTR/Gypsy	Gypsy-3_rCom#LTR/Gypsy	90.82	719	64	2	2817	3534	1215	498	0.0	961
Hale_463_LTR/Gypsy	Gypsy-3_rCom#LTR/Gypsy	93.23	266	18	0	2544	2809	3387	3122	2e-111	399
Hale_463_LTR/Gypsy	Gypsy-3_rCom#LTR/Gypsy	84.98	273	26	7	342	608	289	26	3e-80	296
Hale_463_LTR/Gypsy	Gypsy-3_rCom#LTR/Gypsy	84.62	273	27	7	3829	4095	289	26	1e-78	291
Hale_463_LTR/Gypsy	Helitron-1_rCom#RC/Helitron	91.12	687	44	6	3489	4158	680	1366	0.0	959
Hale_463_LTR/Gypsy	Helitron-1_rCom#RC/Helitron	91.11	686	42	9	4	671	682	1366	0.0	955
Hale_463_LTR/Gypsy	Helitron-3_rCom#RC/Helitron	82.63	190	20	5	57	245	678	855	1e-39	161
Hale_463_LTR/Gypsy	Helitron-3_rCom#RC/Helitron	82.63	190	20	6	3545	3733	678	855	1e-39	161
Hale_463_LTR/Gypsy	LTR-Unknown-5_rCom#LTR/Unknown	82.26	186	13	2	3323	3488	392	577	3e-35	147
Hale_470_LTR/Gypsy	Gypsy-19_rCom#LTR/Gypsy	94.78	1742	71	3	1003	2726	2	1741	0.0	2710
Hale_470_LTR/Gypsy	Unknown-61_rCom#Unknown	90.11	182	14	2	5128	5305	377	196	3e-61	233
Hale_474_LTR/Copia	Copia-59_rCom#LTR/Copia	84.58	3417	497	17	137	3525	4127	713	0.0	3663
Hale_474_LTR/Copia	Copia-59_rCom#LTR/Copia	85.15	101	13	2	4939	5037	4116	4016	1e-24	111
Hale_474_LTR/Copia	Copia-8_rCom#LTR/Copia	82.45	3305	549	13	137	3412	5132	1830	0.0	3199
Hale_474_LTR/Copia	Copia-8_rCom#LTR/Copia	90.32	62	6	0	3945	4006	1249	1188	2e-17	87.9
Hale_474_LTR/Copia	Copia-7_rCom#LTR/Copia	92.52	1965	140	2	1641	3598	3768	1804	0.0	2854
Hale_474_LTR/Copia	Copia-7_rCom#LTR/Copia	91.73	1354	100	9	3728	5071	1657	306	0.0	1912
Hale_474_LTR/Copia	Copia-7_rCom#LTR/Copia	88.30	282	22	8	5	280	582	306	2e-92	337
Hale_474_LTR/Copia	Copia-49_rCom#LTR/Copia	79.21	1674	333	12	274	1939	5045	3379	0.0	1236
Hale_474_LTR/Copia	Copia-12_rCom#LTR/Copia	75.11	1551	370	14	272	1812	3910	2366	0.0	795
Hale_474_LTR/Copia	Copia-18_rCom#LTR/Copia	70.18	1556	436	25	272	1811	5050	3507	5e-163	571
Hale_474_LTR/Copia	Copia-18_rCom#LTR/Copia	73.87	907	206	25	2344	3230	2992	2097	2e-93	340
Hale_474_LTR/Copia	Copia-17_rCom#LTR/Copia	76.64	488	108	6	2437	2921	2818	2334	1e-79	294
Hale_476_LTR/Gypsy	Copia-54_rCom#LTR/Copia	95.18	664	25	4	3807	4464	1396	734	0.0	1050
Hale_476_LTR/Gypsy	Copia-54_rCom#LTR/Copia	94.89	665	25	5	6	663	1396	734	0.0	1038
Hale_476_LTR/Gypsy	Copia-54_rCom#LTR/Copia	98.07	259	5	0	4458	4716	684	426	6e-127	451
Hale_476_LTR/Gypsy	Copia-54_rCom#LTR/Copia	96.14	259	10	0	657	915	684	426	1e-118	424
Hale_476_LTR/Gypsy	Copia-100_rCom#LTR/Copia	92.60	662	38	7	3814	4464	102	763	0.0	968
Hale_476_LTR/Gypsy	Copia-100_rCom#LTR/Copia	92.45	662	39	5	13	663	102	763	0.0	965
Hale_476_LTR/Gypsy	Copia-100_rCom#LTR/Copia	97.72	263	6	0	4454	4716	810	1072	2e-127	453
Hale_476_LTR/Gypsy	Copia-100_rCom#LTR/Copia	95.82	263	11	0	653	915	810	1072	4e-119	425
Hale_476_LTR/Gypsy	Gypsy-9_rCom#LTR/Gypsy	75.03	2251	471	62	1270	3465	3396	1182	0.0	961
Hale_478_LTR/Copia	Copia-36_rCom#LTR/Copia	95.89	4165	139	8	4	4137	5131	968	0.0	6865
Hale_478_LTR/Copia	Copia-36_rCom#LTR/Copia	98.11	212	3	1	4585	4796	5130	4920	5e-103	372
Hale_480_LTR/Gypsy	Gypsy-13_rCom#LTR/Gypsy	95.40	3306	123	14	853	4132	141	3443	0.0	5241
Hale_480_LTR/Gypsy	Gypsy-13_rCom#LTR/Gypsy	98.84	86	1	0	767	852	15	100	4e-37	154
Hale_480_LTR/Gypsy	Gypsy-34_rCom#LTR/Gypsy	90.23	1412	105	21	6415	7794	2948	1538	0.0	1903
Hale_480_LTR/Gypsy	Gypsy-34_rCom#LTR/Gypsy	94.03	553	26	6	7974	8520	1326	775	0.0	843
Hale_480_LTR/Gypsy	Gypsy-34_rCom#LTR/Gypsy	87.28	228	20	8	6196	6414	3283	3056	1e-71	268
Hale_480_LTR/Gypsy	Gypsy-34_rCom#LTR/Gypsy	88.62	167	16	3	5970	6133	3526	3360	7e-60	230
Hale_480_LTR/Gypsy	Gypsy-11_rCom#LTR/Gypsy	77.46	2977	604	48	2741	5681	2348	5293	0.0	1729
Hale_480_LTR/Gypsy	Gypsy-12_rCom#LTR/Gypsy	78.67	2597	511	29	3116	5681	2715	5299	0.0	1718
Hale_480_LTR/Gypsy	Unknown-82_rCom#Unknown	90.71	947	61	20	6873	7793	1449	2394	0.0	1275
Hale_480_LTR/Gypsy	Unknown-82_rCom#Unknown	91.12	552	30	8	7982	8514	2620	3171	0.0	754
Hale_480_LTR/Gypsy	L1-8_rCom#LINE/L1	83.86	756	83	32	6405	7135	667	1408	0.0	699
Hale_480_LTR/Gypsy	L1-8_rCom#LINE/L1	86.41	103	10	4	6049	6150	218	317	2e-25	115
Hale_480_LTR/Gypsy	Jockey-1_rCom#LINE/Jockey	89.91	426	26	12	5682	6090	548	123	4e-161	566
Hale_480_LTR/Gypsy	Unknown-2_rCom#Unknown	94.14	307	8	2	9367	9663	1101	1407	1e-132	472
Hale_480_LTR/Gypsy	Unknown-2_rCom#Unknown	92.51	307	13	5	385	681	1101	1407	2e-124	444
Hale_480_LTR/Gypsy	Unknown-2_rCom#Unknown	86.82	129	17	0	187	315	901	1029	1e-42	172
Hale_480_LTR/Gypsy	Unknown-2_rCom#Unknown	86.05	129	18	0	9169	9297	901	1029	5e-41	167
Hale_480_LTR/Gypsy	LTR-Unknown-2_rCom#LTR/Unknown	83.93	361	44	9	6873	7219	1325	1685	3e-103	374
Hale_480_LTR/Gypsy	Unknown-73_rCom#Unknown	75.46	432	73	18	5682	6081	725	295	5e-61	233
Hale_480_LTR/Gypsy	Pao-1_rCom#LTR/Pao	86.39	191	23	3	7994	8182	721	910	3e-53	207
Hale_480_LTR/Gypsy	Gypsy-26_rCom#LTR/Gypsy	94.94	79	4	0	5683	5761	830	752	3e-28	124
Hale_480_LTR/Gypsy	L1-22_rCom#LINE/L1	93.75	80	5	0	5682	5761	2670	2591	1e-27	122
Hale_480_LTR/Gypsy	Unknown-72_rCom#Unknown	92.59	81	5	1	5682	5761	689	609	5e-26	117
Hale_480_LTR/Gypsy	Unknown-72_rCom#Unknown	88.75	80	7	2	6032	6110	336	258	5e-21	100
Hale_485_LTR/Gypsy	L1-8_rCom#LINE/L1	91.44	1273	49	26	4587	5799	1939	667	0.0	1716
Hale_485_LTR/Gypsy	L1-8_rCom#LINE/L1	84.58	506	54	12	5901	6384	564	61	5e-155	545
Hale_485_LTR/Gypsy	L1-8_rCom#LINE/L1	90.91	55	3	2	5748	5800	539	485	3e-13	75.0
Hale_485_LTR/Gypsy	Gypsy-19_rCom#LTR/Gypsy	94.33	635	36	0	3658	4292	1251	617	0.0	977
Hale_485_LTR/Gypsy	Gypsy-19_rCom#LTR/Gypsy	93.49	522	34	0	6571	7092	523	2	0.0	784
Hale_485_LTR/Gypsy	Gypsy-34_rCom#LTR/Gypsy	86.40	419	47	6	5381	5789	2530	2948	2e-145	514
Hale_485_LTR/Gypsy	Gypsy-34_rCom#LTR/Gypsy	90.00	110	9	2	5790	5897	3056	3165	5e-36	150
Hale_485_LTR/Gypsy	Gypsy-34_rCom#LTR/Gypsy	93.22	59	2	2	5332	5388	2452	2510	4e-17	87.9
Hale_485_LTR/Gypsy	LTR-Unknown-2_rCom#LTR/Unknown	88.27	179	18	3	5702	5878	897	720	3e-58	224
Hale_485_LTR/Gypsy	L1-22_rCom#LINE/L1	81.20	250	42	5	4737	4985	684	929	2e-55	215
Hale_485_LTR/Gypsy	L1-22_rCom#LINE/L1	92.50	80	6	0	6491	6570	2591	2670	5e-26	117
Hale_485_LTR/Gypsy	Unknown-71_rCom#Unknown	82.99	194	27	6	4793	4985	649	837	3e-43	174
Hale_485_LTR/Gypsy	Unknown-72_rCom#Unknown	92.13	89	6	1	6483	6570	601	689	8e-29	126
Hale_485_LTR/Gypsy	Unknown-73_rCom#Unknown	93.75	80	5	0	6491	6570	646	725	1e-27	122
Hale_485_LTR/Gypsy	Jockey-1_rCom#LINE/Jockey	93.83	81	3	2	6491	6570	469	548	1e-27	122
Hale_485_LTR/Gypsy	Gypsy-26_rCom#LTR/Gypsy	93.67	79	5	0	6491	6569	752	830	1e-26	119
Hale_487_LTR/Copia	Copia-64_rCom#LTR/Copia	94.42	2221	115	7	4407	6620	5224	7442	0.0	3435
Hale_487_LTR/Copia	Copia-64_rCom#LTR/Copia	93.71	763	47	1	1093	1855	6681	7442	0.0	1160
Hale_487_LTR/Copia	Copia-64_rCom#LTR/Copia	90.94	287	25	1	1569	1855	4	289	3e-113	407
Hale_487_LTR/Copia	Copia-64_rCom#LTR/Copia	90.94	287	25	1	6334	6620	4	289	3e-113	407
Hale_487_LTR/Copia	Unknown-3_rCom#Unknown	93.25	1867	77	18	2755	4573	20	1885	0.0	2785
Hale_487_LTR/Copia	Gypsy-23_rCom#LTR/Gypsy	93.32	764	50	1	5857	6620	616	1378	0.0	1138
Hale_487_LTR/Copia	Gypsy-23_rCom#LTR/Gypsy	93.18	763	51	1	1093	1855	617	1378	0.0	1131
Hale_487_LTR/Copia	Gypsy-18_rCom#LTR/Gypsy	86.83	357	23	10	4406	4739	380	25	5e-106	383
Hale_487_LTR/Copia	Unknown-13_rCom#Unknown	81.11	434	19	35	1455	1825	423	856	2e-81	302
Hale_487_LTR/Copia	Unknown-13_rCom#Unknown	81.11	434	19	35	6220	6590	423	856	2e-81	302
Hale_487_LTR/Copia	Gypsy-42_rCom#LTR/Gypsy	78.02	496	81	22	3849	4321	9	499	9e-79	292
Hale_487_LTR/Copia	Gypsy-2_rCom#LTR/Gypsy	82.46	114	14	4	5835	5948	534	427	2e-20	99.0
Hale_490_LTR/unknown	Gypsy-11_rCom#LTR/Gypsy	95.29	3118	125	9	4449	7550	3835	724	0.0	4985
Hale_490_LTR/unknown	Gypsy-11_rCom#LTR/Gypsy	95.74	1714	67	6	1429	3138	5096	3385	0.0	2765
Hale_490_LTR/unknown	Gypsy-11_rCom#LTR/Gypsy	92.78	651	36	7	7578	8219	651	3	0.0	968
Hale_490_LTR/unknown	Gypsy-11_rCom#LTR/Gypsy	93.87	571	30	3	862	1432	5883	5318	0.0	885
Hale_490_LTR/unknown	Gypsy-11_rCom#LTR/Gypsy	92.80	500	31	5	5	500	501	3	0.0	741
Hale_490_LTR/unknown	Gypsy-11_rCom#LTR/Gypsy	88.89	207	14	4	8581	8783	5883	5682	6e-70	263
Hale_490_LTR/unknown	Gypsy-4_rCom#LTR/Gypsy	95.72	2804	98	11	4763	7550	3526	729	0.0	4501
Hale_490_LTR/unknown	Gypsy-4_rCom#LTR/Gypsy	94.04	654	26	7	7578	8219	659	7	0.0	985
Hale_490_LTR/unknown	Gypsy-4_rCom#LTR/Gypsy	93.81	501	25	5	5	500	506	7	0.0	750
Hale_490_LTR/unknown	Gypsy-4_rCom#LTR/Gypsy	98.53	136	2	0	3003	3138	3525	3390	3e-63	241
Hale_490_LTR/unknown	Gypsy-12_rCom#LTR/Gypsy	92.64	2053	86	19	4449	6437	3841	1790	0.0	2933
Hale_490_LTR/unknown	Gypsy-12_rCom#LTR/Gypsy	95.74	1713	68	5	1429	3138	5101	3391	0.0	2760
Hale_490_LTR/unknown	Gypsy-12_rCom#LTR/Gypsy	92.48	585	27	5	862	1432	5905	5324	0.0	835
Hale_490_LTR/unknown	Gypsy-12_rCom#LTR/Gypsy	84.09	220	15	5	8581	8783	5905	5689	8e-54	209
Hale_490_LTR/unknown	Gypsy-23_rCom#LTR/Gypsy	92.88	1334	74	13	3138	4454	2084	755	0.0	1958
Hale_490_LTR/unknown	Copia-64_rCom#LTR/Copia	90.81	1077	90	7	3383	4454	7891	6819	0.0	1517
Hale_490_LTR/unknown	Copia-64_rCom#LTR/Copia	89.41	699	67	5	3423	4117	699	4	0.0	939
Hale_490_LTR/unknown	Copia-64_rCom#LTR/Copia	93.80	274	16	1	3138	3410	1004	731	1e-116	418
Hale_490_LTR/unknown	Copia-64_rCom#LTR/Copia	93.62	235	15	0	3139	3373	8166	7932	6e-100	363
Hale_490_LTR/unknown	Unknown-13_rCom#Unknown	87.21	1173	68	49	3139	4231	1593	423	0.0	1314
Hale_490_LTR/unknown	Gypsy-13_rCom#LTR/Gypsy	76.16	1317	271	33	4644	5937	3341	2045	0.0	652
Hale_490_LTR/unknown	LTR-Unknown-5_rCom#LTR/Unknown	80.79	151	24	5	3377	3524	841	989	2e-25	115
Hale_497_LTR/Gypsy	L1-15_rCom#LINE/L1	98.61	505	7	0	6960	7464	18574	18070	0.0	894
Hale_497_LTR/Gypsy	L1-15_rCom#LINE/L1	95.22	502	24	0	10402	10903	18574	18073	0.0	795
Hale_497_LTR/Gypsy	L1-15_rCom#LINE/L1	95.20	500	24	0	1817	2316	18574	18075	0.0	791
Hale_500_LTR/unknown	Copia-64_rCom#LTR/Copia	95.25	2148	80	13	1700	3825	2878	731	0.0	3398
Hale_500_LTR/unknown	Copia-64_rCom#LTR/Copia	89.71	1497	106	30	249	1698	7889	6394	0.0	1954
Hale_500_LTR/unknown	Copia-64_rCom#LTR/Copia	91.49	1211	90	6	3798	4995	7891	6681	0.0	1736
Hale_500_LTR/unknown	Copia-64_rCom#LTR/Copia	90.24	697	62	6	286	977	699	4	0.0	968
Hale_500_LTR/unknown	Copia-64_rCom#LTR/Copia	89.08	696	63	6	3837	4519	699	4	0.0	913
Hale_500_LTR/unknown	Copia-64_rCom#LTR/Copia	93.07	274	16	2	4	274	1004	731	5e-113	405
Hale_500_LTR/unknown	Copia-64_rCom#LTR/Copia	94.24	243	14	0	3554	3796	8166	7924	2e-106	383
Hale_500_LTR/unknown	Copia-64_rCom#LTR/Copia	93.00	243	15	1	5	245	8166	7924	3e-100	363
Hale_500_LTR/unknown	Gypsy-23_rCom#LTR/Gypsy	94.19	1463	60	9	3551	4988	2086	624	0.0	2242
Hale_500_LTR/unknown	Gypsy-23_rCom#LTR/Gypsy	93.81	1469	73	9	4	1454	2084	616	0.0	2235
Hale_500_LTR/unknown	Unknown-13_rCom#Unknown	87.50	1168	62	50	5	1088	1593	426	0.0	1319
Hale_500_LTR/unknown	Unknown-13_rCom#Unknown	87.34	1169	57	51	3554	4631	1593	425	0.0	1303
Hale_501_LTR/Gypsy	Gypsy-2_rCom#LTR/Gypsy	93.46	3545	164	20	2459	5936	4189	646	0.0	5302
Hale_501_LTR/Gypsy	Gypsy-2_rCom#LTR/Gypsy	83.20	607	90	9	5952	6546	613	7	0.0	645
Hale_501_LTR/Gypsy	Gypsy-2_rCom#LTR/Gypsy	81.98	505	82	6	5	500	511	7	4e-146	516
Hale_501_LTR/Gypsy	Gypsy-2_rCom#LTR/Gypsy	84.32	370	54	3	1625	1992	5111	4744	4e-121	433
Hale_501_LTR/Gypsy	Gypsy-2_rCom#LTR/Gypsy	84.57	376	45	6	2090	2455	4588	4216	2e-118	424
Hale_501_LTR/Gypsy	Gypsy-7_rCom#LTR/Gypsy	82.01	717	119	10	5	713	8530	7816	0.0	712
Hale_501_LTR/Gypsy	Gypsy-7_rCom#LTR/Gypsy	84.13	624	92	7	6051	6667	8530	7907	0.0	682
Hale_501_LTR/Gypsy	RTE-BovB-2_rCom#LINE/RTE-BovB	93.10	290	18	2	763	1050	38	327	8e-123	438
Hale_501_LTR/Gypsy	RTE-BovB-2_rCom#LINE/RTE-BovB	92.76	290	18	3	6810	7096	38	327	1e-120	431
Hale_501_LTR/Gypsy	RTE-BovB-2_rCom#LINE/RTE-BovB	91.80	244	18	2	1191	1432	453	696	5e-95	346
Hale_501_LTR/Gypsy	RTE-BovB-2_rCom#LINE/RTE-BovB	90.65	246	21	2	7216	7459	451	696	4e-91	333
Hale_505_LTR/unknown	Unknown-3_rCom#Unknown	90.98	1330	108	11	2669	3987	1854	526	0.0	1849
Hale_505_LTR/unknown	Unknown-3_rCom#Unknown	92.42	462	31	3	4003	4462	479	20	0.0	673
Hale_505_LTR/unknown	Copia-64_rCom#LTR/Copia	94.11	1002	56	3	1679	2677	6408	5407	0.0	1524
Hale_505_LTR/unknown	Copia-64_rCom#LTR/Copia	92.05	968	59	9	721	1672	7442	6477	0.0	1371
Hale_505_LTR/unknown	Copia-64_rCom#LTR/Copia	91.66	743	55	4	5306	6042	7442	6701	0.0	1038
Hale_505_LTR/unknown	Copia-64_rCom#LTR/Copia	91.64	287	22	2	721	1006	289	4	3e-116	416
Hale_505_LTR/unknown	Copia-64_rCom#LTR/Copia	90.21	286	23	2	5306	5586	289	4	2e-107	387
Hale_505_LTR/unknown	Copia-64_rCom#LTR/Copia	92.09	139	8	3	2669	2805	5361	5224	5e-49	193
Hale_505_LTR/unknown	Gypsy-23_rCom#LTR/Gypsy	93.65	756	44	4	721	1474	1378	625	0.0	1136
Hale_505_LTR/unknown	Gypsy-23_rCom#LTR/Gypsy	91.92	755	53	5	5306	6053	1378	625	0.0	1059
Hale_505_LTR/unknown	Unknown-13_rCom#Unknown	81.25	464	22	37	721	1120	885	423	1e-90	331
Hale_505_LTR/unknown	Gypsy-42_rCom#LTR/Gypsy	78.04	501	91	14	2906	3397	499	9	2e-82	303
Hale_505_LTR/unknown	Gypsy-18_rCom#LTR/Gypsy	88.54	157	10	3	2529	2677	25	181	3e-47	187
Hale_505_LTR/unknown	Gypsy-18_rCom#LTR/Gypsy	85.06	154	6	7	2669	2806	228	380	6e-34	143
Hale_505_LTR/unknown	Gypsy-2_rCom#LTR/Gypsy	85.71	112	11	3	1393	1503	427	534	3e-26	117
Hale_507_LTR/unknown	Unknown-3_rCom#Unknown	93.26	1869	62	22	2889	4696	1885	20	0.0	2748
Hale_507_LTR/unknown	Copia-64_rCom#LTR/Copia	94.47	1537	80	4	1507	3039	6774	5239	0.0	2377
Hale_507_LTR/unknown	Copia-64_rCom#LTR/Copia	93.80	790	47	2	726	1515	7442	6655	0.0	1205
Hale_507_LTR/unknown	Copia-64_rCom#LTR/Copia	93.61	767	47	2	5563	6329	7442	6678	0.0	1162
Hale_507_LTR/unknown	Copia-64_rCom#LTR/Copia	90.94	287	25	1	5563	5849	289	4	2e-113	407
Hale_507_LTR/unknown	Copia-64_rCom#LTR/Copia	90.94	287	25	1	726	1012	289	4	2e-113	407
Hale_507_LTR/unknown	Gypsy-23_rCom#LTR/Gypsy	92.94	765	52	2	5563	6327	1378	616	0.0	1123
Hale_507_LTR/unknown	Gypsy-23_rCom#LTR/Gypsy	92.94	765	52	2	726	1490	1378	616	0.0	1123
Hale_507_LTR/unknown	Gypsy-23_rCom#LTR/Gypsy	94.74	95	5	0	1507	1601	710	616	3e-36	150
Hale_507_LTR/unknown	Gypsy-18_rCom#LTR/Gypsy	87.91	339	20	7	2723	3040	25	363	3e-106	383
Hale_507_LTR/unknown	Gypsy-42_rCom#LTR/Gypsy	79.84	496	84	13	3142	3626	499	9	2e-97	353
Hale_507_LTR/unknown	Unknown-13_rCom#Unknown	81.34	434	18	35	5593	5963	856	423	7e-83	305
Hale_507_LTR/unknown	Unknown-13_rCom#Unknown	81.25	432	18	35	756	1124	856	425	9e-82	302
Hale_507_LTR/unknown	Gypsy-2_rCom#LTR/Gypsy	83.48	115	12	3	1398	1512	427	534	3e-22	104
Hale_510_LTR/unknown	Copia-64_rCom#LTR/Copia	90.39	2216	192	17	708	2907	7439	5229	0.0	2920
Hale_510_LTR/unknown	Copia-64_rCom#LTR/Copia	89.95	746	70	5	4652	5395	7442	6700	0.0	974
Hale_510_LTR/unknown	Copia-64_rCom#LTR/Copia	89.58	288	27	3	4652	4938	289	4	3e-106	383
Hale_510_LTR/unknown	Copia-64_rCom#LTR/Copia	88.77	285	29	3	708	991	286	4	3e-101	366
Hale_510_LTR/unknown	Unknown-3_rCom#Unknown	88.50	1070	83	14	2746	3780	1885	821	0.0	1297
Hale_510_LTR/unknown	Gypsy-23_rCom#LTR/Gypsy	90.36	757	67	6	4652	5405	1378	625	0.0	998
Hale_510_LTR/unknown	Gypsy-23_rCom#LTR/Gypsy	89.92	754	70	6	708	1458	1375	625	0.0	976
Hale_510_LTR/unknown	Gypsy-42_rCom#LTR/Gypsy	82.50	480	64	13	2986	3455	499	30	2e-113	407
Hale_510_LTR/unknown	Gypsy-18_rCom#LTR/Gypsy	86.26	342	27	6	2580	2901	25	366	5e-99	359
Hale_511_LTR/Gypsy	Copia-64_rCom#LTR/Copia	89.13	1886	186	9	8217	10096	4230	2358	0.0	2338
Hale_511_LTR/Gypsy	Copia-64_rCom#LTR/Copia	90.87	1654	110	10	10145	11785	2356	731	0.0	2209
Hale_511_LTR/Gypsy	Copia-64_rCom#LTR/Copia	89.71	243	25	0	11513	11755	8166	7924	1e-87	322
Hale_511_LTR/Gypsy	Copia-64_rCom#LTR/Copia	86.08	273	27	3	5	266	1003	731	4e-78	291
Hale_511_LTR/Gypsy	Copia-64_rCom#LTR/Copia	85.60	243	24	3	5	236	8166	7924	5e-67	254
Hale_511_LTR/Gypsy	Copia-64_rCom#LTR/Copia	90.81	185	15	2	7138	7320	5219	5035	2e-65	248
Hale_511_LTR/Gypsy	Helitron-4_rCom#RC/Helitron	95.36	862	33	3	8056	8911	705	1565	0.0	1365
Hale_511_LTR/Gypsy	Helitron-4_rCom#RC/Helitron	96.43	308	7	4	7720	8023	368	675	4e-143	507
Hale_511_LTR/Gypsy	Helitron-4_rCom#RC/Helitron	89.57	211	20	2	7446	7654	71	281	2e-76	285
Hale_511_LTR/Gypsy	Helitron-4_rCom#RC/Helitron	94.44	54	3	0	7655	7708	354	407	7e-16	84.2
Hale_511_LTR/Gypsy	Unknown-13_rCom#Unknown	87.91	339	39	2	11513	11849	1593	1255	4e-113	407
Hale_511_LTR/Gypsy	Unknown-13_rCom#Unknown	87.50	320	29	10	475	785	1129	812	2e-101	368
Hale_511_LTR/Gypsy	Unknown-13_rCom#Unknown	84.68	333	37	4	5	323	1593	1261	9e-90	329
Hale_511_LTR/Gypsy	Unknown-13_rCom#Unknown	84.23	317	32	13	11998	12298	1126	812	2e-81	302
Hale_511_LTR/Gypsy	Gypsy-49_rCom#LTR/Gypsy	94.49	254	6	5	7971	8220	4137	4386	2e-106	385
Hale_511_LTR/Gypsy	Gypsy-23_rCom#LTR/Gypsy	90.58	276	26	0	11510	11785	2086	1811	1e-102	372
Hale_511_LTR/Gypsy	Gypsy-23_rCom#LTR/Gypsy	87.62	323	29	11	475	790	1619	1301	7e-101	366
Hale_511_LTR/Gypsy	Gypsy-23_rCom#LTR/Gypsy	84.38	320	32	14	11998	12303	1616	1301	7e-81	300
Hale_511_LTR/Gypsy	Gypsy-23_rCom#LTR/Gypsy	86.81	273	25	1	5	266	2083	1811	7e-81	300
Hale_511_LTR/Gypsy	Gypsy-18_rCom#LTR/Gypsy	91.80	183	13	2	7138	7318	386	568	5e-67	254
Hale_511_LTR/Gypsy	Unknown-114_rCom#Unknown	95.42	153	3	3	8071	8220	2	153	4e-63	241
Hale_512_LTR/unknown	Copia-64_rCom#LTR/Copia	94.09	2215	117	7	761	2973	7442	5240	0.0	3386
Hale_512_LTR/unknown	Copia-64_rCom#LTR/Copia	93.58	763	48	1	5257	6019	7442	6681	0.0	1155
Hale_512_LTR/unknown	Copia-64_rCom#LTR/Copia	90.24	287	27	1	5257	5543	289	4	4e-110	396
Hale_512_LTR/unknown	Copia-64_rCom#LTR/Copia	89.90	287	28	1	761	1047	289	4	2e-108	390
Hale_512_LTR/unknown	Unknown-3_rCom#Unknown	94.89	1332	62	5	3028	4355	1349	20	0.0	2156
Hale_512_LTR/unknown	Unknown-3_rCom#Unknown	93.46	153	7	3	2824	2973	1885	1733	1e-60	231
Hale_512_LTR/unknown	Gypsy-23_rCom#LTR/Gypsy	93.19	764	51	1	761	1524	1378	616	0.0	1133
Hale_512_LTR/unknown	Gypsy-23_rCom#LTR/Gypsy	93.05	763	52	1	5257	6019	1378	617	0.0	1125
Hale_512_LTR/unknown	Gypsy-18_rCom#LTR/Gypsy	88.43	337	18	9	2658	2973	25	361	1e-110	398
Hale_512_LTR/unknown	Unknown-13_rCom#Unknown	81.11	434	19	35	5287	5657	856	423	9e-82	302
Hale_512_LTR/unknown	Unknown-13_rCom#Unknown	80.88	434	20	35	791	1161	856	423	4e-80	296
Hale_512_LTR/unknown	Gypsy-42_rCom#LTR/Gypsy	86.84	228	27	2	3028	3255	233	9	7e-68	255
Hale_512_LTR/unknown	Gypsy-2_rCom#LTR/Gypsy	83.33	114	13	4	1433	1546	427	534	3e-22	104
Hale_513_LTR/Gypsy	Gypsy-10_rCom#LTR/Gypsy	97.34	5004	121	5	1	4992	5273	270	0.0	8497
Hale_513_LTR/Gypsy	Gypsy-10_rCom#LTR/Gypsy	97.13	314	7	1	5	316	583	270	3e-150	529
Hale_513_LTR/Gypsy	Gypsy-10_rCom#LTR/Gypsy	95.27	317	10	1	4681	4992	5269	4953	2e-141	499
Hale_514_LTR/Gypsy	Copia-64_rCom#LTR/Copia	90.76	1451	84	17	1177	2604	751	2174	0.0	1908
Hale_514_LTR/Gypsy	Copia-64_rCom#LTR/Copia	89.42	274	28	1	11571	11843	731	1004	2e-96	351
Hale_514_LTR/Gypsy	Copia-64_rCom#LTR/Copia	90.12	243	23	1	1187	1428	7924	8166	1e-88	326
Hale_514_LTR/Gypsy	Copia-64_rCom#LTR/Copia	77.02	496	98	13	671	1158	7365	7852	1e-87	322
Hale_514_LTR/Gypsy	Copia-64_rCom#LTR/Copia	76.86	497	97	16	11072	11559	7365	7852	6e-86	316
Hale_514_LTR/Gypsy	Copia-64_rCom#LTR/Copia	76.66	497	98	15	671	1158	212	699	1e-82	305
Hale_514_LTR/Gypsy	Copia-64_rCom#LTR/Copia	88.48	243	28	0	11600	11842	7924	8166	1e-82	305
Hale_514_LTR/Gypsy	Copia-64_rCom#LTR/Copia	76.51	498	97	18	11072	11559	212	699	6e-81	300
Hale_514_LTR/Gypsy	Copia-64_rCom#LTR/Copia	91.35	208	14	3	4467	4674	2383	2586	2e-75	281
Hale_514_LTR/Gypsy	Copia-64_rCom#LTR/Copia	90.65	139	7	3	4335	4468	2167	2304	8e-45	180
Hale_514_LTR/Gypsy	Unknown-162_rCom#Unknown	94.24	469	24	3	3868	4334	520	53	0.0	715
Hale_514_LTR/Gypsy	Unknown-162_rCom#Unknown	95.82	311	13	0	3562	3872	1061	751	9e-144	508
Hale_514_LTR/Gypsy	Unknown-13_rCom#Unknown	82.05	791	108	28	11077	11842	812	1593	0.0	695
Hale_514_LTR/Gypsy	Unknown-13_rCom#Unknown	81.60	788	104	29	676	1428	812	1593	0.0	665
Hale_514_LTR/Gypsy	Gypsy-23_rCom#LTR/Gypsy	82.09	793	112	23	11072	11843	1301	2084	0.0	684
Hale_514_LTR/Gypsy	Gypsy-23_rCom#LTR/Gypsy	81.74	794	104	21	671	1431	1301	2086	0.0	658
Hale_514_LTR/Gypsy	hAT-Ac-3_rCom#DNA/hAT-Ac	93.32	434	24	5	3904	4334	1753	2184	0.0	638
Hale_514_LTR/Gypsy	hAT-Ac-3_rCom#DNA/hAT-Ac	88.97	517	32	16	2605	3103	729	1238	1e-176	617
Hale_514_LTR/Gypsy	hAT-Ac-15_rCom#DNA/hAT-Ac	82.28	474	66	15	3870	4334	530	66	1e-112	405
Hale_514_LTR/Gypsy	hAT-Ac-15_rCom#DNA/hAT-Ac	84.25	273	41	2	2605	2875	1075	803	6e-81	300
Hale_514_LTR/Gypsy	hAT-Ac-11_rCom#DNA/hAT-Ac	97.56	41	1	0	3561	3601	3586	3626	1e-12	73.1
Hale_515_LTR/Copia	Copia-18_rCom#LTR/Copia	85.71	1770	252	1	359	2128	5050	3282	0.0	2176
Hale_515_LTR/Copia	Copia-18_rCom#LTR/Copia	82.52	1247	178	29	2258	3487	3167	1944	0.0	1079
Hale_515_LTR/Copia	Copia-12_rCom#LTR/Copia	83.42	1761	287	5	359	2117	3910	2153	0.0	1738
Hale_515_LTR/Copia	Copia-12_rCom#LTR/Copia	80.89	1235	217	16	2264	3491	1974	752	0.0	1066
Hale_515_LTR/Copia	Copia-12_rCom#LTR/Copia	81.82	165	24	5	4995	5153	4127	3963	2e-38	158
Hale_515_LTR/Copia	Copia-12_rCom#LTR/Copia	81.82	165	25	4	146	305	4127	3963	2e-38	158
Hale_515_LTR/Copia	Copia-17_rCom#LTR/Copia	80.10	1362	254	7	2269	3616	3074	1716	0.0	1138
Hale_515_LTR/Copia	Copia-13_rCom#LTR/Copia	79.49	1224	240	10	2279	3496	2016	798	0.0	1005
Hale_515_LTR/Copia	Copia-70_rCom#LTR/Copia	83.41	1049	163	4	3813	4860	1652	614	0.0	979
Hale_515_LTR/Copia	Copia-39_rCom#LTR/Copia	76.94	1197	227	41	2313	3487	1907	738	0.0	704
Hale_515_LTR/Copia	Copia-23_rCom#LTR/Copia	75.34	1192	260	28	2313	3487	1983	809	0.0	699
Hale_515_LTR/Copia	Copia-59_rCom#LTR/Copia	74.20	1554	381	19	358	1903	3984	2443	0.0	697
Hale_515_LTR/Copia	Copia-8_rCom#LTR/Copia	73.60	1557	386	21	358	1903	4986	3444	0.0	689
Hale_515_LTR/Copia	Copia-32_rCom#LTR/Copia	73.25	1028	244	26	2292	3301	2051	1037	3e-121	433
Hale_515_LTR/Copia	Copia-2_rCom#LTR/Copia	72.18	1186	282	40	2323	3487	3195	2037	3e-90	329
Hale_515_LTR/Copia	Copia-49_rCom#LTR/Copia	72.09	1186	283	38	2323	3487	3058	1900	2e-88	324
Hale_518_LTR/Copia	Copia-18_rCom#LTR/Copia	90.67	4328	355	11	355	4643	5050	733	0.0	6274
Hale_518_LTR/Copia	Copia-18_rCom#LTR/Copia	85.59	465	67	0	4755	5219	621	157	1e-173	606
Hale_518_LTR/Copia	Copia-18_rCom#LTR/Copia	88.64	317	33	1	50	363	473	157	5e-123	438
Hale_518_LTR/Copia	Copia-12_rCom#LTR/Copia	84.04	1767	276	6	355	2118	3910	2147	0.0	1803
Hale_518_LTR/Copia	Copia-12_rCom#LTR/Copia	80.25	1220	225	15	2241	3452	1959	748	0.0	1013
Hale_518_LTR/Copia	Copia-17_rCom#LTR/Copia	76.96	1224	265	11	2231	3443	3074	1857	0.0	787
Hale_518_LTR/Copia	Copia-59_rCom#LTR/Copia	75.10	1554	366	17	354	1898	3984	2443	0.0	774
Hale_518_LTR/Copia	Copia-8_rCom#LTR/Copia	74.53	1555	374	20	354	1898	4986	3444	0.0	773
Hale_518_LTR/Copia	Copia-70_rCom#LTR/Copia	76.98	1225	263	19	2231	3443	3202	1985	0.0	697
Hale_518_LTR/Copia	Copia-30_rCom#LTR/Copia	74.25	1033	253	13	2248	3272	1570	543	9e-146	514
Hale_518_LTR/Copia	Copia-2_rCom#LTR/Copia	75.69	831	178	23	2463	3283	3016	2200	3e-111	399
Hale_518_LTR/Copia	Copia-49_rCom#LTR/Copia	75.45	831	180	23	2463	3283	2879	2063	2e-107	387
Hale_518_LTR/Copia	Copia-7_rCom#LTR/Copia	74.25	905	207	24	2398	3290	3062	2172	3e-105	379
Hale_519_LTR/unknown	Copia-2_rCom#LTR/Copia	75.11	655	127	20	1302	1923	1278	627	5e-80	294
Hale_521_LTR/Gypsy	Gypsy-4_rCom#LTR/Gypsy	97.50	3274	64	9	3027	6283	3279	7	0.0	5590
Hale_521_LTR/Gypsy	Gypsy-4_rCom#LTR/Gypsy	98.80	502	5	1	3	503	508	7	0.0	896
Hale_521_LTR/Gypsy	Gypsy-11_rCom#LTR/Gypsy	95.69	3274	122	9	3027	6283	3274	3	0.0	5376
Hale_521_LTR/Gypsy	Gypsy-11_rCom#LTR/Gypsy	96.98	2350	65	3	681	3025	5884	3536	0.0	3973
Hale_521_LTR/Gypsy	Gypsy-11_rCom#LTR/Gypsy	96.81	501	16	0	3	503	503	3	0.0	863
Hale_521_LTR/Gypsy	Gypsy-11_rCom#LTR/Gypsy	95.17	145	7	0	6498	6642	5826	5682	1e-61	235
Hale_521_LTR/Gypsy	Gypsy-11_rCom#LTR/Gypsy	100.00	32	0	0	6461	6492	5884	5853	6e-09	60.2
Hale_521_LTR/Gypsy	Gypsy-12_rCom#LTR/Gypsy	96.89	2377	52	6	670	3025	5917	3542	0.0	3967
Hale_521_LTR/Gypsy	Gypsy-12_rCom#LTR/Gypsy	93.56	1491	44	14	3027	4465	3280	1790	0.0	2215
Hale_521_LTR/Gypsy	Gypsy-12_rCom#LTR/Gypsy	90.91	154	5	1	6498	6642	5842	5689	4e-51	200
Hale_521_LTR/Gypsy	Gypsy-12_rCom#LTR/Gypsy	84.78	138	18	2	6199	6333	6242	6105	4e-41	167
Hale_521_LTR/Gypsy	Gypsy-12_rCom#LTR/Gypsy	84.78	138	18	2	419	553	6242	6105	4e-41	167
Hale_521_LTR/Gypsy	Gypsy-12_rCom#LTR/Gypsy	100.00	43	0	0	6450	6492	5917	5875	5e-15	80.5
Hale_522_LTR/Gypsy	Gypsy-9_rCom#LTR/Gypsy	99.15	2927	25	0	12906	15832	5165	2239	0.0	5267
Hale_522_LTR/Gypsy	Gypsy-9_rCom#LTR/Gypsy	95.19	2079	70	9	1379	3437	2234	166	0.0	3267
Hale_522_LTR/Gypsy	Gypsy-9_rCom#LTR/Gypsy	79.86	3863	683	70	4869	8685	5161	1348	0.0	2739
Hale_522_LTR/Gypsy	Gypsy-9_rCom#LTR/Gypsy	98.14	590	8	2	1	589	2806	2219	0.0	1026
Hale_522_LTR/Gypsy	Gypsy-9_rCom#LTR/Gypsy	98.02	504	5	1	11586	12084	506	3	0.0	872
Hale_522_LTR/Gypsy	Gypsy-1_rCom#LTR/Gypsy	96.36	1181	38	3	10364	11540	1475	296	0.0	1958
Hale_522_LTR/Gypsy	Copia-54_rCom#LTR/Copia	95.37	454	18	2	937	1387	943	1396	0.0	721
Hale_522_LTR/Gypsy	Copia-54_rCom#LTR/Copia	98.44	256	4	0	590	845	426	681	2e-126	451
Hale_522_LTR/Gypsy	Copia-54_rCom#LTR/Copia	94.12	51	3	0	893	943	728	778	4e-14	78.7
Hale_522_LTR/Gypsy	Copia-100_rCom#LTR/Copia	94.00	450	22	3	937	1381	551	102	0.0	688
Hale_522_LTR/Gypsy	Copia-100_rCom#LTR/Copia	97.72	263	6	0	590	852	1072	810	6e-127	453
Hale_522_LTR/Gypsy	Copia-100_rCom#LTR/Copia	95.24	63	3	0	881	943	781	719	9e-21	100
Hale_522_LTR/Gypsy	Gypsy-13_rCom#LTR/Gypsy	78.52	610	125	6	6325	6931	3364	2758	1e-109	396
Hale_522_LTR/Gypsy	Copia-97_rCom#LTR/Copia	81.16	398	45	21	9510	9886	14	402	2e-81	302
Hale_522_LTR/Gypsy	Copia-97_rCom#LTR/Copia	80.65	398	47	20	3466	3842	14	402	5e-78	291
Hale_522_LTR/Gypsy	Gypsy-20_rCom#LTR/Gypsy	73.11	502	113	19	8091	8581	2641	2151	1e-38	159
Hale_523_LTR/Gypsy	Gypsy-9_rCom#LTR/Gypsy	99.14	3373	29	0	1325	4697	5165	1793	0.0	6071
Hale_523_LTR/Gypsy	Gypsy-9_rCom#LTR/Gypsy	96.78	1614	33	9	4709	6303	1616	3	0.0	2693
Hale_523_LTR/Gypsy	Gypsy-9_rCom#LTR/Gypsy	98.02	504	5	1	5	503	506	3	0.0	872
Hale_524_LTR/Gypsy	Gypsy-9_rCom#LTR/Gypsy	83.06	1747	281	14	1440	3179	5161	3423	0.0	1572
Hale_524_LTR/Gypsy	Copia-97_rCom#LTR/Copia	82.32	396	44	17	22	398	14	402	4e-90	329
Hale_524_LTR/Gypsy	Copia-97_rCom#LTR/Copia	80.76	395	52	16	4931	5307	14	402	4e-80	296
Hale_524_LTR/Gypsy	Gypsy-13_rCom#LTR/Gypsy	81.34	284	51	2	2897	3179	3364	3082	4e-60	230
Hale_524_LTR/Gypsy	Gypsy-20_rCom#LTR/Gypsy	72.42	504	114	22	3523	4014	2641	2151	2e-32	137
Hale_532_LTR/unknown	Copia-64_rCom#LTR/Copia	94.39	3940	164	20	2525	6419	5561	1634	0.0	6069
Hale_532_LTR/unknown	Copia-64_rCom#LTR/Copia	93.80	2226	131	5	308	2526	7852	5627	0.0	3421
Hale_532_LTR/unknown	Copia-64_rCom#LTR/Copia	92.17	1597	112	4	6418	8001	1600	4	0.0	2368
Hale_532_LTR/unknown	Copia-64_rCom#LTR/Copia	92.83	1172	81	3	7308	8476	7852	6681	0.0	1764
Hale_532_LTR/unknown	Copia-64_rCom#LTR/Copia	89.40	1000	103	3	5	1001	1003	4	0.0	1380
Hale_532_LTR/unknown	Copia-64_rCom#LTR/Copia	95.06	243	12	0	5	247	8166	7924	2e-109	394
Hale_532_LTR/unknown	Copia-64_rCom#LTR/Copia	92.18	243	9	1	7015	7247	8166	7924	7e-94	342
Hale_532_LTR/unknown	Gypsy-23_rCom#LTR/Gypsy	90.61	1480	121	10	5	1478	2083	616	0.0	2010
Hale_532_LTR/unknown	Gypsy-23_rCom#LTR/Gypsy	90.42	1482	113	11	7012	8476	2086	617	0.0	1982
Hale_532_LTR/unknown	Gypsy-18_rCom#LTR/Gypsy	86.02	1187	82	29	2530	3658	25	1185	0.0	1214
Hale_532_LTR/unknown	Unknown-13_rCom#Unknown	83.63	1191	91	60	5	1113	1593	425	0.0	1081
Hale_532_LTR/unknown	Unknown-13_rCom#Unknown	83.54	1191	86	55	7015	8115	1593	423	0.0	1068
Hale_532_LTR/unknown	Helitron-4_rCom#RC/Helitron	90.71	689	64	0	3834	4522	871	1559	0.0	920
Hale_532_LTR/unknown	Unknown-3_rCom#Unknown	87.72	171	16	5	2696	2862	1885	1716	4e-52	204
Hale_532_LTR/unknown	LTR-Unknown-5_rCom#LTR/Unknown	81.51	146	27	0	7271	7416	736	881	2e-29	128
Hale_532_LTR/unknown	Gypsy-2_rCom#LTR/Gypsy	83.33	114	13	3	1387	1500	427	534	4e-22	104
Hale_536_LTR/unknown	Gypsy-23_rCom#LTR/Gypsy	79.17	648	96	31	4074	4701	625	1253	8e-117	418
Hale_536_LTR/unknown	Copia-64_rCom#LTR/Copia	88.58	324	35	2	4379	4701	6995	7317	3e-111	399
Hale_539_LTR/Gypsy	hAT-Ac-1_rCom#DNA/hAT-Ac	91.96	485	23	8	376	845	1092	1575	0.0	688
Hale_539_LTR/Gypsy	hAT-Ac-1_rCom#DNA/hAT-Ac	91.12	484	27	8	10307	10774	1092	1575	0.0	664
Hale_539_LTR/Gypsy	hAT-Ac-1_rCom#DNA/hAT-Ac	93.85	374	22	1	9935	10307	684	1057	1e-161	568
Hale_539_LTR/Gypsy	hAT-Ac-1_rCom#DNA/hAT-Ac	93.30	373	24	1	5	376	685	1057	1e-157	555
Hale_543_LTR/unknown	Copia-64_rCom#LTR/Copia	93.76	2212	125	8	727	2933	7442	5239	0.0	3339
[truncated: 14,227 more rows]
