# Supplementary material for: The impact of retrotransposons on castor bean genomes
Source: Front Plant Sci. 2024 Jul 23;15:1397215. doi: 10.3389/fpls.2024.1397215 (PMC11300327; doi:10.3389/fpls.2024.1397215)
Supplement: Supplementary file 2 [file DataSheet_2.zip › castor_ltr.cluster]

>Hale_1_LTR/Gypsy
TAATTGTAACACCCTTACTAAATATTTATATATACAAAAATCATTTTTCTCCTCCCCCTCTCTCTTTTCCCTCCCCTTCCCCTCTCCTTCTCCTCTTTTTCCTTCTCCCTCCGGCAGCCACCGTTGCCTCACTTTTCCGTCGCTTGCGAGCCGCCAAGCTGCCGCCGCTATCGCCAGCGTCTTTCCTCTCCGCTACCGCCGACGTTGGCCGAAGGTAGGGAGCTGTCTTCGCTGTTTGGCCTCTTGCCGACTTATTTTCGGCGATCAGACGCCGGGATCGGACTCCCCACCCCCGAAAACCCCGGAAGCCACCCTCCTTCGTCGGAAAATCCTTGCCGGCAGCCATGGGAAGTGTCGCGTGAGCAGCAACTTTCCGGCCCCGATCCGCCGCCTTCCGGCCACTTTCCGGCCAAAACTCTTGTACTTCTGGACTCCTTGCAACTTGAGCTTCGCGTAGGCGCTTCCGGATTCGAATTCCGACACTGTTGGCAGGACCGGCTTCCGGACCCCAGTGTTTTCCGGACGCGTGAAATATTTCAATTTTTAACTCGGTATAATTTTATTTTAGACTCTGAAAATTTTGTTATAATATTAGAAAGTTATTGTGGCTATTAATTGCTTGTGTTGGGTAGTTTAAAAATAAATCAAATTAAATTGTTTGGATTATGGTGTTTTGGAGTCGGGAAAATATTAATGCAGTTCTTGTGGCCCGGCTCCTGTTATTAAATTCCAGCATGTTTGATATGTTTTTGGCAGGTCCTGGACCCGTTTTACGGGGGGTAAATATCCGAAATTTAGGGGAGGTTCTGTCAAACTTTCTGCAGATTCCTCGAGTCCAATTAAATTCTAGGCAGTCGACCTTAGGGTCTAAGTTTAGGAAGAATTTTCGAATGTCTATTAATTGTATGTCTTTTGTTATTAGATAATTCAGCCTTCCCGCCAGCTCCACCCGAGGCGTAGGAGCGGACTGTGGAACGCATCAAATCTGTGAGTTAAAGTCATTTAATCTTTGCGCTATTGCTAGTCTGATTTTAATATGCTATTTAGAAAATTTGTGCTTAATATGATTATTAGTATCGCAAAATAAATGATTTCACTTGATTATTAATATTTGAAATAATATAAATATTATTATTAGTATGTTATAATAAGACAAACGTTATTATTTTTCCCCTCACAAATTGCACGTTGTTTTATCTTAAATCTTTAATCTTTATTTCGATATGTGTTGGATGAGTTCATCAGATAATGATATTTATTATATGTGATGATTGTGTCTTGGGAAACGTGGCTTGTAGAACATGCCGCCTGATGGGTTACATCAGGACCGCGTGCACACCGGTAATGATCATGGACATGTAATAAGATATTTATGGGTTTGCCCTGGTCAAGCATGGCTCCCTGGGCTGATTTGTGTAAATTGCCGGAGGTAAGGTCCCTGGTCGAGCATTGCTCTCGGGGCGCCGGCTTATTTGGATACTTAAGTGACCAGACTGGAGGTAAGGTCCCTGGTCGAGTATTGCTCTCGGGGCGCCAGTCTTATTGGATTAAGAGAGCCGAATGGCTACTAGATTTCTTATTTGGATACTTAAGTGACCAGACTGGAGGTAAGGTCCCTGGTCGAGCATTGCTCTCGGGGCGCCAGTCTTATTTGGATTAAGAGAGCCAAAATGGCTGTTAGAATTTGGGGTTAGGGTTCTACTTAGCCACACGTCCCGTGAAAGTAAAAATATCTTTATTTATTTACACTCTCTTCTTTTATCATTTTATTATTATGGTGTATGATTATATATTATGATTGCAATTATATTTAGAAATTGGTATATTGTTCTGAATAATTAATATATCATGTGAAGGTTGCAATAGTCCTTAGATTATTTGATTTTGACTCACTCTCGAGACTGACAGTCTCAGTTGTAATTTTTTCAGGTGATAGTTAAAGACCTTCGCCATCGCACATTCGATAGTCCGACTTCTTCTTCTTCGGACTTTTGTAATTATCTTGTACTTCTATACTTGTCATTTTTACTCTAGAGTATCCGCAGTAGGAAATTTTAAAATTTATATAACTTTCTGACTCCTGTTGGTAGTATGATGATTTATTATGCAAGACAATTATGACTACTTCATATTTGGTTAATTGTATATATGGATTTGCGGGTTGGTAAGGCTTACTACGGGTTTCGGTGGCCTTAAGCCTACCCATTCCCTAGTGCCGGTCATGGGCCCCCAAAGTGGGTCGTGACAAAGTTGGTATCAGAGCTTAGGTTTAGTTTTTCCTTCGACCTAGGTTTGCTTTCTAAACTACTGCGGGAACTAGGAAAAATTGAGTCTGTCCTTGCATGTTTCGTTGATTCTAGTATCTGCGCTATACGTTAGAGAGTCTGTTGGGTTAATAACTTGTTCATTTTCAGCTTTTGCCAATGCCGAGAACCCGAGCGACTGCAGCTGCAGCATCGGCCCAGGAAGGCGAAGATGAGTTTTCTGCTCAGACGGCTCCTCCGAACCCAGCCCATAGTACCAGAAGGCGAGGTAGGCCTCGAGCAGCAGCCCAACCAGATTAGGGCGAGGCTCAGGAGGTACATGGTGCTGGTGAAATTCCAGTGGAGGCTTTTGTGTCCAGTATGACTGGGATGCAGAGGGCCTTAGAGCAGTTGCTAGTCTTCCAGCAGCAGCAGGCTGCTCAGGGTGCAGGAAGTCGTGCTAGTGGGTCCGGTATCAGGAATCCGGATGATGTCCCTATGTCTGAGTATACCAAGTTAAGACCTGTGGAGTTTGATGGGACAGCTGGAGACCCTCTGGACTTTTTGGATGAGGTTGAAAAGAGGGCGTCTGATTTGCACTGTTTTGACAGGAGGACCATCGAGATGGCCGGGTTTTCCTTGAAGGGAATAGCATCCCAGTGGTTCAGAGATTATATCCGCCCTTTTCTGGATGGGTTGTCGTGGAGGCAATTCAGAGACAGATTTGAAGAGTACTTCATCCCTTTCAGTGTAAGGTAGGAGTATAGGGAGAGGTTTGAAAGGTTAGTTAAGGGAGAATCATCTGTGGCTGAATACACCAGGCAATTTGTTCAGCTGAGTAGGTATGCACCTTATGCTGTGGGGACTGAGGAGCAGAAGAACAGCAAATACATTTCAGGGCTCGGCCCAGAGTTTGTTTCTTTGGTTTAATCTAGGAGGAGCAACTTCCTAGAAGTTCCTGACATGGCGAGGCAGATGGAGATGACGCTACGAGGGTTTAGTCAAGGGACTGACGATGGTAGGAAGAAGAAAACCAAGGTTGAGGGTCAGTCCAGTGCGCAGCCTGTCGTGCCGTACTATGGTAGTGGAAGTTACTCTGGAGGTACCGACCAGCAGGCCGTGCAGAGAAGTCACCGCATCCACAGAAAGGGTAGGCGTAATCGGAGGAGTAGCCGAGGATTCAGACCTGGTCAGGGCTTCAGTGGTAGTGGGCAGAGTTCAGGCTACAGCAGCTCTAGTTCTGGGGCCAGCACTTGTCAGATGTGTGGCAGGTCACATCAGGGACCGTGCCTAACATCCAGTGGAGCCTGTTTTAGGTGTGGTGAGATGGGACATATGGCTCGAGAGTGTCCTCGCTATTTCAGTCGACTAGCTTTTCCACAAGGCTCGTCCGCTAGTGCGACCCGACCAGCTTTTCCTGCAACCCCGGGACATTTTCAAGATTGATCTCAGTTTATTGGCCAGCAGGGCCGTAGTTTTGGAGGTAGATCTTCAGGAGGCCGGTCTGGGGGCAGGGTTCAAGGTCGAGCTTCAGGGTCTCAACAGTCAGGCCGGGGGCAAGCTAGAGTGTTTACCCTTACTCCTCAAGATGCGCGAGCCTCAAATGCTGTGGTGTTAGGTACTATTCTTGTTTGTCATTCTGAGGCTAGAGTTTTGTTAGACCCTGGGGCTACCCATTCTTTCGTATCGCCTAGTTTTGCCTTAAGATTGGATGTCCAGCCCGTTAGGCTTCGAATTCCGATGTCGGTCACTACGCCGTTAAGTAAGGCCTTAGAGACTGATGTCGTGTATCCGTCATGTCCGGTGTCTGTTGAGGGACGAGATTTGGTTGCTGACCTAATTCTTTTAGATGTAATAGATTTTGATGTGATATTGGGAATGGATTGGTTAGCTATGCATTTCGCCATGTTGGACTGCAGGGAGAAACAAGTGACTTTTCGAATTCCTGGAGACTCAGAGTTCTATTTTAAAGGTGAGCAGATACCTTCTCCCTCGAACCTCGTGTCAGCGATTGCAGCTAGGCGAATGCTTCGCCGTGGATGTCAGGGATATTTGGCTTTGGTTAGGGATACCTCTGCAAGGAAAGGTTGCATCGAAGATGTTCCGGTGGTTTGCGAGTTTCTTGATGTGTTTCCAGAAGAACTACCTGGATTGCCGCCCAATAGAGAGATAGAATTCTGTATTGACGTGATACCGGGTACAACACCTATTTCTTTGCCGCCCTATCGAATGGCACCGGCCTAGTTAAAAGAGCTAAAGGAGCAGTTGCAAGACCTCCTAGATAAGGGTTTCATTAGACCTAGTACGTCTCCTTGGGGTGCTCCTGTTCTGTTCGTAAAGAAGAAGGATGGTACATTGCGTCTTTGCATCGATTACCGGCAACTAAATAAGGCGACGATTCGTAACCGGTATCCGCTTCCTCGCATCGATGACCTATTCGATCAGCTTTAGGGAGCTGTGTATTTCTCCAAGATTGATTTGCGATCGGGGTATCACCAGTTGAGGATCCGTGGTGAAGACGTGCCAANNNCGTCCTGGTTTCCATAGTGTCTGATAGGGGGCCGCAATTTACTTCAAGGTTTTGGAAAAAGTTACAAGAGGAACTTGGTACCAGGTTGGACTTCAGTACGGCCTTCCATCCTCAGACGGACGGACAATCAGAAAGGACTATTCAGACCTTAGAGGATATGCTTCGGATGTGCGTGATAGACTTTGGTGGTCAATGGGATTGGTATCTACCGTTGGTCGAATTCACGTATAATAACAACTATCATGCAAGTATCAAAATGGCACCTTTCGAGGCCTTGTATGGTCGGAAGTGTAGATCCCCCGTATGTTGGGAAGAAGTTGGTGAACGGAAGTTAGCAGGATCAGAATTGGTTCAGATCACTTCAGAAAAGATTCCGGTTATTCGCGAGCGACTGAAGACAGCTTTTAGTAGGCAGAAAAGTTATGCGGATCCAAAGCGGAAGCACGTGGAATTCAGTGTTGGGGAATATGTATTCTTGAAGGTGTCTCCTATGCGTGGTGTGTTGCGGTTCGGCCAGAAGGGCAAATTGGCACCTCGTTATGTGGGACCCTTTGAGGTTATTGACAGAATTGGAGATGTGGCATACATGCTGGACTTGCCAGCGAACTTCTCGCATGTGCATCCGGTATTCCACATATCGATGTTAAGAAAGTATATTTCAGACCCTTCGCATGTGTTTCAACCACAAAATGTGGAAGTTGGTGAAGATTTGACTTTCGAGGAGCAGCCAGTCAGGATTGTGGATACTCAAGTTCGCCAGCTGCGCTCTAAAATTATTCCGATAGTCAAAGTTTTGTGGCGGAATCATTTGTCTGAAGAGTGTACCTGGGAAACTGAGCAGGAAATGAGAAGTCTCTACCCTCATTTATTTCAATCCTAAGTGGGCCATGGTTTAAAATTCGAGGTCGATGTTTTTTTCTAAGGGGGATAGAATGTAACACCCTTACTAAATATTTATATATACAAAAATCGTTTTTCTCCTCCCTCTCTCTCTTTTCCCTCCCCTTCCCCTCTCCTTCTCCTCTTTTTCCTTCTCCCTCCGGCAGCCACCGTTGCCTCACGTTTTCGTCGCCTGCGAGCCGCCAAGCTGCCGCCGCTATCGCCAGCGTCTTTCCTCTCCGCTACCGCCGACGTTGGCCGAAGGTAGGGAGCTGTCTTCGCCGTTTGGCCTCTTGCTGGCTTGTTTTCGGCGATCAGACGCCGGGATCGGACTCCCCACCCCCGAAAACCCCGGAAGCCACCCTCCTTCGTCGGAAAATCCTTGCCAGCAGCCACGGGAAGTGTCGCGTGAGCAGCGACTTTCCGGCCCTGATCCGCCGCCTTCCGGCCACTTTCCGGCCAAAACTCTTGTACTTCTGGACTCCTTGCAACTTGAGCTTCGCGTAGGCGCTTCCGGATTCGAATTCCGACACTGTTGGCAGGACCAGCTTCCGGACCCCAGTGTTTTCCGGACGCGTGAAATATTTCAATTTTTAACTCGGTATAATTTTATTTTAGACTCTGAAAATTTTGTTATAATATTAGAAAGTTATTGTGGCTATTAATTGCTTGTGTTGGGTAGTTTAAAAATAAATCAAATTAAATTGTTTGAATTGTGGTGTTTTGGAGTCGGGAAAATATTAATGCAGTTCTTGTGGCCCGGCTCCTGTTATTAAATTCCAGCATGTTTGATATGTTTTTGGCAGGTCCTGGACCCGTTTTACGGGGGGTAAATATCCGAAATTTAGAGGAGGTTCTGTCAAACTTTCGGCAGATTCCTCGAGTCCAATTAAATTCTAGGCAGTCGACCTTAGGGTCTAAGTTTAGGAAGAATTTTCGAATGTCTATTAATTGTATGTCTTTTGTTATTAGATAATTCAGCCTTCCCGCCAGCCCCACCCGAGGCGTAGGAGCGGACTGTGGAATGCATCAAATCTGTGAGTTAAAGTCATTTAATCTTTGCGCTATTGCTAGTCTGATTTTAATATGCTATTTAGAATTTGTGCTTAATATGATTATTAGTATCGCAAAATAAATGATTTCACTTGATTATTAATATTTGAAATAATATAAATATTATTATTAGTATGTTATAATAAGACAAACGTTATTATTTTTCCCCTCACAAATTGCACGTTGTTTTATCTTAAATCATTAATCTTTATTTCGATATGTGTTGGATGAGTTCATCAGATAATGATATATATTATATGTGATGATTGTGTCTTGGGAAACGTGGCTTGTAGAACATGCCGCCTGATGGGTTACATCAGGACCGCGTGCGCACCGGTAATGATCATGGACATGTAATAAGATATTTATGGGTTTGCCCTGGTCGAGCATGGCTCTCTGGGCTGATTTGTGTAAATTGCCGGAGGTAAGGTCCCTGGTCGAGCATTGCTCTCGGGGCGCCGGCTTATTTGGATACTTAAGTGACCAGACTGGAGGTAAGGTCCCTGGTCGAGCATTGCTCTCGGGGCGCCAGTCTTATTGGATTAAGAGAGCCGAATGGCTACTAGATTTCTTATTTGGATACTTAAGTGACCAGACTGGATGTAAGGTCCCTGGTCGAGCATTGCTCTCGGGGCGCCAGTCTTATTTGGATTAAGAGAGCCAAAATGGCTGTTAGAATTTGGGGTTAGGGTTCTACTTAGCCACACGTCCCGTGAAAGTAAAAATGTCTTTATTTATTTACACTCTCTTCTTTTATCATTTTATTATTATGGTGTATGATTATATATTATGATTGCAATTATATTTAGAAATTGGTATATTGTTCTGAATAATTAATATATCATGTGAAGGTTGCAATAGTCCTTAGATTATTTGATTTTGACTCACTCTCGAGACTGACAGTCTCAGTTGTAATTTTTTCAGGTGATAGTTAAAGACCTTCGCCATCGCACATTCGATAATCCGACTTCTTCTTCTTCGGACTTTTGTAATTATCTTGTACTTCTATACTTGTCATTTTTACTCTAGAGTATCCGCAGTAGGAAATTTTAAAATTTATATAACTTTCTGACTCCTGTTGGTAGTATGATGATTTATTATGCAAGACAATTATGACTACTTCATATTTGGTTAATTGTATATATGGATTTGCGGGTTGGTAAGGCTTACTATGGGTTTCGGTGGCCTTAAGCCTACCCATTCCCTAGTGCCGGTCACGGGCCCCCAAAGTGGGTCGTGACATTAAT
>Hale_2_LTR/Copia
GCAATGAGAAGGATAAGCTAATAATAGAAGAAAGAGAGAATAATCTAATTTATTGAATGTGAAAAACTGGCCTTTTAATAGCCATACAAAACAAAAACATCAGAAAAATACGCAATGAAAAGCTAACCAATTTTAGACTACTTCAAACACTAACTCCCTAAGAAATAGGAGATTATTTTCTTAACAGTCTAACCAAGATAACTAATAATATAACAGAACTTTCTAACATATCCTCCCTTAAACCAAATGTTAATCATTTAGTTTATATCATTATCTGCACACACTCCCAGCAGTCCACGTAACTTCAAGAAAACATCCAATTTGAGAGGTTTAGTCATAATATCTGCCAATTGTTCTTGTGTCCTGCAGTGCACCAAGTCTACCGTACCATCCTTAGTGAGATTACGAAGAAAATGAAAACGAACATCAATATGCTTGCTTCGACCATGCATCACTGGATTCTTTGAAAGCTTGATGGCTGAGCTGTTGTCACAGTGAATGAGTGTCGACTTATTTTGAATCTGGCCCAATTTTCCCAACACCCTTTTTAACCACACAGCTTGACAAGCACATGAAGCTGCCGCAATGAATTCTGTTTCTGTAGTGGATAAACTCACTACAGGTTGTTTTTTGGATGACCACGATATAGCTCTTGAGCTCAGCAGAAAAACGTAACCTGAGGTGCTCTTCCTATCTTCCAAGTCACCAGCATAATCACTATCTAAATAAACATGAAGTTCACCATCTCCTCCCTTCTTGTAGAAGATTCCAAACTCGATCGTTCCTTTCAAGTATCTTAGCACTCGTTTTGCAACCTGCAAGTGCATTTCTGTGGGGTTTTCCATATATCTACTGATTAAATTCACCACGAACATCATGTCAGGACGTGTTGCGGTGAGATACATCAGACTACCCACAACTTGCTTGTAATAGGTTTTGTCCACCTTAACTCCACCTTCATCCTTTGTAAGCTTAACACTAGGAACAATTGGATTATGCACAAAATTGCTATGCTCCATCCCAAACCTTCGTAATATTTTTGTAGCATACTTCTTTTTACTTATAAAAATTCCATTAGGCTTTTGCCATACTTCAATACCAAGAAAATACCTCATTTTTTCGAGATCAGTAATATCAAATTCACGCTTCATGGAGTTCTTAAAATCTGCAATCATCAACTTATTATTTCCAGTAAAAATGAGATCATCAACATACAAACTTACAATCAACATTCTACCTTCTCCTCAGATTTTATGAATAAGGTGTGCTCGTAATCACACTTCTCAAAGCCTTCCTTCAAAAAATAAGCTTTTATGCGACTGTACCATGCACGCGATGCTTGCTTCAACCCGTAAAGTGCCTTTTTTAACTTGTAGACTTTCTGCTCCTTCCCCCGTTTCACATATCCACAAGGCTACTTTACGTATACATTTTCTTTCAGCTCACCATGTAAAAATGCAGACTTCACGTCTAGTTGATAAACTGTCCAATGTTTTTGAGCTGCAAGTGCAAGGACCAAACGGATTGTCTCCATGCGCGCCACTGGTGCAAAAACTTCATTGTAATCTACTCCATGCTCTTGAGCATACCCCTTCACTACAAGTCTAGCCTTGTATTTGTTCACTCCTCCATTTTCATCATATTTAGTCTTATAAATCCACTTGACTCCCACTTTCTTTGACCCTTCAGGCAATTCCACCAATTCCCATGTACCATTCCTCTCTATTGCCTCCATTTCAACATCCATGGCATGTTTCCATTTCTCAGTCTTCACAGCATCTTCAAAATGAATAGGATCTGTTGTTGCAAACAGAAGAAAATAAGCTTCCTCGTCACCTTCAGAAAGTCCTTCTCCTGTAACATAGTCCCGCATCCATGTTGGTGGCACTCTTCTTCTTTCTTCACTAGAACCTGTAGACCCTTCTTCAACTGATGAATTGGAATCGTGATTTTCTTCATCATCAATATCAGAATTCATTCCAGCTTCATTCTGCTCTAGTGTTGTCTCTCCATCTAAGCGATTTTTCCATTCTAAATCACATGCAATTTCAGCATCATACTTTTTATCCCAGTCCCAACACTTGTCTTCTTCAAACATCACATCTCTACTGATTATAATCCTTTGTGAAATTGGATTATAAAGTCTGTATGCCTTAGACTCGTCACTAACTCCAAGCAAAACACAATTGATGCTCTTATCATCTAACTTGCTTCTCGTACTATCAGGCACATGCATATGAGAAACACAACCAAAAACTCGAAAATGTGCAACTGAAGGCTTACTTCCACTCCATGCTTCCTCTGGAACTTGATTCTTTACCACCATTGTTGGACTCCGGTTTAAGACATGCACTGCCCAATTTACTGCTTCAGGCCAGAAAGTTTTAGGAATTTTCTTCTCTGAAAGCATGCTACGAACCATATTCATAATGGTTCTATTCTTTCGCTCTGCAACTCCGTTTTGTTGAGGCGTGTAGGCTGCTGGTAACTGTCTTTGTATGCCATTTTCATCACAAAAATTGTTGAATTCATGTGATGTAAATTCTCCACCTCTATCCGTACGTAAGTTTTTAATAAAAAAACCTGATTCCTTTTCAACGTGAACTTTAAATTTTCTGAAAGTAGTGAAGGCTTCAGATTTTTCTATCAAAAAATAAACCCATGTTTTTCTATTAAAGTCATCAGTAAAGGTGATCAAATACCTCTTTTTGCTGTTGGAGATGGGTGTTATTGGTCCACAGATGTCAGCATGTATCAACTGTAGAACTTGTGATGCTCTCCAAGTGCTGCTTTTCGGAAACGGATCTCTGTGTTGCTTTCCTATCAGACAATCCTTGCACAACTTTGATGGAGACATGAGTTGTGGCAAGCCATGCACCATTTCTTTTTGTTGAAGAGTCCTCAAGCCTTTAAAGTTCAAATGCCCATATCTGCAGTGCCAGAGCTGCACAAGATCTTTGGTGATTGCACTAAAACAAGTAGATGGTAAAGGCTGACACACTGCACTAAACATGAACATTCTATTTGCAGACTTCTTAATTTCTAAAATCAGGCCTCTTTCTGGATGATACACTTTGCACTTCTCATGCTGAAACAGGAAAGAAAGCCTTTTCTCCTGTAACTGCCCTACACTCAACAAGTTATTCCTCAGTTGCGGCACATAAAAAACTCCTATAATGATCTGCACCACATCGTTCACTTTCAATCTCACATTACCCTTTCCTGCAACCACCATACTAGTATTGTCGCCTAACTTCACTGTATCACTGAAATTTTTATCAATATCAGTGAAATAGTCTTTTTTCCCGCACATATGGTTGCTGCAGCCTGAATCAAGAAACCATGTGTCTGTTTTGTTAGGTGCATCAACATCCACATAAGCCATCAACAACATCTCTTCTTGCGACTCTACATAATTCACCTCCTTGGTAGAACATTCCTACTGAAAATGCCCCAACTTGTGACACTTGAAGCATTCAATAGTAGATCTGTCAAATGTTTGGCTGCCTCTTCCCCTTCCCCTTCCTCTTCCTCTGGAGCTTCCTCTACCACGAACTCTGCCTCCAAATTGTTCTCCAGAAGAAATCTTCAAAGCCTGAATTTCTTCTAGCGAAGACTTCTTTTTCATACGCTGCTCATGCACAAGCAAGCTACTTTGCAGTTCATCAATTGACATGAGACTTGTATCCTTAGCCTCCTCAATAGCACACACCACATAGTTAAAATCTGGAGTCATTGATCTCAGAATTTTTGCTACCACTTCACCATCTCCCTTGCTCTCCCCATTTTTCTTCATCTTGTTGACGATGGTAAGAGTTCTAGCAAAATAATCACTGACAGATTCTCCTTCCTTCATTTCAAGAACTTCAAACTCTTTTCGTAGAGCTTGCAAATGTGACTGCTTCACCCTTGTTGCGCCTTGATGTTTTTGCCTCATCGAATCCCATATGCTCTTAGATGTTTCTTTGTTGAGAATTGTCTCTAGAACAGAGCGATCTAGAGCCTGAAACAAGTAATTCTTTGCCTTTAAGTCTTTCAGCTTCTGCTCTTCGATATTCTTCTTTTGCACTTCTGTCAATGCACCTCCTTCTGCTACTGCAGGGATCCCTGTTTCCACCACACTCCAGTATTCTTTTGATCACAAGAAGTTCTCCATGAGCATTGCCCAATGATCATAATACCCATCAAACTTTGGTACAGCTGGTTGCACAAACGAACTTTCTGTAGTCATTTTTCAATTAACACTCTCGTAGAAAACTGTTGTTTCTAATTCAATCAGGCCTCGTGTGAGGCTTTGATACCAAATGAGAAGGATAAGCTAATAACAGAAGAAAAAGAGAATAATCTAATTTATTGAATGTGAAAAACTGGCATTTTAATAGCCATATAAAACAGAAACATCAGAAAAATACACAATGAAAAGCTAACCAATTTTAGACTACTTTAAACACTAACTCCCTAAGAAATAGGAGGTTATTTTCTTAACAGTCTAACCAAGATAACTAATAATAGAACAGAACTTTGTAACAAGCAA
>Hale_4_LTR/Copia
TAACTGTTACAACTATTTCATATTAATTAAGAGTGTACAGCTATACATAATAGGAGAATAATTAGGAATTTACTTAGAAGTTAGTATTTGATTTGAATTCCTATATTATAGATATAACTTGTATATACAGGTGTAACAATCATTGATGAATATACAAAGAGAATTACTTTTCACATTGAATATCTAAGGTTAGTTCACATGGTATCAGAGCACACAAATTAACCCCAGAAATCAATTTAGGAATTTAGGATTTTTCTTGGTTTAGCAGTAGGGTGTTTGTTTTTTTGGTCTTGTCTACCAAAGGTCAGTTTGTTTCACCGCCTACACCAAGAGGAGCGCCACCTTCTGATCGATGTTTCTGGAGATTCTGGTCACCTGAGTCCAAGCGCATAAGCCACACGCGCCGCCACAAGTTTCTAGGTCTTCTCCACGCGACGGTGCGTGAGAGTGCATCTGTCACTGCAATTTGGTCCTTTTTACGTCCATCCGCTCGCCTCAACTTCCACGGCACATTCCTCTACCTGTTTGAATTAGCATCTATTCGATGTGGGATCTAGTATGAGACAAGTTTGATTTCTCAAAACAAATTGCGGCTGTGTTGTGATTTTTTATTCTATTATTAGGTTGATTTTCTAATATGGAAAAGAAAAAGTCAGTTGTCGTGTCTGATTTTGTTCTTATGATGTCTAAAATTACAGAACATAAACTTAATAAATCTAATTATTAAGAATGTGAGCTTCGTTCTTAATAAATTTAATAGATCTTATGAGGTATGCGCCTTTTATCGTACAGAAAGATGACTACTTTATGGATTTTAAAAAGACTCATGAGGAACTTAATACGTTACTTCCATTTAGTAGTGATGTGAGAGTTCAACAAGCTCAGAGAGAAAAGATGACAGTTATGAGCTTCTTGGTTGGTCTTCCTTTCAAGTCTGAAGGTGCCAAATCTCAAATCCTGTCTAGCCCTGAGATATCTTCATTGGAAAAAGCTTTCAGTAGAGTACTTCGCACAAAAAATTTAGCACCTGTTCAATCTAATAGTGCTCTTGTCAGCCGCACCTCTGAATCTGGGAGACAACCATATAAGAAAGGAGGAGACTAATAATCCTGATACTCGAGTACAAGATTCAGAAAGTGTTTTCTGTTATTATTGATATAAGCCAGGACATGTTAAGAAGGATTGTAGAAGGTTGCAGCGCAAGAATCAGCCAAATTAATCAAACCAGTCAGCACATGTTGCATCTACTAATGATGCTCTTGAGTCTATCTAGTATCTGCAGATGAGTATGCCAAGTTTTCACAATAGCAGAAATCTCTAAAGTCTTCATCTACTTCTATTACTACTATCACTGATTCAGATAAAATGAACGCATATCTTGTTTCCTCATCTCCCAAATGGGTCATTGATTCTGGTGTCAAAGATCACATGGCAGGTAACTCTAATCTATTTTCTTCCTTTAAATCACATACTCCTAGCACAAAATTATTTTAGCAGATGGGTCTATATCTCGTGTTATAGGGTCTAGCACAATTATTCCAACACCTTCAATTTCTTTGCAATCTATTCTAAATTCACCTGATTTGACTTTTAATTTAGTCTCTGTCAGTAAACTCACTCGTTCTCTTAACTGTTGTTTTATTATTTCCTGATTTCTGTCTATTTCAGGATCTTATGACGAAGAAGATTATTGGTAAAGGACATGAATTGGGAGGTCTTTACATTCTTGAGACACAAGAACCAAAATCTTTAGCGTGTTCTGGAGCTGTGACCCATTTGAAGTACATTGTCGGTTGGGTCATCCCTCATTACATATATTAAAGATACTTTGTCCTCAGTTTTCTAGTTTGTCTTCATTAGATTGTTAGTCTTACCAATTTGCTAAACACCATCGTCAAAGTTTTAGTCCTACAGTTAATAAACGAGCTAGTGCTCCTTCTGAGTTAGTTCATTCGGATGTTTGGGGACCTTGTCCAGTTATGTCTAAAACAGGATTTAAGTATTTTATTACCTTTGTTGATGATTATTCTCAAATGACATGGTTATATTTGATGAAAAATCATTTAGAATTGTTCTCTCTTTACTGCTTTTTGTGCTGAGATCAAAACACAATTTAATTTGTCTGTTCAAATTTTGCAAAGTGATACTTATCAGAATGCTTTCACAGTTATATGATTCAATATTGACATTATTCATCAAACATCTTATGTAAATATACCATCTCAGAATAAGATTGCTGAAAGAAAAAATAAACATTTTCTTGAGACTGCTAAAGCTTTGTTGTTTCAAAGGTAGGTCCTTAAAAATGTTTTGGCTGATGCAGTTTCTACAGCCTGTTTTTTGATTAATCATATGTCCTCATTTGTTCTTTCAGGTAAGACTCTTTTTCATGTTCTCTTTCCTAACAAGTCATTATTTCCTATTGAACCTAGGATATTTGGTTGTATTTGTTTTGTTCGGGATGTTCGACCTCAGGTTACAAAACTTGATCCCAAATCTTTCAAATGCATCTTTCTTGGGTACTATAGTGTACAAAAAGGCTATAGATGTTATTGTCCTAGTCTTAATAAATATCTTGTGTCAGCTGATGTTACCTTTCTGGAACAAACACCATTTGCCTCATCTTCAGGTTTTGTCCATTAGGGGGAGGATAATGATTTACTAATTTATACTATTATTGATCCTCCTCCCTTCGCTCTGATTAAGCCTCCTATAACACAAATTTATTCTCGTCGTCAACAACCTCTTGATCCTGCTCCTGTTCTAAGTCCTCCTGCCTGCAAGAGTTCCTTCGTCATCGATCCAGCTTCCAATTCTAATGATGATATTCCTATTGCCCTACGTAAAGGTAAACTTCAATGCACTTATCCGATATCATATTTTCTGTCACATAATCATTTGTCACCATCCTCTTGTTCTTTTATTGCTTCTCTTGATTCGATTTCTATTCCTAAAACTATTCATGAAGCTCTATCTCACCCTGGATGGTGTAACGCTATGATTGAAGAGATGAATACTTTAGATGAAAATTATACTTGGACCCTGGTAAATTTTCCTACAGGTAAAAAGGCTATTGGATGTAAATGAGTATTTGCAGTTAAAGTTAATCCAGATGGGACTATTGCTAGGTTAAAGGCTCGACTTGCTGCTAAGGGATATGCTCAAACATATAGAGTTAATTATTCTGATACTTTTTCTCCTGTTGCTAAACTTACTTCTGTTAGGTTATTCATCTCTCTAGCAGCCACATATAATTGGCCCCTTCATCAGTTAGACATTAAAAATGCATTTTTTCATGGTGACCTTCAGAAGGAAGTTATATGGAGCAACCACTTGGCTTTGTTGCTCAGGGAGAGTATAGGAAAGTTTCTCGTCTTCATAAATTCTTGTATGGACTAAAACAAAGTCTCGAGTCTAGTTTAGAAAGTTTAGTCAAGCTACTGAGAAGTTTGGCATGAAGAAAAGCAAGTCGGATCATTCTGTTTTTTATAAGCAGTTTGCAGCTGGTATCATCTTATTGGTTGTTTATTTTGATGACATTGTCATTACTAGAAATGATACCGATGGGATTTCATCATTCAAATCTTTCTTCATGGTCAATTTCATACAAAGGATTTAAGGGCTCTAAAGTATTTTTTAGGTGTTGAAGTAACGAGTAAGAAAGGGATTTTCTTATCTTAAAGGAAGTATGTACTTGACTTAGTATTCAAGATAGGGAAATTGGAGGCTAAGCCATGTTGTACTCCAATGGTTCCTAATTTGCAGCTTACAAAAGATGGTGTATTGTTTGAAGATCCTGAGAGATACAAAAGATTAGTTGGGAAGTTAAACTATGTTATTGTGACCTGTCCTGATATTGCCTATTCTGTCAGCATAGTAAGTCAGTATATGTCTTCTCTAACTGTCAATCACTGGAAAGCTATAGAGCAACTTTTGTATTTCTTGAAAGGAGCATCTAGGCGAGGAATCCTGTATAGCAACCATGGTCATGTTACGATTAAATATTCTTCAGATGTTGACTGGGTAGGGTGCAAAGAAGATCGAAAATCTATTTCAGACTATTATGTGTTTGTTGGAAGAAATTTGGTTTCGTGGAAAAGCAAGAAGCAAAATGTTGTCTCGCGTTCAAGTGCAGAATCAGAGTATAGAGCCATGGCCAAGTCTGTGTGAGATAATGTGGATATATCAGCTCCTAACTGAAGTGGGTCTTAAGATCTCAGTACCAGCTAAGTTATGGTGTGACAACCAAGCTGCACTTCAAATTACATCTAATCCAGTCTTCATGAACGAATTAAGCATATTGAGATTGATTGTCATTTTATTCGCGAAAAAATTCAACAGGAATTGGTTTCTACAGGTTATGTGAAAATAGGAGAACAATTGGGAGATATCTTTACAAAGGCCCTGAATGGAGTTAAGGTTGATCATCTCTGTAACAAGCTGGACATGATCAATATCTATGCTCCAGTTTGGGGGAGAGTGTTACAACTATTTCATATTAATTAGGAGTGTACAGCTATATATAATAGGAGAATAATTAGGGATGTACTTAGGAGTTAGTATTTGATTTGAATTCCTATATTAGAAATATAACTTGTATATATAGGTGTAACAATCGTTGATAAATATATAGAGAGAATTACTTTTAACATTGAATATCTAAGGTTAGTTCACAGTAAC
>Hale_13_LTR/unknown
TTTTTGTCACGACCCCACCCGTGGGCCCGTGACCGGCACTAGGGAATGGGTAGGCTTAAGGCCACCGAAACCCGTAGTAAGCCTGACACTCACTGATTTAAACAAATCTCATCTCAAATTAATATTAATAAAGCCACAAATTATCTTAAATGCTACATTTTACATAAATACTTCGGTCTGCCAGAAAAACTAGGCGAGACCCGAAGCTCAGAAAAATTTACAACTGATACATTTACTATTACTACTGCAGAGAATCTAAGATTTACCATTTTACATACCAAATCAAATACTTCACCCGATGATGAAGGAGTCGGGTTACTGAATAAGAGTCGCGAGAGAACTAACAGTCACGAATCTGAAAAACAATAAATGGAGACTGTCAGTCTCGAGAGTGAGTTAAAATCAAATAATCTAGGGACTATTGCTTCTTCTCAGAAAACATAGATTATTCAAATCAGTATATCAAACCATACTGTAATCGTACCCTACTATTTCCTTCACATAAAATATTAATTATTCGAATCAAAATATCAACCATGCATGTAAATACAAATCACATTATAATCAAATACCATAATAAATAAATAAATAAAAATATATATTTACTTTTACGGGATGAGTGGCTCGGTAGAACCCTAAACCCCAAATTCTAGTAGCCTTTCGGCTCTCTTAATCCAACAGGTCTGGCGCCCAGAGAGCAAGCTCGATCATGGTCCTTACCTCCAGCCTGACACTTGATTCCAATAAGCCGGCGCCAGAGAGCATCGCTCGATCAGGACTACTCCGCATCACTGACTCAGCCAGAGAGCATGCTCGATCAGGGCAAACAAATCCATAATAACCTTATGTCCATGTTCATTACCGGTGCGCACGCGGTCCTGATGTAACCCATCAGGCGGCATGTTCTACAAGCCACGTTTCCCAAGACATAATCATCCATTTAATAAATATCATTGTATAATGAAGTCATTCAACCATATCAAATTAATGATTAACAATTAAGAGTAAAACATCAGGCAGCTCAGGTGGAAAACTGATGATATTTGGAATTATTATAACATTACTATAATAATACTTATATTACCTTTAATAATTAGTAATTCAGTGAAATTATTTACGTTGCGAAACTAATAACCATATTAAGCATGAACTTTCAAAATAGCATATTAAAATCAAACTTAGCAATAGCGCAATGATTAAATGACTTTAACTCACACGATTAGGCGACCTCCTAGCTCAGCTTAGGTGCCTCGGTAGGAGCGAGCCGAACAGACAGATCATCGAGACGCTCGATCGCTCGGTCGACTCGCCTCCAGCCGCCGGAGTCCGATCGACGATCCGAACACACCATCGGACTCACAACGACGCGCTGATGACGATCCCTGCTTCCGATTTTCCGATCTGACACTCGATCGTCCGGAGAGATTTGCGGACGATCTTAACCGTCGATTCGCAAACGAAGTCCGATCGCCACGAAACTAGTGCCATCGCGAAGCTTGAGATGAGGAGAGTCGGGATATGTCCTCCGATTGTCCATCCTCCGCCGGAGCTCGCCGGAAAAGCCCAAAAACGCGGCTGCCTCCACTTCGCCGGAACTCTCTCCTCCGGCCACCAAAACCGACGCCGCTACCGCCAAAAGGAAGCTCTCTCCAAGGGGAGCCGATCGCCACCAAGATCGGCCGAAAAGGCCGCCGGAAACGGCCGGAACGGCCTTCGAAAGCTGCTGCCACACGCGCGAATCCGCCGCCTCACGCTGCCGCTGGAGCCGCTGCTGCCCTCGCCGCTGCGCTCGCCAGCGCACGCTGCTCCGTCGGCCAACGCTCCACGCCTTCGACGGTCGCCGCCGACGCCTGCAACGTCCCCTTCTCTCTCTTCCCCGACGCCGCACTCTCTCTCTCTCTCCTCCTTTCTTCTTCCCCGACTTCTTTTTCTTTCAATATCGACATTTGACCCCTGAACTTTTCTTTATTACAATTTGGTCCCTCAACTTCCTTAATTACTTACAATTTTATCCTGCAGAATTTAAATTTGACCCCCAAACTTCTTTTTAGCCTATCAATTAAGCCCTTAACTATTTAATTTGGGCCAAATTAGAATTATTAAAAATACACAATTACAAAAATACTCCTGACCGACATATTTATTTACAAAAATACCAAGCTCGCAAATTTTCATTAAAACCCCATAAAAATAACATTATACTTTCAATCCTTATTCCAAAATAAATTTCCAATTAAATCCTACACACAATTAAATTAAATAATCAATTTCCAACTTAAAATTTAATACTACTAATCAATTATAATACCAATTTTTTCAAAATTCTTTTATTAAAACATCCTTTATAATTTCTTCCAAAATTTTCCGATATATAATTTTACTTATATAAATATGCTCTTGGGAAAATTTGAATAACCAAAATAAAAATAAAAAATATAATTTATTCCTAAAATAATTTACTTGAATAATTTCTTAAAATTTCAAACTAATTGGGTATAGAAAATAACTCATTTATTAAATATATAAAAATTCCGGGTGTTACATTCTCCCCCCCCCCCTTAAAAAAAAAATTCGACCTCGAATTTTAAAAGAAAAGGGGCTTCACTTACGACTGAAACTAATTAGGAACCTCTCAACTCCAACCCGGCTTCTAGAGAACTTTCCTCGGCAGAAACTAAACTAAACCACAAGACTCATCGACAAAACCCTTAAACAAAACTGGCGAACCTGAAAATCCGCGATCCTCACTTACTACTCCTCGGAAACCAAATCTTCACTTGTTTCCACACACTAAGGGTCCAACACGAGCAAAGATCGAAAATACACTTCCTCAGCTCAGACTTACAAACAACTGGATTTGACCTCAGAGAACATTACTAATACTTGGCGGCAAGTCCAACTTACATGCCACCTCACTAACCTGCCGACAAAACCAAGGGTTTCCACACAAGAAGGGCCAATTTTGATCCTGCCAAAAATCCACTCACCAAATTTCCTTCCTAATGACGTGCCCCTTGCACGTACAGAAAAAAATCCTTAACATCTACATCACATCATCCACGACATACCATCCATCTGATCGCATCAACCGATATAAATCATGCCATCCTGACACAAGATTCCTCCTTTGACTAAAATCCAAAAGCGTCCTTTATTATCTAATATGGGGCCTACAGCTCGACAGACTTACTCTCTCAGCACCTCAACTCGTCATCTAGAGAATTCTCAAGCTAACACTATTTACTTTGAAAAATTACATCTTTACTTACTTTATAATCATCACTGATAAAAGCTTTATTATGTTGGAAAAATACTTTTATAAAATCGTAAAACCTTTAGCCATTTCTTTATATAAAATTTTACAATATCGCGCACCAGGGTGATGATGCCCCTATCACCAAGGGTTGCAATGCACGATGTATGATGCATGTCCTAAAATGAATTTATGTATGCCTAACAGTGAAATGCCATATGCATTCTTACGGGACTGGGCGCAATATTGTATTTTAAAACACTTGTTCTACTTAAAAAAATAAACAATGTTCGCTTAAGTTTCTCTGGATTTCCGAGCATCCGAAAACACTCCTGCCACCTTTCTTAAGCTTCTTACAACCACAAAACTCAACCATAGAGCTCTGACATCTACTCGACTTCCCAGGCACTACTTTCGGCGCTACTCAATAAGACGATGCCTGATGCGATGACGAGGCGGTCCATGACATGACTGCAACCACGCTCTACACTAAAACAGACTGCGGTGCCCACCATTGAAACCACAATCAAAGCTTCTAAAGGCGGACTGCACTAATCACTTGAAGAAACAGCACGAGTCTATCGCGCTTCGGATCCCCCCATCGCTACAAGGCACATTCTCAGCACAGCACCAAGGACAAGCTTACAAGAAAGGAAAGACTGACTCTCTAACAGTGAAGGCTGAGACACTGGAGTCAATGAAAACAACAAGACAGACATGATCCTAACTCCGCAGTACCAAGAAAAATCTCAACTTAGGTCAAAAGAAATCTAAACCTAAGCTCTGATACCAACTTTGTCACGACCCCACCCGTGGGCCCGTGACCGGCACTAGGGAATGGGTAGGCTTAAGGCCACCGAAACCCGTAGTAAGCCTGACACTCACTGATTTAAACAAATCTCATCTCAAATTAATATTAATAAAGCCACAAATTATCTTAAATGCTACATTTTACATAAATACTTCGGTCTACCAGAAAAACTAGGCGAGACCCGAAGCTCAGAAAAATTTACAACTGATACATTTACTATACTACTGCGGAGAATCTAAGATTTACCATTTTACATACCAAATCAAATACTTCACCCGATGATGAAGGAGTCGGGTTACTGAATAAGTGTCGCGAGAGAACTAACAGTCACGAATCTGAAAAACAATAAATGGAGACTGTCAGTCTCGAGAGTGAGTTAAAATCAAATAATCTAGGGACTATTGCTTCTTCTCAGAAAACATAGATTATTCAAATCAGTATATCAAACCATACTGTAATCGTACCCTACTATTTCCTTCACATAAAATATTAATCATTCGAATCAAAATATCAACCATGCACGTAAATACAAATCACATTATAATCAAATACCATAATAAATAAATAAATAAAAATATATATTTACTTTTACGGGATGAGTGGCTCGGTAGAACCCTAAACCCCAAATTCTAGTAGCCTTTCGGCTCTCTTAATCCAACAGGTCTGGCGCCCAGAGAGCAAGCTCGATCAGGGTCCTTACCTCCAACCTGAACACTTGAATCCAAATAAGTCGGCGCCCAGAGAGCATCGCTCGATCAGGGACCTTAACTCCGGCAATCAACTGAACTCAGCCCAGAGAGCAATGCTCGATCAGGGCAAACAAATCCATAATAACCTTATGTCCATGTTCATTACCGGTGCGCATGCGGTCCTGATGTAACCCATCAGGCGGCATGTTCTACAAGCCACGTTTCCCAAGACATAATCATCCATTTAATAAATATCATTGTATAATGAAGTCATTCAACCATATCAAATTAATGATTAACAATTAAGAGTAAAACATCAGGCAGCTCAGGTGGAAAACTGATGATATTTGGAATTATTATAACATTACTATAATAATACTTATATTACCTTTAATAATTAGTAATTCAGTGAAATTATTTACGTTGCGAAACTAATAACCATATTAAGCATGAACTTTCAAAATAGCATATTAAACTCAAACTTAGCAATAGCGCAATGATTAAATGACTTTAACTCACAGGATTAGGCGACCTCCTAGCTCAGCTTAGGTGCCTCGGTAGGAGCGACCCGAACAGACAGATCATCGAGACGCTCGATCGCTCGGTCGACTCGCCTCCAGCCGTCGGAGTCTGATCGATGATCCGAACACACCATCGGACTCACAACGACGCGCTGATAACGATCCCTACTTCCGATTTTCCGATCTGACACTCGATCGTCCGGAGAGATTTGCGGACGATCTTGACCGTCGATTCGCAAACGAAGTCCGATCGCCACGAAACTAGTGCCATCGCGAAGCTTGAGATGAGGAGAGTCGGGATATGTCCTCCGATTGTCCATCCTCCGCCGGAGCTCGCCGGAAAAGCCCAAAAATGCGGCTGCCTCCACTTCGCCGGAACTCTCTCCTCCGGCCACCAAAACCGACGCCGCTACCGCCAAAAGGAAACTCTCTCCAAGGGGAGCCGATCGCCACCAAGATCGGCCGAAAAGGCCGCCGGAAACGGCCGGAACGGCCTTCGAAAGCCGCTGCCACACGCGCGAATCCGCCGCCTCACGCTGCCGCTGGAGCCGCTACTGCCCTCGCCGCTGCGCTCGCCAGCGCATGCTGCTCCGTCGGCCAACGCTCAACGCCTTCGACGGTCGCCGCCGACGCCTGCAACATCCCCTTCTCTCTCTTCCCCGACGCCGCACTCTCTCTCTCTCTCCTCCTTTCTTCTTCCTCGACTTCTTTTTCTTTCAATATCGGCATTTGACCCCTGAACTTTTCTTTATTACAATTTGGTCCCTCAACTTCCTTAATTACTTACAATTTCATCCTGCAGAATTTAAATTTGACCCCCAAACTTCTTTTTAGCCTATCAATTAAGCCCTTAACTATTTAATTTGGGCCAAATTAGAATTATTGAAAATACACAATTACAAAAATACCCCTGACCGACATATTTATTTACAAAAATACCAAGCTCACAAATTTTCATTAAAACCCCATAAAAATAACATTATACTTTCAATCCTTATTCCAAAATAAATTTCCAATTAAATCCTACACACAATTAAATTAAATAATCAATTTCCAACTTAAAATTTAATACTACTAATCAATTATAATACCAATTTTTTCAAAATTCTTTTATTAAAACATCCTTTATAATTTCTTCCAAAATTTTCCGATATATAATTTTACTTATATAAATATGCTCTTGGGAAAATTTGAATAACCAAAATAAAAATAAAAAATATAATTTATTCCTAAAATAATTTACTTGAATAATTTCTTAAAATTTCAAACTAATTGGGTATAGAAAATAACTCATTTATTAAATATATAAAAATTCCGGGTGTTACAATTTT
>Hale_14_LTR/Copia
TGCATGATAATCTTTTAATTCTGTTTTAATTAGTCTAGCTGGTCAATAAGTCCTAGTCTTCTGAAAGTCCTATTATTTTTTAAAGATAAGGATTAGATTTTCTGTTTAAATAAATCACTATGCAGTATGCAGTAGGCTTAAGATGCGTGATTTTTGTTTTGTAATGGCTATAAAAGCCACAAACCTATTCCAGTTTAATGAAGAATTTCCATTCATTATTTGATGTGATTAGTGTCTTTGAATACCAACATTTGGTATCAAAGCCCCAAAAGGGACCTTATAGTGTGAGTAAAACAGTGAGTGTGAGAGTGAGTAAAACAGTGAGTGTGAGCAAAACAGTGAGTGTGAGCAAAACACTAAGAGATTAGAATGTCAACTTCAGAAAAGTTTGTACAACCTTCCATTCCAAAGTTCAATGGCCATTATGATTATTGGTCGATGATGATGGAGAATTTTCTGAGGAGCAAGGAGATGTGGAACCTGGTGGACAAAGGAATTCCGGCACCAACAATTGGGACTATACCAACGAGTGAGGCACAAAGGAAGAGTGTGGAGAAGGCCAAGCTTAAGGATCTGAAGGTCAAGAATTTTCTGTTCCAAGCCATTGATAGAGAAATTATGGAAACAATTCTTGACAAAAGTACGTCAAAGGCAATCTAGAATTCAATGCGACAAAAGTATCAAGGATCTACAAAGGTGAAAAGGACACAACTTCAAGCATTAAGAAGGGAGTTTGAGTTACTTGCCACGAGAGAAAGAAAAAAGGTAGACATCTTTTTGGGCGAACTCTTACTATGGTGAACAAGATGAAATCAAATGGCAAAGTAATGGAGCAGAGTACTGTGGTTAATAAGATACTTAGATCTTTAACATCCAAATTTAATTATGTTGTTTGCTCAATAGAGGAGTCAAATGATCTAAGTATCTTAAGCATTGATGAATTGCATGGGAGTCTACTTGTTCATGAACAAAGGATGCAGGGGTACCAGGCAGAGGAATAAGTGCTGCAAATAACTCATGATGATAGACCAGGCAGAGGAAGAGGGGTTGGAGGTCTGTTCAGAGGAGGACGTGGTAGAGGAAGAGGAAGACAGCCCCTAAACAAAGCAACTATTGAGTGCTTTAGGTGTCATAATTTGGAACACTTTTAGTATGAGTGTCCCAATTGGGAAAAGAATGCAAACTATGCTGAGTTGGAGGAAGAAGAGAAGCTCTTGCTAATGTCCTATGTAGAGCTGAATCAAACCAAGCGAGAAGAGGTATGGTTTCTCGACTCTGGATGCATCAATCACATTGACGGGAAACAAAGAATGGTTCTTGGAATTTGAAGAAGGCTTTTGTCAAACCGTAAAACTTGGAAATGATACGAGAATGGCAGTCGTAGCAAAAGGAAGCATAAAGATGCAGGTGAATGGTATCACCCAGGTAATATCATATGCTTATTATGTTCCTGAGCTTAAAAACAACTTGTTTAGCATAGGACAACTTTAAGAGAAAGGATTAGCAATTTTGATTCAGTATGGAACTTGTAAAGTGTTTCATCATAGGAAAGGGTTAATCATGCATACTGATATGAGTGGAAATAGAATGTTCTATTTGCTAACTACTATGGTACCCAAAGATTCTATATGTTTACAGATTGAGGTAGTATCGGAGAAAGAAGCTCATTTGTGGCATTGTCGTTTTGGGCACCTTAATCATAAGGGGCTCAAGACACTCTCATATAAGAAGATGGTGGTTGGCTTACCCTCTCTAAAGTCTCCAAAGAAGATATGCGCTACTTGTTTAATTGGAAAACAACACAAAGAATCGATACCAATAAGGAGTTTTTGGAGGGCTTTAAAGCAACTTTAGTTAGTGCATGTTGATATATGTGGTCCTATCAAGCCAGCTTTGAATAGTAATAAGAGATATATCTTAAATTTTATCGATGATTTTACTCGTAAAGCTTGGGTTTATTTCTTACATGAAAAATCAGAAACATTTGTAATTTTTAAGAATTTTAAGATTTGTGTAGAAAAAGGAATTGGTGCATGCATTACTTGTTTGAGAACAGATAGGGGTGGTGAGTTCACCTCAAATGAGTTTGGAGAATTCTGCAAGGTTCAAGGCATTAGCAGGCAATTGACAGCGGCATACACTCCCCAGTAGAACGGAGTTGCCGAGAGGAAGAAGAGGACGATCATGAATGCAGTGAGGACCATGTTGAACGAAAGATAAGTTCCCAAAGTTTTCTGGCCTGAGGCTATAAGGTGGTGTGTGCATGTGCAGAATATAAGTCTAACTGCAGTAGTAGAAAATAAAACCCCAAAAGAAGCATGGAGCGGAATGAAGCCTACAGTGGACTACTTTCGAATCTTTAGATGTGTAGCCCATGCTCATGTACCATATCAAAAGAGAAGCAAACTGGATGACAAAAGTAAAAGGTGTGTATTTTTGGGCGTTAGTGATGAATCTAAAGCTTACAGATTATTTGATCCAGTCACAAAGAAGATCATCGTGAGCAGAGATGTCGTATTTGAAGAAAAAAAAGCTAGGATTGGGGCAGAACTGAAGAAGAGTGCAAAGTTGATGGTCTAGTGTGGGAAAATGAAGAGGATAATGATGATGAGCAAGAGACCGAACGAAGTGAAGAAGAAAGTGATGGCGGTATCAATCAAGGTGCTTTTATTACCAGCTCAAGTGAGATCGATTCACTCTCGAATGAGCCAAATGATATTATTCAGGAGGTTTTAGTTGAAGGGAGGGTGCAAGAAGTAGAAGACAACTAGCTTGGATGGCAGACTATGAAACAGGGGTTGTTATGTCTGAAGAAGAAGAAAATTTAAATATGATGATGATGACTGAAAGTGAAGGTGATCCTTTTCTTTTTGAGGAAGCAATCAAAAGTAAGAAGTGGAGAGAAGCAATGGTTGAGGAGATAAAAGTTATTGAAAAGAATAAGACCTGGGAACTAACAGATTTATCAAAATGAGTTAAGCCGATTGGAGTTAAGTGGATTTTTAAAATAAAACTTAAGAAAAGTGGGGAGGTGGAAAAATTCAAGGCAAGGTTGGTGGCAAAAGGATACGCACAATGATATGGAGTAGACTATACATAAGTGTTTACACCGGTGGCAAGACTTGATACTGTAGGTGTGATACTTGCTTTGGCAGCTCAGTGTGGATGGAAAGTGTTTCAACTTGACATGAAGAGTGCTTTTCTTCACGGAGAGCTCAAAGAAGAGGTGCTCGTCCAGCAGGCGGAAGGATTTGCTAAGAAAGGAGAAGAAGACAAAGTTTACTGATTGAGAAAGGCATTGTATGGTCTTAAACAGGCACCTAGAGCTTGGTACAGCAAGATTGAGGCGTATTTTACGCAAGAAGATTTTGAAAGATGTTCTAGTGAGCACACTTTATTCACCAAGGCAAAGGGAGGTAACATTTTAATAGTTAGTCTTTATGTTGATGACTTAATCTTTATTGGAAATAATAGCAGTATGTGTGATGAATTTAAAAGCTCAATGATGTTAGAGTTCGATATGTCGGATTTGGGAAGGATGAGGCATTTTCTTAGGGTAGAAGTCCTACAAAGTGCAGCTGGAATATTTATATGTCAAAGGAGATATGCTCGAGAAGTTCTAGCAAAGTTTGGCATGGAAAACAGTAATCCAGTAAAGAATCCTATTGTTCCAGGAACAAGATTATCAAAAGATGAGGCTGGCGCCGGAGTAGATGCTACCATGTTCAAACAAGCAGTTGGGAGTCTTATGTATCTAATTGTGACTCGACTGAATTTGATGTATGCAGTGAATTTGATTAGCAGGTTTTTGGCAAGTCCCAAGTTGTCTCATTGGCTGGCAGCAAAGAGAATCTTAAGATATCTGAAGAGAACTATTGAGTTTGGTATATTCTACAAGAAGGGAGAAGGTAACACAGATCTCATGGCTTATACAGATAGTAATTACACTGGGGATTTGGATGATCAAAAGAGCACTTCTAGGTTTGTATTCATATTGTTGTCTTATGGTCTTCCAAAAAGAAACCAATGGTGAGCCTATCTACCACCGAAGCAGAATATATTGCAGCAGCACTTTGTGCTTGCTAGTACATCTAGCTTAGGAGAATTTAGGAGCAGCTCAAAGCTGAAGAAAAGACAGGTATTATGCTATATTATGATAATAGTTCTACTATTCAGTTGTCTAAAAATCCTGTCTTTCATGGAAGGAGTAAACATATTGGAGTAAGATTTTATTTTCTTAGAGATTTGGTAAATGACGGTGTTGTGAAGTTGAGTTTTTGTAGCTCTGAAAAATCAAGTTGCAGACATAATGATCAAACCACTAAGGCTGGAGCAATTTGAGAAACTTCGCGGTATGCTTGGAATGATTAAAGCTGCTGAAGTAAACTAAATGCAAGAGCATTAGCTTAAGGGAGGGAATGATAGTCTTTTAATTCTGTTTTAATTAGTCTAGCTGGTAAATAAGTCCTAGTCCTCTGGAAGTCCTATTATTTTGGAAAGATAAGGATTAGATTTTCTGTTTAAATAAATCACTATGCAGTATGCAGTAGGCTTAAAATGCGTGATTTTTGTTTTGTAATGGCTATAACAGCCACAAAACTCTTCCAGTTTAATGAAGAATTCCCATTCATTATTTTGTGTGATTAGTGTCTTTGAATACCAACAATGCA
>Hale_15_LTR/Copia
ATATTGTTGTGGAAATCGAGTTAGTTTCCACCGATAACTAAGCTATTAAATAAACAATAAGAAAAGAAACACCATAACTTTAACGAGGTTCGGTAAAAATTATGCTTACTTCTTCGGGCACTACCAAAATAATATTTCTTAATTCAATAGAATTACAAAGAAATATTAATAAGAAGAGAAATAAGAGAAATATAATTTAGCCCATAGAAATATAAGGCCCATTGTTTTTCTTGACACTTAAAAAAGAGAGAAGGTCCATTATTTATAGCCTTAGGACTACTTCTTTCTTTTCTTAGCTTTTCAATGTGGGATAAAGGAGCCAAAAATAACAAATCTCCACCTTGGCGACTTCCTAAGCCTAATCAAACATTCTTTGTTTTCTCTCATCAGAAATTTAGCAATGCCTCCAAATGCGCTTGAAGCGCCCATCTTCAAATTTTTAAAACATTTATCAAGTTCAAACAATGTTGGAACTTGACACCAGTTACTACTTTTGTATTCATATCTGCAGGATTTTCAGTAGTTGGGATCTTCTGAAGAAGTATCTCATATTCTTCAATAATTTCTCTCACGTAGTGATAACGAACATCGATATGCTTTGTCCTTGAATGATAGACTTGTTTTTAGCTAAACAGATAACACTTTGACTATCACAATGCAATTTGATGTGCTTCTGATCAATTTCCAAGTCTTTCACCAACCCCTGAAGCCAAATTGCCTCCTTTACAGCTTCTGTAACTACTATATACTCTGCCTCTGTTGTAAAGCAACCATTGAATGCAAAGTAGACTTCCAACTAACTGGTGCTTTTGCAAGTGTAAACACAAAACCAGTAGTTGACCGACGTTTGTCCATATCACCTGCGTAGTCAGAATCACAATATCCAACCACATTCATATCAAACTTCTCATCCTGCTCAAATATTAATCCAACATCCACAGTATTCTGAATATACCTTAGGATCCATTTCACAGCTTGTCAATGTCCTCTTCTAGGATTATGCATATACCTACTCACAACTCCGACTGCTTGTGAAATATCAAGCCTTGTGCACACTATAGCATACATCAAGCTACCAATTGCATTTGCAGTGAATATCATTCTTGTTAGGAAATCCATCCTTCTTTGCAAATACCCATTTGCAACCAATTACCTTTATTTTCTTAGACAGACTAGCTAGCTTCCACGTCTGGTTTTTCTCAAGGGATTGCATTTCTTCCTCCATAGCCATATTCCACTTATATGCCTCAGAGCTCTGTATAGCTTCAATATAGGTGGCCGAAACATCAACATTTGAAGATACAAAGGTTACAAAATCTTCAAAATGAGCAGGTTTTCTAGTGTTCCTCTTTGGCTTACTCAATGCAATTGACTCATGTTGCCATGGAGGTTCTTATGCTGGAACCTCTACTTCATCACCTGATTCATCTTCTAACTCCTCTTCTTCTATAGGAGTAGATTTATCATACTGATCTACTGTTGGTTCAGTACATCTACTACTATCAAACTGCATCTGTTTGAGAGAATGCTCCACCTGCTGTGAAGCTCCATTTGTGTCCTGCTCTTCTACCTTTTTCACTATAGTAGATTCTTCAAAGGTAACATCTCTACTAAAGATTTCTTCTTTGAATCTGGGCACCATAGGCGATATCCTTTTACACCTGATGATATCCCCATAAAAATTGCTTTTCTTGCCCTCGAATCCAACTTTGATTCCTTAACATGATAATATGCAGTGGAACCAAAAACATATAAGGAATTACAATTTGTAGCAGGTTTTCCATACTATACCTCTAAAGGTGTTTTGCCGTTGATAGTAGTTAATGGTAAACGATTAATAAGATGACACGCGTATGTTACAGCCTTAGCTCAGAACTGTCTGCCCAACCCAGCATTGGACAACATACACTGAACTTTCTCCAATAGAGTCTGGTTCGTCCTTTCTACCACCCTATTCTGTTATGGTGTATTTCTGACAGTGAAGTGTCTCACAATACCTTCATCTTGGCAGACTTTCATAAAAGGATCACTTGTATACTCTCCTCCATTATCTGTTCGGAGACGTTTGATCTTTCTGCCCGTCTGAGTTTCTACCATCTTTTTTCAGGTGAGAAAAACTCCTAACACTTCATCCTTTATCTTCATAGTGTACACCCACACTCTTTGGAAAAAATCATCAATGAAGGAAACATAACATTGTTTGCCTCCCATTGAAGTTGTCTTGGATGGTCCTCATACATCCGAGTGAACATAATCCAGAATACCCTTAGGATCATGGATTGTAGTACCAAACTTCACTCTTGTTTGTTTTCCCTTGACATAATGTTCATAGAAATTCAATTTTCAGACTTTCACTCCCTGCAATAATCCTTGATTTTCCAGAGTTTCAAGGATTTTTCGCCTGCATGTCCCAAGCACATATGCCACAAACTGGTTGCTTCTAATTCCTGATTATAACTAGAAACTACTGATGTTGTACCAATAACTAGATTACCAAGATAGTAATACAAGTTATTGCTTTGCTGAACACCTTTCATCACAACAAGTGCCTTAGAGATAACCTTCAAAGTTTCATTTTTAATGACAATAGTGAAGCTCTTTCTTGCCAGAACTCCAAAGAAATAAGGTTTCTGGTCAAACTCGGCACATATCTAACATCAGTCAGAATTCTAATTGATCCATCATGATTCTTTAACCGAATTGATCCAACAACAACAGTTTTGCAAGTGTTGTCATTTGTTGTATAGACAGCTCCACCCTTTGTTTCTTTGACACCAGAAAACCACTCCCGGTTGGGACACATATGGTGGCTACAGCCTGAATCAAGAATCCAAGCTCCTAAATTGCTGGTTGATGGCATTATTACTAATGAAAGATCAGAATCACATTCAGCTACATTTGTATATGCAACAGCTTTCCCTTTGGCTTTTCCTTTCAGCTTCAGACAGTCTTTCTTCCAGTGCTCCTTTTCCCGGCAAAAGGCACATTGGTCTTTGCCAACTCTGGATTTCGACCTTCCTTTCTTCCCTTTGCTACTTTTTTCCGAACGGCCTCTTATTACTAAAGCTTTCGCTGCACCATTAGAGCTACCCTTTTTTATCTTTTCTTCGTAATTCATAACTGTATAAAGCAGTACAAACCTCACTAAGAGACACCTCAGCCTTCCCACGGAGTAAGGTAGTCTCAAGAAATTCAAATTCTTCTAGAAGAGATCCCAACAACATCAAGGCCAAATCTTCATCCTCAAATGTCACATCTAAATTCATCAAGTCAGCAACAAGCTGATTGAAGTTTGTTATGTGATCATTCATTGTGGTATCAGGAACATATGTGAATCTGAACAATCTTTTCTTCATATGGAGTTTATTTTGACTGCTCTCCACAATTTACTAGCAGAAGTCTCTTTACAGAATGCATATTTCTGCTCTCTAGACAAGCACGATCGAATTGTACCACATGCCAATCGATTAGTTCTTTTCCACTCATTCTCCTCCACACAGTCTGGTTTCTAATCTTCAATGGCAACATCTAGATCTTGTTGGAATAAGGCATCTAGAACTTCACCTTGCCACATACCGAAATGACCAGTACCATCAAATATCTCCACCACAATTCTGGAACTTGCCACTACATTTCTCACTGAGATTGACGAATTTGGTGCTACTATTGTGGTTGATGTAGAGGTACTTTCACCGTTAGTCATTTCTGCTTCAATCTATATTTAATAGCTTTCAAATATAATGCGGACCTATATTCTTTTCTGATATGGTAGATCAATTTAAACTGCAACCACTCAGTAACCTAGCTCTGATACTAATTGTTGTGGTAATCGGGTTAGTTTTCACCGACAAATAAGCTATTAAATAAACAATAAGAAAAGAAACACCAGAATTTTAACGAGGTTCGGCAAAAATTACGTTTACTTCTTCAGGCACTACCAAAATAATATTTTTTAATTCAATAGAATTATAAAGAAATATTAATAAGAAGAGAAATAAGAGAAATACAATTTAGCCCATAGAAATATAAGGCCCATTGTTTTTCTTGACACTTGAAAATGAGAGAAGGTCCACTATTTATAGCCTTGGGACTACTTCTTCCTTTTCTTAGCTTTCAATGTGGGATAAAGGAGCCAAAAATAACACATAT
>Hale_16_LTR/unknown
GCATGGAGTGGAAGAAAGCCAACTTTTTCTCATCTTAGAGTTTTTTGTTGTGTTGCTTATGTTTATGTTGTAGATGAAACCAGAATTAAGCTGATGACAAAAGTGAAAAATTCATTTTTGTTGGATATGATGCAAGGTCTAAAGGCTACAAGTTGTACAATCTGACAAGCAAGAAGATTCATTTTTTTATTTCTCAAACTGATGATGGCACTTTTGTTTCTCAAAAAAGCTATGCAAGAAAGATCTTAAAGGATTTTGGCATGGAGAAATGTCAGCTTGTCAGCACACTAGTTGAATGTGGAGTAAAGCTGTCAAGATATGATGATACTAAGAAGGTGAATCCAACTTTATTTTGAAAACTTGTTGGAAACTTAAGGTACTTGACTTGTACTAGACCTAATATTATTTATGGAGTAGGACTTATCAGTCGCTACATGGAGGCACTAACAAATTTGCACATGAAGGCTGGTAAAAGAATTCTGATATATGTCAAAGGAACTTTAGATTATGGTTTGTTTTACTCACCTTCAGAAAGTTTCAGTCTAGTAGGCTATAGTGATAGTGATTGGGGAGGTGATGTTGATGATCGAAAGAGTACAATGGATTTTGTGTTTTCTATTGGAAAGACTGCTTTTACATGGAGTTCAAAAAAATAATCTATTGTAACTGTTTCAACTTGTGAAGCTGAGTATGTTGCTGCTGTTTGTGTTTCTCATGCCACATGGTTAAGAAAGGTGTTAGAGGTGTTATTGGTTTCAAACAAAGAACCAATTGATATTTTTGTTGATAATAATTCATCTATAGCATTGAGCAAGAATCCTATTTTACATGATAGGAGCAAGCACATTGACACAAGATATCATTTCACCAGAGAAAATATTCGTAAGAAGGAAGTAGAGCTGAAGTATGTCAAGTCGCAAGATCAACTTGCTGATATTTTCACGAAGGCATTAAAGTTTGAAGATTTTGCCAAATTAAGAGCCAGACTCAGTTTGATAAGAAATTAAGTTTAAATAGGAGTATCGGAAAACTAAACTTAATTTAATAATATTTAATGATTTCTTTAATGTGTAAGTTATGGATAACTTAATGTTTAAGCTATGAAATTAAAGAGACATATTAAATATGTAAGTCACATATATATTCAATAAGTGTGTAACTTATGTATTAAGTGTCTATTAAATATGTAAGTTATATATATGTGTAACTTATGTATTTAATGTAGGATGTTTAAGAGTTGTAGGTTACCAAAAGACTACTTGGCTACTAAGCTAGTAAGTCTATATATATGTTCTTTGTAATTTCAATTCGATATACAAGTGAGTTTATCCTTTCTTCTTCTTATTCTCTACAATAGGGAGGTGATAAGGATGATCCTATGCTTAAGGGACTAAAGAGTGTAGTAGTAGTTAATGGAGATAGAGAGGTGTATGGAATCTGTTTGGAGGAGATGAAGCAAGGTTGTGAAACTAAGGCTATGGACTGCATGCATAGGTTTCATCCTTCTTGTATTGCTCAGTGGCTTAGCAGAAAGAAGAATACTTGTCCTTTGTGCAGACACCAGATGCAAAGTCACTGATGGTTTATTGATGCAAGAAATTACTTGGCAACCTCTACATCAGTCATCAGCTAGCATAGAAAACTAATCTTTAAAACCCTATTGTAGAAAATGATTAGGAGATTCATTTTGTTTACTTTAATTCTTTAGCCTATAATTTGGATTACTTTGGATAATTATACAAGAAATATTATTAAATGGAAATGTTAATTAGTTTATGATTAATTTATTCACTGATTTTTTATTATTGTCCCTGTAGTTAATGTTGAAGATTACCTATATGTATACATTTTAGAAAGGGTTCTATACATGTACAGTACAATCTTCCATGCATATGGATGTCTATACGTACTTAAGTAGGTTATGGAAATGAAACTACCAATGCTGGCTGGTTTGTTTAAATTCCACTTCTTTTTGCTGTGAGAATTCTTCCTTGAGAAAAAAGTGAAGAGCAAAGACTAAAGAAAAGGAATTTATAGTTATTGAATTTCATCCTTGGAAGGGAACAAATAGTTTGACAATTAGTTTCTTTAACCAAAAGGCTAATCTATAGATGAAAAACGATATGCTATATATATATAATTTCTACAACCTAAAGGTTAATTTATAAATGAAAAATGATAGCTATTGACAAGAAATAGCTACTAATATCTGGAGAAAATGGAAGAAGGAAAAAGAATTAAAAAAAAAGAAAAAAAGAAAAGGGGGAAGGCATGCGAAGTGTTGAGAATGGCTACATTAATGTTGGTTCACCATTGCCTTTACAAAAGGGAGAGCACTTTAGCATGCTGTCCAAAAACATCTCCTGATCAATTAGATTTAAAATCATCATTCATTAGAGAGCATACTGACAAAGAATTTGTACAAAGTATACACAGCTGACCACTAAAATGGTAACAGGAATTGGTTGCCATAATGAACTATAAGAACTTCACTCTAGATAGCATCTTTTAGAAAAGGTTTCCATGTTAGCATATGAAAGACCTCCTCTTTCAACTGTACAAAGCTTGTAGGCTTGTATCTCATAAAAAAGGGTAAATCTATCTACCTAGGAGGTGATATCAGGAACCCATTTTACCTGTCTACCATCTATCAATGGTTAGGTCTTCAGTCTGATGAACTAGTGTCTGCAGTTTCATCCTCACTGAAACTAGATGGCCTTTCCATGGCAGAACTACATATCATATAAAAAAAGTAACGAAGAGATAATTATATTATTAGTAACTATAAGTTTCATTTTGGTAATATTTTTTGTTTAGTTTTATCATGGTCATTTAAAATCTAGTCGTTTAATTTTCTAGAATAATAATATACCTAACATCAAATATTATGCTACTACGTGTATTTAAAAATTGACAAATTATTATCCTAATCATCGAACTATTTAACCAAACTATTAATTTAATCCAAAACCAAATCCAATTTTAGGCTTTAATAGGTTTTGATAATAAATCTTGGCTGTTGTTTTCTTTTCTTCTCATTTTCTATTCTTTTTTATTTATTATTACAATAACATTTTATTTTTGAGCTTAATTAATCTAGATTAATTACCTTTTTAGTTATTTACTTTTATCAAGTTATTATTTCTAAAGCAAAAGATATAATAATAATAATAATAAACTAGAAAGCAAGAAAGTGAAAAACAAAACAGGGAAGAATATCTGACCACCAAATTAATAATGTTTTTGCACTTGTTTGTATTTAAGCTACCAGTTGCTTTCTGTTTCTTACATGCTCACATATCTATTTGAGGATGTGCAATCAGTTCCTATTTGGTGCAAAAAATTTAATATCAAACGAGTGTCTAACCACCAACTTAATTAAATCTGAATTCTAATTGCAAAATAACGAGTATATATATAGAACTTATAATATTTTTTTTAATGAATATAGAACTCACAATATATGAGTGTATTTTCTCCTAGTTGTCTGTTACGCCAATCCATTGAAATTGATTTTTGAGAAATGGGATTCAATGTTTCACTTTAAACCTTCAGAATTAGAGATTTCATTTTATAGCATTAGAGATTCTATGTTGTAAATTTAGCAGATTTAGAGTTCTTTTTCAATAAATAAACTATCAGATTTTAGACAAATGACTAAACTATTATCCAACTTAAACGCTAATTAACTCATCCATGATGTCACGACCCCACCCGTGGGCCCGTGACCGGCACTAGAGAATAGGTAGGCTTAAGGCTACCGAAACCCGTAGTAAGCCTGACACTCACTGATTTAAACAAATCTCATCTCAAATTAATATTATTAAAGCCACAATTTATCTTAATAGTTACACTTTACAAAATTACTTCGGTCTACCAGAAAAACTAGGCGAGACCCGAAGCTCAGAAAATTTACAACTGATACATTTACTATTACTACTGCGGAGAATCTAAGATTTACCAATTTACATACCAAATCAAATACATCACCCGATGATGAAGGAGTCGGGTTACTGAATAAGAGTCGCAGGAGAACTAACAGTCACGAATCTGAAAAAAAAAACATAAATGGAGACTGTCAGTCTCGAGAGTGAGTTAAAATTAAATAATCTAAAGACTATTGCTTCTTCTCAGAAAACATAGATTATTCAAATCAGTATATCAAACCATACTATAATCATACCCTACTATTTTCTTCACATAAAATATTAATCATTCGAATCAAAATATCAACCATGCACGTAAATACAATCCATATTATAATCATACCATAATAAATAAATAAATGAATAATAAAAATATATTTTTACTTTTACGGGACGAGTGGCTCGGTAGAACCCTAAACCCCAAAATCTAGTAGCCATTCGGCTCTCTTAATCCAATAAGACTGGCGCCCCGAGAGCAATGCTCGACCAGGGACCTTACCTCCAGTCTGGTCACTTAAGTATCCAAATAAGAAATATAGTAGCCATTCGGCTCTCTTAATCCAATAAGACTGGCGCCCCGAGAGCAATGCTCGACCAGGGACCTTACCTCCAGTCTGGTCACTTAAGTATCCAAATAAGAAATCTAATAGTCATTCGGCTCTCTTAATCCAATAAGACTGGCGCCCCGAGAGCAATGCTCGACTAGGGAGCTTACCTCCAGTCTGGTCACTTAAGTATCCAAATAAGCCGGCGCCCCGAGAGTAATGCTCGACCAGGGACCTTACCTCCGGCAATTTACACAAATCAGCCCAGAGAGCCATGCTCGACCAGGGCAAACCCATGAAAATCTTATTACATGTCCATGATCATTACCGGTGCGCACGCGGTCCCGATGTAACCCATCAGGCGGCATTATCTACAAGCCACATTTCCCAAATCGCAATCACCACATTTAATAAATATTATTGTCTAAAGAAGTCATTCAGCTATATCAAAATAACTATTAACAATTTTAAAGTAAGACATCATGCAACTCATGTGGAAAACTGATAATATTTGATATTATTATAACATTACTAATAATAATATTTATATTATCTTCAATAATCCAGTGAAATTATTTATGTTGCGATACTAATAACCATATTATGCATAAACTTTCAAAATAACATATTAAATTCATACTTAGCAATAGTGCAACGATTAAGTGACTTTAACTCACAGGTTTGGCGACCTCCTAGCTCTGCTCCGGTGCCTCGATAGGTGCGAGCCGAACGAACTGACAATCTAGTCACGGAAAATAATTTATCAAAACGATGAAACAATTACAATAGATCCTAGGTCTAGATTCCTAGGACTGACTGTCTAAGAATCTCGACTCATGAACTACCGAAAATTCGGCAGAACCTCCCCTACAGCACGAACATTACCCCCCGTAAAAACGGGTCCAGGACCTGCCAGAAACACACTCTAAATATCCAACAATTTAAACAACGGGAGTCGGGTCCCCAAACTTCACTATTTCCCGACTCCGCCACACAGCACAAAACACAAGGCAGGCAACTGACAGACAATTATTTTTGACTCATAAAAATCATCAAATACTCAATATAATCCAATAGACACAATTAAACCAAGAATTCCAAAATTAACGGGCCAAAGATAATTACCGAGACGCTCGATCGCTCGGTCGACTCGCCTCCGGCCGCCTGAGTCCGATCGACGATCCGAACACACCATCGAACTCACAACGACGCGCTGAAAACGATCCCCGCTTCCGATTTTCCGATCTGACACCCGATCATCCGGAGAGATTTGCAGACGATCTCGACCGTCAATTTGGAAACGAAGCCCGATCGCCACCAAACAGGTGGCATCGCGAAGCTTGAGCCGAGGAGAGTCGGGATACGTCCTCCGATCGTCCATCCTCCGCCGGAGCTCGCTGGAAAAACCAGAAAACACGGCTGCCACCACTTCGCCAGAACTCTCTCCTCCGGCCACCAAAACCGACGCCGCTGCCGCCAAAAGGAAGCTCTCTCCAAGGGGAGCTGATCGCCACCGAGATCGGCCGGAAAGGCCGCCGGAACGGCCTTCGAAAGCCGCTGCCACACGCGCGATTCCCGCCGCCTCACGCTACCGCTGGAGCCGCTGCTGCCGCCGCCGCTGCGCTAGCCAGCGCACGCCGCTCCGCGCCCTCGGAGTTCGCCACCGACGCCTGCAGCGTCCTTCTCTCTCTCTTCCCGGCGCCGCACTCTCTCTCTCTCTCTCTCTTCCCGGCGCCGCACTCTCTCTCTCTCTCTCTCTACTTTCTCTCTCCCCGATTCCATTTCTTTCAATATCGACATTAGGCCCCCGAACTTTTTCTTACTACAATTTGGTCCCTCAACTTTTTTAATTACTTACAATTTCATCCCGCAGAATTCCAATTTGACCCCCAAACTTCTTTTTTAGCCTTTCAATTAAGCCCCTAACTATTTAATTTTGGCCAAATCCGAATTATTAAAAATACACAATTACAAAAATACCTCTGACCGACATATTTATTTACAAAAATACCAAGCTCACAAATTTCCATTAAAACCCCATAAAAATAACATTATACTTTCAATCCTTATTCCAAAATAAATTTCCAATTTAGTCCTAACACACAATTAAATTAAATAATCAATTTCCAACTTAAAATTTAATACTACTAATCAATTATAATACCAATTTTCCCAAAATTCTTTTATAAACATCCTTTACAATTCTTCCATAATTTTCCAATATATAATTTTACTTATATAAATATGCATTTGGAAAAAAAATTTGAATAACCAAAATATAATCATTTCTCAAATAGTTTACTTAATTACTCCTTAGAAATCAAACTAATTGGATATGAAAAATAACTCATTTATTTATCTAACATGAACATTCAAAATTTGTATTTAAATCATTCCAATTAAACCGAATAAAAATAAAGCTAAAATTAACTTAAATAAAAACTCATTATTAAATATATAAAAAATTCCGGGTGTTACACATGAGAGCAACGAACAACAGATTAATCAAAGAATGATCAATATGCAGGTTTGCATCTCAGCCAAAAATGACACTCTCTCCTTAACAAGCAATTGCGCCATGCAATTCCATATCTCTAAACCTATAAACCTAGTCATTTGATGTGTTTAAATTAGTACTCGCAAGTGTACAAACCAAATGGTAGTTCGGGTAAGCTCACTACGAGGTCGATCTAACAAGGAATTGTAGAGCATTTATTATAAAGACCAACTACCACACAAAATACTGAAAATAAATACAAGCACTCTAAGCCAATGTTTTAAGAATGATCTTTAGTTTAATAAAAGAAATTAAATAACCAGAAAATAAATATACAACTAGAATGATTAATATGAACTATATGATAAAATAACATTTAGTCTAGCTTTTACTTAGTAATCCTCTTAATTCTCTTAAGCCCTAATTTAACAAATGAGATGGTGATGTGCCTTTTTCCCTAAGTCACTCAAGCTAATGATGCAACTTAGGTTTCTTATACCAACATAGATTAAAGTAAAGATGATGTTTCTAATACTTTTAAACTAAAGATTTTCATAACACATATTACTACTAAATTGATATGATGGTCAACTAATAATAATAGATGAAACTAATGAGCATATGAAGGCAAAAAAATCATTCATTAAACTCAAAATATATAAAGTTCATAAAAAGAAGTTAGCAAAATTGCACATTGTCATTATTCTCTCTAGTGCATAGTAATTTCTCTTGTCCTCTCAAATGCTAATATTGATTTTGGGGATAATTAATACTAATAGTTACTTAACTTACTAAAAAGTCAAACTAAACACTTATGGGACTTAGTCTAACATACTTAATTCAACGATCATTGTAATTAAATAAAAAGACTTAAGATTCATAAAACAGAAAACTAAAACTCCCTCAAAGTTCAAAGGCTCTTCAAGGAATGAAGAAGATTGGTCATCTTTCTCCACGTCTTCGGAAAGCTTCTCTAATTCTTCAAAGAATGATACAACACAAGCTAGCTAGATGTAGAAGATGATGAACTCCAGAATTTTTTGCATAGAATAATAGAACCCGTCTCTCAACAGATTCCCAGTAGCCGAAGAACTCTCTGTTTTAATTAACCTCTACTCCTTGTAGAGATTCCCTTTTTAGAGTTCTTTTCTCAATATACAACTCCTATAGTTTATCCCTTACTGTCCTAAACAAACTAAACAACTCAAAAGATAATTGTCCACTAATTACATAATAATTACTTAAATCCCCCTTTTTGGGCCTTAATGAATTAAGCTAGACCCAAACAATTAATAGCCCACGTGTTTGATTCTTAAGCCTTTAATAGCCGCAGTCCAATTAATGCCTATTAGTGCGTTTTTAGCTCAAATTCTCCTCTTTGGCATTATTTTCTGAATTTAGACAAGAAAAACTAAAGTGAGGTAAAACACAACTTTATACCATATTATATATAGAAACATATCATTAAAGCTCTAAAATACCCTTAAATATCTATATATAATTTAGATCGATCAAATAACCCCACACTTGAACTTTTACTTGTCCTCAAGTAAATAGTAACTTAAGAATCAATGGTTGCAAAAAATCAATAAAGCAATTCGTACTCAGCTCAAAAGTACTATTCAAAAGAATTTCACTAATACAGAAATTATGCAAATCAAAGAAAACTTGAATCATAAGAATTTTTCTTAAAAGGTTGTAAACTCAATCATAGTTAATCAAAAGATTCAAGTATTCATCATTTACACATGTTCACAACAAATAGCTTAACTCATTATCAATGAATATAATTATGATGTATAACCCAAATTATGATAACCTTATTCAAGAAGAAAACCTTAATGTTCAAATAAGATATCAATAGACAGTTTTATTTTTCACTTACCTGGTTACTCAACAAAACAAAAATCAAAATGCTTTGCATACTCATAATTTCAATTGACTTTTTACGCGAAAATTAACATTGGTCATGAAGACCCCTGGTTACTCAACAACTAAAATTAGCGGAGTATAATTATTAACTTAGAGCTTTTAACTTACCCATATCATTCCCACAAATATAGGTAAACCATAATAATAATAAGGGAATAATAACCTAAATCATACACTTCTAATCATACCCATGTGAAATGTTGCTAAACTACTAATCATGTTCTTATGCAAACGATGAACACTTGATTATTTAAGTGTAATCAACTCATGAGTTCACATTCATATATGCTTAAAAATCAATTCAAGAACTCAAAGATTTATCATAATAGCATTCTTTCATTGATTCTTTAGTGTAGAATAATAACAAAAAGCTGAATATAGAATAGTGTTAAAAAAATTTACAAAAATTAATCAAAAGCTACTAAATACTTAGCATATATAACATAATTACTCTAAATATTTCCCCCACACTTATTTTAGACATTGCCCTCAATGTCTTAATCATAAAAGAAACACATAAAAAAGAAAAAGATAGAGTACTTCTTTTGGAAATTGGAGTGCTATTTAATCACCATTGGCTATAAGTAATCATCATCCTGTATAAACCTTAAACAAACTTTAGAGAACCATCATTGATAAAAACTGATTAGCTTAAAATAAAACATCATAAATAAAACAGAATCTAAAAGTTATTATTACAAAATAAATGCATAACAGAAATCATAAATAGCTATAAAGCATGGAAATCCTAAGATAGCTAAAAATATAAAAGTAAATGCTCTATGGTAACTAGATAGCTAAATCCTATAACAAACCAAAAAAGAACTTAATACAAAACTAGAATCAATGATGAGGCGAGGATGATGGTGGTGAAGGAGCATCAAAGTCGAGGAATTCGAAGTAGCAATTGAGTTTATATGCTTGTTGACGTTGACTCTTCTCTACATTAGCCAATCGAGAATCAAAGGCATCGAGCCATTGGTTAAGGTTGGTGTTCATCGCTTGAAGTTGAGTTAAAACTTGGTGCCAACCTTGACTACCTCATTCTTGCCCTCTACTTTCTTCACTATCTGATTCTTCCTCCGTATCATGTCTTGGTGGCTTATCTTTAACCACACTACTACTACCTCCACTTGATCCGTGCTTAAATGTAAGAGGACCACCACGATAATTTACCAAATTAGCTCTAATCAATGCATTAGTATCTAAATTGCCCGTGGAGGGTAATACCTCATATGGACAAGACTCCGGATCAAAACTACAAAGATATATATGGCCAGATCTGTAACAATATGTCCTAACCCGATAAAATTCTCAGGTCTAGCCGGTGTCCTTAGTAAACTTTGCATAATAAAATATGCCGCAGAAATAGATTTATGGGTATCCAAACACCATAGAATATTTAGTTCTTGCTTCATCACCTTATTTGTCTCTTTCCTACCAAAAATGCCTCCACACATGAATTTTGAAATAAGAAAATAACAATGATCATTGAAGAGATTATTTGGCATGTTATTAATATCATATTTGTCTTGACCTGTTAGTTTTTTTCTAAAACTTGCCTAAATCAAATTTATGATGTTGCTCACATCCTTGCACTTTAAGTTTGTTTGTAATTATAATTTAAAAAATTTATACCTCGGCTTGGTATATACACCACAATAAACAGAAAAATGATATATATTACAAGTGTTTTATATGATTGACACATATTTTATTATTTAAAATTAATAAATATATATTAATTATCTATGTATTAATAAATATATATTAATTATCTATGTGTTTGATGTATAGATGAAGAGATATATACCAAATCTATATAAGAAATTTTTTCAATAATCTATTAGGTTAATGTAGTAAAAAAAACTGATATGTCTAATTTTTGCTATGTGAATAGATGATTTTAGTATCCATTGTAATATATTATGGTAATTGGGTCAAGCTTGAATATATTAAGTATATCATCTCAAAATTTAAAAAAAAAAAAAACAAAGTTCAATTGTATTCAATTCAAGTTTTGAGTTTTCGAATCAAGTCGACTTGAGCTTGCAATATTTCGATCTGACTCGATTATATCCATAAAGATTATCTATATTTATATATTTACCACTTATTCTCTTGTTTACTAATAAAAGATATAATTTAATTGTATTCAAGTAAAGCTTTGAATTTTCAAATCGAATCAAACTTAAGTTTGAAATATTTCGACTTCACTCAACTCGATTGTACCTATAAACATTATTTGCAACTTATGCTATCGTACACTGATAAACAAATCATAAACCTAAAATATTAAGATCAACTCTGCGTTTAATATAGCAATTGGATTCACGCAACTCATTTATAAAAAATGAGAATTCACCAAAAAAATTTAAAAAAAAAAGGCGCAATTCAGAGAAACACAAGTTGAAGTCTTTAATTTCACCAAGAAATAAGGTTGCAAAGAAGAACATGGGTATGTCCACTGGATGGAATGGCCATAAAAGGCAAATTGAAAATATATATCTTATTTATTGACATCAGAGAGGTTCTTATAAGAATTCTTTGATTTAGGTATTAAAATTATCTATTGCTAATACTATTGAGATTGTGACGGGATAAATATTATAAAAATAGGCTTTTCTAATTGGTCTAATTTACACCTATTAAATTATAGTCATTAGATATCTTTCTATTAATTTAGATTATCAATAAAATTATATATAATTTTTAATTATTTATATAAATTAAAATAAACAGAAATTTTTAATAAATATTAATAAGGTATTTGGTTGATCAATAAATAAGTACTATATATAGGATTTTGCTAGAGTACCTTGGCACTCTACTATTACAACTCTATTTTAATTATAAATTTAATTAATATTATTTTAAATAATTATTTATGTTATATGTTATTCTACTAATATAGATTGTTAATAAATTTATATATAATTTTTAATTATTTATATGAGTCAAGGTTTTATAGTTGAATTTTATAATTGTCAAGTACCACTAATTAAATTTTAAAAATAAATAAATATTTTTAATAAATAAAATAATATGTTTAATTACTTAATAATTAAGTAATATATAATTGACTAATCTTGTACTTTAACCACACATTTTTTAGTTGCTATTCCAGCCAATTTTTCTTTTTCTTGCTTTTTTATACTTTAGCCATAGATTTTTCCGGTTTTCAATTTTAATTCTCTTTATTAAAAATTAGATTATTAAAATATAATTATGTTTGAACTTTAAGAACATAATTACTAAAATAATGGATTGTACAAAAAATTATTTTTTATAATTAAACAAATATGATGCTGATCTCGAGTTATCTAAATTGAATATATATTCACATTTAAAAATTAATAATAATAATTTATCTTATTTAAAATTAATTATTTAATTAATGCTTGTTCATTAAAAGCAAATTAAACTATAAATTTTATAATTTATTTAGGAAGCTTAATTAAAGACTTCCAAATTTGGAAAATAAAAAAATTAGATTCGAGCTGAATTATTCCCATGAAATCCCACTTAAAGAAAAGGGCTATTATTAGCTATTTTAGCTGCATATGCAACAATTAATAGGTGAGTAAATAAATGTATATATTATTTAAAATTAATAGATAATATATATCACATATTTATTAATTTAATATATAAAAATAAAAAGATATACACCCAAAAACTTTAATGTAGAACATTTTAAGGAAATTTTCAGCCTATAGTAGAAGTAATGTGCATACCATTAACGTCAAAACAGTTTCCTTCTTAGGTTTGGATTATTTTATTAAACTTGTGATCAACGCTAAGTGAAGAACCCATCTAAATTAACCTATAAAACCACAAGACCACAATACCATTATCAACAGACTCATAATCTCGTTCTTTCTTAGCCCTAAACCTAAAATCTCAGCAGAATAGTGTTGTGGAGCGCAACAACAGAACCATCCTTAACATGACTCGAAGCATGTTGAAAAGCAAACAAATGCCTAGAGAATTTTGGGCTGAAGTTGTGGCATGTACTGTATATCTGTGTAACAGATGTCCTACAAGGAGTTTGCAGAAGTCTACACCACAAGAAGCATGGAGTGGAAGAAAGCCAACTCTTTCTCATCTTAGAGTTTTTGGTTGTGTTGCTTATGTTCATGTTGTAGATGAAACTATAATTAAGCTAGATGACAAAAGTGAAAAATTCATTCTTGTTGGATATGATGCAAGGTCTAAAGGCTACACGTTGTACAATCCGACAAGCA
>Hale_24_LTR/Copia
TAACTGTGAAAAAGATGAGAATGGTTGTTATATTGAACTATGATGATTTACAGATTAAGATTCTGAGTTCTATTAGAATGAAAATGATCCTTATATATACAATTGATGCTAACGGTCTTATGGCTATGGACTTAGATCCTAAACTCTATAATAACGTTCTTATTCCTTGATCTAACATTAGTAGAAGTGACCTTTCTTCCTTAGTGAAGAAAGGTTGCTCCTAATGTCAGCTTGGAGGCCTGTGATGATAGGATGGTCTGAGGCCACGACCCTCAGTCTTTATCTGCTGGTTAATACATGATGTGTTATGCTTTTGATCTTCAACACTCCCTTTCAAGATGGGTCCGAATAGATTGATTGATCCCATCTTGTTAAGAAGATATTGATGGCCAGCTCTGTTCAAGGCTTTTGTGAGAATATCTGCCAACTGTTTGTTGCTTCTGATGAATGGAGTTTCAATTTCACCAGATTGGACTTTTTCCCTTATGAAGTGGCAGTCTACTTTGATATGTTTGGTGCGTTCATGGAAGACAGGGTTTGAGGCAATGTGCCTTGCCGCTTGATTGTCACAGTGCATTTTCATTGGACTGTTGCAATTAATTCCCATGTCTGCCAGAACTTGTTTGATCTAAATTAGCTCACTGGCAGTTGATGTCATTGCTCTGTATTCTGCTTCTGCGCTGGATCTAGCAGTTACAGTTTGTTTCTTGCTTTCCCAAGTTACTAGGTTGCCAGCCACAAATGTACAGAAGCCAGAAGTTAACTCTCTGTCATAGCTTCCAGCGCAATCTGCATCAGAAAAACCAACAATATCATTTAAACTGTTATTTTTCATCCAAATCCCTTGACCAGGGGTGCCCTTAAGATACCTAAGAATCCTATCGATGGCATCCAAATGACTAGTGCGAGGAGCATGCATGAATTGACTTACCATACTTACAGCATAGGTAATGTCTGGTCTGGTTACAGTGAGGTAGATCAGTTTCCCTACTAGTCGTTGGTAATGCCCTACATTGTCTAAAGGGTTGCCATCCTCAAGGTTAAGCTTGACTTTGGTTTCCATTGGTGTATCTATAGGTTTTACTCCTAGTTTTTCTGTTTCCTTTAACAGATGAAGGACGTACTTTCTTTGGGACAAAAATAGACCTTTATGAGATTTGGCTATTTCTATTCCAAGAAAGTAGGATAATTGCCCGAGATCTTTGATGTCAAATTCCTCTTTTAGCTTTTGTTTAACTTCTTCAATTTCTTTATTGTTATTACCAGTTATGATGATGTCATAAACATAAATAAGAACAATGATAGTGCATGCATGAGTATGTTTGACAAACATAGAAGAGTTGGATATACATTTAATGAAATTGATTTTTAGAAGGAAATGGCTTAGCTTAGCATACCATGCTCTTGGAGACTGTTTCAATTCATAGATGGCCTTTTTTAGCTTACATACCAGAGATTGATCGTTTGTAGGCTCATAACCTGGAGGTAGAGTCATGTATACTTCTTCTTTGAGAGATCATTGGAGGAATGCATTTTTTACATCCATTTGATATAGACTCCATCCTGAGTTAGTAGCAACAGACAATAGAATGCGAACGATGCTCATTTTTGCTACAGGAGCAAAGGTTTCCTGATAGTCTACCCCATATGTTTGAGTGAACCCTTTTGCTACTAGTCTAGCCTTATATCGCTCAATTGTCCCATCATGTTTGTATTTGATTTTATACACCCATTTGCACCCCACAGATTTTTTATTTTTTAGCAGAGATGTTAGATCCTAAATGTCATTTTTTTCAAGAGCTTGAAGTTCTTCCTTTATAGCCTTACACCAGTTAAGATTGGTGTTAGCTTCATAGAAGGAAGAAGGCTCAGTGTGAGTGGTGAGGTTAGTTAAATAGGTTCTATATGAACTATCACAGAATGATAGCTAATGAATCGTTGAATGGGATACGATACCTGATAGGACACATAGTCCCTTAGTCTGATAGAGGGGCGAGTAGGCCGAGATGATCGTCTCGGGGCAAGATCTTCAATTTGGTCAGCTCGTGACTCATTGTCTCCCCCTGAAGAGGTTGCCTCGGGAATGATACTAGCTCCCCCTGAAGGAGAGACGTCCAAAACGGCCTCGGGAGGGGGCTCCCTATTGACTGGGGCAGTGAAGTCTGACCTGTCAAAAAGAGAATCGTTATCGGAAAATAACACAGTAGGACTGACATTGGGAGATCCCTTGGTGTAGTAGGGGGTACATTCGTCAAATGACGCATCCTGAGATATATAGGTTTTATGGGCAGAAGGGTCATAGCATTTATACCCCTTCTTTTCAGAAGAGTACCCTAGGAACACAGTTTTTACAGAACTGGGAGCAAGTTTATGAGAGCGTCAAATATGGACAAAGGTTGTACACCCAAAAACTCGAATGTGGCCTAAGTCTATTTTTCTCCTTTTTAGAATTTCCAAGAGGCTGAGATTTTTGAGCTTGGGACTAGGTAGGCGATTAATGAGGTAGGCAGCAGTCAAGATGGCATCCGACCAGAATTTATGGGGAACATTATTTTGAAAAAGAAGTAATCTAGTAACTTCAAGAAGATGACGATTTCTTCTTTCGGAAACACCATTTTGTTCAGGGGTGTAAATGCAAGTGGTTTGGAGTAAAATTCCTTGATTGGAGAAAAAATCAGAAAAAATTTTATTTACATATTCAGTGCCATTATCTGAGCGAAAAATTTTAATTTTGGCATTGTATTATTTGAATGAAAAGAAAAAACTGCATAAAGCAAGAAAAAACTTCATTTTTTTCTTTTAATAAGTATACCCAGGTGGTGCGAGAATGGTCATCAATAAAAGTGACAAAATAGCAAAGGTGATTATAAGAAGTAACAGGGTCGGTCCCCAAATATCGGAATGAATTAAATTAAACATGTGATCAGATGTAGTAGAGAAAATAGGGAAAAGTAATCGAGTATGCTTGGCAAATTTGCAAATGTCACAACAGCTAGTATTGATTTTGAGGGAGAAAAGTTAATTTAAGACGTGATCTGATGGATGCCAAAACCGCTGGTGAAGCAAAAAGTCGTGATTGACAGGATTGGATGAGACTAGACACTGATTGGGATAATTTATGAGGTAGTAGAGGCCATTTTCGAAGCGCCCTTCACCAATCATATTTCCTGTGATTCGATCCTGAAATAAGACTGAGGCTAGTGAGAGAACAACATTGCAATTTAAATCCCTGGTGATCTTACTAATAGATAATAAATTGGATTTGAAATCTGGTAGGTGAAGGACATTGTGAACATCATTATGAAACAATTTTAAGAAGCCAAAACCAGAGATTTTAGCTCGTTGTCCATTGGCAACGGTTACATGACTAGAATTAGTAGGGACAAAATTTCACACTTTTGTGGCATCCCATGTCATGTGATCCGTTACCTCGCAGTCAAGAATCCAATTTAAGGGGTTATATATGCAATTCATATAATGTTGTGATACCAAACCTGATCCACGGGAAGGTGGAGACTGAATAATTGACTGAAGTTGAGTGATAAATTGCGAAATTTAGAATTTTTCGGTTGGAGAAGGTTCATACCAATTGAGGAAGTCGGACCGGGTCGGGTCACCTGAACTGGATCAAGTCGGTTCGCTCCATATGGGTCAGGTCGGTTCACTGCTCATGGGCCGGGCCGAATTAGAGTTATTGGATTGAGATGGATTAAGGAAGTCGGATAGGGTCAGAGTATAAGAGTCGGGTTGAGTTAAGTTGTAAGAACCCGACCCGCTATATGCCGACCCAACAACCATTTCCTTACCCGATTCATCCCCTTCATAACCACTAGGGTTATTTGTGTGTGACATACCCATGCCGCCAAACTTATTTCTTCCTTCCTGTTTCCCATTTCTTCCTCTGTCATTTCTGTGGATGCTTGGCCAAAGCTACGGGTGGAGGAGCCAACAACGCTCCTGAGTGTGCCCCTGCCATTGGTAGTGGTTGCACCTCTCAGTGTTGGCTGGCCCCCCTCGAGCTCGGGCTGTATCACGGTTTTGCGAGAGGTAAGTGTGTTCTGTGTTTTCTTGACTACCTATAGTCCCCATTGTTGCCCGTCTCGTTTCCTCGTGTTGGATTATTGCGATGACAGCATCGATGTCAGGCAGGCTATGTGATAATAGAATCTGAGATCGAAGGGCTTCGTATGTCGAATCGAGCCCTCCCAGGTAGGTATAAACTAAGTTTTGCTCTTCTCTTCTTCGTGCTTCCTCTTGGTCTGTGGTGGGTGGGAGGTAACTCTGTAGTTCCTCCCACCGAGTCAGGACTTCAGTGGCATAGCTTGTGCTTGTCCGAGTTCCTTGACGAATCTGAGATAGTTCCTGTTTCAAATGGAAAATGTGAGCATAGTTTCGGTCATGCCCATACAGGTTTTTGACCTTGTCCTAAATCGCCTGTGATGAGGCCAGTAGCATGCACAGCCTGGCTATCTGAGGCTCCATGGCGTTGGTGAGTAGTGACATGACCTGATGGTCGGTCGTCTGCCACTCTTCTACTGCTTCAATTTCTTCCTTCGATGGCTCATTGGGGTTATTAGGTTGTGGTTTGCATCGGGTCCCTGTGATGAACCATAATATTTTTCTGCCACTCAGGCTTATATATACTGCCCTTGACCATTCAAAATAATTCTGGTTGCCTTTTAATGTGATATTGGTTAATTTGGTAATGTCACTGTGAGACATGGCTGTGAAGAATTTTGAGTGATTGTGGCTGGGCAAATGATGGCAGGGTCAGACCTGCTCTGATACCATGTGAAAAAGATAAGAATGGTTGTTATATTGAACTGTGATGATTTACAAAATAAGATTATGAGTTCTATTAGAATGAAAATGATCCTTATATATACAATTGATGCTAACGGTCTTATGGCTATGGACTTAGATCCTAAACTTTATGATAACGTTCTTATTCCTTGATCTAACATTAGTAGAAGTGACCTTTCTTCCTTAGTGAAGAAAGGTTGTTCCTAATGTCAGCTTGGAGGCCTGTGATGATAGGATGGTCTGAGGCCATGACCCTCGGTCTTTATCTGCTGGTTAATACATGATGTGTTATGCTTTTGATCTTCAACAGTAAC
>Hale_32_LTR/Copia
ATACTGTTGAGGATACTATTGTGCATACATCAGAACCAAAGCAAGTTAGCAATATTTAACAGTCAAAGACTGTTAGTAAGGACCAACAGTCTTTGACTGTTAGACAAGGCCTCAGCCACTCTAATCATCATAGGCCAGAAATGAGAGAAAATGAGCAACCCTCCTCCCCTAGGGAAGAAGGGTCACTTCTACCTTCCCCTAGCTAAAATAGAACGTTGTAATAGCAATAGGACCGTTACAAGCTCAACATGTATATAACAAGACTCCTAATCTTCATGTAATCTTAGAATACTTATGTATAGCATCACAGATCAATAAATCCAACAACTTACAAACTTTCACATGGTATCAGAGCATGTTTAATCCTGTCTTCTCTTACTAAAAATCAAACCAACATAGAAACAATTTCTTCTGCCATGTCTCACACAGATATCACAAAACTGACCAATATTGTGTTAAAAGGCAACCAAAATTACTTTGAATGGTCGAGATCAGTCTACATTAGCCTCAGTGGCAGAAAAAAATTGGGGTTCATCACAGGGACTCGTAGCAGACCTCAACCAACCAATCCAAGACAACCATCAAAGGAAGAATTGGAGGCAATTGAGGAGTGGCAGACGACAGACCATTTGGTCATGTCGTTGCTCACTAACACAATGGAGCCTCAGATAGCACGTCTGTGTATGCTATTAGAATCCTCACAGGCAATATGGAGCAAAGTCAAAAGCCTCTACGACCATGAGCAAAACTACGCTCACATTTTCAATCTAAAATAGGAATTAGCCAAAATAAAGCAAGGAACACAGTCAAGCATAAGCTACGCAACAAAAATCCTTACCAAATGGGAGGAATTGCAAAGCTACCTTCCACCGACGACTGATCCAGAAGAACTAAGGAAAAGAGCTCAACAAGACCTTGTTTACACATACCTTGGCGGGTTGGACACAAGTTATGAAGCCATTCGTTCACAAATCCTTCTGTCAAGCCAACTCTCTCCAATAGATGTTGTCATAGCCACCATCCAGCAGGAGGAGACCAGACGAGCAACCATGGCTGGATCGAGTGGCGTTGACAGCTCGGAAAACAGAGCTTACCTCGCCAATCCTTCACAGCTTCGAGAGACCAGTCGAGCGAGAGGAGCACCCGCAAGCATCGAGAGGTGCGACCACTGCGAAAGGCAGGGGCACGCTCAAGACCGTTGCTGGCACCTCCATCCCAGTCTTCGGCCAAGTCTCGGCAGAAGTGAGAAAGGAAGGAACGGGAGAAGAGAAGAGAAGAAGAGGTTCGGAGGCCTTGGGGTCATGAACCCTAGAAATAATGAAATAAGGGAGTCGGGTTGTGAGAGTAACGGGTTGGTGTCTTTTAACCTACATCGACCCGACTTGACCGACCCGAACCGACCCGGAAACAGTGAACCGACCCGATCCGGATCCTTTGAACCGACCCGAACCGGCTATTACCCGACCCGACCCGAAAATAATGACCCTAATCAGGCTCATTCCGCTCAACATACTCGGTCCGAATCCGACCTTCGCTCGAGTACTATTGAACAATCTCAACTTAGAGACCTAATTGATCAACTTTAGTAGATTGTTCAGCTTCAGCAAACCTGTGGGTTAGGATCGCACTACAGGGAAGATGATTGCACTCTCCACGATACTGTGTCTTATCGTGAGCCCATCTACGAGGATACCACCGGGGCATCTCCTTCCGGGGGAGACTCTACACCCCAAGCAGATCTCACTGCTGAGGAAACTCCTTCAGGGGGAGAGAATGTGCCACAAGGAGAAGCAATTGCCTTACGACAATCCTCTCGGTTAATTAGACCTCCTACCAGGTTAAGGGACTATGTGTCCCATAAGGTGTCGTATCCAATCCAACACTTCATTAATTATACTTCTGTATCAAATCAGTATAAGGCCTTCCTAGCAAATCTCACCACACACACTGAGCCCTCTTCCTTCTACGAAGCTAACATTAATCCCAATTGGTGTAAAGCCATGAAGGAAGAGCTACAGGCATTAGAAAAAAATGACACCTGGAACATTATCACCTTGCCTCAAAATAAGAAACCTGTAGGGTGTAAATGGGTGTATAAGATTAAGTATAAATGCGATGGCACCATCGAAAGATATAAGGCCAGGTTAGTTGCCAAGGGATTTACTCAGACCTATGGCGTAGACTACTAAGAAACCTTTGCTCCTGTAGCAAAAATGAGTATGGTTCGCATATTATTATCTGTTGCTATTAATTCAGGTTGGCACTTGTTCCAAATGGACGTAAAGAACGCCTTTCTCCAAGGGTCTTTGGATGAAGAAGTCTACATGACTCTTCCTCCAGGACACAAGGATTCCTCAAACCATTCTCTGTATGTAAGCTAAAAAAGGCTATTTATGGATTAAAGCAATCCCCAAGAGCATGGTATGCCAAGCTAAGTCATTTTTTGTTAAAAATTAATTTTCATAAATGTGCTTCAGATTCGTCTATGTTTGCCAAACACACATATACACATCCACCATTATTATTCTTGTGTATGTTGACGACGTAATCATAACTGGTAATAATAATAAAGAAATTGAAGAAGTAAAGCTAAAACTTAAAAGAGAATTTGATATCAAAGATCTAGGACAATTATCATACTTTCTAGGGATAGAAATTGCAAAATCTCATAAAGGCTTATTTCTGTCCCAAAGGAAATATACTCTTGACCTATTAAAAGAAATAGGAAAATTAGGAGTAAAACCAGCAAATACTCCAATGGAGACTAAAACCAAACTAAATTTGGAAGATGGGGAACCTATAGATAACATAGGAAGCTATCAGCATCTAGTAGGAAAACTGATATATTTAACCGTCACTAGACCTGATATCTCCTATGCTGTAAGTATGGTGAGCCAGTTTATGCATGCCCCTCGCTCCTGTCACCTGGACGCCATCGATAGAATCCTCAGATATCTTAAGGGTTCTCCAGGTCAAGGTATTTGGATGAAAAATAATAATGCTAACACTATTACAGGTTTCTCTGATGCAGATTGGGCAGGAAGTTGTGATAGAAAGTCAACTTCAGGATACTGTACATTCGTAGGGGGAAACCTAGTGACTTGGAAGAGCAAAAAGCAATCTGTAACCGCAAGGTCCAGTGCCGAAGCCGAGTATCGTGCCATGGCATCGACAGCTAGTGAGCTTATTTGGATTAAGCAAGTACTGTTTGACATGGAGATTAAAGGCAAAGGTCCGATGGAAATGTACTGTGATAACCAGGCAGCCAGACACATCGCATTGAACCCTGTCTTTCACGAAAGGACCAAACATATTAAAGTTGACTGTCACTTCATAAGGGAGAAAGTCCAAACAGGAGAAATTGCAACTCCATTCGTCAGAAGCCATGAACAGCTGGCAGATATCTTCACAAAGGCTCTAGACAAAGCAAGTCACCAAAGGCTCATCAGCAAGATGGGTTATATCAACTTATTTGAACCCACCCTGAGGGGGAGTGTTGAGGATACTGCTGTGCATACATCAGAACCAAAGCAAGTTAGCAATATTCAACAGTCAAAGACTGTTAGTAAGGACCAACAGTCTTTGACTGTTAGACAAGGCTTCAGCCACTCTAATCATCATAGGCCAGAAATGAGGGAAAATGAGCAACCCTCCTCCCCTAGGGAAGAAGGGTCACTTCTACCTTCCCCTAGCTAAAACAGAACGTTGTAATAGCAATAGGACCGTTGCAAACTCAACATGTATATAACAGGACTCCTAATCTTCATGTAATCTCAGAATACTTATGTATGGCATCACAGATCAATAAATTCAACAACTTACAAACTTTCACAGATAC
>Hale_33_LTR/Copia
TAAGTGTTAGGATTTGAAGAAGGATTTTGGTGTATTGTATTGTATTGTGTAAAATGCCAAAATCATGAACCCTAATACAAAAGCTATACTAAGAATGTAGAAAAGACTAAACTACCCCTACAATATACAAAGAATTACATTATTTAACATCCCTCCTCAAACTCACGAGGCGATGGCAACAAGCATCGAGAGTTTGTCAGACAGAAAATGAAACCGTGAAGCAGTTAAAATTTTTGTAAACAAGTCTGCAAGTTGTAAGGAAGAAGAAACAAAAGGCAATGTCAAGGTGCCATTCTGAAGGTGATGACGGGTAATATGACCGTCAATCTCGATATGTTTGGTCCGTTCGTGAAAAACCGAATTGTGAGCAATCTGAATAGCACTCTTATTATCACAATGTAAAGGAGTCGGTTGCCCCAGAAAGACACCCATATTAGCAAGCAACCATCGCAACCAAACTATTTCACAAGTGGTGGAAGCCATAGCTCGATATTCAACCTCCATTGAGGATCGAGAAATGACGTCCTGCTTCTTACTTTTTCAAGAGATAAGGGAATCACCTAGAAAAATACAAAATCCAGTAGTTGATTTGCGGTCAGTAGGATCACCGGCCCAATCAGCATCAGAGTAAGCACATAACTCTAATGATGAAGTAGATGAAAGTAGAAGAGTCTGAAACTGAGTGCTGCGGAGGTATCTCAAAATGTGAAGAACAACAGCCCAATGAATTGTAGTAGGAGAAATAACAAACTGACTGACTATATGAACAGCATATGCGATATCAGGACGAGTGATAGTGAGATAAACCAAACTTCCAACAACAGTCCGATACAGACTCAGATCCGGCAGTAGAGAACCATCGGAAGCAGAGTAGCGAGCGTTGAGCTCAATCGGAGTATCAACAGTTTTATTATCAGAAAGCCGAGCACGCTAAAAAATATCAGAAATATACTTAGATTGAGAAAGAAGATACCCTTTTAGAGAGGAGGCAACTTCAATACCCAAGAAGTAACGAAGGGAATCCAAGTCCTTCATAGCAAAACAACGAGTCAGTTCGGACTTTAATAGACTAAACCCGACAGCATCATCCACCTATAATAATCATATCATCAACATACAGAGAAAGCCGAATTTGACCAGCCAAAGTACATTTGACAAATAGAGCAGAGTCATGGTTGCTAGGATGAAAACCAAGTGAAGTAATCACAGTAGAAAACTTTTCAAACCAGGCACGAGGAGCCTGTTTAAGACCATAGAGAGCCTTCCTGAGTTTGCAAACTTCACCAGGCTGATGATCAAGACCAGGAGGAGGAACTATATAAATTTCTTCGTGAAGATCGCCATGCAAAAAAGCATTTTTAACATCCATTTGAGTTATATCCCAGTGACGAACAGAAGCAACAACAATGAGTGTTCGAACTGTGGTCATTTTAGCAACGGGAGCAAAAGTCTCCTCATAATCCAGACCATATTCCTGAGAATAACCTTTAGCCACTAGACGAGCTTTATACCTTTCAATAGATCAATTAGACTTAGTTTTAATCTTATAAATCCAGCGAGAGCCAATAGAACGTTTACCTGTAGGAAGGGACACTAAATCCCAAGTATGTGTTTGATGAAGAGTAGTTAGCTTCTCAGCCATAGCACGCTGCCAGAGCGGATCAAGAATGGCTTCTTTGAACGATGAAGGCTCAGAAAGACAATGAATAGAAGGTAGAAAAGAAGAAAATGAACTCGAATAATAAGAATAATGAAAATCAGGTTGTTTAGTGGATTTACGATTTTGTACCGGACATCGAGGTTCGATAGTATCCGCAGTCTCAGGAGATGATATAGGCGAGGAGCCAGTAGAAATGTCAGGAATGCCAGCAGAGGGTAGCTCATCAATATCAATAGCAAAAGGATCAATGTGGACAAGATCAGACATAGATATATTATGAGGACGATTAGGGATAGTAAAATAAGGAATATGTTCAAGAAAAACAACATGACGAGAAACATATAATTTATGATTGACTGGATCAAAATAACGATATCCTTTTTTACCTGCACTATAACCAAGAAAAACACATACAGTAGAGCGAGATGTTAACTTACTACGTTCAACATGAGGAAGAAGGACAAAGCATGTAGAACCAAAGACACGAAGGGAAGAGTAATCTGGAGGACAACCATACAATCTTTCATAGGGAGACAAACCAGAATTATGAGAAATAGAAATTCTGTTAATTAAGTGAACAGAAGTAAGAATTCCCTCCCCCCATAATTCACTAGGAACGCTTGCAGACAACAAGAGGGATCGAGCAATCTCAAGAATGTGCCTATGTTTTCTTTCAGCAACTCCATTTTGTTCAGGAGTATCAGTTCAAGAAGTCTGGTAAATTGTACCATCTAAAGCAAGTAGGTTTTTAAAACCATTTTCTCCTCCCAAGTCACATCTAAAACACTTAATGACAGTTGAATGTTGGGTTTTCACAAGAGATCAAAATTCATTATAAATGCCAAAAAAGTCTGAACGACGTTTCATAAGTGCAATCATCAATAAAAGATACATAGTAATGAGAACCCCCTTTTGTAGAGACAGAAGAGGGTTCCCATACATCAGAATGAATGAGTTCAAAAAGAGTAACAGAAATAGTAGTACTTCTAGAAAAAGGCAATGCAGTAAACTTTGCTAGTTTACAACCACTACAATCAGAAATATCATGAGTTTTCAAATTTTCTAAAGCTCCTGTAGATACTAAAAATTGCAAACGAGACACAGAGACATGGCCAAGGCGAGAATGCCACAAATAAAACACAGACGAGGACGGACTTAACCGAAAGGATGACAAATTAACACCAGAAGCAGATGCTGCAGTATGAGGAGTTGTGAGCTGATCCAATACATAAAGTCCTCCTTCTCCATGGCCGATCCCAATCACCTTCTAAGAATGTGGATCCTGAATTGAACAAGTAGAGGAAGAAAAAGAGACTGAGCATCCAGTATCACAAATCTAACCAACAGAAGCAAGATTCAAAGCAAGACTAGGAATGTGATAAACATTGGATAAAGATAGAGAAGGCGTAATAACTGAACCAACACCTTATAATGGCATAGGTGTACCACTAGCATTCATAACAGGGACTAAAACTTTAGGGGTTAGATAAGTGAATAATGATAAATTAGGTGGCATATGGTTTGAAGCACCAAAATCTAAAATCCAAGAGGAAAGGGATATACCTGAAGAACTAGATGACAAACCTATTTGAGAGGAAGCAGACATGGCATGAGGCTGAGAAGCAAGGAACTGCTGAAACTGTTCGATCAGTGATGAGTCCAAGGAGGAGGTTGATAGAGCATTGTGAGGACGAGGTAGAAGGGGTGGTCCATTGTGAAGAGGCGGTGGTCGATAAGACCACTGTTGAGACTGCTACTGTTTTCCTCTGCCCAATTTCGGACATTGAGATTTCCAATGACCTTTTTGCTTGCAGAACTCGCATTCATCCCGAGCAACAGATCCAGATGGTCTGAAATGAGATTTAGAGTTTCGAGGAGGCATGGAAAAAACGGATGGAGTAGAAGCTGAAGAGATCTCTTTTACAACCGGGTGCTTCAGATTCAGACGAATTTCTTCGGCCAAAAGCTCACTAACAACAGAGTCAACGGAAGGCAATGGATGACGATGCAGAATAGACCCGCGAAGTCCCTCAAACTCATCACGAAGGGCCATTAAAAATTGTACTAACCTCTGCTCCTCTTTTCGTGCAACATAAGCCCCAAAGGTTCGCAATTCAGCAGATTCTGTGAGAGCCAATTGACCCCACAAAACTGTCATAGATTCATAAATTTCCCGAATGCTCATATTTCTCTGCTGAAGGACACGAATGTCAGACTCCAATTGGTATTGTTTTACAAAATTAGACTGGGTGTACAGTCTGGCCAGATGATCCCAAACCTCCTTAGCTGTCTCAAATCTTGCTAGCTGAATGCCTATGGAATGTTTGACAGAATTATTGATCCAGGTTATAATTTTTGAATTATCGACCTCCCATTTATCCAGTAGTGCCACATGGTCCCCGCTTACCTTTTAGAAAAATTTTCATCGCATAACTCCAATAGGCATAGTTTTTACCATCTAATTGAACACTGATTGCTTGGAGCGAATCATCCCTAATTTCAGCTATCATGCCCACAGATTAACAGTGAAAAAAAAATGTTTAGCAGATAGTCTCACAAGCCAAAGAGATTAACACAAGGAGAAAATACCCACTCCTTTTATAAAGAAAATCAACAACAATCGACAAAACAACACACTAAAACACCAACAAACGAAAGCGAAACCAATTTCCAAAACCAATTTTAGTCCAAATACCTTCTTTTAGCTCATATGAAACAACACCGTTTCACAGCAGCCAAACAACAAACTCACGCAGCAAGAAGACGAAGACGCACACAGCAGACCCAGCAGCAGCAGGCAGTCGACACACAGCAGCAGTCGACGCAGATCCAGCAATAACAGCAGCAAGAAGAAGACGCAGACCCAGCAGGCAGTCAACGCACACAAAACCAGCAGACTTAAGAACAGAAGCAGCCCGAACAAACAGCAGCAAGAAAAAGACGGCAAGAAGGAACAATTTATTTTCCAAGAGCCAGAGGCTCTGATACCATGTTAAGATTTGAAGAAGGATTTTGGTGTATTGTATTGTATTGTGTAAAATGCCAAAACCATGAACCCTAATATAAAAGCTATACTAAGAATGTAGAAAAGACTAAACTACCCCTACAATATACAAAGAATTATATTATTTAACAATAAG
>Hale_34_LTR/Copia
AATTTGTAGAAACTAATACAAGGAATAAGAAGAATAGAATATAGACATTTTTTTATTACTTTTGGAAGAAACAAGATACAACTATATATAGACTAATTAGCTTAACGAGCAAATAGTTTTTTGGTTATCCTACATTAAATACAATGCAATAAATAACCTATATATACTTAGCCACTAAGTATACTTAGTCAACAAGAACTTGATAAATAAGTACTTGATTAAGAAGTACTTAGACGTTAAGTATTTACACCACACAAATATCTATGTTCAACACTCCCCCTCAAGATGGAGCATAGATATCTATCATGCCCAACTTGTCAATCACTTCATTAAATACTCGTCCACAAACTCCTTTCATAAGAATATCTGCAAGTTGATCTTCTGACTTTACGAATGGAAAACTTATGCACCCTTTGTCAATATTTTCTCCAATAAAGAACCAATCTATTTCAACATGTTTAATACGGTCATGTTGAATAGGATTGTGAGCAATCATAATTGCTGCTTTATTGTCACAATATAGATCCATTGCTTTGACAAGATTAAAACTAAGATCCTTCAATATATTCTATACCCAAAGCAGTTCACATACTCCATGAGCCATACCACGAAACTTAGATTCTGCACTTGATCTAGCAACAACCTTTTACTTCTTGGCTCTGAATGTCACCAAATTCCCACATATAAATGTAAAATGGCCTGAGGTTGACCTTCTATTCACCATATCTCCTGCCCAATCTGCATCAGTGTATCCCATTACTTCCATATTACCACCTTTTCTGAATAAGAGACCTTTTCCTGGAGTTTTCTTCAAGTATCTAAGAATTCGAAAGATCGCCTTCATATGATCTTCACTGGGATTATGCATGAACTAACTTACAACGCTAATGGCATATGCAATATCAGGTCGAGTATGAGAGAGATAAATCAGCCTTCTTACCAAGCATTGGTATCTTGCTTTGTTACAAGGAACTTGATCAGGAAACGTTCCCAAGTGATGATTTGCTTCAATCGGAGTATCTATCAGTTTATAGTCAAGCATCCCAAGTTCTGCAAGAAGGTCTAATATGTGCTTCCGTTGAGATATGAAAATACCTTGATTTGACCTTGCAACTTTAATGCCTAGAAAGTATTTTAACTAACCCAAATCCTTCATCTCAAATTCTCGAGATAAATAGTTTTTTAGGGCCTCCATTTCTACTTCGTCATTTCCAGTAACAACCATATCATCAACATAAACAATAAGAGCAGTAAGCTTTCCTGATTTCCTTTTTATAAACAAAGTATGATCAGGATTACTTTGTCTATATCCAAATGCCTTCATGCTCTTTGTGAATCATCCAAACCAAGCTCGTGGCGACTGTTTTAACCCGTACAATGCCTTTTTTAATTTGCATACTTTTCCTTTCTTAGAATTTGTGACTCCATGTGGTAGCTCCATGTATACTTCTTCTTCTAAGTCTCTAATGAGAAATGCATTCTTCACATCGAACTGATGTAATGGCCAACCTTGATTAGCTGCAAGAGAAATAAGTATTCGAATAGTGTTTATCTTTGCCACCGGGGCAAAGATCTCTTCGTAATCTACACCATATGGCTATGTATATCCTTTGGCAACTAGTCTCGCTTTATATCTATCAATACTTCCATCTGAATTGACCTTTACAGTGAAGATCCAATGACACCCAATAATACAATATCCATGAGGTCTATAAATAAGATCCCATGTGGAATTCTTCTGTAATGCATTCATTTCTTCATTCATGGCTTTCTTCCATCGTGGATCTGATAGTGCTTTCTGCAAATTACTAGGAATAGAAACATGAGATAATTGATTTATAGTGCATGCAAATGACTTACACAACTTATTTGTGGACACATAATCAGAAATTGGGTATTTGGCTTTAGAATTGATATCTGGTTCATAGGTGGATTTTGGAATATCTTTAGTAGACCTTTCTAAACGCCTAGGTTGAATATCATTAGCAATGTTAGGATTAGGTAATACCTGAGGTTCGACATTCGACGGCATGCGCTTAATGGATGGTGTTAGAATGCAGGATTCATGTGCAACTTCTACTATTTCATCTTGATCTACCCTTGTTGTTTGATCCTCTTCATTCATATGATGTTCGTTCTTAATGTTATGATCTCCTCCTGTCATCTGTGCTACTTCACTATCCTTTTCATTATCAATTATATTACTACGTCTGTTCAAATTATTTATCAAATCCTCTAGTTCCTGAAACATATCTCTAATAATAGGGATCTTTCCTTCACCATCATTATGTTTCTCCCTTTGAAGGGAAGATTCCATAAAATACGCCTCTAACTCTCGAAATGAAACATCTAACGAGATATATATTTCCCTTCTATAGGATCATAACACATATATTTCTTTTTATAATCAGCATATCCCAGAAATATACACTTCAGAGCACAATGATCCAATTTTCCTCGTTGATGTTTAGGTATATGAACAAAGACAACACATCCAAAAACACGTGGTTCTAGGTTTGACATTGCTGGGACAGTGATAAGATCATGAAGCTTTTAAAAAGGAGTCTGAAATTCAATGACCCTAGATGGTGTGCGGTTTATCAAGTAAGCAGTAGATTTTAATGCTTCTCTCCAATAATTCAATGGTACATTCATAGCAAAAAGAGATGCACGAACAACTTCTAAAAGTTGTTTATTCATTTGTTCAGCTAACTCATTTTGTTGAGGTGTATAAACATTAGAAGTTTGATGTTGAATCCTATTATTTGTCAAGAACTCCAACATGTCATTACTAGTAAATTCTCCTCCATTATCATATTGATATACTTGTATTTTTCTTTAAAATTGAGTCAAAACCATATGATAAAAAGTTTTAAAAACTTCAAAGACTTCATTCTTATGAGTAATTAGGGATACCCACAGCATACAAGTACATTCATCAATAAAGGTCACAAAGTAACGAGCTCCAGATAATGAAGGAATACGTGCAAGACCCCATACATCTGAGTGAATAATGCTGAATGGTGCTGAACTTTTATTAAAGCTTGGTGAGTAAGTAACATGATGACTTTTGGCAAGTTCACAAATATCACAATAAAACTCTGAAACAATACAATTCGAGAAAATAGATGAATTTAATTTCTGAAGATACCCAAAAGAGGGATGACCTAGTCGTCGATGCCAAAGCTACACATTAGCTTTGGCTTTTTCAATTCCTTCGACTTTATTTACCTGATGAATTCTCTGCTCTCCACTATTAGTCAGGTCCAAATAGTAAAGGTTGCCTTTTCTAATACCACAACCAAGAACGTGTCGAGTCACTATGTCTTAAAAAATGAAAAATTGAGGCCAAAACGTTACAGTACATGTAAGTGCAATAGTGATTCTACTCACAGACAAGATATTATACTCAAGAGCAGGAACAACAAGGACAGATTTTAAAGACATGGATTCAGATATATCAGTGGAACCTTCTCCAATTACAGGAGAGGAACCACCATTTGCTGTTTATATAGAGGTTTGGGTTGAAGGAGTAAAGGATGACAATATGCTAGAGTCATTTACCATGTGATATGATGCACCAATATCAATTAACTAAGTTCTATTCAAAGAATTTACTGATAAAACACTACCTTTAGTTTTCATACCTGACTGGGTAACATTTACTGAAGGAGAGTTTTTAGTCGCATCCTTCTTCGCAGCTATGTTCTTCTTTGGTCTCCTTGTAAAATCCCACCATTCTGGATACCCAATGACTTCATAACACTTCTATTTTGTGTGTCTCTTTTTCTCTACAGTGAGTACATTCAAGATCAAGGCGGAGAGGTCGAGTATCTCTATGAGAATTCCAGGAACCTTGAGGTTGTCCCTTTTTGAATGCCATGACTGAAGACTCAGTTAAAGGTGTTTGAGCTCCCATAACTTGTTTATGGACCAACACCCTTCGTACCATCTAATAGGATTGTTCTAAGGTAAGTGAGGGGGTCCTTTTGAAGAATTTTACCACGTACTTGATCATACATACTATCCAGTCCAGAGAGAAACATATGAACCCTAAGTCGTCCTACATATTTTTGTAGAAGGGCGATAGATTCAACACTTTCTCCTTTCACCATGTTGCGCTGGTCAATCTCTTGGAAGATTTCTACTAATTCATCATAATAAGTTGCAAGAGATCGACCCGTTTGTTTAGTTGAGAAACACTTCCTATGTAACTCAAAGATTTGAGTTTCATCAGATGTGTCCCTATACATAGCTTCAAGAGAGTCCCAAACTTCTTTTGCAATTTCCAAACAAACATACCTGTTCATTAGTGTTGTTGACATTGAATCATACAACCATCCCTTTACCTTATCGTTCTCTGAGCACCAATTTTCATATTCTTCACTTCCTTCTGCAGGCATTGTTTTAGCACCACTGATGTACCCCTACATCTTCCGACCATTAATACGCATCTTCATAACCTTCGACCAAAGAGTGTAATTATTCTCATTGAGAGTATTCCCCATTGGGAAGGGTGCATCGATGTGGTTATGAACAATGTGAGGATTAGAGTTTGAGTTTGATGGCACCATGGTTGTATCATTATAAGAACTCATTGAGCTTTCAATTTTGAGATTTGCAGCGGAATTCAATTCGATAAAAGAGTCAGGTTAAGTATCGAACCCGCTCTGATACCATGTAGAAACTAATACAAGGAATAAGAAGAAGAGAATATAGACATTTTTTTATTACTTTTGGAAGAAACAAGATACAACTATATATAGACTAATTAGCTTAATGAGCAAATAGTCTTTGGTTATCCTACATTAAATACAATGTAATAAATAACCTATATATACTTAGCCACTAAGTATACTTAGTCAACGAGAACTTGATAAATAAGTACTTGATTAAGAAGTACTTAGCATTAAGTATTTACACCACACAAATATCTATGTTCAACAAAATT
>Hale_37_LTR/Copia
ATTGTGTAGAAAAATATGAACCTGATAGAGCAAAAACACAGCTAATAATTTGAGAAAATAAAGATAAAGAAAGACAAAATACACAATAGAACACACAGATATACGTGGAAAACCCCTAAACAAATTAGGGTAAAAACCACGGGTAAGGATAGAAGAATTTTACTATAAGGAAAAATAATAGGAGTTACAAACTCTCTATTTATAAAGGAGAAAACATTAAAATTCTTTCTTTATAATAGGAGAAAAATAATTGCTTAACTCTCTAATATTTTTCTCTTATTTTTTTGGGATACTTTAATAACAAGGTGAGGCCTCTATTATATAGGCTTGGAAAGTACCTCCACATTGTTAACTTAGCAATGTGGGAGAAAATGCTCCTCAAATATCAACAATCTCCCACTTGAAGATTTGATTGAGGATCAATCAGATCTTCACACCGTTCTTTCTTCCTTGCCTTTCCATGCTGCTTATATTTTTATCAGGCCACTAGAGGATTGACACCAAATAAATTTGTCAGTGTTAACTGCCTTCGTCAAAAAATCTGCTAGGTTGTCTTTAGTATGAATTTTCTGCATATCCACAGTGCCCTCTTTCACTTTTTCACGAACGAAGTGATACTGGACTCGTATGTGCTTTGACTTTGAATGAAAAGCTGGATTCCTTGCGAGATGCAAGGCACTCTGACTGTCACAGAATAGAGGAATATGCTCTTGTTCGTGCCCGAGTTCCTCCATCATCATTTTCAACCATACTGCTTCCTTACTAGCTTGTGTAGCTGCTACATATTCTGCTTCTGTTGTTGATGTCGCCACAACTGACTGCAGTTTTGATACCCAGCTCACAGCTCCGCCAGTAAGTGTGAACACATACCCTGTAGTAGATTTGCTTTTATCAAGATCACCTGCATAATCTGAGTCAACATATCCTCTGATAATAAAGTCTGATCCTCCATAACATAATGCAACATCTGAGGTTCCCTTAACATATCTTAGAATCCTCTTTACAGCATTCCAATGCTCTTTACCAGGATTCGCCATGTACCGACTTACTACTCCCACTGCATGTGCAATGTCTGGTCGTGTACAAATCATCGCGAACATTAAACTCCCCACTACTGATGCATACGGTACTCGAGACATTTCCATCCTTCCTTCTTCACTGCTAGGACTCATACTGGAGGATAATTTGAAACTAACAGGAAGTGGGGTAGAAATTGACTTACAATCTTGCATATTGAAGCGTCGCAAGACCTTCTTCAAATAATTTTTCTGAGAAAGCCAAATCTTCCTATTGTTTCTGTCTCGGTGAATTTGCATCCCTAGAATCTTGTTTGCTGGTCCCAAGTCCTTCATTTCAAATTCCCTAGCCAACTGTGCCTTTAGTTCTTCAATATGATCTTTGTTGGGGCCTGCTACCAACATGTCATCTACATACAACAGTAAGATAATAAAATCACTTTTACCAAACCTCTTGAAATATGCACAAGGGTCTGCATTAAGTCTATTGTATCCAAGGCTCATGATGAAGGAATCAAATCTCTTATACCAACACCTCGGCGCCTGCTTTAAACCGTATAGAGATTTGTTCAACCTACAAACCAAGTTCCGCTTTCCTTTTTCTTCAAAACCTTCTGGCTGGAGCATATAAATTTCTTCCTTAAGATCTCCATGGAGAAAAACTGTTTTCACATCTAGCTGCTCTAGATGTAAGTCAAATGTAGCACACATCGCCAAGACTACTCGAACAGTTGTTAATCGAACCACAGGGGAAAATATTTCGTTGAAGTCAATCCCCTCCTTCTGAGCATATCCTTTCACCACCATTCTTGCACGAAACCGCTCCACTTGATCATCACTATTTCTTTTGATCTTAAAGACCCATTTGTTGCCAATGGCCTTTCTTCCTTGTGGTAGTGGCACAAGCTCCCAAGTCTTGTTCTTATGTAGAGCTTCCATCTCTTCTTGCATTGCTGCCATCCACTGAGATGCATCTGAACTGCTCATTGCTTCTTGGAGAGTTGATGGCTTTCCTTCCTCAGTTAGAAGACAGTATGCGACATTGCTGCCTATATCATAATCTTTATGCCAGGTTGGTGTAAATTTTATACGTTTTCCCTTTCCAAGTTCTGACTCTTCAACTTCGGCTGGCTCTTCAAACTCGACTGGTTCTTCCTCTTCGTGCTCTGGTGCTACTTCAAAAGAATCTTCTTCTGTAGACTTTCTTTCCACCTGTATAATTGTAGTCTCTGAATTTTCTTTTGAAGTGCTATCATCTTCTCCCTTCAATTTATCTTCTAGGAAGATTACATCCCTGCTGATTATAACCTTGTGGGCAGTGGGATCCCACAGGCGATACCCCTTCACACCATCAGCATATCCCAAGAACAAACACTTCCTGGATTTTGGATCCAGCTTTATAGTTTCTTGGATATTATACATCACATACACAGGACTTCCAAATATATGGAGGTTTGAATAATCAACTGGCTTCCCAGTCCACATCTCCACCGGTGTCTTTTGATCAATTGCTGTAGATGGAGACCGGTTAATCACATAACAGGCGGTGTTAACTGCCTCAGCCCAGAATGCCTTATTTAGGCCTGCAGCTCCCAACAATGCTCTAGTTCTTTCTAACAGAGTTCTGTTCATCCGCTCTGCCACTCCATTTTGTTGAGGAGTGTATGCCGTAGTGAACTGTCTCTTGATGCCTTCTTGCTTGCAAAAGCTATTAAATTCATGACCTGTGTATTCTCCTCCATTATCTGTCCTTAAACACTTGATCTTATTGCCTGAATCAAGTTCAACCCGCGCTTTGTAAGTTTTGAAAATTACAAATACATCTCCCTTGCTCTTGATTGGATACACCCAACATCTCCTTGAGTAATAATCGATGAAGGACACAAAGTACTTAGCTCCTCCTAGTGATGAAACCGGTGCTTGCCATACATCAGAGTGAACTAATTCTAGAACATCCTTGCTTCTAGAATTGGATGTATTGAACTGTAGTCGATGCTGCTTGCTTGTTATGCAATGCTCACAAAAGGGTAATGACACCTTTGTGAGACCAGGAAGTAGATTTTTCTCAGCAAGAATCTTCATGCCTTGTTCAGACATATGTCCAAGCTTCTGATGCCACACCATTGCAGATCTCTCGCTTGAACTACTTGAAGCAACAGATGCTTCTGCTTCATGCACAGTCTCTCCCAAAAACATATACAAATTAGCAGCAATTTTTTCTCCTTTCATAATTACAAGCGCTCCTCGGCTAATCTTCATGATTCCTTTCTGAACTTTGATAATGCGATTAAGATCATCCAGCTGTCCCAGAGATAATAAATTCTTCTTCAGACCTTCCACATGTCGCACTCCTTGAATAGTGCGGACTGTACCGTCATGCATCTTCAACCTGATAGTTCCAATGCCTATAATCTTTAAGGCATTATCTTCACAACTATACACAGATCCTCCTAAGATAGGTTCATAATGATGGAACCACTCTCTTCGAGAGGTCATGTGATAAGTTGCTCCTGAGTCAAGAAGCCATACATCAGCAAATCTCTTCCTGCTTTCAGTTGATATTGCTGCTTCATAGCATAATACATTTCCATCATCCGAAGTGCATGCCACATTCCCTTGAGGATTGGAATTCTTTAAACTCCAACAATCCTTCTTCAGGTGACCTTTCTTACCACAATTGTAGCATTTATAATTCTTCTTACTCTTTGATTTTGATCTACTATGATTGTGACTCCCACTTGGACCACGTTCTGTTGATCTCCCTCTCATCACCATCAAGGCTTCCACTTGTTGTGAACTTGCCTGCTTGTCTTCCTTGTTTCTTCGCCGATTTTCTTCTTCAAGAATAGCGGCTGCTATATCATCAAAGACTAGAATTTCGATAACAGCATTATTTGTCAAACTGATGATGAGTTGATCATACGAATCAGGTAGACTTTGGAGTAGAAGTTCTGCACGTTCTTGTGACTCTATTTTATAGCCCAACGATGTGAGTTGAGAAAATAGAGTATTTAAGACATTAAGATGCTCTGTCACTGAAGTAGGACTAGAATTTCGATAACAGCATTATTTGTCAAACTGATGATGAGTTGATCATACGAATCAGGTAGACTTTGGAGTAGAAGTTCTGCACGTTCTTGTGACTCTATTTTATAGCCCAACGATGTGAGTTGAGAAAATAGAGTATTTAAGACATTAAGATGCTCTGTCACTGAAGTAGATTCTGACATTCTTAAGGTGTAAAGTTTCCTCTTAAGGAAAATTTTGTTGTGTAATGACTTGGCCTCGTACAGTCTAGTGAGGTGGTCCTAAATCTCCTTTGCCGTTTTCTTTTCTTCTATGCTGGACAAGATCCCATCTGCAAGTGCTAGATGAAGGTTTGCAATAGCATTCCCATCCATCTCGTTCCACTTATTATCATCTGTGAGTGTTGTCGGTCGTTCACTGATAGCCGCAAGACAATTTTCTTTTCTCAATACAGCCTTTATCTTTAATTTTCACAGTGAGAAATTACTCCCGTTGAACTTTTCAATCTCAAATTTTGCCGCCATTGCTTCTATCACAAACGGTGCGTTTTAGCTTGTAAAATGAACCGCAGTAATGAACACAACTCACTAGGTAAGTTTCCAGGAAAGACTGGAGGGTCACAAGCGGACCTCTTAAATACCAATCTCCTTAGACAGAACCTTCCCTAGATTGTAAGTATTCTTACTACTCCACACAAGCTCTTTTGCACCAAAGAAAACCTCAAACTCCTGTGAAAGATCAGGCTGAGCTGCAATCACAGAATTTTAAGGAATTTCTTACCAACTAGGAGCTCTGATACCAATTGTAGAAAAATATGAACCTGATAGAGCAAAAACACAGCTAATAATTTGAGAAAATAAAGATAAAGAAAGACAAAATACACAATAGAACACACAGATATACGTGGAAAACCCCTAAACAAATTAGGGTAAAAACCACGGGCAAGGATAGAAGAATTTTACTATAAGAAAAAATAATAGGAGTTACAAACTCTCTATTTATAAAGGAGAAAACATTAAAATTCTCTCTTTATAATAGGAGAAAAATAATTGCTTAACTCTCTAATATTTTTCTCTTATTTTTTTGGGATACTTTAATAACAAGGTGAGGCCTCTATTATATAGGCTTGGAAAGTACCTCCACATTGTTAACTTAGCAATGTGGGAGAAAATGCTCCTCAAATATCAACATATTG
>Hale_38_LTR/Copia
TAAGTGAAGTTTTTAGGACAAGAAGAAATTTAATAGTTTCTGTTGTTTATTTCTACACCCATTAATCTCTATTTATAGGGTTCACACATCTCTAAAAAAAAAGAATCACTACTGCCTAATTGACAGTGATATGCATGATTGACTCCTACAATCAAGAGTCAATACTAATTAACTCCTAAAATTAAGCCCTAAAAACATGGGAACAACTGTCAACACTCCCTCTTAAGATGGTGTATGTATATCAGCCATACCCATCTTGCATACAAAAGAATGAAACAATCCAGTACATAACCCCTTGGTAAATACATCAGCTAATTGATTTTTTGAATTTGTGTAGCTGATTCTGAGACTTTGATATTCTAACTTTTCTTTGATGAAGAATCGATCAATCTCAACATGCTTTGTACGATCATGTTGTACTGGGTTATAAGCAATACTTATGGCTGCCTTATTATCACAATGTAACAACACACACTCCTCTTCCAGAAGATGTAGATCTTGCATTAACTTCTTAAGCCATAACAGTTCACATACTCCTTGCGCCATTGCTCTGTATTCTGCTTCAACACTTGACCTAGCCACTACACTTTGTTGCTTGCTTCTCCAAGTGACCAAATTTCCACCTATGAAGGCACAATAACTAGAAGTGGAGCTTCTATCATTAGAAGAGCCCGCCCAATCAGCATCAGAATATGCTTCAATTCGTAAATGACCATTATTCACAAAAAGTATTCCTTTACCTGGACTAGACTTGAGATACCTTAAAATTCGAAAAACAGCATCAAGATGTATAGTTCGGGGACTATGCATAAATTGGCTGACTATACTTACCACATAAGCAATGTCAGGCCGTGTATGAGAAAGATAAATCAATCTCCCAACCAGTCGTTGATATCGATCAATGTCAACTAATTCTTCGACATTTTCTTTCAGCCTATGATTAGCTTCAATGGGAGTGTCAACAGGTTTACAGCCTAGCATTCCTGTTTCCTTTAGCAAATCAATGACATATTTTCTTTGGGAGATGAATATACCCTTTTCTGATCGAGCAACTTCTATCCCAAGAAAATATCGTAATTTACCCAGATATTTGATCTCAAACTCTGTGGCCAAATACTTCTTCAACCTGGTCATTTCTTCTTGATTATCACCTGTTATCACTATATCATAAACATATACAATGAGAATGGTAATCCTCCCTTGGAGATATTTGATGAACATAGTATGATTTGCATGGCTTTGTTTGTAACCAAAAGCAATTCGAATTAGCAAAAGCAATGTCTCCTTCAATGATTGCTTTATTAAACCTATCAAACCAATCTCCAAGGGACTGTTTCAGACCATATAAGGCTTTCTTTAATTTGTATACCTTCCCTTCAGTTTCTTGATTGGAAAAACTTGGAGGAATTTCCATATAGACTTCTTCTTCCAAGTTACCATGTAGGAAGGCATTTTTAACATCGAACTAATGAAGATTCCATCCAAGATTTGCAGCACAAGTTAAGAGCACTGTTATTGAATTCATCTTGGCAACAGGTGCAAATGTTTCTTGGTAGTCAATGACATAGGTTTGGGTGAAACCTTTTGCCACCAGTCGCGCCTTTAACCTTTCAATGGAGCCATTTGCCCTATGCTTCACTGTGAATACCCATTTACATCCTACTGGTTTTTTTTTTTGAATGGCATGTCGACAACCTCCCATGTTCCATTCTTTACCAAGGCTTTCATTTCTTCCACCATAGCATCTTTCCATTTAGGATCGTTAACAGCTTCCTCCCATCCCTGTGGTATATAGATAGAATGCAAGGAAGACAAGAAGGCTCTATAGGAAAGAGACAAATCTTTATACGAAACAAAGTTAGAGATAGAATGTTGAATACAAGATCTAACTCCTTTACTGACAGCTATTGGAAGATCAAGATCATTATCACATGAATTAAGAGATGGAAGTTCATTAGACAAGTTAGAAGGAGGAGATAGATTACCTGAATCCATAGGAGTTGAGCCCGGGTTGGGTGATTGGCTATGAAGAGTAGTATCCTCCCTTTTCTTGCGTGAGTACCTTAATAGATTAGGTTTGTCCAATCTTTTCCTTGCTCGTTCAAGTATTTTTTCAGCATCAGTTTGAATATGATCTCCATCATAAGTATTATCACCACTTCCATGCTCCCCCTGACCATTATACATAGGCAACTCAAGTATAGGTTGACCAAGAGGAATCGCATCTTCTAGATGATCATATTTTCCCCCTGAAGAGGTGATGGTGGATAAAAGGCTTATGACTTAAGGAAGGTGACATCCATACTCACATACACCTTTTTAGACGAAGAGTGATAACATTTATATCCCTTTTGAGTAGGTGAATAGCTAATAAAAACACATTTTAAGGCTCTAGGATCTAATTTTTCTCCATAGTTCTTATGCGCAAAACAAACACATCCAAAAACCTTTGGAAAGATAATGTGAGAGTTATTGCCCTGGATAAGTTCTATAGGACACCTAAAATTCAAGGTTCTTAATGGCATACGATTGATTAAATAAGCAGCTGTAAGAATCGCATCACCCCAATAAGCCTTAGGAACATGCATGGTGAACATAAGAGCCCTAGCAACTTCTAAGAGATGCCTGTTCTTTCGTTTAGATACTCCATTTTGAGTAGCAGTATTAACACAACTAGTTTGGTGAATAATCCCATGAGTGTCTAAATAGCTATGGAAGGTTTTCTCCATATACTCTGTACCATTATCAGTTCGGAAAATTTTCACCTTATTACTAAATTGTGTACTAATCATTCTATGGAAAGACTGAAAGCAAGAAAAAACTTCATTTTTGGCACGCATCAAATACACCCATGTCATCCTACTGTGGCAATCAATAAATGTCACAAACCATTTATACCCAGATAAAGAATCTACTGGGCTGGGGCCCTATACATTTGAATGAATCATCTCAAAAGGCACTAAACTTTTATTATTAGTTGAAGGATATGAAGTTCTAGTATGCTTAGCAAATTCACATGCATCACAAACTAAGGTCTTTAGATCACATTGCTTAAATAAATGAAGATAACACCTTTCTAAAACAGAAAATGAAGGTATCCTAAACGCCTATGCCATTGAATAATTTGATGAGGAGCTGATTCAGATTCACCTAGTAAAGCCTTAGAAATTGGTCCTTCATGTAACTGATACAAGCCATTATGTACGCTACCATAGCCAATCGTTTTCCCGGTGCTCAATTCCTGTATGACAGAATGAGAAGGAAAAAATTCAATCTTACAGTTTAAATCTCTTGTAAGAGCACTAACAGATAACAAATTATGTGAGAAACCAGGAATATGCAAGGCAAGTGGTAGGTTAATAGATGAAGTACAACTTATAGAACCTTTCCCGATGATGGGAGACAAGGACCCATCCGCAATATGGACTCTTTCATGACCTGAACAAGAATTGTAAGTGAAGAATTTTTTTCGAGAACTGGTCATATGATCAGATGCTCCAGAATCTAAAATTCACGATTCACTAGGAGTATCGCAAGTATTAGTATGCCTAGCATGTAAGGCTAGATGTGGTATACCTGAATGTGCAAGGTAAGATGAAGGAGTGGAAGCAGTAGCTGCAGTGGAAGGGGATTCAAACTTAGCTATAAGAAGTTTAAGAATTTTCAATTTTTCATTGGAAAGTTCACCAGAAGGGTTGATTTCTCTTGGAAACTCAATGTCAAGGGTTTCAGAGACATGAGCTTGCGGCCGTGCACTACTAGATTTTTTTCCCACTCGACCACGTGGTGGGCAACCATGAAGTTTCCGGCATGTTTCTCTAGTATGCCTTGGTTTGCCACAATAGTCGCACCTTCTACTGTCTTGTTCTACTTCCTTCAGAGAGTCAATTCTAGTTGAATCAGGTTTCATGGATGATGATTCAGCCATCATAACTGATCTTTCAGTTGAAATAGTTGGCAGCATAGCATTTCGTCGGCTCTCTTCTTGCTGCACATGGCTATATGCTTGTCGCAAGGAGGGAAAAGGGTCACGTCCAAGTACTTGAACTCTGATCTGATCATACACATCATTTAATCCTGCCAGGAAGTCATACACGTTCCTTTTCCATTATTTTATGGAACTTTGTTGCATCAGCTGTACAAGACGCTTGTAAATCATGATAATAGTCAAGTTCTTGCCACAAGCCATTAAGTTCAGAAAAATACTGGGCATAGTCAGCTCACCTTGTTTGGTTTCATGAACTTTTTTCCGCAATTCATATACCTGGGCATCATTACCTGACTGGGAATAAGTTTGGGCAGCTGCATCCCAAATTTTTTGAGTTGTATCAAGGAGTAAATAGCCTCGAGCAATCTGTGGTTGCATTGAATTGAGCAACCATGACATGATGAGAGAGTTTTCTGAGTCCCATTTGCTGCATACAGGATCTGTTCCATCAGGTCTTCTTTTGTTATTATTGATATAACTTTGCAATCCCCTAGCCTGAATAAATAGCAAGCATGATCGCGACCAAGCAAGATAATTCATTCCATCTAGTTTGACTAGACTGATTTGGAGAGAAGGGCTGTCATTCATAGTGGTTATCATGTTTCTACCACCATGCTTAGTAGGATTAGAAGATCCTTCCTTCTTTCCTTCAGACATGTCTAAAATACTGCTGGAATAAAAATTTAATTTGGTTGAAATATGCAGAGAGTCTGATATTAGGGTTAGCAATATGAGAGAGTCACCCTAAAGCGATCTAGCTCTAATACCATGAAGTTTTTAGGACGAAGAAATTTAATAGTTTCTGTTGTTTATTTCTACACCCATTAATCTCTATTTATAGGGTTCACATATCTCTAAAAAGAAAGAATCACTACTGCCTAATTTACAGTGATATGCATGATTGGCTCCTACAATCAAGAGTCAATACTAGTTAACTCCTAAAATTAAGCCCTAAAAACATGGGAACAACTGTCAACAGTAAG
>Hale_40_LTR/Copia
ATCATGAAGAAATTGTGTTTATATTTCTATGATCAATGATGAACCTTTACAAATGAGTATTCTGAGATTTACAGATGGTGATTCCTTTGATATATACATGGTTGAGCTTATAATGGTCTTTAAGCTACCTAGATAGCTCTTATGATCTATGTCAACGTTAATTTCTTGATTTGGAATAGTTGAAGCGACCTTTCTTCCTTTGGAAAGAAAGGTTGCTCCTTTTTCCTTTTTGCAGGCCTATGATGACTCGTCTGTACAGTTGAAAGCTGTACAGACCTGAGGCCATGCCCCTTGGTCCTTAAGTCCCTTGTCCTTTGGTCACTAGTGCCTGGACTGGGTAAGCTCTCTTTCTTTTGGTCTTCAACACTCCCCCTCAAGATGGATTCAAATAAGTTGATAGATCCCATCTTGCTAAGAAGGTTTTGATGATTTCCTTTGTCAAGCGCTTTTGTGATTATATCTGCTAACTATTCATGGCTTCTGACAAAAGGGGTTTCAATTTCTTTGGATTGGACCTTCTCTCTTATGAAGTGACAGTCAACCTCTACATGTTTGGGTCTCTCGTGAAAAACTGGGTTTAATGCGATGTGTCTGGCTGCTTGATTGTCGCAGTACAATTTCATAGGACCTCTGCACTTTATCTTCATGTCAGCTAGCACTTGCTTGATCCAAATGAGCTCACTAGTTGTTGATGCCATGGTTCGATACTCGGCTTCTGCACTGGACCTTGCGGTTACAAATTGCTTTTTGCTTTTCCAAGTTACTAGATTTCCTCCTACAAACGTGCAGAATCCTGAGGTCGACTTTCTGTCACAACTTCCTGCCCAGTCTGCATCAGAGAAACCAGTAATAGTGTTAGCATTATTGTTATTTTTCATCCAAATACCTTGACCTGGAGAACCTTTGAGGTATCTTAAGATTCTGTCAATAACATCTAAGTGAGGAGTACGGGGAGCATGTATGAATTGGCTAACCATACTCACAGCATAACTAATGTCAGGTCTGGTAACTATTAAATAAATTAATTTTCCTACTAGACGCTGATAGTGGCCTATGTCATCTAGCAGATCACCATCCTCTAAGTTGAGTTTTGTCTTAGTCTCCATTGGAGTATTTATGGGTTTGGCTCCTATTTTTCTTGTTTCTTTTAAGAGATCAAGAGCGTACTTTCTTTGAGATAGAAATAGCCCTTTATATGAGATTTGGCTATTTCTATTTCGAGAAAATAAGATAATTGACCAAGATCCTTAATGTCAAATTCCTCTTTTAGTTTTCGTTTTACTTCCTCAATCTCCTTATTGTTATTGCATGTGTGCGTGTGTCTTACAAACATAGAGGAATCAGAGGCACATTTATTGAAATTGATTTTTAAGAGAAAAAGGCTTAGCTTGGCATACCATGCTCTTGGAGATTGTTTCAATCCGTAGATTGCCTTTTTTAGCTTACATACCAGTGAATGATCAGACATGGATTTGTGACCGGGAGGAAGTGTCATATAGACTTCTTCTTCTAGAGATCCCTAGAGGAATGCATTCTTAACATCCATTTGGAATAAACTTCATCCTGAGTTAGTAGCAACAGATAATAAAATGCGAACAGTACTCATCTTGGCTACAGGAGCAAAAGTTTTCTGGTAGTCTACCCCATAGGTTTGAGTGAACCCTTTTGCTACCAGTCTAGTTTTATATCTCTCAATAGTTCCATGATGGTTATATTTTATCTTATATACCCATTTACATCTGATGGGTTTTTTATTTGGTGGTAAGGGGATAAGGTCCCAGGTGTCATTTTTTTCAAGAGCTTGAAGCTCTTCCTCCATAGCTTTACACCATTTGGGATTGGTGTTAGCTTCATAAAAGGAGGTGGGTTCAATGTGATAGGTAAGACTCCCTAAATAAGCTTTATACGGACTTGATATTGACTCATAGGAGATGAAGTGTTGGATCGGATACGATACCTTGTGGGACACATAGTCCCTTAACCTGACAGAGGGTTTGGTAGATCGAGTAGATCTTCGTAAGGTAATTTCTTCCTGTGGCTCTTCTCCAGTTTCTCCCCCTGAAGGAATTACCGGAGTGTCTGGAGTGGACTCCCCCTCGGGATGAGCTTCCTGCATTTGATTATCAAACATGGAAATATCATGTGGAAATAATAATGTGTGGACCCAGTGGTACTGATTGGATCATGGGGAAAGTAGGATTCATTTTCGGCAAAGGAGACATCGTGAGAGATGTACATCTTGTGAGTAGTAGGATCATAACATTTGTAGCCCTTTTTTTCAGAGGAGTACCCTAAAAACACAGTTTTAACCGAGCTTTTGTCAAATTTATAGCTTCTTTTGATATGGACAAAACTGAGACAGCCAAAAACTCGAATATGACCAAGCTCGATTTTTCGTCCTTTCAAAATTTCAAGAGGACTGAGGTGGTTTAATTTCACACTAGGTAGGCGATTGATGAGGTATATAGCAGTTAAGAAAGCATCAGACCAAAAACGGTTTGGGACATTACTTTGAAAGAGTAAGGTCCGGGTGACTTCAAGAAGATGCCTGTTTTTCTGTTCGGAAACACCATTTTGTTCAGGGGTGTTAATACAAGTAGTTTGGTGTAAGATCCCATGTTGGGTAAAAAATTCTAAATTTTTTTTGTTAATATATTCAGTTCCATTTTCAGAACGGAAAACTTTTATATTGGCAGTATATTGATTTTGGATGAAATTATAGAAATTTTGAAAGCAAATAAAAACTTCATTTTTTCCTTTTAATAAATAAAGCCAAGTGGTTCGGGAATAATCATCAATAAACGTGACAAAATAACGAAAATGGTTCTAAGAGGTGACGGGGCCAGGTACCCAAACATCAGAATGAATTAACTCAAACATTTTTTCAGATCTACTAGTAGATAACAGAAAAGGTAATCGCGTATGTTTGGAAAATTTGCAAATATCGCAACAACCAGAATTTAAATTGTAAGGAAAAAGTTTGTTTAGGATGTGATCGGAGGGGTGCCCAAATCGCTGATGCATAAACATCCCTTGATCGACCAGACTTGTTACCGCAAGACAATGGGTGGTGGAGTCTCTAAGGTAGTAAAGACCATTTTTAAAATATCCCTCACCAATCATCTTCTCGGTGATGCGATCCTGAAACATTACTGAAGTTGATGGGAAAATAGCATTACAGTTTAAATGACGAGTAATTTTTCCAACAGATAATAAATTTGATTTAAAATCAGGTAACAATAATATATCATGAATATTTTTGCGGAAGATGGTGGAGGTGCCACAGCCAGAAATTTTTGCTTGGTCACCATTTGCAATGGTCACATGTTAAGATTCAATGGGAACAAAATTTTGTAGTTTTGTTGCGTCCCATGTCATATGGTCGGTAGCACCTAAATCAATAATCCAATCTTTAGAGTGAAATAAATTAGAATAATTTTGAGAATTAGAAACTGAACCTGACCCATGAGACTGATGTTGATCTACAAGTGATTAGAGCTGAGAAATGAGCTGGGAAAGTTGTAAATTTTCAGCATGATCAGGTCGGGTTGATGCTGCAAAATGGGTCGGATTTAAGGTGGGCCAGCTTTCTAGGCCGGATCTGTCTGGGTTACTGGTGGGCCAGCTTTATGGGCCAAGTCGGACTGGGTTACATGGCTCAGGCCTGGGAAAGCTGTCTGGGCCGGACTGAGAGGAGGTACTGGGCTCGGTCCTAGGCCAACTATCTGTGGGCTCGGATCTTTTAGTTGGACCCGACCCGATTATGGGGCATATGTTGCCCACATACCCGTTTTCTTCATTTGTGTTTCCTCTAAGGTTTCGTCCCCCCCTTGAGCCGCTATCTTCTTTCCAACTTCTGAGGCAGTAGCCTCCAAACCGTCCCCCCTTCTCCCTTCTTCCTCCGCTGCCGCCCCTATTGGTTGTGTGCATCCCTCGTTCACCCCGACCGTGAAGAGGCCGCAGTTGAGGGTGGAGATGCCAGCATCTGTAATGGGTGTGACCCTGCCTTCGGCAGTGGTCACACCTGTCGACAGACGCAGGCGCTCCCCTCGCGCGCAGCCCTTCGTTGGGGTCGAGGTGGCGTGAGAAAAACGTTCAATTTTTTGGGTTGTCGAGGATGGAGGCGTTCATCGTGATGCGTCGAGTCTCTTCCTCTTGGAAGATGGCTATGATGGCATCAATCTTTGGGAGGGAGTTGGACAATAAGATTTGCGAGCGCAAAGCTTCGTAACTGGAATCCAGGCCCCCCAGGTAAGTGTAAACCAAATCTTGTTCGGCTCTCTTTCTGATTTCTTCTAGATCTGTGGTGAGTGGGAGATAGTTTTGCAACTCCTCCCACCTGGTTAGAACTTCTGTAGCATAGCTTGTGCTTGATTTTGTTCCTTGTTTAATTTGTGAAAGCTCCTGTTTTAGATTAAAAATATGAGCAAAGTTCTACTCATGGCCGTATAGGCTTTTCATTTTTCCCAAATTGCTTGTGAGGATTCTAGTAACATGCACAGTCATGAGATCTGTGGTTCCATTGTATTTGTGAGGAGAGACATGACCATGTGGTCGGCTGTCTGCCATTCCTCAATCTCTTCTGTTTCTTCTTTAGTTGGTTGCCCTGGATTGAAAGGTGTTGGTTTGTTTTTGGTTCCTGTGATGAACCTTAACTTCTTTCTGCCGCTCAAATTGTTGTATACCAATATAGACCACTCAAAGTAGTTCTGGTTGCCTTTTAGCACAATGTTCGTTATTTTTGAAACATCATTGTGAGCCATTTTGATTTTCTGTGGTTGGGATAGATGATGATAGGTTAAACCTGCTCTGATACCATGAAGAAATTGTGTTTATATTTCTATGATCAATGATGAATCTTTACAAATGAGTATTTTGAGATTTACAGATGGTGATTCCTTTGATATATACATGGTTGAGCTTATAACGGTTTTTAAGCTACCTAGATAGCTCCTATGATTTATGTCAACGTTAATTTATTGATTTGGAATGGTTGAAGCGACCTTTCTTCCTTTAGGAAGAAAGGCTGCTCTTTTTTCTTTTTGCAGGCCTATGATGACTTGTTTGTACAGCTTTCAGCTGTACAGACCTGAGGCCATATGCCCCTTGATCCTTAAGTCCCTTATCCTTTGGTCACTAGTGCTTGGACTAGGTAAGCTCTCTTTCTTTTGGTCTTCAACACATCA
>Hale_43_LTR/Copia
TTATTGTTGAGGAACAAGACCAAAGCACAACCAGCAAGGACCAACAGTCCAGGACCTCCAGGAAGAACCAACAGACAAAGACTGTTGGTCATGGCCTCAGACTGGATCATCACAGGAAACCAGATCATCACAGGCATCAAAACGGGAAAAATGAGCAACCTTTCTTCCCTAAGGAAGAAAGGTCACTTCCACCCTTTCCAAGCTAGAAAGGAACGTTAGAATAGGATCATCGATAGCAAAAGAACCATTGCATATATACATGTATATAACAAGATCACTCATACTCAATAATCTCAGAATTCATATCAATAAATCATCACAGATTAATATTCAACTGTATTTCCACATGGTATCAGAGCAGGAGTGATCCTGTCATCACCTACCCACACAATCTCAAATCCAACCGATCAAATTTCTTATCATGTCTCAAAACGATCTTACCAAACTCACCAACATCACACTAACAGGCAATCAAAATTACTTTCAATGGTCGAGAGCAGTATACATCGGCCTCAGTGGCAGAAAAAAATTAGGGTTTATTACAGAGACCCGAAAGAAGCCACAGCCAATCGATCCCAATCAACCCACAAAAGAGGAGATTGAGGCAATCGAAGATTGGCAGACGACTGACCATATGATCATATCGCTTTTGACCAACACGATTGAGCCTCAGATTGCCAGGCTATGCATGCTGCTAGCATCATCACAGGCCATATGGGAAAAATTAAAAAAATTATATGGTCAAGAACAAAACTATGCGCACATATTCAATCTGAAACAGGAATTATCACAAGTAAAACAGGGGACTCGGTCCTGCGCACATTACGCAACTGAGATTCTGACTCGGTGGGAGGAGCTACAGAGCTACCACCCACCCACTACAGACCCCGAAGAAACAAGACAGAGGGCGGAGCAGGACCTTGTGTTCACTTACCTCGGCGGGCTCGATTCGAGCTACGAAGCAGTTCGGTCGCAAGTGCTATTGTCCAGCAAGCTCCCCAGCCTCGACGTAGTCATCGCCCTTATTCAACAAGAGGAGACAAGGCGAGCCACTATGGGAACAATAACGAGCCATGGAAACACAGAAAACAAGGCATTCGCTTCTCACTCACGAGAGCCGGCTCGAGTGCGAGGGACACCAAGCAGCATCGAGAGATGTGACCATTGCAAAAAGCAAGGTCACCTCCGAGCGCTGCTGGCATCTTCATCCGCATCTCCATCCGACGTATGCCGAGGAGAACGAGGGAGAGAAAGGAGAGACAGACGAGAGGGATGAGAGGGCAAATTCTTTGGCCGCGTGGGTATGCTGAACGCGTCTAACCCTAAGGGTTATGATGCGTTCAGCGGGTCGGGTGTCGGAAACCGGTCATTTAATTTCACCCGACCCGACTCCGCGATCCACATTGGGTCCGAACTATTGGGCCAGCCCAACTGCCCTGCTTGGGCCACTCCACAGCTCGGGCCCAGCCCATCTGGCCAGCCCACTTGCCCTGCTTGGGCCACTTCACAGCTCGAGCCCAGCTCATCTGGCCCAGCCCAGACAGCCAGCAACTCCTGGGCCAATTCCGACTCCAGGCCTAACCGGCTAGCCCAACCAACTTCTAGCCCAATAGAGAATCACCAAGTTTCTCAAATTTTGTCTCAACTCCAGTCTATTTTACAGCTTCAGCAGTCCCGTGGGACAGGTTTAGTATCCCAAAATTATACAAAATCTTCTAAATGGATTATTGACTCCAGTGCAACCGATCACATGACTTGGGACTCAACAAAATTACACAATTTTGTTCCTACCGACTCTTAACATGTGATCGTTGTAAACAGAGGCCGAGCTGAAATCTCTGGTTTTAGCTCCTCAAAATTATTACATCATACTAATTCAATTCATGACATTCTTTTATTACCTAATTTTACCTCCAATTTATTATCTGTTGGTAAAATAACTCATTCTTTAAATTGTAATGTAATTTTCTCACCATCTTCTGTAATATTTCAGGATCGCACCATTGGGAAGACGATTGGTGAGGGATACCTTGAAAATGGATTATATTACCTTACTGACCCTGTCAATCAATGTCTTCTCTCCAAATCTCTCGACCATAGCACATTACTTTATAGGCGGTTTGGGCATCCGGCTGATAAAGTTTTGAATCAATTATTTTATCTAAAAATTAATTCTGGCTGTTGTGACACTTGCAAATTTTCAAAGCATACTAGATTGCCCTTTCCTGTATCCTCCACCACTTCAACCAAAATATTTAACTTAATTCACTTCGATGTTTGGGGACCTGCCCCCTGTATCTCCTACAATCATTTTCGTTATTTTGTCACCTTTATTGATGATTTCTCTCGCCTTACGTGGGTTTATTTGCTAAAAGGGAAAAATGAAGTTTTCGCGTGTTTTCAAAATTTCTACAACTTCATTCAAAATCAATATAATACCAACATTAAAATCTTTAGATCTGATAACGGTACTGAATATATCAATAAACAATTTTCTGATTTTTTCTTCAAAACAGGCATCTTGCACCAAACTACCTGCATTTACACTCCTGAGCAAAATGGAGTCTGTGAAAGGAAAAATCGTCATCTTCTTGAAGTTACTAGATCCTTACTTTTTTAAAATAACGTTCCTACAATTTTTTGGTCTGATGCTCTCCAAACTGCTGCCTACCTCATTAACCGCCTTCCTAGTCCAAAACTCAACAATCTGAGTCCTCTTGAAATTCTAAAGGGTAGAAAAATTGAACTAGGGCACATTAGAGTTTTTGGGTGCACCACCTTTGCTCATGTCAAACATTCTCATAAACTGGAACCTAGTTCTGTCAAAACAGTTTTCTTAGGGTATTCTTCAACAAAAAAGGGATATAAGTGCTATGACCCGTGCACACACAAGACCTATATCTCTAGGGATGTGTCCTTTGATGAATGTACACCTTATTTTACTAACCCGCACCCCTCTCATGGGTCCTCCTTGTTATTTCCAGATAATTCTTTGTCTTTTGGCAGCTCAGCCCTTCCACTTCCGCCATGCGAGGAGACAGCTTCCGCACCAAATCCCGAGGCCCAACCTTCAGGGGGAGTCAGTACAATTCCCGAGGACACTTCTTCATGGGGAGATAGATCATTAGTTGAAGAAGTCGCCCCACGCAGATCATCCAGACCCTCTAGACCACCAGTCAGACTTAGGGACTATGTGTCCCACAAGATGATGTATCCTATTCAAAACTTCACTAGCTACCATAACATATCCAACTCATATAGGAACTACCTAAATAAACTCATCTCCCATACTGAGCCATCTTCCTTCTACGATCCTAAATGGTGTCAGGCCATGAAGGAGGAGCTTTAGGCCCTTGAAAAAAATGACACCCGGACATTAGTTCCTCTACCACAAGATAAAAAACTTGTTGGGTGCAAATGGGTATATAAAATTAAATATAAACATGATGGAACAAATGAGCGATATAAGGCTAGATTGGTAGCAAAAGGGTTTACTCAAACATATAGGGTAGACTATTAGGAAACCTTTGCGCCTGTAGCAAAAATGAGCACCGTTCGCATTTTATTGTCTGTCGCTACTAACTCAGGATGGAGCCTATATCAAATGGACGTAAAAAATGCTTTCCTCCAAGGGACTCTCGAAGAAGAGGTATATATGACTCCTCCCCCAAGTTATGAGGCCACCACCAACCAATCCATGGTATATAAACTAAAAAAGGCCATCTATGGATTGAAACAATCTCCAAGAGCATGGTATGCTAAGCTAAGCCTTTTCCTTTTAAAACTCAATTTCATTAAAAGTGCATCTGATTCTTCTATGTTCGTTAAACATACTCATTTCTGCACCATCATTATTCTCATTTATGTTGACGATATTATCATAACAGGCACCAATAATGAAGAAATTGAGGAAGTAAAACGAAAATTAAAAGAGGAATTTGACATCAAAGATCTCGGACAACTGTCCTACTTTCTTGGAATAGAAATAGCCAAATCCCATAAAGGTCTATTTCTGTCCCAAAGAAAGTACGTCCTTGATCTATTAAAAGAAACAGGGAAACTAGGAGTAAAACCTGTAGATTCACCAATGGAGACTAAAGTTAAACTTAACCTTGAAGACGACAATCCCTTAGACAATATAGGGCACTATCAATGACTAGTAGGGAAACTAATCTATCTCACGGTAACTAGACCTGACATCACTTACGCTGTAGGTGTGGTAAGTCAGTTTATGCATGCACCTCGCACTAGTCATTTAGATGCCATCAATAGGATTCTTAGGTATCTCAAGGGGACTCCTGATCAAGGGATTTGGATGAAAAATAACAATTCAAATGATATTGTTGGCTTTTCTGATGCAGATTGGGCCGGAAGCTATGACAGAAAATCAACCTCTGGCTTCTGTACATTTGTGGGTGGCAATCTAGTAACTTGGAAAAGCCAGAAATAAACTGTAACTGCCAGATCCAGTGCAGAGGCAGAATATAGAGCAATGGCATCAACAGCCAGCGAACTAATATGGATCAAGCAAGTTCTTACAGATATGGGGATTAAGATCAAAGAACCAATAAAGATGTACTGTGATAATCAAGCAACAAGACATATTGCCTCAAATCCCTTTTTTCACGAGCGCACTAAACACATCGAAGTAGATTGTTACTTTATAAGGGAAAAGGTTCAATCTGGAGAAATTGAAACCCCATTCATCAGGAGCAATGAACAATTGGCAGACATCTTTACTAAGGCCCTAGACAAATCTCATCATCATAGGCTTCTCACCAAGATGGGTTCCATTAATTTATTTGAACCCACCTTGAGGGGGAGTGTTGAGGAACAAGACCAAAGCACAACCAACAAGGACCAACAGTCCATGACCTCCAGGAAGAACCAACAGACAAAGACTGTTGGTCATGGCCTCAGACTGGATCATCACAGGAAACCAGATCATCACAGGCATCAAAACAGGGAAAAGGAGCAACTTTTCTTCCCTAAGGAAGAAAGGTCACTTCCACCCTTCCCAAGCTAGAAAGGAACGTTAGAATAGGATCATAGATAGCAAAAGAACCGTTGCAAATATACATGTATATAACAAGATCACTCATACTCAATAATCTCAGAATTCATATCAATAAATCATCACAGATTAATATTCAACTGTATTTCCACAATTAT
>Hale_44_LTR/unknown
AATCTGATAGGAAATTATCATCTTAGCAACCACACACCCCAATAACTAATGAGTTATGATACATATGGAATGCAAGAAAACACCCTCCAATCAAGATGATTCCAAAACCCAAGGATCTCCTCAAGTGAAGTTAGGAAATACTAGTTCCAACAATGAAACTAGCACTTGAATTCAACTCCAAACGCCACAAACCAAGTATGATTTGATAAGTAAGAATCAAACACAAGATTTTAGTTAGAGAACGCCACAAACTAAAAATAGTTTGATAAGTTCAAAGTTCATGCAAGAACTTAAGCAAAAACACTCACAAAGAGCAAACAAAGATTATCATTCAAAATTCTATTCTATCTTATATAAATGAATTTGGCTTTGATATTTATAGCCAAAACAAGACAAAGAAACCTAAATAGATGTCTTTTGAGCTTTCCCACATTTTTCCTTTAATTCCCCTTAAAACTCATTAAAAATGGTTGTTTTTTACATTGATGGCCCTCATTTTGTAACTCCCAAATGACAACTAAACATGTGCATTCATTTGTAACTCCACACAACACACATATAACTCACACCTAATAAAATAATCCTTAATTAAATAAAAATAAACTAAAATAATTACTTAAGCTAAAATCCAAAAGATAGGAACCCATATAAATATGAATTAAGCCCAAAGGCCTAATCATAGCCGAATGGCTTTTATTCTTCAAAATGGACTGAATGCTTCTTTATAAGGTTGGACTCTTGTTTTCATGCATGAGTTTCATTTCCATTTTGGACCTTTTGGTTCATGCCTTTGCAATGTAATCTCATGGCAGCCTTGATTCATATCATTCCCCCTTTCTTGAAAGAAAATTTGTTCTCGAATTTTGCCCAAATATTGCTAAAGAGATAGACATATAATATCAAACGGTAATAGAATGCCATCATCAACCTGCAATTCCTTCGCAATAGTGATTAGAGGATCTTTAGAACAAATAATATTTTTAGTACCAATAAATCCAACATGCTCAAAAGGTGCAATTTTATCAAGCGGAACAGCTTCATTCTTCACTAACTAAATCTTTGCTTCTTCATTAACAACAAACTCTTCATTGTTGAATTTATTTAGAGGTAGCAAATCATTGTCTTTCTCACCATCTTCAATTATCACGTCTTCAGAATCTACATTGACTTCAGTAGAGCAATTTACCTCATCTACTCCATTGATGTTAATCTTTAATGATGACTTAAAATCTTCTTTATCTTTGAGATGCTTAAGAAAGGTGTTAGTCAACATATTGAACTCTTGAAGCCCATGCTTAAATGCTTCAAAACTCATTCTTAAAGATTTGTTCTCCTTTGACAATTCATCAATAAAAACTTGACTTGGTTGTCTATCTAACCTCTTAGGTTTATGCTTAGAAGAATATAAATTTTATCTACACTATTCATAATAATTATTTCTTTGATCCCACATCTTATCATAAGATTGATAACGAAGATTTCGACATTGTCTAACAAACTCAGCTTCATGAAACATTCTTTTTTTTTTTGTATATATGGATAAAATAAAGATAAAAATAAAGAACCACAAGGAAGTTTGAAGGAAAGAACAAAAGATATGATACGGAATTTGAAGGAAAAGAAAAAAAAACTACATAAAGAGATTAACGAAGAAGGGAAAACAAAAATTTATTTAGTGAACACAAAGGTGTAAACTTTGAAAAGAAAGAGTACTTAGAANNNGAAACTTTAATAACACACAAAACACAAAGATAAGCAAACCTCAACTTGAAGCAAGCTCTGATGCCAAATGATAAGAAATCATCATCTTAGCAACCATACACCCCAATAACTAATGAGTTATGATACACATGCAAGAAAACACCCTCCAATCAAGATGATTCCAAAATCCAAGAATCTCCTCAAGTAAAGTTAGGAAAAACTAGTTCCAACAATGAAACTAGCACTTGAATTCAACTCTAAACGCCACAAACCAAGTATGATTTGATAAGTAAGAATCAAACACAAGATTTTAGTTAGAGAACGTCACAAACTAAAAATAGTTTGATAAGTTCAAAGTTCATGCAAGAACTTAAGCAAAAACACTCACAAAGAGCAAACAAAGATTATCATTCAAAATTCTATTCTATCTTATACAAATGAATTTGGCTTTGATATTTATAGCCAAAACAAGACAAAGAAACCTAAATAGATGTCTTTTAAGCTTTCCCAAGTTTTCCCTTTAATTCCCCTTAAAACTCATTAAAAATTGCTGTTTTTTATATTGATGGCCCTTATTTTGTAACTCCCAAATGACAACTAAACATGTGCACTCATTTGTAACTCCACACAACACACATATAACTCACACCTAATAAAATAATCCTTAATTAAATAAAAATAAACTAAAACAATTACTTAAGCTAAAATCCAAAAGATAGGAACCCATATAAATATGATTTAAGCCCAAAGGCCTTATCATAGCTGAATGGCTTTTGTTCTTCAAAATGGACTGAATGCTTCATTATAAGGTTGGACTCTTAATTTCATGCATGAGTTGCATTTCCATTTTGGGCCTTTTGGTTCATGCCTTTGCAATGTAATCTCATGGCAGCCTTGATTCATATCACAATC
>Hale_47_LTR/unknown
TTTATGTAACACCCGGAATTTTTATATATTTAATAATGAGTTTTTATTTAAGTTAATTTTAGTCTCATTATTATTGGGTTTAATTTAAAATGATTATATTTTGGTTATTCAAATTTTTCCAAATGCATATTTATATAAGTAAAATTATATATTGGAAAATTATGGTAGAATTGTAAAGGATGTGTTTATAAAAGAATTTTGGAAAAATTGATTATTTAATTTAATTGTGTGTTAGGACTAAATTGGAAATTTATTTTGGAATAAGGATTGAAAGTATAATTTTATTTTTATGGGGTTTTAATGGAGATTTGTGAGTTTGGTATTTTTGTAAATAAATATGTCGGTCAGGGGTATTTTTGTAATTGTGTATTTTCAGTAATTCTAATTTGGCCCAAAATTAAATAGTTAAGGGCTTAATTGTAAGGCTAAAAAGAAGTTTGGGGGTCAAATTTAAATTCTGCAGGATGGAATTGTAAGTAATTAAGGAAGTTGAGGGACCAAATTGTAATAAGGAAAAGTTCGGTGGCCTTAAGCCTACCCATTCCCTAGTGCCGGTCACGGGCCCACGAGTGGGGTCGTGACAAAGTTGGTATCAAAGCTTAGGTTTAGATTTCCTTCGACCTAAGTTAAGATTTTTCTTGGTACTGCGGAGTTAGGATCATGTCTGTCTTGTTGTTTTCATTGACTTCAGTGTTTCAGCCTTCACTGTTAGAGAGTCAGTCTTTCCTTTCTTGTAAGCTTGTCTTTGGTGCTGTGCTGAGAATGAGCTTGTAGCAATGGGAAGATCCGAAGCGCGATAGACTCGTGCTGTTTCTTCAAGTGATTAGTGCAGTCCGCCTTTAGAAGCTTTGATTGTTGTTTCGATGGTGGGCACCGCAGTCAGTTTTAGTGTAGAGCGTGGTTGCAATCGTGTCATGGATTGTCTCGTCATCGCATCAGGCATCGTCTTATTGAGTAGCGCCGAAAGTAGTGCCTGGGAAGTCGAGTAGATGTCAGAGCTCTATGGTTGAGTTTTGGTGATTGTAAGAAGCTTAAGAAAGGTGGCAGGAGTATTTTCGGACGCTCATAATCCAGAGAAACTTAAGCGAACATTATCTATTTTTCTAAGTAGAACAAGTGTTTTAAAATACAATATTGCGCCCAGTCCCGTAAGAATGCATTATGGCATTTCACTGTTAGGCATGCATAAATTCATTTTAGGACATGCATCATACATTGTGCATTGCAACCCTTGGTGATAGGGGGCATCATCACCCTGGCGCGCGATATTGTAGAATTTTATATAAAGAAAAATGGCTAGAGATTTTACAATTTTGTAAAAGTATTTTTCAAGATAATAAAGTTTTTATCAGTGATGATTATAAAGTAAATAAATAAGTAAATTTTTCAAAGTAAATAGTGTTAGCTTGAGAATTCTCTGGATGACGAGCTGAGTTGCTGTGAGAGTAAGTTTGTGGAGCTGTAGGCCCCATGTTAGATAATAAAGGACGCTTTTGGATTTCAGTCAAGGAGGAATCTTGTGTCAGGATGGCATGATTGTGTCGGTTGATGCGATCAGATGGATGTTATGTCATAAGTGATGTGACTCGGTAAGAAAATAAGGTTATGGGGACCCTTGGTTTTGTCGGCAGGTTGGTGAGGTGGCACATAAGTTGGACTTGCCGCCAAGTATTAGTAATGTTTTTTGAGGTTAAATCCAGTTGTTTGTAAGTCTGAGCTGAGGAAGTGTATTTTCGATCTTGCTCGTGTTGGACCCTTAGTGTGTGGAAGCAAGTAAAGATTTGGTTTCCGAGAAGTAGTAAGTGAGGTTCGCCAGTTTTATTTAAGGGTTTTACTGATGAGTCTTGTAGTTTAGTTTAGTTTCTGCCGAGGAAAGTTCTCTAGAAGCCGGGTTGGAGTTGAGAGGTTCCTAATTAGTTTCAGTCTTAGAGTGTAGCCCCTTTTCTTTTAAAATTCGAGGACGAATTTTTTTTTTAAGGGGGGGAGAATGTAACACCCGGAATTTTTATATATTTAATAATGAGTTTTTATTTAAGTTAATTTTAGTCTCATTATTATTGGGTTTAATTTAAAATGATTATATTTTGGTTATTCAAATTTTTCCAAATGCATATTTATATAAGTAAAATTATATATTGGAAAATTATGGTAGAATTGTAAAGGATGTGTTTATAAAAGAATTTTGGAAAAATTGATTATTTAATTTAATTGTGTGTTAGGACTAAATTGGAAATTTATTTTGGAATAAGGATTGAAAGTATAATTTTATTTTTATGGGGTTTTAATGGAGATTTGTGAGTTTGGTATTTTCGTAAATAAATATGTCGGTCAGGGGTATTTTTGTAATTGTGTATTTTCAGTAATTCTAATTTGGCCCAAAATTAAATAGTTAAGGGCTTAATTGTAAGGCTAAAAAGAAGTTTGGGGGTCAAATTTAAATTCTGCAGGATGGAATTGTAAGTAATTAAGGAAGTTGAGGGACCAAATTGTAATAAGGAAAAGTTCGGTGGCCTTAAGCCTACCCATTCCCTAGTGCCGGTCACGGGCCCACGAGTGGGGTCGTGACACTTTA
>Hale_49_LTR/Gypsy
GGACTGATAAGCATCATACTACACATGTTTTCATGCCCGATTGTTTACATTTTTATGCATGATTATCCCGTTTTATGCTAGAATCACCTGTCTTTTGTTTCCTTTCTCGTTTCAGGTCATTTTCGACGGACACCATCAATAATCGAGGGAAATACGTGTGATTACGGACCAAAATCCATCAAATTGGGTGAGAACTAGCACCCCGAGGGTTGAGCACGGCCTGGACTCCGGCCGTGATGAATTACCAAGAGGCTATCCCCAATTGTGCCATTTTAGCACGACTTCCGTAGCCACCACGGGCTTCAGCACGGCCTGTGGTGGCTTAGCACCGGCTTGGGCACGGCTTGGAAGGAGTCAGCATAACAGACTCCATAGATTCAGCACTGCCTAGACTCCTGCCGTGTTGAATCATCATAGCCTGGACTACGGCCGTGCTAAATCATCACAGCCTGGACTCCGGCCATGCTGAATCAACTATATAGGCAATTTTGAGTTCTTTTGGAGAGGGACGATTTTTGGACTCAATTCCAAGACACACACTTAATCAATTATTTCCTATACCTCAATTGTAGACCTTGAGAGATCAAAAATTCATCAATTGAAGGGGGGATTTCACTTGTTCCAACATCGAATTGAAGATCAAGACAAACTTTGGGAGCATTCAAGAGGCAACTAGGGTTCGAGATTTCGAATTTTGCAATTTTAGGGTTTCTCATTCAGCTTGAAAGAGAAGGGTGTACATGCCTTTAATTTTTTTTTCCTTATTTTGTTCCCTAATTGCTTTAACCATGAACATGAGTAGCTAGATCTTTTGAATCCATTAGGGTTCACCTTTGTTGATGGATTATGCTTAATTGTTAGTTTTTATAATTGTCATTCTTGCAATCTTCTTGCTATTCAGTAATAAAAGTTTGATTCAGTTAATTTGAGACGTTGGATTAATTGTTTATTAGGTTGTTTCTTGACATTGAGAAATGCTTGTTACAACTGGATATTCAATAGTAAGAACTGGTAGTTAACACTTAGAGATAAGGTTGATTTACTCGCCGGATTAAGAACTAATAACTCTTAATAGTTTTAATTCATACATAATGCTAATCTGTAGTAATCCGATAGGAAGAGATTCCATTAGGTTAGTGCAGGTTTAGGAATCCGGTAAGCTCGAGAGAGGAACCGGGATTCAATTCAGGATTTAGGCACGGGTAAGCAAGATCGGCAATCCATAAAATCCATCTTTAGAATTCCATCACTTAGGCTCCCTTTTGGGTTTGTTTCTCTCTTTGCAATTGTCTTTTGATTATCCATTGTTCTTCATTTACTTATTTGCACTCATAATCATTAGTTGGTACGTTAGAACTTTCACACCTTATTTCATACTAGATAACATAGCAAACAGTAGTAACTCTAGGTTCACCCGATCTCCAGGGATACGACCTTGATACTCACTAGTGCTAGGCTGCATCGGTAGGTTCACTGCCATAGGTGTAGGTTGTATAAAGAGCCCATCAAGTTTTAGGCGCCGTTGCCGGGGAGCTCACAGTAACGGTGAACTAGAGTGAATTGTTTTTGTGTTAATTTAGTCATTATTTGTTTATTCATTTATTCTTTATTTTTTTTTTATTTTTTTTATTTTTGTTTTATTTTTTATTTTTTATTTATTATTATGTTGTTTTTGTTGATTGGTGGTTGTGTGGACTTTCGGTTTCAGGTAGTTTATGACCAGGAGCTCAAACTCGAATCTTATAGAGCCTCTATCTGATCCAGAACGATCCCTCAGACTCTTAAGGAAGAGGTTGCAATTAGAAGAGGAGGAGATTGAGGTTGAGGTATCTGTGGATAGACTAGACACGATGGAAAACCATGACCCCCAGGCCAACAATGATCAGAGGACGATGTACGAGTTTGCTCGACCATCTTTAGATGGGACGAAAACGAGTATAGTCAGACCTCCTGTAGCGGCCAATAATTTTGAGATAAAGGCCAATGTTATCAAGATGATCCAGCAAAGCGTGCAATTTGGAGGATTGCCCAGCGAAGATCCCAATGCACATATCTCCAACTTTTTGGAGATTTGTGACACATTCAAGATAAATGGAACAACCGATGATGCCATTAGGCTGAGATTGTTTCCATTTTCCTTGAGGGATAGAGCAAAGAGATGGCTGCAATCTCTTCCACAACAGACGATCACTACCTGGAAGGCGTTGGCCGAAAAATTTTTATATAAGTATTTTCCTCCCGCTAAAACTGCTAAACTTAGAAATGACATATCTTCTTTTGTGCAGTTTGATGATGAAAGCATGTACGATGCATGGGAGAGATTTAAAGATCTTTTGAGATGCTGCCCACATCACGGATTGCCAGTGTGGATGCAGGTTCAGACCTTCTACAGCGGGTTGAACCTTCCAATGAGGCAGATGGTGGATGCTGCAGCAGGTGGGGCGCTAAACAGTAAGACGCCCGAGCAGGCTCAGAACTTGATAGAGGAAATGGCCATGAACAACTATCAGTGGCAATCCTCTAGGAGCCGACCAGGAAGATAGGGAGTGGTCAACCAAGTGGACTCTACAGCAGCCTTGGCAGCTCAAGTGGAGCTTCTAGCCAAGAAGATCGACCAACTCCAGATGCCGGTTCATGCAGCGAACGTTGGCTGCGAGTTTTGTGGTGGCCCGCATTACAGTGCGAACTGTACCGCGGAAGGTATGTTTGCTTCATTCTCTACTACTTTTCCATCTAATTCTGCTATGTCTTCTGATGTTGAACAGGTTGATTATATGGGGAATGCCCCAAGGCAGCAGAACGATCCTTACAGCAATACATACAACCCTGGGTGGCGCAATCATCCCAACTTTAGTTGGAGGAACAATAACACTCAGGGTCCACCTGGTTTTCAGAGACTTCATCAGCAGCCGCAGCAACATTCAGCTGGGCCTGCACAAGCTCCTCCTCTACCAGAAAAGAAGTCAAATTTAGAGGAGCTTATGATGAAGTTTGTGACGTCTACGGAGATGAGGTTCCAGCAAACTGATAGTGCACTTAGGAACCAGCAGGCCTCAATTCATAACTTGGAGACCCAGATTGGCCAAATCTCTAAGATGTTGTCTGAAAGGCAGCAAGGAGCGCTCCCGAGCACCACTGAGTCTAACCCGAGGGAGCACGTGAACGCCATCACTTTGCATTCAGGTAAGTTAGTTTCAGCTCCTTCTAAGCCTGTTTTTGATGACGCCACTATTGATGTGCAGGTTAAGGCAAGCAGTAAGGTTAGGGAACCTGAGGGACAAAAGGTGAAATCAATTCCAGTCAGGGAATATCAACCTAAGATTCCTTATCCTGCTAGAGCTAAACAAGCAGAGGCGAAAGAGCAGTTCAGTAAGTTTTTAGATATTTTTAGACAACTGCATATTAACTTGCCTTTTATTGATGCATTGGAGCAGATGCCGAAGTATGCTAAGTTCTTAAAGGACATACTTAGCAGAAAAAGGAAGTTGGAGGAGGTCGCCTATGTTCAGCTTAATAAGGAGTGCTCAGCGTTGTTTCAGACCAAGTTGCCAGAGAAACGTCACGATCCAGGGAGTTTCACTATTCCCTGCAATTTAGGTAATTTATGTGTTGATGATGCATTAGTTGATTTGGGGGCTAGCATAAATGTCATGCCCACTAGTTTGTTCAATAAGCTAGGTTTGGGGGAGGCAAAATCCACTAGGATGTGCATTCAATTAGCTGACCGTTTTGTTAAGCTTCCTAGGGGAATTGTGGAAAATGTGCTAGTTAAGGTAGATAAGTTCATATTTCCTGTGGACTTTATGGTTTTGGATATGGACAATGAGCATGGTGTACCATTAATTTTAGGGAGACCTTTCCTTGCCACAGCTAGAGCTAAAATAGACGTATTTGAGGGGAAGTTAGAACTTAATGTAGGGGACGACTGTGTCACTTTTAGTTTACCCTCATTTGATAGTTCTTCCACCGACCATGTTCATGCCATTTGTTGTATTGATGGAATTGATCTTGCATGTAATACACAACCACAAGATGTACAAATGGATGATGCTATACATGTTTCTTCCCCGACTAGTATGTGTTATTCATCTGAAAAAAATAACTTGTATCAATATGAGACTTTGTGCTGTGATAGACCCGAGAAGGGTAGTTGCAAGTTTGTTTTTGACAGGTCACTTAGCCGAAATTCGAAGTGGATGAATGGACATCCCAAATCGGTCCAGAGAGCACCTCCTTGGTCATCTACTACACACATCAGACCTTTTCATTGCGCTTTTATGCCTCGAGCCCCAACTTACATTGAGCCTACCTTCTTAATTTGCCCGCGCTGCAGGAATGCTGATCCAGAGTCCAGCTAGACGACTCGAACAAAAAGAAGCGCCTTCGGGAGGCATTCCCGAATCTATTTTTGCTTTCTGAATTTTTGGACATTTTTTATTTATTTTATGTAGTCATTTGCAGTTAGATATTTTAGTCTGTTTTTAGTAAGTTTGATTTTGAGGAGATGCTATCTTATTGAACCTTTTACTAGATGTTGCTTGGAATGTGTTTATTCTTGAATTTTGCAGGAGTTAGCCTACTTGATGCTCGTACGTAATTTTGAGGACTAACATATTTTGAAGTGTTAAAGTACACATCAAGGGTAGTATCTAGTAGACTTTCTAGTTTTTATCTCTTTTTGTCGTCTTGTTTTTCTCTTAGTTTTCTAATTTCTTTTATGGACTCCCATAATTAGCTTCATTTTACGTATTTTATTCCTTTTATTTTGGAGTGCCTACTTTGTTTACACTGAGGACAGTGTTTTTCACAAGTGTGGGGTAGGTACCGTAGATCTGTGCAGTTAATGATTTTCTCCTTTGAATGGATTCCCTTATAGCTTTTATCGAACCTTGTTGGAAGAAGGCAATGAACGAATCTCTTAATTACAATCCAGCCAGGTAAAACTGGTATTTTTCCTTAAATTCTTCCATTTTACTTTATCTTAGATATAGAACACTGTTAATATTGTTGCTTATTATTGCGATTGACTGTTTAAACTTTGGTTTGAGAATTCATGCAATTTTAACCCACTCAAATGGTGAGATTTTGAGCCAATTGGTGCATCACTATTATGCTCCCTTTTCTTTCATTAGTGAGCATTGTACAGAATCTCTGTTTCTAGAACTTGCTTTACGATATCTTTTGAGATTACATGAATTGTCAATAATCGTGAGATGATTTGGGCACTTAGGATTTACACAATTTGGCCAAAAAGCCTAACCCTGTTTTTCCCTTAGTGAACCAATTTTGAGCCTTAGCCTTTCCTTTCGTGATAATAATAACAGTGACACTCATTTTATCACTTCTATTCATTTGACCATTCTTTCTACCATTGATTGCTGGAAATTATGTAAGTTTATACTACATTTTATTATGGATCAATCTGCAATCATATATTTCACTAAATTGCTAGATTTTTCATAGATGCTCCCTTCAATTAAAAAAAAATAAAATTGATATTCAGTCTTATTGTATGTGTCAATAACCAACAACCCCTACATAAGCTGTTGTAATATATATACATAGTATATATATATTCAAAAAAAAAGAGTATTAATTTAGTTCATTTTGAGCATCATCTTATTTTTAGAGCAACTTAGTGTTCATTTTGGTACAACACGTGATCATTCTTTACTTTCTTGCATTACTTGCTTAACTTCCAGCAACTTGTAGCCTACATTCCATATTTATACGTACCCTACCTTAACCCCATTACAACCTGGCTCAAGACCCTTTGATCATGATTATTGATTATTTCGTAGTAGTGGAGATTGGATCTATAAGCAAGCCTATGGTAAGCACTTTTTCTGTATTTTTGCGTTGAGAGCTTGGCGATCTTCTTTCACCTATATACACTTGTGTGTTTTGAGTGACATCTTGTGAGGCATGGTTCTCAATTTCTCAATTTAGATGGTTTATCATTTTAACTTTAGCAACTTTATTAAGTTTGTTCTCTCTCTTAAGGATTTAGTGATTTGGGAATTTTGGGAAAAATCATTATGGAGTTTTGAAATTTGTTTTGAGCTAACCTCCTGCAATGCATTGGATTGAGTTATTTGGTATCTGTTTGAGGAGTGAGTTGTTGATTGCTTGAGGACAAGCAAAAGTTTAAGTGTGGGGTAATTTGATAAGCATCATGCTACACATGTTTTCATGCCCGATTGTTTACATTTTTATGCATGATTATCCCGTTTTATGCTAGAATCACCTCTCTTTTGTTTCCTTTCTCGTTTCAGGTCATTTTTGAAGGACACCATCAATAATCAAGGGAAATACGTGTGATTACGGAGCAAAATCCATCAAATTGGGTGAGAACTAGCACCCCGAGGGTTGAGCACGGCCTGGACTCCGACCGTGCTGAATTACCAAGAGGCTATCCCCAATTGTGCCATTTCAGCACGACTTTCGTAGCCACCACAGCCTCCAGCACGGCCTGTGGTGGCTCAGCACCGGCTTGGGCACGGCTTGGAAGGAGTCAGCACAACAGACTCCATAGATTCAGCACTGCCTGGACTCCGGCCGTGCTGAATCATCACAGCCTGGACTCCAGCCATGCTGAATCATCACAGCCTGGACTCCGGCCATGCTGAATCAACTATATAGGCAATTTTGAGTTCTTTTGGAGAGGGACGATTTTTGGACTCAATTCCAAGACACACATTTAATCAATTATTTCCTATACCTCAATTGTAGACCTTGAGAGATCAAAAATTCATCAATTAAAGGGGGGATTTCACTTGTTCCAATATCGAATTAAAGATCAAGACAAACTTTTGGAGCATTCAAGAGGCAACTAGGGTTTGAGATTTCGAATTTTGCAATTTTAGGGTTTCTCATTCAGCTTGAAAGAGAAGGGTGTACATGCCTTTAATTTTTTTTTCCTTATTTTGTTCCCTAATTGCTTTAACCATGAACATGAGTAGCTAGATCTTTTGAATCCATTAGGGTTCACCTTTGTTGATGGATTATGCTTAATTGTTAGTTTTTATAATTGTCATTCTTGCAATCTTCTTGCTATTCAGTAATAAAAGTTTGATTCAGTTAATTTGAGACGTTGGATTAATTGTTTATTAGGTTGTTTCTTGACATTGAGAAATGCTTGTTACAACTGGACATTGAATAGTAAGAACTGGTAGTTAACACTTAAAGATAAGGTTGATTTACTCGCCGGATTAAGAACTAATAACTCTTAATAGTTTTAATTCATACATAATGCTAATCTGTAGTAATCCGATAGGAAGAGATTCCATTAGGTTAGTGCAGGTTTAGGAATCTGGTAAGCTCGAGAGAGGAACCGGGATTCAATTTAGGATTTAGGCACGGGTAAGCAAGATCGGCAATCCATAAAATCCATCTTTAGAATTCCATCACTTAGGCTCCCTTTTGGGTTTGTTTCTCTCTTTGCAATTGTCTTTTGATTATCCATTGTTCTTCATTTACTTATTTGCACTCATAACCATTAGCTGGTACGTTAGAACTTTCACACCCTATTTCAGACTAGATAACATAGCAAACAGTAGTAACTCTAGGTTCACCCGATCTCCAGGGATACGACCTTGATACTCACTAGTGCTAGGCTGCATCGGTAGGTTCACTGCCTTAGGTGTAGGTTGCATAAAGAGCCCATCAAGGAC
>Hale_51_LTR/Copia
CCTTTGATAAGATTAAAAGGAAAAATATGTTGAGTTGTATTCTATGTTCATTATTAAAAAAAGAATCATTTACATTAACCTTAAATCAAAGAAAAAGGAACTATATATACTCTAATACAAATGAAATGAAAAATACTATACTACCCTTATAATAAAAGTTGAATTACAGTATTTAACATCCCCCTCAAACTCACGATGCGATAGCAACAAGCATCGAGAGTTTGTCAGACAGAAAACGAAAACGTGAAGAGGTTAAATATTTTGTAAATAAGTCTGCCAGGTGTAAGGAAGAAGAAACAAAAGGCAATGTCAATGTGCCATTCTGAAGGTGATGACAAGTAATATGACAATCGATTTCGATATGCTTGGTCCGTTCGTGAAAGACCGAATTATGGGCAATCTGAATAGCACTCTTATTATCACAATGTAAGGGAGTCGATTGCCATAGAGAAACACCCATATCATCAAGCAACCATCACAACCAAACAATTTCACAAGTAGTGGAAGCCATAGCGAGATATTTAGCCTCAGTTGAGGATCGAGAAATTACATCCTGCTTCTTACTTTTCCAAGAGATAAGAGAATCACCTAGAAAGATACAAAAACTAGTAGTTGATTCGCGATCAGTAGGATCACCGGCCCAATCAGCATCAAAGTAAGCACATAACTCTAAAGATGAAGTAGATGAAAAAAAAAAGTTTGAAACTGAGTGCCGCAGAGGTATCTCAAAATACGAAGAACAGCAGCCCAATGAACTATAGTAGGAGAAGTAACAAACTGACTGACAACATATGCGATATTAGGACGAGTGATAGTAAGATAAACCAGACTTCCAACAACAGTCCGATACAGACTCGGATCTGGCAGTGGAGAACCATCAGAAGTAGAATAACGAGCATTGAACTCAATCGGAGTATCAACAGTCTTATTATCAGAAAGGCGAGCACGCTCAAAAATATCATAAATATACTTAGATTGAGAAAGAAGATACCCTTTTGGAGAGGAAGCAACTTCAATACCCAAGAAGTAATGAAGGGAACCCAAGTCTGTCATAGCAAAACAACGAGTCAGTTCGAACTTTAGCAGACTAATCCCAACAACATCATCACTTGTAATAATCATATCATCAACATATAGAGAAAGCAAAATTCAACCAGTCGAAGTACATTTGACAAACAATGCAGAGTCATGGTTGCTAGGATGAAAACCAAGTGAAGTAATCACAGTAGAAAACTTCTCAAACCAGGCGCGAAGAGCCTGTTTGAGACCATAAAGGGCCTTCCTAAGTTTACAAACTTCTCCAGGATGATGATCAAGACTAGGAAGAGGAACTATATAAATTTCTTCGTGAAGGTCGCCATTCAAAAAGGCATTTTTTTAACATCCATTTGAGTTATATCCCAATGACGAGCAGCAGCAACAGCAATAAGAGTTCGAACTGTAGTCATTTTAGCAACAGGAGCAAAAGTCTCCTCATAATCCAGACCATATTCCTGAGAATAACCCTTAGCCACTAGACGAGCTTTATACCTTTCAATAGACCCATCAGACTTAGTTTTAATCTTATAGACCCAGCGAAAACCAATAGTACGTTTACCTGCAGGAAGGGACACTAAATCCCAAGTATGGGTTTGATGAAGAGCAGTTAGCTCCTCAGCCATAGCATGCTGCCAAAGTGGATCAAGAATTGCTTCTTTGAAAGATAAAGGCTCAGAAAGACGATGAATATAAGCTAGAAAAGAAGCAAATGAACTCGAATAACATGAATAATCAAAATCAGGTTGTTTAGTAGACTTATGATTTCGTACAGGATAGCGAGGTTCGATAGTATCCACAGTCTCAGGAGATGATATAGTGGAAGAGCCAATAGAGGTGTTAGGAATGCCAGCAGAGGATAGCCCATCAGTATCAATAGCAAAAGGATCAATATGGATAAGATCAGACATAGATATACTGTGAGGACGGTCACAAATTGCAAAATAAGGAATATGTTCAAGAAAAACAACATGACGAGAGACATACAATTTATGACTGACTAGATCAAAATAACAATACCCTTTTTGACCTGCACCATAACCAAGAAAAACACATATAGTAGATCGAGATGTTAACTTACTGCGTTCAACATGAGGAAGAAGAAAAAAACATGTAGAACTAAAGACACGAAGGGAAGAATAATCTGGAGGACGACCATACAATCTTTCATAGAGAGACAAGCCAGAATTATGAGAAATAGAGATTTTGTTAATTAACGATGTTTCAAAAGATAAACCCAACAATAATGAGTGCAATCATCAATAAAAGATACATAATGACGAGAACCTCCTTTTCTAGAAACATGAGAGGGTCCCCATATATCAGAGTGAATAAGATCAAAAGGAGCAACAAATATAGTAGTGCTTTTAGGAAAGGGCAATGTAGTCAACTTTGCTAGTTTACAACCACTGCAATCAAAAATATCATGAGTTTCTAAATTTCCTAAAGCTCCTGTAGAAGTTAAGAATTGCAAACGAGATACGGAGACATGACCAAGGCGAGAATGCCATAAAAAAAATATAGACGAAAAAGGACTTAAATGAAAGGATGACAAATTCACACTAGGAACAGCTGCCGCAGTATGAGGAGTTTTGAGCTTATCTAATACATAAAGTCTGCCTTCTCTATGGCCGATCCCAATCACCTCTTGAGAAGTTGGATCCTGAACAGAACAAGTAGAAGAAGAAAAAGAGACTGAGCATCCAGTATCACATATCTGACCAACAGAAGCAAGATTCAAAGCAAGATTAGGAATGTGATAGACATTAGATAAAGATAGAAAAGGTGTTATGACCGAGCCAACACCTTGCAATGGCATAGGTGTACCACTAGCACTTATAACAGGAACTGAAACTTTAGGGGTTAGGGAAGTAAATGATGACAGATTAGGTGACATATGGTTTGAAGCACTAGAATCTAAAATCCAGGAGAAAGAGGATATACCTGAAGGACTAGATGACAAACCTATTTGAGAGGAAGCTAACATGGCATGCGGCTGAGATGAAAGGAACTGCTGAAACTGCTTAATCATTGATGGATCCAAAAGAGGAGGTTGACAATGCATTGTGAGGATGAGGTAGCAGAGGAGGTCCATTGTGGAGAGTGCGTGGTCGATAGGACCACTATTGAGACTGCTGCTGCTTTCCTCTGCTCAATTTCGGACACTGAGATTTCCAATGACCTTTTTGTTTACAGAACCCGCAGTCATCATGAGCAACAGATCCAGATGGTCTGAACTGAGACTTAAAATTTGATCGAGGTGGATGGAGTAGAAGCTGAAGAAACCTCTTTTACAGCCGAAGACTTGAGATGAATTTCTTCAGCTAAAAGCTCACTAACAATAGAGTCTACAGAGGGCAGTGGATGACGATGCAGATTAAACCCGCGAAGTCCCTCAAACTCATCACGAAAGGCCATTAGAATCTGTACCAACCTCTGTTCCTTTCTTCGTGTATTATAAGCCCCAAAAGCTCGTAATTCAGCAGATTTTATGAGAGCCAACTGATCCCACAAATCTGTCATAGCATCATAAAACTCTTGAATACTCATATTTTTCTGCTGAAGAGCACGAATGTCAGATTTTAACTGGTACTATTTTGTAAAATTAGAATGTGTGTGCAGTCTAGCTAGGTGATCCCAAACCTCTTTACCTTTTTCATATTTTGCTAACTGGGTACCTATCGAATGCTTGACAGAGTTATTGATCCAAGTAATGATTTTTGAATTATCCACCTCCCATTTGTCTAATAATGCCACATAGTTAGTCACCGTGCCATCTTGAGGCTTAACAGAAGTACCCGAAACATATCCCCACTTTTGTTTACCTTTTAGAAAGTTTTTCATCATATAACTCCAATATGCATAATTTTTACCATATAATTGAACACTAACTGCTTGAAGCGAATCATCTCTAACTTCAACCATAACGGAAAGGAAAAAAAATCTAACAGAAATCAACAATGATCAATTACTCAAAGAGGTCAACGAATTGCCAATATTACCAATCTCTCTAATGTTTAATAATCTGCTGCAAATCCCTAAATCAAATATGTATCCAAGCAATTGTTTCTACATAATGATCCCACAATATAAATTCCCAATTAACAATAAATCCAAATCCCATTTTCAGTCTCTTTCTCCCTTTTTTTCTTTTTTTAGTTAAATCCCTAGAGTGACAACCATCAATTTGCGAAAGAGCAACACGCAGCAAGGGAAACGACAAGGATATTTACTACGCGAGGAATATTTACCACGTTGAAAGAGCTCACTATCGATGCCAGCGGAGAAAGAGACCAGCGAAGAGGGAAACGGCAGAAAACGACAAGGATTCTTGTGCTACAGCAAGGATCAGACTGCTACGCAATCACAGGCGACCCAGACGCGATCACGCCAGTAGAGAGGGAAGCAGTAGAAGACGACAAAATGGCAAAAGATTCTTGCGCTGCAGCAAGAATTAGATTGCTCTTCGATTCGGTCGGCAAAAATCAGCAAGGATATGCAACAACTGGAGCATCATGCGACAACAACACAGCTTGTGGCAACAACACAGTTTATGGCTCTGATACCATGATAAGATTAAAAGGAAAAATATGTTGAATGGTATTCTATGTTCATTGTTAAAGAAAGAATCATTTACATTAACCCTAAATCAAAGAAAAAGGGAGTATATATACTCTAACACAAATGAAAAAAAAAATACTATACTACCCTTATAATAATAGTTAAATTACAGTATTTAACATCCTT
>Hale_52_LTR/Copia
TTATTGAAGTACTTGAATTCAAGTTCAATATTAATCAAGAATTTTAAAAAAAGAGTAAAGTGAGAGAGTTATATTTTCATTAATCTCACACTTACAACTTAATGAGAGTTTTAACTTATATATTAACTATAAGACAAAAATAACTTTTCAGCTCAGCTAATTTTATTATAACAGAATTGTTATAACTAACTATAAAAATACACTGTACATTATGCTAACAGCACCCCTTAAGCTGGAGAGGATTGAGAAATATCCAGGAGTCCCAGCTTGGAGAGCATGACATTGTGACTGGTGGAGGAAAGCGGTTTGGTTAATATGTCTGCAAGCTGCTCGTGAGAAAGCACATAAGCTGTAGAAAACCCGCCTTTAGTTGATTCCTAACAATATGACAATTAATATCCAGATGTTTGGTTCTCTCATAAAAGACTAGATTTGATGCTATATGAAGGGTACCCAGTTTATCACAATGAAGAAGAATAGGGAGCTATACAGGAAAAGAAGGGTCAGCTAGAAGATATACAATCCACTAAAGTTCACAAACAGTAGAGGCCATACTCCTATACTCTGCCTCAGCTGAAGATCTACATACAGTGTTTTACTTCTTGGTCTTCTAAGAAATAAGCGAGGAACTAAGAAAAATGCAGAAACCAGTGAGAGATTTTCTGGTGTCTAGACAAGAAGCCTAATTAGCATCACAATAAGTTGTAAGAGTACAAGTAGAGGCAGCAGGATAGAATAAACCTTAAGAAGAACAACCCTTGAGATATCTGACAAGATGAATAGCAGCATCCCAGTGAATTTGACTAGTTTTACTCATGTGTTGACTAAGTTGCTGAACAACATGACTCAGCTCTGATCTAGTCAGATTCACATATAAAAGCCTGCCAACAAGTCTTCTATATCTTTCAGAATCATAAAATTCAGGATCATCAACAGAGACTAGTTTGATGCCTGAAGGTAGAGGGACACTTGCTAGTTTAGCATGAGATATACCTAAATCCAGAATTAAGTCTTTGATATATTTCTGTTGGGAGAGAAAAGTGCTTGTGGTTGATCTAGCTATCTCCAAGCCTAGAAAATACTTAGCATGTCCTAAATCTTTAATGGTAAATTGTGCATCCAAAATTTTGGTTGTTTGATCTTAGAATCAGAATTACCTGTGACTAATACATCATCAACATAGATCAACAAAGCAGTAAAAATGTCACTAGAAGACTTACCAAATAGACAATGATCATGAGCAGACTGAGAAAATCCAAAATTCATCAAGGCAGTAGTGAACTCCTTGTTCCATTGTCTAGAGGCTTGTTCAAGGCCATATAAGGATCTTTTAAGTTTACAAACTTGACCCTTTTGAGCTTTAGAATACCCTAGAGGAGGCAATATATACAAATCTTCATCTATAAATCCATGAAGAAAAGCATTGTTAATATCAAGTTGATATAAAGGCCACTATTTGATGGTTGCAGTAGCAATGAGTAATTTAACTGTGACTAACTTAGCTACAGGAGAAAAGTCCTCAATATAATCCTCTCTTTCAACCTGACTAAAACCTTTGGCAACCAATCTTGCCTTGAATCTATCAACAGTACCATCTGCATGTCTTTTAATTTTAAAGACCCATTTGGAACGTATGGCTTTCTTTTCTTTGGATAAAACAGTCAAATCCCAAGTATGATTAGATTCTAAGGCACTTAATCCTTGATCCATGGTTTCTACCTACCTAGGGTCTTTTTGAGCAATAGTAAAAGATGTAGGTTCAGAATCCATAGATACATGAGCCACAAAATCTTTATAAGAAGAAGAAAAAAATAGGAAAGAGGTTGAGTCTATAATGGCAAGGTTTGAAGAATGTCTTTTTGAAGGTTGAAAAGAAACATAATAGTCTTTAAGGTAACTAGGTAAATGAACAGTTCTGTGTGGAGGCCTAGAAGAAGGAAAAGGAATGCAAGTGGAATGAGAAGTACTAATATAGTAAAACAAGTATCATTACTGTTGGTTTTGACAGAAGAAAAAAGAAACATATTTTCATGAAAAACATCTCTACTAATAAGAATAGTATGTGAATCCAAATCATAAATTTCATAAGCCTTTTGCCCTGGTGGATAATGCAGAAATATACATTTGATAGCTCTATTGCCAAACTTGGACTTATTTGGTTGAGTATTTGTAGCAAAACATAAACAACCAAAAACTTTAAGGGAAGAATATGGTGGTGATTTCGAGAAAAGCAAAGAATAAGGTAATTTCCAGCCAAGAATAGATGAATGTAGTAAATTTATGAGGTAGGTTGCTGTAAGAATACACTCTCCCCAGAATTTTGATGGAAGAGAGGCATTGAGTTTAAGAGCTCTAGCAACTTGAAGAAGATGCTTATGCTTTCTCTCAACAATTCCATTTTTGTTATGGAGTGTAAAGTGTATTTCTTTGATAACAATACCCTTTCTAGACAGGTATTCAGTTAAGGTGGAGTTTATGAATTTTGTGCCATTATCAGTTCTTAATTTTTTTAACAAAGATTTGAAACTATCTTTTAATGAAAGCACAAAAATTCACAATAGTTTTAGGTACTTGAGTTTTATCTTGCAACAAGTAAGTCTATCTACATCTGGTATAGTCATCCATAAGGGTTAGAAAATATAAAACACCACTTAAAGACTTTTGCTTGAAAGGGCCCCAAAGGTCGGCATGTAAAATTTCAAAAGCAAGAGAAGTTGTAATTGAACTATTTGAAAAAGATAATCTTTGTTGTTTAGTGAGAGGACAAACAATACAAATATGATCTTTTGGTATCTTTACATTCAATTCTGATATATGAGAACTTTTATCAAAAGAAGGATGTCCTAGTCTAGAATGCTAAAGAAGACAGCTTTGATCATTCATGCAACTAAAAGAAACATCCTTATTTTTATACAAACTTTTGACAATATTATTAATAGGTAAAACATAAGAAGATATTACTTGTTGCAGTAATTCTGTAGTGAAATGAAAACTTGAGGTATCTATCTTATATAAACCAGCTTGTTGTCTGCCAACAGTAACAATTTTATCACTCAGATGGTCCTGGAAAGGATAAAATGTCACCTTGACATTATTATCAAAAGTTTATCTACTAACATAAAGTAGATTATATTTAAAAGCGGGAACAAACAAAATATTTTTCAATATTAATTTGGAATTTAAAACCATAGATCTTGTGTGAGTCACATTAGTACGGGTCTCATTTGACAAGAAAATAGGTGATGGTTTTTTCAAAGGTTTAGGCAGATTCAAATAGTGAAAATTAGCAGTCATATGATTTGTAGCACCTGTATCTACAATCCATATAGTTACACCATATACATTTGCACAGAAATTAGAATAGGCAATAGAATTACTTGAGAAACAAGCAGCTGCATTAGCAAAATCCATCTCTATATTTCCTTTGCCCTTCATGAACTTTTGAAACTCTTATTGTACAGTAGAGCTAATAATCTTACCAATGTCATCCATTTTAAAACTAGTATCATTCTCCTCATCAAAAGGTGTCTCCATAGATTCTTTCTCAGAAACATGTGCTGCAAACCTGCCTCTATTTCCATCTTGATTTCATTTTCCAGAATTCCTCCAAAATTCTTTGAACCTTCATAAGCATCTCTTGGCTTTTTATACCACTCAGGATAACCAATTAGCTTAAAGCACTCCTCCTTAGTATGGCCATTCTTTTTGCAATAATTGCAAAATTTGTTTGGATCTCTTAGTCCCTTGGTTTCTCTTTTCCTTGTAAATTGATCAGTTTTCACCATCATTGCTACATCTTCAATCAGTCTAGAAGTAGAATTAAAAATAAATTTCTACTTTTCATCTTTCAAAACAAGTGCATAAGCCTTGTTTGTACTACGCATAGGTTCCATCATCAACAAATTACTTCTTACAGTTTCAAAAGAATCATTTAGTCCTATCAAGAATTGCATTATCTTATTTCTATCAGACATCCCAGCTAGCCTTTTATTAACATCACAGGTACATTTATTGCAAGAACAGGAAGGTATAGGGGCTAACTCACCAAATTGATCCTATAATTTCTTCAGCTGAGTGAAATAGAGTGCAATGGACTTGTTGTCTTGCTTAATAGAACTAATTTCTCTCTGGATTTGAAACTCCAAAGGTCCATTACATTCTCCAAATCTCTCTTGAATTTCTTCCTACAGTTCTTTTGAGTTTCCTGCGTACATGAAGCCTTCTGATAAATCCTTTGCAATAGAATTCAGTATCCAAGACATAACTATCCAATCTTGCTTTTTCCAAACTTTATATTCCTTTGAGTTACTAGCAGGAGCTACTATATCACCAGTTATAAACCCTAGCTTATCTTTTACCCCTAAATCAATTTCTATGGAACGACTCCAAGAAAGATAGTTGTTTCCATGGAAGATTGTATTCACAAGAAAAGCCCCATTATTTCCAGCTGATTGATTTGATTCTTCAATTTCTAGGGTTTCTAGTGTCTCCGAATTGATTTCAATTACCATTGTTAAAAGTAAGCAAAATCGAAAAAGTAAAATCAAAAAAGTAAACACAAAGATTGTGAATAAGATGAAAGAAAAACAAATCAAAGAATCTTATCAGAAAGGCTCTAATACCATGAAGAACTTGAATTCAAGTTTAGTATCAATCAAGAGTTGAGAGAAAAGAGTAAAGTGAGAAAGTTATATTTTCATTAATCTCACACACTTACAACTTAATGAGAGTTTTAACTTATATACTAACTACAAGACAAAAATAACTTTCCAGCTAAGCTAATTTTATTATAACAGAATTGTTATAACTAACTATAAAAAATACACTGTACATTATGTTAACATTTAT
>Hale_53_LTR/Gypsy
TTATTGATGTGAATCCAAGTTTAAAGCTTAAAGAGATCCAAGATCCATTAATAGTACAAGAAGGCCCAATCACAAGGTCCAAATCCAAGAAGCTTCAATAAGACATATTGGGTTTAATTAGGGACATTTGGAAAGCCCAAGAATTTCAACCCAATAAGGCATACATGGAGGCCCAAGGAATAATATTTAACTTGGTTTTGTGTTAATAACAATTAGGGTTACATGTAGCCACCATATACAAGTTAATAGGGTAATTAATACCAAGTAATGGCTATCAATGTGGGTAGTGGTTATTAAGAGCCATCATATACAAGTTAATGGAGTAATTAATACCAAGTAATGGCTATTAGTGTGGGTAGTGGTTACTAAGGCCATTTAAGAGTAAAAGTAATCCTATGTGTGTGAGTCTATTTTAGTAGTGTGTGCATGGACTTGTACTCTATATAAGCAAGTCCTTTTCTTTCTTTTGAGCATGATTGAATTTGATATATGAATTATAACTTTGTTTGAGTTTTATTGTGAGGAATTTTTTCTTTAATTTCTTGCTTGAACTTTGTGACTTATCAAGCTTTATTCTAGGTTGTGGTGTCAAAATCTAAATCTTTGTTTTCTTGTTATTTATCAAACTTTCTTGTTTGTGGCATAAGAGGAATTTCAAAGTCTATCTTAGTATCTTTATCCTTGTTGGTAAAAAGGTTAAGTAGCATCCATCTTCTTACTTCAATCTTTGAACGATCCGAGTTTGTGGATTAAATTAGTAATTTCTAGTTTTCTTCTAATTTAACTTATCATAGTATTTTTGCTATTGGGGAGTTAATTGATGAAACCTACAATTCTCATCATAAGTGGTATCAGAGCATTGGTTCAAGATTGAGGTTTGCGTATCCAAAACTATCTTTTAATTCTCAATATCTTGTGTTCATCTTATATTTTGCACCTTTTGCCACCTATTGTTCTTGTTATTATTTCTTTTTATCTTTATTCTTCTTATCTCAAGATTTTGTTTGCATACATATAAAAAAAAAGAAGAAATTCGTCCATAAAAAAAAATTGTTATCTTTGATATTCTTGTGTTAGATCTCAAATTACATAAAAAAAAAAAAGAAATTGACTCTTCATATTCCATTGAAATCTATCTTTATAATTCTGTCTCTTTGTGTTCTTTGATGATCTATCTTTGTTTTTCATTTCTATTAGCCTATTTGCTACAAATTGCTCATTTCTTTAAGCCTACCTTATTATTTCTTGTTAGCCTACCTTTTCTTTTTTTATTTATCATTGATTACTACATTCTTGAAATTTTGTTTGATTGAGAAACTTAGTTCATCTAAGAAATCAAAAGGCAAATTTGAGAGGTGAAAGGCAAGAGTGTGAGATCATTAGAAAAAAAAAAGCCCAAAATTGAGTGTAAACACGAGTGGTATGCATCAATTTTGAGTGAAACACGTGAGGGAGTGTTGTGAGATTGTCTCTTTCTATTTTCTTTTGTTAAAATTTTAGGTTTTACAATCATGTCAAAAGACACAAGTTCTTCTTCTACAAATGATCATGTGAACAATTCGAAAGAATGTTTAATATAATGGCGGGAGTCAATGAAAAATTGGAGAGGCATGATGGCATCCTTAACCAATTATAAGGAGCACCTAGACGAAGGAGAAGTCCACCAATTGACCAAAAGGACTATGAAGGAGAGGATGTTTTGGATGATGATCAAGTCACTTTAGTGGGACAACAAATCAATCCTAGGAGACAAGCTAGGAGAGGACATCCAAATGATGATGTTGATCACAACCTTGGAAGCATCAAAATGAAGATTCCTTCATTCCAAGGAAGAAATGATCCAGATGTATACCTTGAATGGGAGCGAAAAGTGGAGCTCATCTTCGAATGTCATAATTATTCGGAGGAGAAAAAGGTAAAACTTATCGCTGTTGAGTTTAGTGATTATGCAATTATTTGGTGGGATCAATTTTGCAAGGAAAGACGTAGAAATGGAGAAAGACCCGTGGAGTCTTGGAGGGAAATGAAGAAAATCATGAGAAAGAGGTTTGTTCCAAGCCACTACTATAGAGAGCTTCATCAAAGGTTACAAACTCTAAATCAAGGATCCATGAGTGTGGAGGAGTATCACAAAGAAATGAAGAAGGCTATGATTAGAGCAAATGTGGTAGAAGATTATGAAGCTACCATGGCAAGGTTCTTAAGAGGGCTAAACAAAAACATTGTTGATGTTGTTGATTTGCAACATTATGTGGAGATTGAAGATATGGTGAATTTGGCCATGAAAGTGGAAAGGCAATTGAAAAGAAAGAGGTATGATTCTAAACCAAATAGGTTCTTCTTCTTCTTGGAAAAATTCTTGGGGGAAAAATGATGATAAACCTTTTACTAAGTCAAAAGTGGAAGAAACTAAACCTAAAATTGACTTGGGTAATAAGGGAAAGGGTGAGAATCAACCAACCCAAACTACGAGAATCAAATGTTTTAAGTGTTTGGGTCATGGGCACATTGCTAGGGAATGTCCAAATAAGAAAGCTATGATTCTAAGGAATGGTGATATTGAGTCGGAGAGTGAGGGGGATAGTGATGATGATATGCCTTCTTTAGAAGATTGTAGTGATGTTGAATGTGCTAAGGGAGATAATCTTGTTGTTCAAAGAACATTGAGTTTGCAAAATAAACATGATGTCCATAGGGAGCAAAGGAAAAATTTGTTTCATACTCATTGTTTGATTTCTAACAAGTTGTGCAACATGATTATGGATAGTGGAAGTTGTACCAATGTAGCAAGCACTTTGCTAGTGGAGAAATTGAAGTTGCCTACTACCAAGCACCCAAGACCATACAAGTTGCAATGGCTTAATGAAAGTGGAGTTGTAAAGGTAAATAAGCAAGTTTTAGTTTCTTTTCAAATTGGTAGACATAAGGATGAGGTGTTGTGTGATGTGTTGCCAATGTTGGCCGGACATATGTTGTTGGGGAGACCTTGGCAATATGATAGAAGGGCTAGTCATGATGGATTAAAAAATATGTATACTTTGACTATGGATGGAAAAAGGTTTAACCTTGGACCATTAACTCCAAAAAAGATTTTTGAAGACCAAATGCGCATCAAGCAACAATATGAAGAAATGGGTTCTTCATTGGGAAATTCTTTGGGAAGGGAAACCTTTGAGAGTAAAGAAAAAGGTGAGATGAGTGAACTTAAAAATTCCAATTCTCTTGACCAAAATGGTAAACACATGGTAAGAGAAAACAAGGAAGGTTCAAATGAAAGAAAAATGAGTGTTTATGCAAAAACTAGTGATGTTAAGGAAGCTATGCTATTAAGGCAATACATGCTTGTACTTATGTACAAGGAGATTTTGCATATTTCTAACGAAATAACCAATTGTTTGCCTAGTGTTGTTGTTGATCTTTTGCAGGTTTATGAAGATTTATTTTCGGAAGAAATTCTAAATGGTTTGCCACCTAAAAGAGGCATTGAGCACCAAATTGATTTCATACCTAGAGCAAGCAGTCCAAATAGACTAACATATAGATGTAATCCGGAGGAGACCAAGGAATCAAAAAGCAAGTGAGTGAGCTTATGGAGAAGGGTTATGTTCGTGAAAGCATGAGTCCATGTGCCGTACCCGTCTTGTTAGTGCCTAAGAAAGATGGAACTTGGAGAATGTGTGTTGATTGTCGTGCCATCAACAAAATCACGGTGAAGTATAGACATCCAATTCCTAGGCTAGATGACATGTTGGATGAATTGCATGGTTCATATTTGTTTTCAAAAATTGATTTGAAATCTAGTTATCATCAAATGAGAATGAGAGAAGGTGATGAATGGAAACAAACTTTTAAAACTAAACATGGTTTATATGAGTAGTTAGTAATGCCTTTTGGTTTAACTAATGCACCAAGCACTTTCATGAGATTGATGAATCATGTTTTAAGAGCATTTATAGGCAAATTTGTTGTTGTCTATTTTGATGATATCTTGGTTTATAGCAAAAATTTAGATGAGCATGTACAACATTTGACTTGTGTTTTTTATGTGCTTAGAGAAGAGAAGTTGTATGCTAATTTAAAGAAATGTTGTTTTTGCACTAATGAAATTACTTTTCTTGGATATATTGTCAATGACAAGGGTATTCATGTTGATCAAGAAAAGGTAAAAGTAATTAGAGATTGGCCAACACCCACAAGTGTAAGTGATGTAAGAAGCTTTCATTGTTTAGCTAGCTTTTATAGAAGGTTCATTAAGAATTTTTCTACCATAGCTGCACCTTTAACTGAATGCATGAAAAAGAATGTTGGTTTTAAGTGGGGAATTGAACAAGATGAGGCTTTTAACTTGCTAAAAGATAAATTAAGTTCTGCACCTTTGTTATCTTTGCCAAATTTTACTAAACCTTTTGAGATTGAGTGTGATGCAAGTGGCATAGGTATTGGAGGAGTTTTGATGCAAGAAGGCAAGCCCATAGCATTCTTTAGCGAAAAGCTAAATGGAGCAAGTCTAAACTACCCTACATATGACAAGGAGTTCTATGCATTAGTGAGGGTTCTAAAGACATGGTAGCATTACCTTGGCTATAAAGAATTCATAATTCACACTGACCATGAGTCCTTGAAGTATCTCAAAGGACAAGGAAAGCTCAACAAGAGACATGCAAAATGGGTGGAATTCATTGAGTCCTTTCCGTACATCATTAAGTACAAGCAAGGGAAAGAAAATGTTGTAGCCGATGCATTGTCAAGAAGGTATGCCTTGATCTCTAAACTTGATGCAAAATTATTAGGATTTGAATACATCAGAGATCTTTATTCTAATGATCCTGATTTTGTAATGTTTATGGGGTATGTGAGAAAGGGGGTTTTGATATGGTTTTCTTTTTCGGGAAAACAAATTGTGTGTGCCACAAAGTTCTTTGAAAGAGTTACTTATGAGAGAGGCACATAGTGGAGGTTTAATGGGACATTTTAGGATTAATAAAACTTTGGATGTGTTAGGTGACCATTTTTTTGGCCACAGATGAAAAGGGATGTTGAGAGAATTTATGAGAAATGCATTACTTGCAAACAAGCCAAATCCAAAGCAATGCCTCATGGTTTGTATACACCTCTTCCCATACCAAATGAACCTTGGGTAGACATTTCTATTGACTTTGTTTTAGGATTACCTAGGTCCAAGGGAGGGAGAGATTCTACTTTTGTTGTTGTGGACAGGTTTAGCAAAATAGCATATTTCATTCCATGTCACAAGACAGATGATGCAACCCATATTGTCAATCTATTCTTCAAGGAGATTATAAGGCTACATGGAGTCCCAAGGACCATTATGAGTGATAGGGATGTCAAATTCCTAAGTCACTTTTGGAAGACTCTTTGAGGAAAGATGGGGACAAAGCTTTTGTATTCTACAACTTGTCATCCTTAAACGGATGGATAAACAGAGGTGGTCAATAGGACACTTGCAACACTTTTGAGGGCTGTCATCCAAAGAAATTTAAAGAATTGGGAAGAATGTTTTCCACATGTGGAATTTGCTTACAATAGGAGTGTGCATGATCAACAATATGCTCAGTGATGAGCATAGTTTTATACATATTTGCTTGCATATTATTGCGTATGTTCTTAGCAATTATTGTGCTTTTATTCCCAGATCACCCGTGTTTTGTGTTCTTTTGCATTTCAGGAACATTTATAGGACCATCATCGTTGTTTAAGCAATTATAGATCAATACGTGCGGAAACGGACGAGAATTCATCAAGATGGGACAAGAGCCCGCAATGCATACATTGAGCACGGCCTGGACTCTGGCCGTGCTCAACCATTGGCTTTGATTCTTGAAATTGGCACTTTGGGCACGGTTTCCGTAGCCACCACGGCCTCCAGCACGGCCCGTGGTGGCCAACACCGGGAGAAACACGGCCCGTGGTGGTTAACATGGGGAGGAACACGGCCGTGGTGAAACCCTACTTGGTGAGATCCACAGTTTCAGCACGGCCTGGACTTCGGCCGTGTTGAGTTAAATATATAAGAAAAAATGAGTTTTTCTTAAGAAAAAGAGGGGGGAAAAAGAGTGACATTGAGCCCTAGTGGCTGGTTCGGTTTTCTGCACAATATTGAGTGCGAGAGAGAGTTGCAGTGAGTAAGAATCCCGGAATCGTAAGATTCCGAGTGCAAAACAGTAGTGGAGCAATTCAAGAGGCAGTTTGGGAGATTAATCAAAGTGTAGATCCAGATTTGGAGCTGTTCATCCAATTCGAGAGAAAAGGGTGTACATGTTTTATTTTCATTATTCTTTCATTGTAATTGATTTCCTAGATTGTTTTAAACATGAACATGTTTAGCTAGACTGATTTAATCCATTGGGATTTCTTTACTATGTTGGCTTGATATTATATTGTTGGATTGTTTGAGTTGGTTTTGTATTCTTCTTGTTTTCAGTATGAATAAGATTATGCATTATTCATGAGACGTTGTGAATTGTGATGTTTAGATTGCTTTATGAGATTGAGAAATCCGTTTGGCAATTGGAACTTTGAATAACAAGAACTGGTTAATAATCGCTTAGAGATAAGGATAATTAACTAGCCGGATTAAGAATTAACAAAGCTTAATAGAGGCGGATTAAAGCTTAATGCTAATTTAAGAATCAATTGTTAGGAAGAGATTCCAACTTTAGGTTATTAGGTTTAGGAATTCGGTTATCTCGAGAGAGAAACCGAATTCGGTTAAGAATTCGTCCACGGGTAGCATAATTAGACTCACTGATCCTTTATCTTTTGTTCGGATGCCAACTAGTTTAGATTCCCTTTGGGTTTGTCTTCTTGTCTTGATTATTTCACTTATCAATTACTCCTGCATCTCCCTTAGAACTTAGCTCGTAGTTAATAGTTAGTTTAGAATTTATTCATCATCCATTTTAGGTTAATATAACAAAGAACAAAGAAGTAACTCTGGGCTTTCGCTTTCCCGAGGAATACGACCTTGATACTCGCCATTAGTGCTAGACTGCATCGATAGGTACACTGCCTTAGATTGTAGCTAACACGAGTAGCACACATCACTCAGCCTTTGAAGTTGTGTATGGATTCAATCCATTGACTCCATTAGATTTGCTACCATTTCCGTTGGACAAAGCTAATTTAGAGGGGAAACAAAAAGCTGAATTCATCAAGACTTTGCATGAGAAGGTGCGTGCAAACATTAAGAAGAAGACACTCCAATATGAAAAGCAACAGAACAAAGGGAGTAAGCAAGTCATTTTTGAGCCAAGAGATTGGGTGTGGGTGCACTTGAGGAAGGAAAGATTTTCTAACCAAAGGAAATCAAAGCTTATGCCAAGAGGAGATGGTCCTTTTAGAGTGCTTCAACGCATCAACAATAATGCTTACAAGCTAGAACTTCCAAGTGAGTATGGCAATGTTAGTGCTACTTTCAATGTTAGTGACTTGTGTTTGTTTGATGTAGGTGATGAAGATGATGGAGCTGATTTGTGGACAAATCCTTTTGAAGAAAAGGGGAATGATGTGAATCCAAGTTTAAAGCTTAAAGAGATCTAAGATCCATTAATAGTACAAGAAGGCCCAATCACAAGGTCCAAATCCAAGAAGCTTCAACAAGCCATATTGGGTTTAATTAGGGACATTTGGAAAGTCCAAGAATTTCAACCCAATAAGGCATACATGGAGGCCCAAGGAATAATATTTACTTGTTTTTGTGTTAATAACAATTAGGATTACATGTAGCCACCATATACAAGTTAATAGGGTAACTAATACCAAGTAATGGCTATCAATGTGGGTAGTGGTTATTAAGAGTCACCATATACAAGTTAATGGGGTAATTAATACCAAGTAATGGCTATTAGTGTGGGTAATGGTTACTAAGGCCATTTAAGAGTAAAGGTAATCCTATGTGTGTGAGTCTATTTTAGTAGTGTGTGCATGGACTTGTACTCTATATAAACAAGTCCTTTTCTTTCTTTTGAGCATGATTGAATTTGATATATGAATTACAACTTTGTTTGAGTTTTATTGTGAGGAATTTTGTCTTTAATTTCTTGCTTGAACTTTGTGACTTATAAAGCTTTATTCTAGGTTATGGTGTCAAAATCTAAATCTTTGTTTTTCTGTTATTTATCAAACTTTCTTGTTTGTGGCATAAGAGGAAATTCAAAGTCTATCTTAGTATCTTTATCCTTGTTGGTAAAGGGGTTAAGTAGCATCCATCTTCTTACTTCAATCTTTGAACGATCCGAATTTGTGGATTAAATTGGTAATTTCTAGTTTTCTTCTAATTTAACTTATCATATTATTTTTGCTATTGGGGAGTTAATTGATGAAACCTACAATTCCCATCATTTAT
>Hale_57_LTR/unknown
TTTTTGATATGGACATGGCCAAGCTTAAAGATGGACTTGATGGAGAGGACAACAAGAAAACCAAAGATAAAGCTAAGGATCCATTGAGCATGCTACAAGGCCCAATTACAATAAGATAAAGTTAAGGATCCATTGAGCATGCTACAAGGCCCAATTACAAGGTTAATGTCCAAGAAGCTACAAAAAGCCTTAATTGGCTATATGCAAGATCGGGCTAGTCAAGGAAGCCCAATTGGTCATGCTAGGATAGGCCCAAGTAAAGACACATCTGAATGGGCTTTATTTAATGTTTTGCTAGTCCAAATGCATGAAGACTAATGTGGGCTAATATTTGGGCTGAAATCTCTTATTTAAGTTCAGAACAATGTTATTGCCTATTTTTCTCATGTGGCAGCTAGGGTTAATAGTTTTACTAGGGTTTCTTATGTTATGTGGCTATAAAAACGCCCCTTAAGTTGTGTTTTGAAAAAAATTTCGAATTTTGATAAAAATATAGTTGTTGTTTCCTTTGCATATTTGCTTGAATTCTTGAATTCTTGTTGAATGCATAAACCACTTATCAAGGAATTGATCTATCCTTGTGGCGTGTTAAGGGTTAGGGTTTAAAGAACTTAGTTTTCTTTAGGTTCTGATATTGATCAACCATACCTTGCAATCTGATTTAAGCGGTTCTTGGGTTTTGAAACTCAATTTGTTCTTGGATTTCTAAGATAGTAATTCACGGGTTCATAATCATTAGGGTTCGTGGTTCTAATCCTTGGAGGTTCTTAACATTTGGTATCAGAGCTTTGGCTCTTAAATCAGGTTATTTATCCATTTTTTTAAGTTATTGTTTGTTTTCCTTGAGTTCTTGATATTGTTCTTGAAGTATTCTTGGTATTCTTGAGATCTACATTGTTTAGTTCTTGATTCTTGTAGTTTTTGATTCTGATTCAAAAAAAAAAAAAAAAACGAAACAAGAAAAGAAAAATATCAGATCCGAATTAGCAAAAAAAAAAAGGAATAGGTCTGATTGGTTTGATTGTCTTTGTTACTGGAAAAAACGTATTTGGTGTTGAAATCATTGTTCTTGGGGTGATTACATAGATATTAGGGTTGTTAAAAGGTTTAGGGAGATTTTTACAATCCTACATAAATAAGGATTTGGTGGCTGTTTGGGAAGATTCAAAAGGACATTAAATTCCAATGACCTGAGCCCTATACATACCATCTTATTTGAATTAATTCAGCTCTAAATTCGTTTTTGTCCTTCATTTATTCTCCTCTTTGTGTGTCTTTTGAGTTTGGGCAGATTTGACACATTTAAAGCATAAAGAGGTAAACTTCTTTCTTGATCAACCTTCTTTGTGATTTTTACTTCCTAAATCTGTTCCTTACATGTCTTATACATCAAATTGAAGTTTTAATTCGTTCTTGAGCTCGTTTCCAATGCTGTTTGGTTAGAGATTTCCATTCGGGTTGAAACTTGATTGCTTGGTTCTTGAACTTAACTTCTTGTTTCTTTCACCTTATTTTCGTTCCTTTTACATGCCCATTAATTCTTTTTGAGTTTTTCATTGTTCTTGATTCATTAAACACTTGTTCTTGTTACTGTTCCTTCTTTTTTTTTTCTTGACTTTGCGTTTTGCCTCAACTAAGCTTTTTAGATCATAATTCTTGGTGCATTGCAAGCATAGTGAAATAACTTGATGTGTGGTTATTGATTCACATAAGAATCCTTGAAAACAAGCTGAGTGGTGTGAGTTTTCAGCTTTGTGTGATCATTCTTGATTGTGCGAAACACGAGTGACCAACCCCATTAATTGAGAGTAAACACGTGAGGGAGTGTTGGTGAGGTCCTTAATTTCCTTCGATTTTTTTTTTATTATTATTGCATACTAACTTTTATTGCAGCATGTCAAGTGGTTCTAGTGGAGGTAATAATGTGCCAACTACCGGCAATACCCGTGGCACAAATGCATGAAAATGAGAGAGTGTAAGGTGATCAACTTGATTCGAGGACGAATCATCCTAAAGAAGGAGGGAATGATATGGACATGGCCAAGCTTAAAGATGGACTTGATGGAGAGGACAACAAGAAAACCAAAGATAAAGCTAAGAATCCATTGAGCATGCTACAAGGCCCAATTACAATAAGATAAAGCTAAGGATCCATTGAGCATGCTACAAGGCCCAATTACAAGGTCAAGGTCCAAGAAGCTACAAAAAGCCTTAATTGGCTATATGCAAGATCGGGCTAGTCAAGGAAGCCCAATTGGTCATGCTATGATAGGCCCAAGTAAAGACACATCTGAATGGGCTTTATTTAATGTTTTGCTAGTCCAAATGCATGAAGACTAATGTGGGCTAATATTTGGACTGAAATCTCTTATTTAAGTTCAGAACAATGTTATTGCCTATTTTTCTTATGTGGCAACTAGGGTTAATAGTTTTACTAGGGTTTCTTATATTAGGTGGCTATAAAAACGTCCCTTAAGTTGTGTTTTGAAAAAAATTTTGAATTTTGATAAAAATATAATTGTTGTTTCCTTTGCATATTTGCTTGAATTCTTGTTGAATGCATAAACCACTTATCAAGAAATTGATCTATCCTTGTGGCGTGTTAAGGGTTAGGGTTTAAAAAACTTAGTTTTCTTTAGGTTCTGATCTTGATCAACCATACCTTGCAATCTGATTTAAGCGGTTCTTGGGTTTTGAAACTCAATTTGTTCTTGGGTTTCTAAGATAGTAATTCACGGGTTAATAATCATTAGAGTTCGTAGTTCTAATCCTTGGAGGTTCTTAACAGTTTT
>Hale_62_LTR/unknown
TATGTGTAACATCCGGAAATTTTTTATATATTTAATAATGAGTTTTTATTTAGGTTAATTTTAGCTTTATTTTTATTCGGTTTATTTGGAATTCAAGTGTTCAGGCTGGAGGTAAGGACCCTGATCAAGCTTGCTCTCTGGGCGCCAGACCTGTTGGATTAAGAGAGCCGAAAGGCTATTAGAATTTGGGGTTAGGGTTCTACTGAGCCACTCGTCCCGTAAAAGTAAAAATATATATTTTTTATTTATTCATTTATTTATTTATTATGGTATGATTATAATATGGATTGTATTTATGTGCATGGTTTGATATACTGATTTGAACAATCTATGTTTTCTGAGAAGAATGCAATAGTCCCCAGATTATTTGATTTTAACTCACTCTCGAGACTGACAGTCTCATTTTTACAGTTTTTCAGATTCGTGACTGTTAGTCCTCTCGCGACTCTTATTCAGTAACCCGACTTCTTCATCATCGGGTGACGTATTTGATTTGGTATGTAAATTGGTAAATCTTAGATTCTCCGCAGTAGTAATTAGTAGATGTATCAGTTGTAAATTTTATGAGTTTCGGGTCTCGCCTAATTTTTCTGGCAGACCGAAGTATTTATGTAGAATGTAGCTATTAAGATAATTTGTGGTTTTAATAATATAAATTTGAGATGAGATTTGTTTAAGTCAGTGAGTGTCAGGCTTACTACGGGTTTCGGTGGCCTTACGCCTACCCATTCCCTAGTGCCGGTCACGGGCCCACGGGTGGGGTCGTGACAAAGTTGGTATCAGAGCTTAGGTTTAGATTTCCTTCGACCTAAGTTAAGATTTGTTTCTTGGTACTGCGGAGTTAGGATCATGTCTGTCTTGTTATTTTCATTGACTCCAGTGTCTCAGCCTTCACTGTTAGAGAGTCAGTCTTTCCTTTCTCGTAAGCTTGTCTTTGGTGCTGTGCTGAGAATGAGCTTTGTAGCGATGGGAAGATCCGAAGCGTGATAGACTCGTGATGTTTCTTCAAGTGATTAGTGCAGTCCGCCTTTAGAAGCTTTGACTGTTGTTTCTATGGTGGGCGTCGCAGTCAGTTTTTGTGCAGAGCATGGTTGCAGTCGTGACATGAGCTACCTCGTCATCGCATCAGGCATTGCCTTATTGAGTAGCGCTGAAGTTAGTGCCTAGGAAGTCGAGTAGATGTCAAAGCTTTATGGTTGATTTTTGTGGTTGTAAGGAGCTTAAGAAAGGTGGCAGGAGTATTTTCGGACACTCAGAATCCAGAGAAACTTAAGCGAACATTATCTATTTTTCTAAGTAGAACAAGTGTTTTAAAATACAATATTGCGCCCAGTCCTGTAAGAATGCATTTATGGCATTTCACTCTTAGGCATGCATAAATTCATTTTAGGACATGCATCATACATCATGCAATGCAACCCTTGGTGATAGGGGCATCATCACCCTGGCGCGCGACATTGTAAAATTTTATATGAAAAAATAGCTAGAGATTTTACGATTTTGTAAAAGTGTTTTTCAAGATAATAATAATTTCTATCGGTATTGGTTATAAAGTAAGTAAATATGTAATCTTTCAAGTAAATGGTGTTAGCTTAGGATTCTCTGGATGACGAGTTGAGTTGCTGAGAGAGTAAGTCTGCGGAGCTGTAAGTCCCACATTGGATTATAAAGGAGGCTTCTGGATTTCAGTCAAGGAGGAATCTTGTGTCAAGATGGCATGATTTATATCGGTTGATGCGATCAGATGGATGTTATGTCGTTGATGATGTGATGTGGATGTTAAGAATTTTCTGCATGTGTAAGGGCATGTCTTTAGGAAGGAATTTTGGTGAGTGGATTTTTTTTAGCAGGATCAGAGTTGGCCCTTCTTGTGTGGAACCTTTAGTTTTATCGGCAGGTTAGTGAGGTGGCATGTAAGTTGGACTTGCCGCCAAGTATTAGTAATGTTTTCTGAGGTCAAATCCAGTTGTTTGTAAGTCTAAGTTGAGGAAGTGTATTTTCGATCTTTTGCTCGTGTTGGATCCTCAGTGTGTGGAGGTAAGTAAAGATTTGGTTTCTGAGGAGCCGAGTTGGAGATGAGAGGTTCCTAATTAGTTTCAGTCTTGAGTAAAACCCCTTTTCTTTTAAAATTCGAGGTCGAATTTTTTTTTAAGGGGGGGGGGGAGAATGTAACACCCGGAAATTTTTTATATATTTAATAATGAGTTTTTATTTAGGTTAATTTTAGCTTTATTTTTATTCGGTTTATTTGGAATTCAAGTGTTCAGGCTGGAGGTAAGGACCCTAATCGAGCTTGCTCTCTGGGCGCCAGACCTGTTGGATTAAGAGAGCCGAAAGGCTATTAGAATTTGGGGTTAGGGTTCTACTGAGCCACTCGTCCCGTAAAAGTAAAAATATATATTTTTTTATTTATTCATTTATTTATTTATTATGGTATGATTATAATATGGATTGTATTTATGTGCATGGTTTGATATACTGATTTGAACAATCTATGTTTTCTGAGAAGAATGCAATAGTCCCTAGATTATTTGATTTTAACTCACTCTCGAGACTGACAGTCTCATTTTTACTGTTTTTCAGATTCGTGACCGTTAGTCCTCTCGCGACTCTTATTCAGTAACCCGACTTCTTCATCATCGGGTGACGTATTTGATTTGGTATGTAAATTGGTAAATCTTAGATTCTCCGCAGTAGTAATTAGTAGATGTATCAGTTGTAAATTTTATGAGTTTCGGGTCTCGCCTAATTTTTCTGGCAGACCGAAGTATTTATGTAGAATGTAGCTATTAAGATAATTTGTGGTTTTAATAATATAAATTTGAGATGAGATTTGTTTAAGTCAGTGAGTGTCAGGCTTACTACGGGTTTCGGTGGCCTTACGCCTACCCATTCCCTAGTGCCGGTCACGGGCCCACGGGTGGGGTCGTGACAGTATG
>Hale_64_LTR/unknown
AGATGGTGAGATTACACTTATCCGTCGATTCAAAGTAAAATGGTGGGATAAATTCAACCACCAAGACAAACTGTCCCTAAAAGCCGTTCAAAACTTCTTGACCAAACATAGCTTCTTGCCTCCTCCTAAAGAACAAACAACGTTCTTGGCACAGAAGTCTTTTCTCCTTCCAAAGCTTGCTGCAGCCCAAACTGAAGAAGATTTCCTACAACTTATAAAACAGTTGTCTGAAACAGCTTCTTCTAAAGGCAAATCCAAAGCCTCATCATCATCCTCTTCCAGTGCTAGTACTGCTGCATTCGATTTGGATGATCCAGCGGGAGACGATTGTTATGGGATACTCAAAATCTCATAAATATTATCTCCTTCTTTTAAAGCCCATGGGTTAAAAACTAGAAATGGTAGCCCAAGGTTATTTGTGTTGGGCCAAAAAGCCCACACTAAAGCCCACAAAAAGAAAAAGAAAAAGAAAAAGAAAAAGAAAAGAAAAAGAAAAAGAAAAGAAAAGAAAAGACAAAAGAAAAAACAAAAGTCAAAAAAGCAAAAGATTCTTTCAAGACATGGCCGACAACTTTCTCAAAAGGCGGTTGGCATTATCAAAAGACTCCAAAGCATGTGAAGAATCTCCACAAGACTCCAAAGACAAGTGGAATCATTTCTACTCCACTAAGCAAAGCATCCAAAGCCCGTGACAAGTATCCAAAGCTCCAAGACCTCTATAAATAGAGGAGTCCTCCTTCTTCATCCCTCAGAATTTAGAATTCAGAACTTAGAAGAGAGAAGAAAGAAAGAAAGCTCTTCCTGAGTCTAATTCTCACAGAAGAAATTAGAGTGAAAAGAGTGAGTGAGAGAGAGAGAAATCTTGTAACTCCTCTGTAAGTCTATATTCTCTTGTTTCAAAGTTTTACAAAGTTGTATGTTTGTTTAAAGCTTTCAAAGTTGTTTATATGTTTATGTTCAAAGCCTGTTATTATCAATAAAGCATTCAAAGTTTATCTTCTTTATTTATCTTCTTCTTTCCCCATCATCAAGTGTATGCTCTGTGCTTGCCTCGTAAGAGGATCCTGCACATCAGAAACTTGTTGGTTCTTTCTGTTCAAATTTATTTTCAGATCTATAAGTTTATAGGCTGGAAAACAGATTCTGCAAGAGCATTAAAAGCTCCTACAGGCTGCTTAAAGCGTGAATCTGGTTACAACGCCACGAACTTAGATCTAAATCTTCACTGCTTAATACTATTTTCTATTTCCTAGATCTCGTTCTAATTTGGTGAGATTACACTTATCCGTCGATTCAAAGTAAAATGGTGGGATAAATTCAACCACCAAGACAAACTGTCCCTAAAAGCCGTTCAAAACTTCTTGACCAAACATAGCTTCTTGCCTCCTCCTAAAGAACAAACAACGTTCTTGGCACAGA
>Hale_66_LTR/Copia
AGTTTGAGAAGGATAAGCTAATAACATAAGAAAGAGAGAATAGTCTCAATTATTGAATGTGAAAAACTGGCCTTTTAATAGCCATACAAAACAGAAACATCAGAAAATACGCAATGAAAAGCTAACCAATTTTAGACTACTTCAAACACTAACTCCCTAAGAAATAGGAGATTATTTTCTTAACAGTCTAACTAAGATAACTAATAATAGAACAAAACTTTCTAACATATCCTCCCTTAAACCAAATGTTAATCATTTAGTTTATATCACTATCTGCACATACTCCCAGCAGTCCACATAACTTCAAGCAAACATCCAATTTGAGAGGTTTAGTCATAATATCTGCCAATTATTCTTGTGTCCTGCAATGCACCAAGTCTACCGTACCATCCTTAGTGAGATTAGAAAATGAAAACGAACATCAATGTGCTTGCTTCGACCATGCATCACTGGATTCTTTGAAAGCTTGATGGCTGAGCTGTTGTCACAGTGAATGAGTGTCGACTTATTTTGATTCTGGCCCAATTTTTCCAACACCCTTTTTAACCACACAGCTTGACAAGCACATGAAGCTGCCGCAATGAATTCTGCTTCTGTAGTGGATAAACTCACTACATGTTGTTTTTTGGATGACCACGATATAGCTCCTGAGCTCAGCAGAAAAACGTAACCTGAGGTGCTCTTCCTATCTTCCAAGTCACCAGCATACTCACTATCTGAATAAACATGAAGTTCACCATTTCCTCCCTTCTTGTAGAAGATTCCAAACTCGATCGTTCCTTTCAAGTATCTTAGCACTCGTTTTGCAACCTGCAAGTGCATTTCTGTAGGGGTATTCCATATATCTACTGATTAAATTCATCACGAACATCATGTCAGGACGTGTTGCGGTGAGATACATCAAACTACCCACAACTTGCTTGTAATAGGTTTTGTCCACCTTAACTCCACCTTCATCCTTTGTAAGCTTAACACTAGGAACAATTGGATTATGCACAAAATTGCTATTCTCCATCCCAAACCTTCGTAATATTTCTGCAGCATACTTCTTTTGACTTATAAAAATTCCATTAGGCTTTTGCAACACTTCAAGACCAAGAAAATACTTCATTTTTTCGAGATCAGTCATATCAAATTCACGCTTCATGGAGTTCTTAAAATCTGCAATCATCAACTCATTATTTCTAGTAAAAATGAGATCATCAACATACAAACTTACAATCAACATCATGCCTTCTCCCTCAGATTTTATGAATAAGGTGTGCTCGTAATCACACTTCTCAAAGCCTTCCTTCAAAAAATAAGCTTATATGCGACTATACCATGCACGCGGTGCTTGCTTCAACCCGTAAAGTGCCTTTTTTAACTTGTAGACTTTCTGCTCCTTCCCCCGTTTCACATATCCATAAGGCTGCTCTACGTATACATTTTCTTTCAGCTCACCATGTAAAAATGCAGACTTCACGTCTAGTTGATAAACTGTCCAATGTTTTTGAGCTGCAAGTGCAAGGACCAAACGGATTGTCTCCATGCGCGCCACTAGTGCAAAAACTTCATTGTAATCGACTCCATGCTCTTGAGCATACCCCTTCACTACAAGTCTAGCCTTGTATTTGTTCACTTCTCCATTTTCATCATATTTAGTCTTATAAATCCACTTGACTCCCACTTTCTTTGACCCTTCAAGCAATTCCACCAATTCCCATGTACCATTCCTCTCTATTGCCTCCATTTCAACATCCATGGCATGTTTCCATTTCTCAGTCTTCACAGCATCTTCAAAGTGAATTGGATCTGTTGTTGCAAACAGAAGAAAATAAGCTTCCTCGTCACCTTCAGAAAGTCCTTCTCCTGTAACATAGTCCCGCATCCATATTGGTGGCACTCTTCTTCTTTCTTCACTAGAACTTGTAGACCCTTCTTCAACTGATGAATTGGAATCGTGATTTTCTTCATCATCAATATCATAATTCATTCCAGCTTCATTCTGCTCTAGTGTTGTCTCTCCATCTAAGCGATTTTTCCATTCTAAATCACATGCAATTTCATCATCATACTTTTTATCCCAGTCCCAACACTTGTCTTCTTCAAACACCACATCTCTACTTATTATAATCCTTTGTAAAATTGGATTATAAAGTCTGTATGCCTTAGACTCGTCACTAACTCCAAGCAAAACACAACTGATGCTCTTATCATCTAACTTGCTTCTCGTACTATCAGGCACATGCACATGAGAAACACAACCAAAAACTCGAAAATGTGCAACTGAAGGCTTATTTCCACTCCATGCTTCCTCTGGAACTTGATTCTTTACCACCATTGTTGGACTCCGGTTTAAGACATGCACTGCCCAATTTACTGCTTCAAGCCATAAAGTTTTAGGAATTTTCTTCTCTGAAAACATGCTACGAACCATATTCATAATGGTTCTATTCTTTCGCTCCGCAACTCCGTTTTGTTAAGGCGTGTAGGCTGCTGTTAACTGTCTTTATATGCCATTTTCATCACAAAAATTGTTGAATTCATGTGATGTAAATTCTCCACCTCTATCCGCACGTAAGTTTTTAATAAAAAAACCTGATTCCTTTTCAACGTGAACTTTAAATTTTCTCTTTTTGCTGTTGGAGATGGGTGTTATTGGTCCACAGATGTCAGCATGTATCAACTGTAGAACTTGTGATGCTCTCTAAGTGTTGCTTTTCGGAAACGGATCTCTGTGTTGCTTTCCTATCAGACAATTCTTGCACAACTTTAATAGAGACATGAGTTGTGGCAGGCCATGCACCATTTCTTTTTGTTAAAGAGTCCTCAAGCCTTTAAAGTTCAAATGCCCATATCTGCAGTGCCAGAGCTGCACAAGATCTTCGGTGATTGCACTAAAATAAGTAGATGGTAAAGACTGACACACTGCACTAAACATGAACATTCTATTTGCAAACTTCTTTATTTCTAAAATCAGGCCTCTTTCTGGATGATACACTTTGCACTTCTCATGCTGAAACAGGAAAGAAAGCCCTTTCTCCTGTAACTGCCCTACACTCAACAAGTTATTCCTCAGTTGCGGCACATAAAAAACTCCTATAATGATCTGCACCACATTGTTCACTTTCAATCTCACATTACCCTTTCCTGCAACCACCATACTAGTATTATCGCCTAACTTCACTGTATCACTGAAATTTTCATCAATATCAGTGAAATAGTCTTTCTTCCCGCACATATGGTTGCTGCAGCCTGAATCAAAAAACCATGTGTCTGTTTTGTTAGGTGCATCAACATCCACATAAGCCATCAACAACATCTCTTCTTGCGACTCTACATAATTCACCTCCTTGGCAGAACATTCCCACTGAAAATGCCCCAACTTGTGACACTTGAAGCATTCAATGGTAGATCTGTCAAATGTTTGGTTGCCTCTTCCCCTTCCCCTTCCTCTTCCTCTAGAGCTTCCTCTACCACGACCTCTGCCTCCAAATTGTTATCCAGAAGAAATCTTTAAAGCCTGAATTTCTTCTAGCGAAGACTTCTTTTTCATACGCTTCTCATGCACAAGCAAGCTACTTTGCAGTTCATCAATTGACAGGAGACTTGTATCCTTAGCCTCCTCAATAGCACACACCACATAGTTAAAATCTGGAGTCATTGATCTCAGAATTTTTGCTACCACTTCACCATCTCCCTTGCTCTCCCCATTTGCCTTCATCTTGTTGACGATGGTAAGAGTTCTAGCAAAATAATCGCTGACAGATTCTCCTTCCTTCATTTCAAGAACTTCAAACTCTTTTCGTAGAGCTTGCAAATGTGACTGCTTTACCCTTGATGCGCCTTGATGTTTTTGCCTCATCGAATCCCATATGCTCTTAGATGTTTCTTCGTTGAGAATTGTCTCTTGTTCAAAGCAATCTAGAGCCTGAAACAAGTAATTCTTTGCCTTTAAGTCTTTCAGCTTCTGCTTTTCGATATTCTTCTTTTGCGCTTCTATCAATGCACCTCCTTCTACTGCTGCAGGGATTCCTGTTTCCACCACACTCCAGTATTCTTTTGATCGCAAGAAGTTCTCCATGAGCATTGCCCAATGATCATAATACCCATCAAACTTTGGTATAGCTGGTTGCACAAATGAACTTTCTGTAGCCATTTTTCAATTAACACTCTCGTAGAAAACTGTTGTTTCTAATTCAATCAGGCCTCGTGTGAGGCTTTGATACCAAATGAGAAGGATAAGCTAATAACATAAGAAAGAGAGAATAGTCTCAATTATTGAATGTGAAAAACTGGCCTTTTAATAGCCATACAAAACAGAAACATCAGAAAATACGCAATGAAAAGTTAACCAATTTTAGACTACTTCAAACACTAACTCCCTAAGAAATAGGAGATTATTTTCTTAGCAGTCTAACTACGATAACTAATAATAGAACAGAACTTTCTAACAAAGTT
>Hale_67_LTR/Copia
TTTGTGTTGATATTTAGAGATTTGTGTCTTTCCCACATTGTTAAGTTATTAATTTTTGAGGAGTATTTCTCCCGCATTGCTAAGTTAACAATATTGAGGTACCTTTCAAGCCTATATAATAGAGACCTCACCTTGTTATTCAATCATTCCAAAAATAAGAGAAAAATATTAGAGAGTTAAGCAATTATTTTTCTCCTATTATAAAGAGAGAATTTTAATATTTTCTCCTTTATAAATAAAGAGTTTGTAACTCCTATTATTTTCTTATAGTAAAATTCTTCTATCCTTGCCTGTGGTTTTTACCCTAATTTGTTTAGGGGTTTTCCACGTAAATCTGTGTGTTTTATTGTGTATTTTGTCTTACTTTATCTTTATTTTCTCAAATTATTAGCTGCGATTTTGCTCTATCAGGTTCATATTTTTCTACAATTGGTATTAGAGCTTGGTTGGCAAGAAATTTCTTAAAATTCGGTGGTTGCAGATCTTTCACATTAGAAGAGGGTTTTTTGAGGTTTCTTTGGTGCAAAAGAGCTTGTGTGGAGTAGTAAGAATACTTATAATTTAGGGAAGGTTCTGTCTAAAGAGATAGGTATTTAAGAAGTCCGCTTGTGACCCTCCAGTCTTTCCTGGGAACTTACCTAGTGAGTTGTGTTCATTACTGCAGTTCATTTTACAAGCTAAAAGGCACCGTTTGTAATAGAAGCAATGGTGGAAAAATTTGAGATTGAAAAGTTCAACGGGAGTAATTTCTCACTGTGGAAATTAAAGATAAAGGCTGTATTGAGAAAAGACAATTGTCTTGCGACTATCAGTGAACGACCGACAACACTCACAGATGATAATAAGTGGAACGAGATGGATGGGAATACTATTGCAAACCTTGGGAATACTATTGCAAACCTTCATCTGGCACTTGCAGATGGGATCTTGTTCAGTATAGAAGAAAAAAATGGCAAAGGAGATTTGGGACCACCTCACTAGACTGTACGAAGCCAAGTCATTATACAACAAAATTTTCCTTAAGAGGAAACTTTACACATTAAGAATGTCAGAATCTACTTCAGTGACAGAGCACCTTAATGTCTTGAATACTCTATTTTCTCAACTCACATCTTTGGGCTATAAAATAGAGTCACAAGAACGTGCAAAACTTCTACTCCAAAGTCTACCTGATTCGTATGATCAACTCATCATCAGTTTGACAAATAATGTTGTTACCAAATTCTAGTCTTTGATGATATAGCAGCCGCTATTCTTGAAGAAGAAAATCGGCGAAGGAACAAGGAAGACAAGCAGGCAGGTTCACAACAGGTGGAAGCCTTGATGGTGATGAGAGGGAGATCAACATAACGTGGTCCAAATGGGAGTCACAATCATGGTAGATCAAAATCAAAAAGTAAGAAGAATTATAAATGTTACCATTGTGGTAAGAAAGGTCACCTGAAGAGGGATTGTTAGAGTCTGAAGAATTCCAATCCTCAAGGAAATGTGGCATGCACTTCGGATGATGGAAATGTATTGTGCTATGAAGCAGCAATATCAACTGAGAGCAGGAAGAGATTTGCTGATGTATGGTTTCTTGACTCAGGAGCAACTTATCACATGACCTCTCGAAGAGAATGGTTCCATCATTATGAACCTATCTTAGAAGGATCTGTGTATAGTTGTGAAGATAATGTCTTAAAAATCATAGGCATTGGAACTATCAGGTTGGAGATGCATGATGGTACAGTCCGCACTATTCAAGAAGTGCGACATGTGGAAGGTCTGAAGAAGAATTTGTTATCTCTGGGACAGCTGGATGTTCTTAATTGCATTATCAAAATTCAGAAAGGAATCATGAAGATTAGCCGAGGAGCGCTTGTAATTATGAAAGGAGAAAAAATTGCTGCTAATTTGTATATGTTTTTGGGAGAGACTGTGCATGAAGCAGAAGCATCTGTTGCTTCAAGTAGTTCAAGCGAGAGATCTGCAATGGTGTGGCATCAGAAGCTTGGACATATGTCTGAACAAGGCATGAAGGTTCTTGCTGAGAAAAATCTACTTCCTGATCTCACAAAGGTGTCATTACCCTTTTGTGAGCATTGCATAACAAGCAAGCAGCATCGATTACAGTTCAATACATCCAATTCTAGAAGCAAGGATGTTCTAGAATTAGTTCACTCTGATATATGGCAAGCACCAGTTTCATCACTAGGAGGAGCTAAGTACTTTGTGTCCTTCATCGATGATTACTCCAGGAGATGTTGGGTGTATCCTATCAAGAGCAAGGGAGATGTATTTGCAGTTTTCAAAACTTACAAAGCGCGGGTTAAACTTGATTTAGGCAATAAGATCAAGTGTTTGAGGACAGATAATGGAGGAGAATACACAGGTAATGAATTTGATAGCTTTGTAAGCAAGAAGGCATTAAGAGGCAGTTCACTACGGCATACACTCCTTAGCAAAATGGAGTGGCAGAGCAGATGAACAGAACTCTGTTAGAAAGAACTAGAGCAATGTTGGGAGCTGCAGGCCTGAATAAGGCATTTTGGGCTGAGGCAGTTAACACCGCTTGTTATGTGATTAACCGGTCTCCATCTACAGCAATTGATCAAAAGACACCGATGGAGATGTGGACTGGAAAGCCAGTTGATTATTCAAACCTCCATATATTTGGAAGTCCTGTGTATGTGATGTATAATACCCAAGAAACTACAAAGCTGGATCCAAAATCCAGGAAGTGTTTGTTCTTGGGATATGCTGATGGTGTGAAGGGGTATCGCCTGTGGGATCCCACTGCCCACAAGATTATAATCAGCAGGAATGTAATTTTCTTAGAAGATAAATTGAAGGGAGAAGATGATAGCACTTCAAAAGAAAATTCAGAGACTACAACTATACAGGTGGAAAGAAAGTCTACAGAAGAAGATTCTTCTGAAGCAGCACCAAAGGACAAAGAGGAAGAACCAGTCAAGTTTGAAGAGCCAGCCGAGTTTGAAGAGTCAGAACTTGGAAAGAAAAAACATATAAAATTTACACCAACCTGGCAGAAAGATTATAATATAGGCAGCAATGTCGCATACTGTCTTCTAACTGAGGAAAGGGAGCCATCAACTCTCCAAGAAGCAATGAACAGTTCAGATGAAACTCAGTGGATGGCAGCAATGCAAGAAGAGATGGAAGCTCTACATAAGAACAAGACTTGGGAGCTTGTGCCACTACCACAAGGAAGAAAGGCCATTGGCAATAAATGAGTCTTTAAGATCAAAAGAAATAGTGATGATCAAGTGGAGCGGTTTCGTGTAAGAATGGTGGTGAAAGGATATGCTCAGAAGGAGGGGATTGACTTCAACGAAATATTTTTCCCTGTGGTTCGATTAACAACTGTTCAAGTAGTCTTGGCGATGTGTGCTACATTTGACTTACATCTAGAACAGCTAGATGTGAAAACAGCTTTTCTTCGTGGAGATCCTAAGGAAGAAATTTATATGCTCCAGCCAAAAGGTTTTGAAGAAAAAGGAAAGCGGAACTTGGTTTGTAGGTTGAACAAATCTTTATACGGTTTAAAGCAGGCGCCGAGGTGTTGGTATAAGAGATTTGATTCCTTCATCATGAGCCTTGGATACAGCAGACTTAATGCAGACCCTTGTGCATATTTCAAGAGGTTTGGTAAAAGTGATTTTATTATCTTACTGTTGTATGTAGATGACATGTTGGTAGCAGGCCCTAACAAAGATCATATTGAAGAACTAAAGGCACAGTTGGCTAGGGAATTTGAAATGAAGGACTTGGGACCAGCAAACAAGATTCTAGGGATGCAAATTCACCGAGATAGAAACAATAGGAAGATTTGGCTTTCTCAGAAAAATTATTTGAAGAAGGTCTTGCGACGTTTTAATATGGAAGATTGTAAGTCAATTTCTACCCCACTTCCTGTTAGTTTCAAATTATCCTCCAGTATGAGTCCTAGCAGTGAAGAAGGAAGGAAGGAAATGTCTCGAGTACCGTATGCATCAGTAGTGGGGAGTTTAATGTTCTCGATGATTTGTACACGACCAGACATTACACATGCAGTGGGAGTAGTAAGTCGGTACATGGCGAATCCTGACAGAGAGCATTGGAATGTTGTAAAGAGGATTCTAAGATATGTTAAGGGAACCTCAGATGTTGCATTGTGTTATGTAGGATCAGACTTTATTATCAGAGGATATATTGACTCAGATTATGCAGGTGCTCTTGATAAAAGTAAATCTACTACAGGGTATGTGTTCACACTTACTGGCGGAGCTGTGAGCTGGGTATCAAAACTGCAGTCAGTTGTGGCGACATCAACAACAAAAGCAGAATATGTAGCAGCTACACAAGTTAGTAAGGAAGCAGTATGGTTGAAAATGATGATGGAGGAACTCGGGCACGAACAAGAGCATATTCCTCTGTTCTGTGACAGTCAGAGTGCCTTGCATCTTGCAAGGAATCCAACTTTTCATTCAAAGTCAAAGCACATACGAGTCCAGTATCATTTCGTTCATGAAAAAAGTGGAAGAGGGCACTGTGGATATGCAAAAAATTCATACTAAAGACAACCTAGCAGATTTTTTGACGAAGGCAGTTAACACTGATAAATTTATTTGGTGTCAATCCTCTAGTGGCCTGATAAAAGTATAAGCAGCATGGAAAGGCAAAGAAGAAAGGACGGTGTGAAGATCTGACTGATCCTCAATCAAATCTTCAGGTGGGAGATTGTTGATATTTAGGGATTTGTGTCTCTCCCACATTGTTAAGTTATTAATTTTTGAGGAGTATTTCTCCCACATTGCTAAGTTAACAATCTTGAGGTACCTTCCAAGCCTATATAATAGAGGCCTCACCTTGTTATTCAATCATCCCAAAAATAAGAGAAAAATATTAGAGAGTTAAGTAATTATTTTTCTCCTATTATAAAAAGAGAATTTTAATGTCTTCTCTTTTATAAATAGAGAGTTTGTAACTCCTATTATTTTTTATAGTAAAATTCTTCTATCCTTGCCCGTGGTTTTTACCCTAATTTGTTTAGGGGTTTTCCACGTAAATTTGTGTGTTCTATTGTGTATTTTGTCTTACTTTATCTTTATTTTCTCAAATTATTAGCTCCGATTTTGCTCTATCAAATTCATATTTTTCTACATTTTG
>Hale_72_LTR/Gypsy
AATTTGATAGGAATTATAGGTTTCATCAATTAACTCCCCAATAGCAAAAATACTATGATAAGTTGAATTAGAAGAAAACTAGAGATTACCAATTTAATCCACAAATTCGGATCATTCAAAGATTGAAGTAAGAAGATAGATGCTACTTAACCCCTTCACTAACAAGGATAAAGATACCAAGACAGACTTTGAATTTCCTCTTATGCCACAAACAAGATAGTTTGATAAATAACAAGAAAACAAAGATTTAAATTTTGACACCACAAGCTAGAATAAAGCTTGATAAGTCAGAAAGTTCATGCAAGACAAAATTTCTCATAATAAAACTTAAACAAAGTTATAATTCATATATCAAATTCAATCTCCTCCAAAGAAAGAAAAGGACTTATTTATATAGAGTACAAGTCCATGCACACACTACTAAAATAGACTCACATACATAGGATTACTTTTACTCTTAAATAGCCTTAGTAACCACTACCCACAGTAGTAGCCATTACTTAGTATTAATTACCCCATTAACTTATATATGGTGGCTCTTAATAACCACTACCCATATAGAGTACAAGTCCATGCACACACTACTAGAATAGACTTACACACATAGGATTACTTTTACTCTTAAATGGCCTTAGTAACCACTACCCACATTAGTGGCCATTACTTAGTATTAATTATCCCATTAACTTGTATATGGTGACTACATGTAACTCTAATTATTATTAACACAAAAATAAGTTAAATATTATTCCTTGGGCCTCTACGGATGCTTTATTGGGTTGAAATTCTTGGGCTTTCCAAATGTCCCTAATTAAACCCAATATGGCTTCTTGAAGCTTCTTGGATTTGGACCTTGTGATTGGGCCTTCTTGTACTATTAATGGATTTTGGATCTCTTTAAGCTTTGAACTTGGATTCACATCATTCCCTCTTTCTTCAAAAGAATTTATTTGCAAATCAGCTCCATCATCTTCATCACCTACATCGAACAAAGACAAGTCACTAACATTGAAAGTAGCACTAACATTGCCATACTCACTTGGAAGTTCTAGCTTGTAGGCATTGTTGTTGATGCGTTGAAGCACTTTAAAAGGACCATCTCCTCTTGGCATAAGCTTTAATTTCCTTTGGTTAGGAAATCTTTCCTTCCTCAAGTGCACCCATAACTAATCTTCGGGCTCAAAAATGACTTGCTTCCTCCCTTTGTTGTGTTGCTTTTCATATTGGAGTGTCTTTTTCTTAATGTTTGCACGCACCTTCTCATGCAAAGTCTTGACGAACTCAGCTTTTTATTTTCCCTCTAAATTAGCTTTGTCCAATGGCAATGGTAGCAAATCTAATGGAGTCAATGGATTGAATCCATACACAACTTCAAAGGGTAAGCAATTTGTTGAACCATGCACACTCCAATTGTAAGCAAATTCCACATGTGGCAAACATTCTTCCTAATTTTTTAGATTTCTTTGGATGACAGCCCTCAAAAGTATTGAAAGTGTCCTATTGACCACCTCCATTTGTCCATCCGTTTGCGGATGACAAGTTGTAGAATACAAAAGCTTTGTCCCCATCTTTTCCCAAAGAGTCTTCCAAAAGTGACTTAGGAATTTGACATCCCTATCACTCACAATGGTCCTTGGCACTCCATGTAGCCTTACAATCTCCTTAAAGTATAAATTGGCAATATGGGTTGCATCATTCGTCTTGTGACATAGAATAAAATGTGCCATTTTGCTAAACCTGTCCACAACAACAAAAATAGAATCTCTCCCTCCCTTGGACCTAGGTAATCCTAAAACAAAGTCCATAGAAATGTCTACCCAAGGTTCATTTGGTATGGAAAAAGGTGTATACAAACCATGAGGCATTGCTTTGGATTTGGCTTGTTTGCAAGTAATGCATTTCTCACAAATTCTCTCAACATCCATTTTCATGTGTGGTCAAAAGAAATGGTCACCTAACACATCCAAAGTTTTCTTAATCCCAAAATGCCCCATTAAACCTCCACTATGTGCCTCTCTCACAAGTAACTCTCTCAAAGAACTTTGTGGCACACACAATTTATTTTCCCGAAAAAAGACACCATCAAACTTATAGAACTTATCAAAACCCCCTTTCTCACATACCCCATAAACATTAGCAAAATCAGGATCATTAGAATAAAGATCTTTGATATATTCAAATCATAATAATTTTGCATTAAGTTTAGAGATCAAGGCATACCTTCTTGACAATGCATCGGCCACCACATTTTCTTTCCCTTGCTTGTACTTAATGATGTACGGAAAGAATTCAATGAATTCCACCCATTTTGCATGTCTTTTGTTAAGCTTTCCTTGTCCTTTGAGATACTTCAAGGACTCATGGTCGGTGTGAATTATGAATTCTTTGTAGCCAAGGTAATGCTGCCATGTCTTTAAAACCCTCACCAATGCATAGAACTCCTTGTCATATGTAGGATAGTTTAGACTTGCTCCACTTAGCTTTTCGCTAAAGAATGCTATGGATTTGCCTTTTTGCATCAAAACTCCTCCAATACCTATGCCACTTGCATCACACTCAAGCTCAAAAGGTTTAGTAAAATTTGGTAAAGATAACAAGGGTGCAGAACTTAATTTGTCTTTTAGCAAGTTAAAAGCCTCATCTTGTTTAATTCCCCACTTAAAAACCAACATTCTTTTTTATGCATTCAGTTAAAGGTGCAGCTATGGTAGAAAAATTCTTAATGAACCTTCTATAAAAGCTAGCTAAACCATGAAAGCTTCTTACATCACTTACACTTGTGGGTGTTGGCCATTCTCTAATTACTTTTACCTTTTCTTGATCAACATGAATGCCTTTGTCATTGACAATATATCCAAGAAAAGTAATTTCATTAGTGCAAAAACAAAATTTCTTTAGATTAGCATACAACTTCTCTTCTCTAAGCACATCAAAACACAAGTCAAATGTTGTACATACTCATCTAAATTTTTGCTATAAACCAAGATATCATCAAAATAGACAACAACAAATTTGCCTATGAATGCTCTTAAACATGATTCATCAATCTCATGAAAGTGCTTGGTGTATTAGTTAAACCAAAAGACATCACTAACCACTCATATAAACCATGCTTAGTTTTAAAAGTTATTTTCCATTCATCACCTTCTCTCATTCTAATTTGATGATAACTAGATTTCAAATCAATTTGTAAAAATAAATATGAATCATGCAATTCATCCAACATGTCATCTAGCCTAGGAATGTGATGTCTATACTTCACTATGATTTTGTTGATGGCACGACAATCAACACACATCCTCCAAGTTCTATCTTTCTTAGGCACTAATAAGACGAGTACAACACATGGACTCATGCTTTCACGAATATAACCCTTTTCCATAAGGTCACTCACTTGCTTTTTGATTTCCTTGGTCTCTTCCAGATTACATCTATATGCTGGTCTATTTGGAATGCTTGCTCCGGATATGAAATCAATTTGGTGCTCAATGTCTCTTTTAGGTGGCAAACCATTTGGAATTTCTTTCGGAAATAAATCTTCATAAACCTACAAAAGATCAACAACAACACTAGGCAAACAATTGGTTATTTCGTTAGAAATATGCAAAATATCCTTGTACATACGTACAAGCATGTGTTGCCTCAAAAGCATAGCTTCCTTCACATCACTCATTTTTGCATAAACACTCATTTTTCTTTCATTTGAACCTTCCTTGTTTTCTCTAACCATGTGTTTCCCATTTTGGTCAAGAGAATTGGAATTTTTAGGTTTTCTCATCTCACCTTTTTCTTTACTCTCAAAGATTTTCCTTCCTAAAGAATTTCCCAATGAAGAACCCATTTCTTCATATTGTTGCTTGATGCGCATTTGGTCTTCAAAAATCTGTTTTGGAGTTAATGGTCCAAGGTTAAATCTTTTTCCATCCATAGTTAAAGTATACATATTTTTAAATCTATCATGAGTAGCCCTTCTATCATATTGCCAAAGTCTCCCCAACAACATATGTCCGGCCAACATTGGGGACACATCACACAACACCTCATTCTTATATCTACCAATTTGAAAAAAAACTAAAACTTGTTTATTTACCTTTATAACTCCACTTTCATTAAGCCATTACAACTTGTATGGTCTTGGGTTCTTGGTAGTAGGCAACTTTAATTTCTCCACTAGCAAAGTGCTTGCTACATAGGTACAACTTCCACTATCCACAATCATGTTGCACAACTTGTTAGAAATCAAACAATGAGTATGAAACAAATTTTCCCTTTGCTCCCTATGGACATCATGTTTATTTTGCAAACTCAATGTTCTTTGAACAACAAGATTGTCTCCCTTAGTACATTCAACATCACTACAATCTTCTAAAGAATGCATATCATCATCACTATCCCCCTCACTCTTCGACTCAATATATCCCTTAGAATCATAGCTTTCTTATTTGGACATTCCCTAGCAATGTGCCCATGACCCAAACACTTAAAATATTTGATTCCCCTAGTTTGGGTTGGTTGATTCTCACCCTTTCCCTTATTACCCAATTCAATTTTAGGTTTAGTTTCTTTCACTTTTGACTTAGTATAAGGTTTATCATCCTTTCTCACCCAAAAAGTTTTCCAAGAAGAAGAAGAACCCAATTTCAATTGCCTTTCCACTTTCATGGCCAAATTCACCATATCTTCAATCTCCACAATCTTCTACCACATTTGCTCTAATCATAACCTTCTCCATTTCTTTGTGTTACTCCTCCACACTCATGGATCCTTGAATTAGAGTTTGTAACCTTTGATGAAGCTCTCTATAGTAGTGGCTTGGAACAAACCTCTTTCTCATGATTTGCTTCATTTTCCTCCAAGACTCCACGGGTCTTTCTCCATATCTATGTCTTTCCTTGCTAAATTGATCCTACCAAACAATTGCATAATCACTAAATTCAACAGCGGCAAGTTTTACCTTTTTCTCCTCCGACTAATTATGACATTCGAAGATGAGTTCCACTTTCCACTCCCATTCAAGGTACACATTTGGATCATTTCTTCCTTTGAATGAAGGAATCTTCACTTTGATGCTTCAAAGGTTACGATCAACATCATCATTTGGATGTCCTCTCCTAGCTTGTTTCCTAGGATTGATTTGTTGTCCCACCAAGGTGACTTGATCATCATCTAAAACATCCTCTCCTTCATAGTCCTCTTGGTCAATTAGTGGACGTCTCCTTCGTCTAGGCTCTCCTTGTAATTAGTTAAGGATACCATCATGCCTCTCCATTTTTCATTGATTCCCGCCATCATATTAAACATTCTTTCGAGTTGTTGTTGCATAGCTTGAATCACATGATCATTTGTAGAATAAGAACTTGTGTCTTTTGACATGATTGTAAAACCTAAAATTTTAACAAAAGAAAATAGAAAGAAACAATCTCACAACACTCCCTCACGTGTTTCACTCAAAACTGATGTATACCACTCGTGTTTACACTCAATTTTGGCTTCTTTTCTTTTTCTAATGATCTCACACTCTTGCCTTTTACCTCTCAAATTTGCCTTTTGATTTCTTAGATGAACTAAGTTTCTCAATCAAACAAATTTCAAGAATGTAGTAACCAATGATAAATAAAAAAATAAGGTAGGCTTAAAAAATGAACAATTTATAGCAAATATGCTAATAGAAATGAAAAACAAAGATAGATCATCAAAGAACACAAAGAGACAGAATTATAAAGATAGATCCCAAAAGAGTCAATTTCTTTTTTTTTTATGTAATCTGAGAACTAACACAAGAATATTAAAAATATACAAAAAAAAAAAATTTATGGACGAATTTCTTTTTTTTTTTTTGATATATGCAAACAAAATCTTGAGATAAGAAGAATAAAGATAAAAAAAATAATAACAAGAACAATAGATGGCAAAAGGTGCAAAATATAATATGAACACAAGATATTGAGAATTAAACGATAGTTTTGGATACGCAAACCTCAATCTTGAGCCAATGCTCTAATACCACTTATGATAAGAATTGTAGATTTCATAAATTAACTCCCCAATAGCAAAAATACTATGATAAGTTGAATTAGAAGAAAACTAGAAATTACCAATTTAATCCACAAATTCGGATCGTTCAAAGATTGAAGTAAGAAGATGGATGCTACTTAACCCCTTTACTAACAAAGATAAAGATACCAAGACAGACTTTGAATTTCCTCTTATTCCACAAACAAGATAGTTTGATAAATAACAAGAAAACAAAAATTTAGATTTTGACACCACAAGCTAGAATAAAGCTTGATAAGTCACAAAGTTCATGCAAGATAAAATTCCTCACAATAAAACTTAAACAAAGTTATAATTCAAATATCAAATTCAATCTCCTCCAAAGAAAGAAAAGGACTTGTTTATATAGAGTACAAGTCCATGCACACACTACTAAAATAGACTCACACATAGGATTACTTTTACTATTAAATGGCCTTAGTAACCACTACCCACATTAGTAGCCATTACTTGGTATTAATTACTCCATTAACTTGTATATAGTGGCTCTTAATAACCACTACCCATATAGAGTACAAGTCTATGCACACATTACTAGAATAGACTCGCACACATAGGATTACTTTTACTTTTAAATGGCCTTAGTAACCACTACCCACATTAGTAGCCATTACTTTGTATCAATTATCCCATTAACTTGTCTATGGTGACTACATATAACCCTAATTGTTATTAACATAAAAACAAGTTAAATATTATTCTTTGGGCCTCCACGGATGCCTTATTGGGTTGAAATTATTGGGCTTTCTAATGTCTCTAATTAAACCCAATATGGCTTCTTGAAGCTTCTTGAATTTGGACCTTGTGATTGGGCCTTCTTGTACTATTAATGGATCTTGAATTTCTTTAAGCTTTGAACTTTGATTCATATCAGAATT
>Hale_73_LTR/Copia
TCTCTAATAGAATATGTATGTCACCAATAGGAACCTGACACGTGTAAAACTAGTATTTTTTTTTGTGTATATAGCAAACATTATAAGAAAACATTGTGTGAGAAAATCAATACTAATTTTCTCTTTCAAAATTTGACATGGTATTAGAGCAATAATTTTTGTTTACCTTCTTCCTTTTCCTTTAGGGTTTCGACCCCTACCCAAACCAGTATAGCTGTCGTTTTATGTCTTGTTTCAAGAACAGTTGGTGAGCAGCTGGTGAGCTTTAAGAACAGTTGGTGAGTCGGAAATTTTATCGAACAGTTGGTGAGCAGGACGAAATCTTTGATTTTTGTTTGGATTCTACTGTTAGTTGGGGGAGGATTGCCTACGAGGGCTTCCCAATTGCTGGGGGATAGTTGCATAGCTCGTTTCTTTTGCCTTTACTATAATTTCAAGTTTTCTGGCTAAGCTAAGCATGGGCACGAGGTTAGATGATACTTCTGTAAGAGAATATAGAGGAAGCATGTGCTCAGTGGGAGTTCGTTTTCGTTGTTGTTGTGACATTTGACGTTTTGTCACTTGTTTTATTATTTTTGTTGCTGCTGTTGATGCCTTTATTTTCAGCCATTGTGGGAAAGCATGATTGCTGCACTGAAGTCATTAAAAATTCAGTGGTGTGAAGTTCCATCCTCTTGTGAGCACGGCCATATCCTCTTGTGAGCGCGGCCACGTGGCTTCTTCTTCTTCTTCTTGTCCTGCTTTGCCACTTTAGGAGTTTGGCCTCTCACCTTACCAGCACGAGCCAAAGATCCATGAACCTTACCCCTGGCGGCTTCTTGAGTTGCTGTTGCGTCTGATGATAATAATAAGCAGCGTAACAAATAACTATAACGGTAGTTTTCTCTTGGGGTTGGCTTCTTGAAGTTTTTGAGTTTCGAAAGAACTTTTTGGGGCAGTGATCCGGATCCGCGATCAATTACTAGAACAGCTAGTATACTTCACCACCATCTCTTCAATGGCTACTGAAGATTTTAATTCTACACAAACTTTTAAAATTGATGATCAGAATAGTGAATACTACATCCATCCAAATGAAAATCCAGCTCTCATGTTGACCTTATCTCAATTAATTAGCAACAACTATTATAGCTGGGCACGATCTATGAAAATGTCTTTGATTTCAAAGAACAAATTTCGATTTGTTAATGGTTCAATTAAGGTTCCCAGGGAAGAAGATCCTTCTTACAACGCTTGGTTGAAATGCAACAATCTTGTGCTCTCCTGGTTACAGAGGTCCCTTAATACAGAAATTGGGCAAAGTGTAATATGGCTGGACTATGCATATGATCTTTGGGCAGACTTATATGATCGTTTTTCACAAGGGGACCTTATAAGGATTTCTGATCTTCAGCAGGAGTTCTTCTCTCTGCAACAAGGTAACCTTTATGTTACTGCTTATCATACCCACTTGAAGATCTTATGGGATGAGATATGTAATTTGAGACCTCTACATGCTTGTGAATGTTCTGCTAATAAGTATAGGAAACGAGATTTTATCCTAAAGTTTCTTAAAGGGTTAAATGAGAATTTTTCTGTCCAAAGGTCTCAGATTCTTATGATGAAACCAATGCCCCCTGTAAATGAAATCTTTGCTATTGTGATTCAACATGAAAGGTCTTTGAGTGCTACTATAGTTTCTTATGATTCAAACATACTGCTTACTAGGAAATTCAATATGAACACAGGAATTAGAGCAACTGTTTTTAACCTTGGGCATAATCAACACTTGAAGAATATGAATGGTTTTAGGCCAAAGATGGGAAACCAACAACTCAACCTTGGTAACAGTCAAAGGAGATTTTTTGGCAATTATGGAGCTTTTCCAAACAATGGGGCCAATAAGCCTACCTGCACTTTCTGTGGAATGTATGGGCATCCTGTTGACAAATGTTATAGAAAGAATGGATTCCCACCGGGATACAAAAGAACAAGCAAGAATTTTCAGAATTCTACAAACCAGGTTGCATTTTTTCCTTCTGACAATCATAATTTTTCAACTACTGAACAGTTGGCATATCATATGAATTATGACAATCATAACTCTTTTCACAAATCTGGTGATGATGGTCCTATTACTTTTACAAGGGATCAATATAATAGTCTGATGTCAATAATTCAAGAAAAGGCAGTTGATTCTCAGAATGTAGCCAACTCCCAGATTAATGCCTTATCCTCTGTCTTCGATATTGCTGAAAAAGGTATTGTCCTATATTGCTATAAGCAATTCCATAATAGGAAATGGATTGTTGATTCAGGAGCTACCGATCACATTACTAATTCTCTCAGTTTCTTCAAAAGGCATTACAAAGTTTTTGACAAATATGTGAAGTTGCCTAATAATGAATTAGTTCAGGTTACACGTATAGGCACTGTAGAATTATCACCCTCTTTGATTCTTCATCAGGCTTTCTACATACCAAATTTTACTTTTAATCTCATATCTACTTCGCAGTTAACAAAAAATAACCTTTATTCTCTCATTTTTTTCTTCCAACTTTTGTTATATTCAGGACATGAAACTTTGGAAGATGACTGGTATAGCTAAGTAAGTGAATGGATTGTATCAGCTTTTACAACAAGAAGATAGTGAGAAGTTTTTAAATTCATTTCCTGTTAGTTGTAATGTCGTTGCTTTTACTCTGTGGCATAACAGACTTGGCCACCTTTCTAAACAAGTAATAAAATATCTTGATCAGTTTCATAATGCTGTGATTAATGATAATTGCTTTGAATGTGAAGTTTGTCATTTGGCTAAACAAAAAAGGCCCACTTTTCCTGTTAGCAATTCTTTTTTTACTTCAATTTTTGATCTTGTTCATTTAGACATTTGGGGACCCTTCCCTGTCAAAAGTATATATGGTCATTCATATTTTTTAACCGTAGTTGACGACAATAGTAGATTCCTATGGATTTATCCTATAAAGCTTAAGTCAGAAGCTAGGTATTTAATCATTGATTTTTACCATCTTGTTGAAACTCAGTTCTCAGTCAAGATTACATGCTTTAGAACCGATAACGGGAAAGAATTTGAAATGACCGATTTCTACAAATCAAAAGGGATTGTTCACCAAACTTATTGTACCTATACACCTCAACAAAATAGTATTGTTGAGAGAAAACACCAACATATTCTCTCTGTTGCACGGAGCTTAAGGATTCAAGCCAATCTCCCTCTTTGTTTTTGGATTGATTGTGTACTGCATGCTACCTTTTTAATTATAAGGACCCCAACACCAGTTTTAAACCAATCTACTCCTTTTGAAATTCTTTTTAAGGTCAAACCTTCTTATAATTAGCTCAAAGTCTTTGGTTGTTTAGCATTTGCTTTTGTTTTACCTCATCCTACGACAAAAATGCATCCTAGAGCAATGAAGTGTGTTTTCATTGGTTTTTCTAAAAACACTAAAGGTTACAGAGTATACAATTTAGAGGATAAAAGCATTTTTGTCTCTAGAGATGTAACATTTACAGAAAACAAGTTCCCACTTAAAGAGATTTTTGCTACAATACCATCCAACGATGTTCTTATTCCTGTTTATCAAAATGAAAGTTCACTTGAAGATTTCAAGATGGCAGATTCACAGACAGTTGATTCACTCCATTCATCTACTGCTGAAATACAGTCTCCTCCAATTGATTCAGGTACTATCCCTCAACCCTCTTCCAGACCTACTAGAAATATTCACCTACCATCAAAATTTCATGATTTTGAAGTTTCTTTGCCCAAACCTATAACCACACCACATCGTATTTCTCAAGTTCTATCTTATGAAAAGATCTTACCTCAGTACCAGTCCTATATATGTAATACATCAATATTACCTATACCAAAACATTATAATCAGACAATCTCACATACTTGTTGGAAACAAGCAATGGCTGAAGAAATAGCTGCTTTAGAAGAAAGTAATACCTGGGAATTAGTTTCTTTACCCAAGGGCAAGCAGACTATTGGTTGTAAATGGGTGTATAAAATAAAGTTTAAGGCTGATGGAACTCTAGAAATATACAAAGCAAGGCTTTTGGCTAAGGGATACACTCAAAGGTCTGGAATTGACTTTGTCGATACGTTTAGTCCTGTAGCAAAGATCACCACAATCAGAACTCTTATGGTTGTAGCTGCTGTAAAGGACTGGAACTTTTATCAGCTTGATATCAAAAATGCCTTTTTGCATGGTGACTTACAAGAGGAGATCTACCTGGATTTACCCCATGGTTTTCAACCTATGCAGACCAATACGGTTTGCAAACTAAAGAAGAGCTTGTATGAATTGAAACAAGCAAGCAGGCAATGGAATGAAAAGCTAACTGCTGCATTACATACTCAGAAGTTTAAATAGGCTGCATCAGACTCCTCTCTTTTTACCAAAGGTACTGGATCAAATTTCATTGCTTTAGCTATTTATGTGGATGACATTGTCTTAGTAAGTTCGGACATGACAGAAATTGTAAAGATAAAAGGATTCCTGCATGATACTTTCCAAATTAAGGATCTTGGAGAACTAAAAAAATTTCTTAGATTAAAGGTTGCCAGGTATTAATCTATGTCAGAGAAAATACACTTTAGATCTTTTGCAAGAGACTGGTTTTCTCGAAGCAAAACTAGTACTGACTCCGATAGCATCCACTGAGAAATTATCTAGAACAGGGGGGCAGGTCCTCAAAGACATTACAGCATACAGAAGTCTAGTTGGCAAGCTGTTGTACCTGACCCATACTAGGCCTGACATAGCATATGCAGTACAATAGTTATCTCAGTTCCTTCAAGCCCCTACAGATATTCATTTGATCTCAGCTCATAGAGTTCTCCGATATTTGAAAGGGACTCCAGGACAGGGCTTGTTTTTCCCAGCAATAGGTGATCTCCGGCTTAAAGCTTTTAGTGATTCTGATTGGGCTTCATGGCCTGATTCCCGAAAGTCCATCACTGGGTTCTGTATTTTTCTCGGTTCAGCATTGATCTCATGGAAGTCAAAGAAACAACAAACAGTCTCACGCTCTTCAAGTGAAGCAGAATATAGAGCTATAGCTGCAGTGACATATGAGATACAATGGCTTCACTTTCTCCTCCAAGATTTGCAGCTCCCATTTTTTCCAGCAAATCTATATTGTGACAACTTGTCTGCCATTAGAATTACTGAGAATCCTGTATATCATGCAAGGACCAAGCATATAGAAATTGATTGCCACCTCATCTGAGAGAAAATTCAATGTGGAATCATCAATCTTATGCCAGTCCCTTCATCAAAACAACTGGCTGACTCCTTTACAAAGCCTGTTCCTACAACTCTGTTCCAAGCTTCCATTTCCAAGTTGGGCATCCAGAATCTGTATGCTCTAACTTGAGGGGGGCTAATAGAATATGTATGTCACCAATAGGAACCTGACACGTGTGAAGCTAGTATCTTTTTTTGTGTATATAGCAAGCATTGTAAGAAAATATTGTGTGAGAAAATCAATACTAATTTTCTCTCCCAAGATTTGACACTCTC
>Hale_76_LTR/Gypsy
TTGTGGCGTTCTCTAACCAAAATCTTGCGTTTGATTCTTAATTTATCAAATCATACTTGGTTCGTGGCATTTGGAGTTGAATTCAAGTGCTAGTTTCATTGTTGGAACTAGTTTTCCTTAACTTCACTTGAGGAGATCCTTGGATTTTGGAATCTTCTTGATTGGAGGGTGTTTTGTTGCATTCCATATGTATCATAACTCATTAGTTATTGGCGTGTATGGTTGGTAAGATGATGATTTCCTATCACAAGTTGTCAAAAATAACAAGCGTGTACCTAACTTACCCTATAAAGTCTTCCAAACGTAGCTCAAAAACTTAGCATCCCTATCACTAACTATGGTGTGTGGCATACCATGTAAATGCACTACCTCTCTAAAGAATAGGTCAGCAATATGTTGTGCATCATTAGTTTTCTTACAAGCTATAAAATGTGCCATCTTTGAAAACCTATCAACAACAACAAATATGCTATCATGCCCATGCCTAGTTCTAGGTAATCCAAATACAAAATCCATAGAAATATCAACCCAAGGTGAACTAGGTAGAGGGAAAGGCATATACAAACCATGTGGTTGAAGCTTAGACTTAGCATGTTTGCACACAATACAATTTGCATAAAATCGCATAACATCCTTTTTCATGCAAGGCTAATAAAAGTGATCATGCAATACACAGTTGAATCCCAGGTATTAGGTTCTCATGTGTTAATGAACACACAACAAGAACCAGACCTCACAGAAGAGCCAGACTTCGCAGAAGAGACGGAAGATCGAGAATCCCTCGCTCCAGAAACTTCTCTCCCTCCAAAACCAGCCTCTGGTCCTTGGTTTTCTCTAGATACAGTGCCACCATCACAATGGAGAAATAAAATCTTAGAATTCAATGCTTGGCTTGATCTCCAGATGATAAATCCTCAGGCTAATCTCCAAGCAGTCCTAACTGAATTCACATCAAGATTTACTGGCACGTTACGAGAATGGTTCTCCCATTTATCTGAGTATCAAAGGATACAGTTTGTTCAACTTGGTTCTGTTGCTCAAGCTCTGGCGCATATTCACCAACAATTTTTGGGTGATTACAATTTAATCTTCAGACAACGGAAACAAGAATATTTTGATCGCAAATGCTGTTCCATGAAGAGAAAAGATCTAGAAGCCCACTATGTTCATATGTGCAAACTCTATTATGAACTCGCTGGGCCCAACAGTGATGATCTCAAATACACTTTTGTCAGCTCTCTGCCTGAAGAAATGCAGCCTGAAATTCAACGCATGATGACAGAGACTCACAGAGATATCACTCATATTTCTCTCGGGGAAATTTGGCAATTCACTCTAGCCACTCTGGACAAGATGTGTGAACAGCAGAAACTATTCAAAAAAATTGCAAAAGGAGAAGCGTTGCTAAAGAACTTATGCAACAGGGATTATCTTCAAATCAAATGCAAAGAGAAACACTGTGACTGCAGATCAAAAAAGAAAAAACATTTTTCTTATTCCAAGGAATCTTCTCATTACAAGCAGAAAAAGGGAAGAAAGATACGCTGGTTTAGAAAGAAATCGACAAACAAGCGTAAATCAGATCGGTGCTACATCTGTGGCCAAAGAGGGCACTATGCAAAGAAATGTCCTAACAAGCCGAAACAGACTGTTGCTCTTCTTCATCAATTGAAAGATTCATGTCCAGAAGAACTATCTGACCATGATTTTGAATCACTTTTTTCAGAAGAAGAAATGGCTTCTTCCCAAACACTCTTTTTGCCTTTCCTTGTTCAGATACCAGTACAGATGAAGAAAATTCTTCTGATGAAGAAACTTCAATCTTAACCATAGGACCTACACTTCAAGTCAAAATTGAACCTCCAGACAGTCCACAGACTCCTGAAAACTTTCACTGGCTATCTCCTTTACCATCACTAGAAACCATCTTTGCAGATATAGCCTACTGCATTCCTGAAGAACCACATCCCTACATAATACCTACACCAGTACAATCCAACTCTTCCTCCCCAACACTATCTATTCCTAGTTTTCCAGAAAACATAGGAAGTTCATCTTCTCAAGAATCTCCAGAAATCACCACAGCACAACCAATTCATCCTACACCCCTGGTTTCTATTCACATCCTTCCTGGAAAATATGACAGGCCTGTCCCTGTTACTGCATTATTGGACACTGGTTCTCATTGTACCATGTTGAATCCAGATGCTCTGCCCAGCTCAGCCTGGAGAAAGAAAATTTATCATTTTACGGCAGCTGACGGCAAAAGATTTCAAACTATCTCAAAAAATAAAGTTGGAATTCAGTTCTTCCCAGACTGCATCGTATGGATCTATGTCATTGGATCTTACTTATTTGGTAGAGATCTTCTTGTCGGATTCGACACCTATCATGCTGCAGAGAAACTTCAAATTTTGCCAACAGGACTTAAGTATGCGTCAGTTTCAACCTTATCCTCAAAGTCCCAATCAATTCTCCATAACAGAGGTTCCATATGATTTTGCACACTTAAGAGAATTATTTGTGCCATGCTGCTCTGACTCCCACTTGAATTTCCACCATCCTTCTCCTCTGTACAGAAATCCAAAAGACATTAATCCAACCAAAGCCAGTCATCCTGGAATGTCTCCTTCTGACTTAGCTTTGGCAAGACAAGAATGTCAAGAACTGCTTCAGCAAGGTTTAATTGAACCAACCCAGTCTCCTTGGGCATGTCAAGCATTCTATGTGGAAAAACGAACAGAAAAGATAAGGGGAAAGAAAAGGCTTGTGATTGACTATAAGCCTTTAAATCATTTTCTTTCAGATGATAAGTTCCCAATTCCGAAAATCTCTTCCCTACTAGTTCGTCTTCAAGGAGCGACTCTCTTCTCAAAGTTTGACTTAAAGTCAGGGTTTTGGCAGTTAGGCATTCATCCTGATGACAGATATAAGACTGCTTTCTGTATTCCAGACGCACAATATCAGTGGACCGTCATGCCCTTCGGCCTTAAAACGGCTCCTTCTATTTTTCAAAGGGCAATGATCCGGATTTTTGAGCCACTTCTGGATACTTGTATCATCTATATAGATGATATTCTCCTCCTTTCTAAATTTGTCAGGGAACATGAAGAGCTTCTTCAGCGTTTTCACAGCTTGGTTCATTCATACGGTATAATGCTCTCAGAAAAGAAATCATACATTGGGCAATCTGAAATGGATTTTCTTGGCCTGAAATTGAAGAATGGACAATATGAAGCAGGCCCTCATTTGGCCCAAGAACTGAGGCATTTTCCCGATGAGAATCTATCAAAAAAGCAAGTTCAACAATTTCTGGGCATAATCAATTACATTCGAGATTTTATTCCAAAGGCCGCAGCCCATACAAAGGTTCTAACTGCTCAACTGAAAAAAGATGCTAGCCCATGGGCCCAAGCCCATACTGAAGCAGTTAAACTACTAAAACAATTGGCCCAAAAGACTCCTCCACTCTCTATTCCTGCTGATAATGCACAGTTGATTCTGCAAACTGATGCTAGTGACTTTGCTTGGGGTGCCCTTCTTCTGCAAGAACAAAACAAAAAGGAATCATTATGCAAATATGTATCAGGGCAGTTTAAAGATAGTGAGCTTCACTATCATTCCAACATAAAAGAGATTTTGGCGGTTAAGTATGCAATTCAAAAATGCGAGTTCTTCCTTGCTTCAAGGCATTTCATTATCAGAATGGACAACTCCAATTTTCCTCGCATTCTGGAGTTCAAAGGTCGCCAAATTCCTGATAAACAGCTTCTCCGCCTAAAAGAGTGGTTCTCTCTGTATGATTTTGAAGTTCAACACATCCAAGGCAACAAGAACCTCATTCCTGATTTCTTATCTCGCCTCTCCAAGCCCTTCACAAATCCCTCTAGTCATTCTTTCTTTATCTTTATGGCTTAGTTTAGTCATCGAACCACACACCCAGATCAACCAGCCAACCTGTCTATTCCTGAATTTGAACTTTGGATTTACAGACGTATTTTAGCCTTTTACAAAGATGTTGTGCCTCATCCAGAAGACTTTGCTGCTTCATTTCCATGGAGACTTTTTCCTACCATAACAGAGACATTTCCCTCAACATCTGAGCAATTCTGGTACCTTTGGTATCTTACATGTCTATATCATCTTCCCGTAGAGCTCCCATTACTATAAACCTTATGGTTTTTGCATAGGGAAGAAAATAAGTCACATCCTGCCTGGCAATTTTTTCTGTTATTTGAAAACCATCATGCATGGCAACATCGTCTCAGAAGATTAGTTCATCAAGCAGGCCTCCTCAATATGTCAGATCATGCAAAGGCTTTAACTTATCACACCATTCTCTTTCTCCACCAACAACATAATAAAGAGGACACTGTCTCAACAACCATCACTCCCTGGAAAACCTTCCATGGCCGCTTTGAAGAAATGCCTTTCACTATCAAACATGCTCTACTTCATAAGGGAAATGAACTCAATCATTCAACTAATGAAGCATTCCCAGTAATCAACATGCACAGGAGACCCTCAGATCAAAGAAGACTAATTTCTCCTACTTCTTCAACACCTTCAACCTCATCCAGTCATCAAAATGAAGCCACATCATCAATGGAGATAAACCCAGCTTTCCTAGAGCCATGGTCACAACCAGAAGAACCTCCTCCATCAGATTCTCAATTATTGTCTCAAGAAATATCTCGAAAATCTCCTCGATGCTATTCATCTGACACACCTGGCCCATCACGACGCATTCGTCATAATTATGGCATAAGTGAGTCAGATGACTCTGATGAAGACTACTCAGAACATGGACCCACCAATAAGCGTATTTGGTGAGGATCGGATAAGCCACTCACAAAAAGCAAGATGCTCCACTGAGAATATGCTCTATATTATTGTACCACAAGCACAAGGATTAGTGTAAAGAACCATGACAAGGCGGTTAACAAGCTTGACCGGTGGCGTTGATGCTTTGCTTGATCATCAAGCAGGACGAGACGTAAATCCACACGCAAAAGGGAGAAATTGTGTTGTTTTCGATTAATCCAAGCGTAATACAAGCAGGAGCGTGACTGTTTTGATTTCTAGGACGCATACAATGAAGTAATTTAGGTCGGAGTGTTATTAGGTAGACCCATTTTTAGTTTGTGGCGTTCTCTAACCAGAATCTTGTGTTTGATTCTTAACTTATCAAATCATACTTGGTTTGTGGCGTTTGGAGTTGAATTCAAGTGCTAGTATCATTGTTGGAACTAGTTTTTCCTAACTTCACTTGAGGAGATCCTTGGGTTTTGGAATCATCTTAATTGGAGGGTGTTTTCTTGCATTCCATATGTATCATAACTCATTAGTTATTGGGTGTGTGGTTGCTAAGATGATGATTTCCTATCATTTG
>Hale_79_LTR/Copia
TATTTGTAAATGCGGAAATGAAATAGAACTTAGCTGGGTTTGAGCTAAAGTTTTTATAAACTGAGCTAAATCTGAGCTCAAGTTCTTAAGAAATATGGAAATGATGAAGAGAAATTGAGAGAAAAATATGTTTTTTTTTCTTATATTTTCAGCCTTTAACATTTGATTTAAATAGAGAAAGAGATTACAAAAGTTGTAGTTCCCAATGCCACTAACATAGGAACTTGTACAAAGTCAAACAAGAAATTAAATACTACATGGGGACTTACAAGCTATGGAAAACAGCTGGAAACCATGTGCTTATTTCCAAGACAAGCTCACATGTTCCAACACTCCCCCTTGAGGTTGGTCTTGGAAGCTCCTAGATGATTCTTCAAAAAATCAATTCTTGGTCTTGATAATGGTTTGGTAAAGAGATCAGCAAGCTGCTCTTCTGAAGAGCAATGCTGGAGCTTGATCTCCAAATTCCTCTCAGCTTCTCTAATGGAGTGAAACTTCACATTGATGTGCTTGGTTCATCCATGTTGAACTGGATTTTTAGCTATAGCAATTACTGACTTGTTGTCACAATGGATTGTAGTTGGTTTGTCTAGCTCAACACACAAATCTGACAAGAGCTTTCTAAGCCATATAGCTTGATTTGATGCAGCTACAATCGACACATACTCAGCTTCAGCTGTTGATTGAGCTACAACTTCTTGTTTCTTTGAGTTCCAGCAAATTGCACCTGAGCCTAGCGAGAACACATAGCCTGAAGTGCTCATCATGTCATCCACACTTCTAGCCCAATCACTATCAGCATAACCTTGTAGCTCAATTTGGTCAAGCCTGTGATACCAAATACCATCCTTCACTGTACACTTTAAGAACTTGAGAACTCTTTTAGCTACTCCTAGATGCACACTCGTAGGATAGCTCATGAATCTTGAAAGAAGGCTAGCTGGATACATTAGGTCAGGTCTTATAGCTGAAAGATACAACAAGCTACCAATAATGCTTCTGTACACAGTTGGGTTTTCTAGCTTTTCTCCATCATTCTTCGAAAGCTTTTCATTCTGAGCTATTGGAGCTGCAACTTCTTTACAAGCTTCTAGCTTAAACTTCTTCAAAACATCAAGAGCATACTTTCTTTGAGATATGAAAATTCCTGAGGAGCATTGATGAATTTCCATCCTAAGAAAATAGTTCATTAAGCCAAAATAGGACATCTCAAAAACACTTTCCATTTGCTTCTTGAGTTCTGAAACAGCTTCTTCTTGGCTACCAGTAACAAGGAGGTCATCAACATATAATGAAACCACTATCTTGAGCTCTCCATCTTCTTGCTTCAAATAAAGAGTAGCTTTATTATCACTTCTCTTGAACCCTTGTTGCATCAAGTGAGCATCAATTTTCTGGTACCAAGCTTTTGGAGCTTGCTTCAGCCCATACAAAGCCTTTCTTAGCTTGTACACCTCATCTTCTTTTCCTCTCACTTGGAAACCTTCTGGTTGCTCTATGTAGAGCTCCTCCTTGAGCTCACCATTCAAGAATGCTGATTTCACATCGAGATGGAAAACTTTCCAGCCCATTTGAGCTGCAAAAGACAACAGCAACTTGATAGTGTCATGTCTAGCTACTGGAGCAAAGGTATCTCCATAGTCACTACCCGCAACTTGAGCATAGCCCTTCACAACTAATCTGGCCTTGAGCTTGTTGATTGAGCCATCAGAATTGTACTTGGTTCTGAACACCCATTTGACTCCTATACCTTGCTTGTTTTGTGGTAGCTCAGTGAGCAACCAAGTGTTGTTCTTTTCTATCATTTGAATTTCAGCTTTCATAGCTTTAATCCATTCTGGATGCTTGGAAGCTTCATCAAAGTTAGCTGGCTCAGCGAAGACAAAATTGCATCTTTCATACACCTCAGCTAACGGTCTTGTTCTGAGCACTTGAGTGTCACTAGTGTTGTGCACATCAAATAGCTCGTCATTGACGTTCTCTTCTTCTTCCACTTCAAGAGTAGGAGCTAATAAGGAAGGGAGCTCATGCTTCTCGACTTCATGTGAATCCCAATTCCAAAAGGAGCTCTCATCAAAGCTTACATCTCTGCTGAGCTCAATTCTTTTATTGTTGAGCTCAAAGATTCTGTAGCCTTTGGACTCTGTTGAATAGCCCACAAATATACCCTTCATAGCTCTCTGATCTAGCTTCGTTCTTTTGACTGAAGGAATGTGAAAATAGCATATTGAGCCAAAAATTCTGAGATGCTCAACTGAAGGCTTGACACCATTCCAAGCTTCATATGGGGTCTTGCCTTCCACTGCCTTCGTTGCAATTCTATTCAACAAATATACTGAAGTAGCTACAGCTTCAGCCCAAAAAGTCTTTGGTAGCTTCTTCTCAAACAGCATGCTTCTAGCCATGTTCATCACAGTTCTATTCTTTCTTTCTAAGACTCCATTTTGTTGTGGAAAATATGGAACCGTGAGCTGGTGTAGGATGCCTTCTTTTTGGCAAAAGGAGCTGAATTCTTGTGAAGTGTACTCTCCACCATTGTCAGTTCTCAACACCTTAAGCTTGCAGCTACTTTGAGTTTCCACTAGCTTCTTGAAATTTTTGAAAATTGAAAAAACTGAGGACTTGGTTTTGAGGAAGTGCACCCAAGTCATCCTTGAAAAATCATCAATAAAGAGCACAAAGTACCTGTTTTCACTCAAAGAAGGTGTTGCCATAGGACCACAAATATCTGAATGCACAATTTCTAGCTTTTCAGTAGCTCTAGTGACTCCGCCTTTTGGAAAAGGAGTTCTTTGTGACTTTCTGAGCTTACAGCCCTCACACTCTACTTCTAGAGCTACAATTTCAGGCAGACTCAAAACTAGCTCTAAATTATGCATCTCTTTTAAAGTTCTAAAATTGTAGTGGCCTAGTCTCTTGTGCCATTTCAAGCTATCATCCTCTTTTACACTAAATGCACATGTCTGAATAACATCTAGCTTCAAATAAAAGCTATTACCAATCATCTTGACTTTAGCTATCTCAACAACACATGTATCTAAAATATAGCAGCATGCATTTTTGAAATAGACACCATAACATTTTCTAATCATTTGAGGCACACTAAGCAAATTTTGATTGAGCTCAGGTATGTAAAGAACATCTGAGATAACTTTGATACCTTTCTTAGTGTTGACAGAAATTGAGTCTCTTCCTCTAGCTTGAACCGTTGAGCCATCTCCCAGCTTCACTCTGGTTGTTATTGACTTGTCAAGGCTAGTAAAACTTATAGCATCTGGTGTCATGTGGCTAGTACATCCACTGTCTATGAGCCAAGTGTAATTCTGAGCTGTTTTGTTAGCTTTAGAAGCCATGAATAAATGCTCTCTTGGATGTGATTTCTCCTCCTCAGCTGCAAGGACCTGCTCTTGAGCTTGCGTCTGAGCTTGTTGAGCTTTCTTAGCTCTGCAAAACTTTTCGGTGTGGCCAATCTTGTTGCAAAAGCTGCATTTGTACTTTGGTTTTTCACCATCTTTGTACCAACAATCTTTTTCAGCATGGTTTGTTTTCTTGGAAATGGAGCAAGGAGGAAGCTTGCCCTGTTTTGAGCTCGAATTTTCTGGAGCTCGATTTTTGTAGCTAGTACCTCTTCTATTTCTGCAGTTTGTCTTCTTTCCTTTATGAGAAACAAAGAAAGCACTTTCAGCTGTCTCTTCATCTCTCATTGAGCTTCTTTGTTCTTGAGCTACTAATTTGCTAGTGAGCTCAGCTACTGTTAGCCTCTGCAAATCACATGACTCTTCAATAGCTGAAATTTTAGCTTTAAATTTTCTTGGTACGCTGACCGTAATCTTCTCCACCACTCTCTGATCAGGTAGAGCTTCACCATACAGCCTAATTTGGTTTACAAGATCCATCATTCTTGATGAATAATCTTTCACTAGCTCGTCATCCTTCATCTTGAGCAGCTCAAATTTTCTCTTGAGTGTCAAGAGCTTCACAGCTTTCACTCGGTCTGTGTCTTCAAAGCTCTCTTTGAGATAATCCCAAATAGCTTTAGGTGTTTCCAGGTCCATGATGCTGGTGAAAACATGATCTTCCAAGCTTGAGTGGATGCAAGTCAAGGCTTTATCTTTCTTGAGGAGCTGTTCTTCATGGTCTCTGAGCTGAGCTACTGTTGGATTTGGCCTGAGAGCGGGAGGATCTTCATCTGTCTTAACCACTTTCCATAGACCTTGAGATTTGAGGTAATTTTTCATCTTCACCGACCACAAATGATAAAGTGATCCGTTGAAGGTAGGAGCTGCTGGAGCTGATGAGCTACTTGAAGCCATTTTTCTAGTTTTGTTCTTATTCTTGTTCTTCTTTTTCTTTTTCAAAAAATCTCACAAATCTTTCAAACACTCGGTATTTCTCTCCCTCACGTGTTTGACTCTCTAGATTTTCTGTTTTTAGCCTCACAGCTCGTAGGACAGGTGCTCTGATACCACTGTAAATGCAGAAATGAAATAGAACTTAGCTGGGTTTGAGCTAAAGTTTTTATAAACTGAGCTAAATCTGAGCTCAAGTTCTTAAGAAATATGGAAATGATGAAGAGAAATTGAGAGGAAAATATGTTTTTTTTTTTCTTATATTTTCAGCCTTTAACATTTGATTTAAATAGAGAAAGAGATTACAAAAGTTGTAGTTCCCAATGCCACTAACATAGGAACTTATACAAAGTCAGACAAGAAATTAAATACTACATGGGGACTTACAAGCTATGGAAAATAGCTGAAAAACCATGTGCTTGTTTCCAAGACAAGCTCACATGTTCCAACAATATT
>Hale_87_LTR/Copia
TTCATGTACCAAAATTAAAGCAACAACAACAATTTATGAAGTGAATGATTTTATTACTCTAAAAGAATAAATACAAGAGAAAGAGGTCAAACTGAAGTACTGCAGAAAATTAAAAATTACAGACCTTTACTTAAACTAGAATTGCTAACTGATTGACTAAAAAATAGTTAACCACTCCTACAATTATTCCACAACTCAAACACCGATTCTAATACGTAACAGACTCCTAAGAAATAGAAGTAACAAAGATAACTTATATACTAACAGTAGGCTGTACTAATTTATGACAGTCCCCCTTAGTGCAGACTTACACTCAACAACACCAAGTGATGTACGAAAGAATTCAAACTTAGCCTTAGCAAGTGCTTTTGTAAAAACATTAGCTACCCGGTTTTTACTTTTTGTTTTCTTCATCTCAATGTCTTGAGTCAGAACCTTCTCTCGAACGAAATGGAAATGAGTTTCAATGTGCTTTGAACGTGCATGAAACATAGGATTTTTTTCCGAAAGCTTGATTGCACTCTCATTGTCGCAATAAATGGGAATCAGATAGTTGACAGTAGAAACCAACTCTTGAACAAGTCTTTTAAGCCAAACACATTCTTGAGTAGCCATAGTCACTGCTACATATTCTGCCTCACAGCTTGAAAGTGTAACAGTGGTTTGCTTTTTACTACATCAAGAAATTGCAGCTGAACCTGTAGTAAAACAGAACCCTGTTGTAGAACGTCTGTCATTCACGTCACCAGCCCAATCAGCATCAACAAAACCACTTAAAGAAAATACTGCACCATGCTTGTACATTAATCCATAGCTTAAAGTCCCTTTCACATACCATAGGATCCTCTTTGCTGCAATCAAATGACCCTCACATGGTTTTTCCATAACTTGTGAAATGACTCCAACAACAAATATGATATCAGGTCTTGAAATAGTCAAGTAGAATAAGCTGCCAACCATTTGCCGAAAAAGTGTAGCATCGTCTAGCAGTTTTCCTTCATTCTTTGCCAACTTTAGAAGAGGTTCCATAGGAGTATTCATTTCTTTTGACTCCTCCATATGAAAACGTTTGATGACTTACTGCATATCTACTTTGACAGACAAAATAGCCACCTGATTTTACGATCTCCAACCCAAGAAAACAAGATACTTCACCCAAGCTTTTCATTTCAAAACGAACAGACAAAGCATCTCTAAGACACTTACTTTTGACTTCATTATCTCCCGTAATAACCATATCATCCATATAAAGAAGAAGTAAAGTGCACATAGTGGGTGATTTTTTAATAAACAAACTTGGATCAACATTTGAAGACTTGTAACCACAGAAATGAAGATATTGAGCAATCTTACTAAACCAAGCATGAGGAGCTTGCTTGAGGCCATACAACGCCTTCTTGAGACGGCAAACATGATTAGGATGCTTGCTAGAGATAAAACCTTGCGGCTGCTCCATTAAAATATCGCGATCCAATTCTCCATATAAGAAGGCATTTCTTACATCAAGTTGCCATAATTTCCAGCCTTTACTAGCTGCTAAAGAGACAATTGTTCAAAACGTTACCATCCTAGCAACGGGCTGAAAGTCTCATCATAATCTCTGCCATATTGTTGAGAGAACCCACGAGCGACAAGTCGAGCTTTGTACCTCTTTATTTCACCATCAGCCCTTTTCTTTAATTTGTACACCCATTTATATGTAACTAACTAAGCATCTACAGGTTTCGGTACAAGCTCCCATGTGTCATTCTTCTTTAAAGCTGAAATTTCTTCTTGCATTGCCTCTTCCTATTCAGAAATTCTTTTAGCTTCATCATATGACTTTGGTTCATTTTCAAATGAGTCCTCCATAAAGAAATAAGACAAAACAGAGAACTGATTTATTTTAATCTCATAATCAGCCAGATGAGCAGGTTGTTTCTTCTGTCTCACCGATTTCTTTCTTGTGACAACCTCTGAATTTTCTTGAGTGCTTTCTATAAAAGAAGAACCATTACTCTCCGCAGTACTTGATGAAGAATCATCAGGAAAAATGGCAAGATCAATTGTACTCTTGGTATTTGAATCAGCCATACAAGATGGCAATTCGTCGAACACCACATCACGAGACACAATAACTTTCTTTGTTTGTAAATCCATACATCTCCATCCCTTCCTATGAGTGTCATAGGCAACAAAAATACACTGCTTGGCCTTGGGGTCAAGTTTAGTTCTATTATTTTTTAAGATATGAACATAGCAAACAGATCCAAAAACTCGAAAATAACTCACATTGGGTTTGTGATGATACACTAACTCGAATGGAGAAGATCCTATCCCATGCCATGGAGGTAATCGATTTATGACATGACATGCCGTATGAAATGCAGCTGCCTATAATTCTCTCGGTAGACTCTTCGAGTGCATCCATGACAGACACACAGATGTTAAATGAGCTAGCTTGCGCTCAACAACTCCATTTTGCTGTGGTGTTTCTGGACAAGTCATTTGACGTTAAATCCCATGTGCCTTACAATAGCTTAAAAACTCATCTGACATAAATTCTCCTCCATTGTCGGTGCGCAAACACTTTATTGGCTGCCCAAGTTCTTTCTCCACGTCAAGCTTGAATTGAACAAATTTGGAGAAGACCTCACTTTTACGTTCCAAGAAATAAACCCAGCTAAACCGAGAAAAATCATCTACTAAAACCATCACATACTAAAATCTAGTGTAGCTAGGTATTTTAGTTGGCCCCAATAGATCAGCATGAAGCAATTATAATACTGCCGATGCTCTATTCTCTGACTTTGCAAAAGGAAGTCGATGAGATTTCCCATATTGACAACCTGGGCAAACTTCATTATAATGAACATCTTTGAAAACAGGAACACCTTCAAGAAGCTGATGTGTTGAGACTTTCTATAAGGACTGGCCAACGTGACCCAAACGAGCATGCCAAAGTGCTGAGCTAACATTCTGACCCGTATTTGCAACATACGCATCACTTGCAGACAATACATACAAAGATTCCTTTCTTTTCCCAGTGAATAAAACATCAACTGAAATACTATCTGGTCTTGAAAGAATTTTTACATCATTTGGACTAAAAAGTACATACTTTCCTGGATCAGTAATTTGAGAAACTGAAGCGAGATTCTTTTTTAGCCCGGAACATGATAAACGTCCTTGAGAAATATGCCTCCATCATCAAAATCACCTTCCTTAACATTCCCTTCTTTTACTACTGGATGTAGAGAATTATTGGTTGTCGCAATGACCTTTTCCGCACAATGTGCGTGAACATCGGATAATAGAGCATCATTTTCTATTGCATGATAAGAACAATCGGAATCGACGATCCACTCCTTCTTATAATCAATGACAATATTTGCTTCTGTAAACGCAGCAACTTGATGCACAGGAGAAATTATTTACTGATCAAAGACTTCAATGGAAAAACATTTCTCCCAATTCGGTTCAGATTCACTACACTCATGTGCAACATTTGCACCTGTTTTCTGCAATTTTACACGATATTTTGACTTGATATGGCCTGGTTTTCCACATCGATCACAAACTAACTTCACTCGACAATCACGCTTGATATGCCCCTGCTTTTCACAACGATAACAAGTGATTGAATTCTTCTTAGGCTATTCATGACTCTTGCTCCCAGAGGTATAATTCCTTCTCCTTTGGTCTTTAGAGAAAAGAACTTCCACTTTCTGAAATTTTTCGTTACTTGCAACTTGTTTCACCAAAGCTTCCTGATTAGAAAGTAAATTTTCTAACTCAGCAATTGAAGGTTGATTTGCCCAACCCTGTATCGAAGATATAAATGGCATAAACTCGCTCCTTAAACCACAAATGAAGTAACGATGCAAGCGAGAACTGCTCACAGGTTCCTCTGAATCCAAATATGAAATTTCAGAACACAAATTCTTAACCTTCAAAAAATATTCTTCGATTGAAAGGTTCTCTTAAGTTGTAACAGCCAATTGATTCTCAAGAAATTGCAGTCGAGCTGTATCCTTCTTGATAAACAGCTTACCAAGTGTCTCCTATACATCTTTTTGGTGAATTCAGATCACGGACATGCTCAATGCACTCTTTGCTAATTGATGTCCTCAAAGCAAATAAAGTTTTCCCACACTTTATCCTCCATTTCCATCGCAATTCGGCATTTTGGAGAATATCTTCTGGAATTGTCGCATCGTCACCAGAGATAAGATCTCACAAGTCCTGTCCTTGTAAATAAGCTTCCATACATAGCTTTCAATAATTGTAATTACCACCAACCAGCTTGTCTATAGAGGCCTGAGGAGCACTTCCACCATTCATCTTTTAGAATAATAAAATCACGAGTTTGAAAGACTAATAGTTTGAAAGACCAAGCTCTGATACCATGTACTAAAATTAAAGCAACAGCAACAATTTTATGAAGCTAATGATTTTATTACTCTAAAAGAATAAATACAAGAGAAAGAGTTAAAACTGAAGTACTGCAGAAAATTGAAAATTACAAACCTTTACTTAAACTAGAACTCCTAACTAATTGACTAAAAAATAGCTAATCTCTCCTACAATTATTCCACAACTCAAAGACTGATTCTAGTGCGTAACAGACTTCTAAGAAATAGAAGTAACAAAGACAACTTATAAACTAACAGTAAGCTATACTAATTTATGACAGTTCA
>Hale_89_LTR/Copia
TTATTGTTGGAATAGGAAATATTGACCTAGCTGTAAATATAGGAATTCTAGGCTACATGAAAGGAGATTAGGCAAATCATTAGGCAGATTTCTTATATAGCTGTAAATTGCTGTGATTATGTTCTTTCTTTATTTAGGTGATGTTTATACTTATATATATGTACAATGTAATACATGTAAATTAAGGAGCAATACAACCTATCTTTTCTATTTATTTGCATAGTATCAGAGCCATCCAAAAAAAAAAAAAAAACCCTAGCCTCCTCAAAGAAAAATCTAGCCACTGCAATTCCACCATGCCTGCAACTCCATCTGATGGGTTAGTCACTATTCCTACTTCTGAAATACCTACTTCATCCAATCAACAAAAAATCTTAGCCACATCTGGTTCTCATTCAGTCCAAAAACTACTATTAAGTTGAATGGAGAGAATTTTCTACGCTGGTCTCAGTCTGTGTATATGTATATTCGAGGTAGAGGGAAGAGTGGATACTTAACTGGTGAGAAGAAGGAACCAGACATGGATGACCCATCCTATTCTTCTTGGGATGCAGAAAACTCCATGGTTATGACATGGCTAGTGAACTCCATGGAGGAAGACATAAGTTCCAATTACATATGTTATCATACAGCAAAGGAACTTTGGATAATGTCAATTTAATATATTCAGATATGGGAAATCAGAATCAGATATATGAAATCATGCTGAAACTAAGGGAAATCCATCAAGGTGAGGATAGTGTCATCAAATATTTTAATTCTCTGAAATGTCTATAGCAAGACTTGGACTTGTTTAACTTTTATGAATGGAAATCCACCGATGATTGCAATCATTACAAAAAAAGGTAGAAGATGATCGCATTTTCAAATTCCTCATGGGAATTAATGTGGAGTTTGATGAAGTGAAAGGGCGAATCATTGGGAGACAGCCCCTTCCATCTATTGGCAAGGTATTTACTGAGGTTCGACGTGAGGAAAGTTGCAGGCTAGTTATGTTGGGGAAAAAAAGGCTCAAACAGCAGCGTTGAAAATTCTACATTAGCAGCAACTGAATCCTATGCAAGAAAAGTGAAGAAATTTGATGAAAAGCCCCGTGTTTGGTGTGACCACTGTAACAAACCAAAGCATACACGTGAAAACTGCTGGAGACTTCATGGAAAACCAGCTAACTAGAAGGGAAAACATGAAGGCAAGTTCAATCGGACTCCCTTTGTGAATGAAGCTGAAGCTGTCCCCTTCACTCCACAACAAGTTGATCAAATACTAAAACTGCTGAAATCTAATTCTGGATCATCTGGTACTCCTAATGCTTCCTTGGCACAAACAGGTAGAAATTTAAATGCCTTATCCAGTGTGAGTCTAACTGCTCCATGGATCATAGATTCTGGAGTATCTGACCATATGACAAGTGTCTCAAGTTTATTTCATACTTATGTTTCTTGTTATGGTCATGAAAAAATTCGTATAGCAGATGGTTCTTACACACCAATTGCTGGTAAAGGTACAATCAGTTTGTCAAAAACCTTGACCCTTAAATCTGTCCTCCATGTACCTAAACTTGCATGTAATCTATTATCTGTCAGTAAGTTGTCTAAAGATTCCAATTGCCGCGTCATTTTTTGTGACTCCTATTGTGTGCTTCAGGACCAGAATTCGGGGAGGAGAATTGGCAGTGCTAGGATGATAGATGGACTCTACCATTTTGAAAGTGAAGCCTCCAAAGATGAAAAACCTCATGGACTAAGTAGTGCTAGTTCTATTTCTATTAAAGATAAAATCATGCTTTGGCATTATAGATTAGGGCATCCTAGTTTTTTCTACCTTAAAAGGTTGTTTCCTACTTTATTTAAAAGAATAGATTGTTCTTGTTTTTATTGTAAACATTGCATTTTATCCAAAAGTCATAAGCACATTTATCATTCAAAGCCTTATCAACCCTCAAGGCCTTTTTATTTAATTCACAGATAAATGTGGGGTCCCTCACATTTATCGATGATCATACTCGATTGGGTTGGGTTTTTTTAATGACTAACAAGTCTAATGTTAAGACGATCTTTCAAAATTTTTACGCTATATGATTAAAAATCAATTTCAAACTAAAATCAGTACCCTACATACTGATAATGGTACAAAATATTTCAATGAAATGCTTGGAAAGTTTTTAAAAGATAAAGGTATTCAACATAAATCTACTTGTGTTGATACGCCCCAATAAAATGGTATAGCCGAACGCAAAAATAGACACTTATTGGAAGTGGCTCGTGCTATTATGTTCTTTATGTATATACCTAAATATTTATGGGGAGAAGCTATTTTAACTGCATCATATTTAATTAATAGAATTCCTACCCGTATTCTTGATTTCACTACTCCCCTTGAATGTTTTCAATGTTACTTCCCACAACATCGTCTTTCATCTAATTTACCTCTTAAAATTTTTGGTTGCACAGCCTATGCCATTTATCTAGAAACAAGGATCAATCCAAACTAGATCCAAGGGCTGAGAAATATATTTTTGTTGGTTATAAATTAAAAAGAAAGGGTATAAGTTTTTTAATCGCCACAATAAAAAGATCATAATTTCTATGGATATTATCTTTCTTGAAAATCAGCCTTATTTCAAAAGGAATTTTCTTCAGGGGGAGCAATTAGAGGAAGAAAATAAATGGGATAGCATTGTTTTACCCAAAATTGTGGCTTCTACGCTAAATATTTTTGAAGATAAAACTTCTATTTTGTCAAGCAATATTGAATCTATGATAGAGAAAAAAACACTTCCAAATAATGAGCGTGAGGTCCTTGTTTATACAAGGAGAAAGGATCACAAAAAAGGTAGAGAACTCATCATCTCCTCAGCACCTAGTCAATCCACTCTGAATTCAGGTACTCAAGATTCTCCTCAAAATAATGATTCTTTTGATAATCCTAAAAAATCACATGAATATTGTGATCTTGATGTCCCTATTGCACTTAGAAAAGGAGAGTCTTGTACTAATCATCCAATTGCAAATTATTTATCTTATAATAAACTCTCCAAGAGTCATATGGCATTTATGTCAAAAATCTCAAATATGTTTATTCCAAGAAATATTCAGGAAGCACTTGATGATCCAATTTAGAGGATGGCAGTAATGGAAGAAATGGGTGCGTTGAAAAGGAATGGGACATGGGAGGTGGTAGAACTCCCCAAAGATAAAAAATTTGTTGGTTGCAAATGGGTTTTTACTGTAAAATGTAAAGCAGATGGCAATATGGAGAGATACAAGGCTAGGCTGGTGGCTAAGGGGTCTACTCAAACTTATGGTATCGATTACCAAGAAACCTTTGCTCCAGTAGCCAAAATTAACTCTATACATGTTTTATTGTCTCTTGCAGTTAATTTCAGTTGGCCACTACACCAACTAGATGTGAAAAATGCCTTTCTCAATGGTGATTTAGAAGAGGAAGTGTTCATGAGTCCACCTCCTGGATTTGAAAAATCTGTTGGCAAAAACAAAGTTTGCAAACTTAAGAAATCTTTATATGGCCTCAAGCAATCCCCAAGAGCATGGTTTGAACGATTCGGGAAAACAATGAAAAAATATGGATACAATCAAAGTCAAGCAAACGACACCATGTTTTATAAACGTTCTAAGGAAGGTAAAAACGTCAGTGTTGGTTGTGTATGTTGATGATATGATTTTAACTGGTGATGATGAGGATGAACTAGCTAGTTTAAAGAAAAAGCTAAGTCAGGATTTTGAGATCAAAGACCTAGGGGCATTAAAGTATTTTCTAGGCATGGAGTTTGCAAGATCACGAGAAGGAAATTTTGTGAATCAAAGGAAATATATCCTTGATCTACTAAATGAAAGAGGTCTTCTAGGTTGCAAAGCAGCTAAAACTCCAAAAGAGGTGAATCTCAAATTAAATCCTGCAAAACCAGAGGACACAATTGAGAAGGAGAGGTTTCAGCGTTTAGTGGGCAAACTTATATATCTGTCATATACTCGTCCTGATATAGCATTTGCAGTAAGCATGATTAGCCAATTTATACACTCACCAGGCCAAGAACACTTTGAAGCTGCCTATAGGATACTTAGATATCTAAAGGGAACACCTGGAAAAGGACTGATGTTTAAAAAATCTGGTCATTTGCAAGTGGAAGTCTATACCGATGCTGATTGGGCAGGTAGCACAGCAGATAGAAGGTCAACATCAAGGTACTGCACTTTTATTGGAGGAAATCTTGTTTCCTGGAGGAGTAAAAAATAAAATGTTGTAGCACGTAGTAGTGCTGAAGCTGAATTTATATCTCTTGCACATGGAATTTGTGAAGCAATGTGGATTAAAAGGTTACTAGAAGATTTGGAACTACCTATTTCCCTCACCATGAAAGTCTATTGTGACAACAAAGCTGCTTGTTCCATTGCACATAATCCAGTTCATCATGATCGGACTAAGCATGTTGAAGTTGACAAGCACTTTATCAAAGAGAAGATTGAAAGTGAACTGATTTGTATTCCTTATATTCCTACATCTCAACAAATAGCTGATATTTTTACCAAAGGACTACTGAAAAGACAATTTGGTTTTCTAGTAAGCAAGCTGTCAATGGAAGATATTTTCTAGCCAGCTTGAGGGGGAGTGTTGGAATAGGAAAAATTGAACTAGCTGTAAATATAGGAATTCTAGGCTACATTAAAGGAGATTAGACAAATCATTAGGCAGATTTCTTATATAGCTGTAAATTGCTGTGATTATGTTCTTTCTTTATTTAGGTGATGTTTGTACCTATATATATGTACAATGTAATACATGTAAATTAAGTAGCAATACAACCTATTTTTTCTATTTATTTGCAATTAT
>Hale_90_LTR/Gypsy
TGTGTGATAGGTCACAAATAGTTATATTTATTGTATTTAATTCCCTTGCGATTTCGTTGAATAATGTACTTAATTTTGGAAATTATGTTTATTCTGACTTAGGTGATGAAATATCAAGGATGGAGCAAAATCCAGCCTAAAAACATGTTTTAAGTCATCATTTGTCAAAAACCAAGTCTTTTGGAGGAGGTGCAGAAATATGCATAGAAGATCACTGTCGACAAGGCGTGACCACGCCTTACAGCCCATAAGCTCCAAAGAAATCTGTGCAGAAGACTACTCTCAGCAAGGCGTGACCACGCCTTCCGTCCTATGAGCTGCTAAAAGATGTGAAAGAGAGCTTCAAAATTTTCAGAGATTAATTTGTGGTGGACCTATCCCTAGATAATTTCTTTTATTTGTGGAAGTGTTATATTAATAAAACTTTCTTCCATGTATTTAGGGTTTTAATTTATTTAGATCACTCTTAATCTTATCCTTTCTTATAGGGATAAGATTAAATAGGAAGCATATTTCTTTTTGATAAGAATTATACTATTAGGGTTTAGGGTTTTACTTCCTATATAAGGACGACTAGATACTTTGAGCAAATAATTCATATTCTTATTCTTCTTCTATTCTCTACAATTCTTGTGAATTCTGACTCCACCATGAGTGGCTAAAGTTCTTAGTTTCCAATTCAAAAGTGAATGAATTCCAATTGTGATTTTGTGAGGCTTTATGCTTAACAAAATTCTTCTTTAATTCAAGTATTCTTCATTTCTTGTTCTTACTATTTATGAATTATTGATATTGATTGAACTGACGACTCAACTTTGATATTGATTTTTCTATTGCTAAACTTTGAGTTTGTGATCCGTAATTGTCATGAACGATTGACACAAATAGCAAGGAGCTGGCTCATGTGTGTATGATTACGGCTTATTCGAATTACATAGCTTGCATGATAGGCTCTAGGGAAATAAAGGAATAAGATTATTTCAATTGCAGTTATCTCAATTAAATTAATGTTGGTTTAGTCATTTTCATTATTCTTAATACTATCATTAAGTTGATATGGAACGCTATCGTGCCTAGTTGACTAATGATAAATCTTGATTTGGATGTTAGGTTTAAGTCAATTGTATTAGGAGAATTACACTTATTGCAGCTTTTTCGAATAAGTAGACTAAGTACTTGAATAGAAGAATTGATATTTTAGCCTATGATCATGATTACAATTGGATGGAATTAGCACTCTTGAATTGGAAATTTGTTAAGATTGATTTTTATTTACTTTAATATTCAGCCTTCATTATTTTCTGCTTATTTATAATTTTGATTCAAACATTCAAAATCCCCCCTTTTATTTTACTTTCAGAAGCTATCCACATTGGTTCCTTGGGATTCGACCTAGTTTCACTATTTCTACAAGTTAGTTTAGGAAAATCAGTAATTTATTTTGAGGGGCTTCGACAATCCCTTCAAATTTGGCACCGTTACTGGGGATCCTATTTTAGTTTCTCATTGTTTAAATTATTTGTTTATGACTCGTTCTTCTCAAGATATTAATTTGCAGTTTAATCCTGAAATTGAGAAGACAGCGCGTCGATTAAGAAAGGAGACTAAGCAAAGAAAAAGTTGTCTCATAGAGGAGTTGGAGATAGATTTGGCTATTAGTGACACGTCTATCTTCTAAGAAGTTACAGAAAACATGGCGAACAACACTCTCAAAGAGCTAGTTGCACCAGATTTGAATCAACAACCTTTATGCATTACATTTCCTAATATTGCAGTTGATTTTGAATTAAAATCTAGTTTAATTCACTTACTCCCTTCTTTTCGTGGATGTGCAGGTGAAGATCCTCATAAACACTTGAAAGAATTCCATATTGTATGCTCTGGAATGAAACCACATGATGTGACTGAAGAGCAAATAAATCTTAGAGCTTTTCCCTTGTCTTTGAAGGATAAAGCAAAAGATTGGCTCTATTATCTACCTTCTGGTTCAATAACAACATGGAATGAGATGAAAAGATTATTCTTAGACAAGTTCTTCCCTGCAATAAGAGATGCCAACATCAGAAAAGAAATTTGTGGCATAACACAGTTCACTGAAGAAACGTTGTATGAGTATTAGGAAAGGATCAAGCAACTGTATGCTAAATGCCCACATCATCAAATTTCTTCGCAACTCCTAATCCAATATTTCTATGAAGGATTATTGCCAATGGATAGGAGCATGATTGATGCAGCAAGTGGTGGAGCTTTGGTAGATAAGATGCCTGAAGAAGCCAAGCAATTAATTTCAAACATGGCCGAAAATTCTCAGCAATTTGGTACAAGGGCTGATGGAGCTACAAGGCGAGTTAATGAGGTAAGCACTAAAAATCTTGAAAATCAAATTTCTGATTTAACGGCTTTGGTTCGTCAAATGGCTGTAGGGCAATTGCAAATGGCAAAAGTCTATGGAATATGTTCATTACAAGGACATCCCACCGATATGTGTCCAACATTGCAACAAGACTCTATGCAAGAAGCTAATGCTCTAGGCGGATTTACTAGTCAATCTCAAAGGAAGTATGACCCCTTTTCTAATCATTACAATCCTAGATGGAGAGATCACCCGAATTTGAGCTATGGGAACCAAGGAGGACAACAAAAGTATCCTTCCTAGAATTTCAATAGACAACCTCAAGCTTCTAATTCAGGTATGTCCTTAGAAGATATTGTTAAAAATCTTGCTAACAATAATCATCAATTTCAACAGGAAACAAGGTCAAGCATTCAGAATTTAGGCAATCAAATAACTCAATTGGTTGCATCAGTTAGTAAATTGGAGGCCTAAGATTCTGGAAAACTACCTTCGCAACCAGAAATAATTCCAAAGGAGAACGTTAGTGCAATTTCTCTAAGAAGTGGAAAGGAGATTCCTTCAGGCTCGATTCCAGTTAAGGAAAGTGAACTTAGTAAAAAAAATGAAGAAGAAGCTTCTTCCAAGGCATCAGGTAGGGTAAAATTTGATCCTCCCCTATCTCTTTCATCTCACACTCCATTGCCTCCTTTTCCTAGCAGATTAGCAAAACCAAAAGAAGATAAGCAAGAAAAGGAGATCTTGGATACATTTAGGAAGGTGGAGATAAATATCCCACTATTGGATGCTATCAAACAAATCCCTAAATATGCAAAGTTCTTGAAGGAATTGCGCACCAACAAAAGAAGAATGAAGGAAAAAGAGAAAGTAGTGGTAAGTAGGAATGTGTCAGCAATCTTGCAAAAGAATATGCTATAAAAATGCAAAGATCCAGGTATGTTTTCATTACCTTATGTTATTGTTAATATGAAAATTGAGCGTGCCATGTTAGATTTGGGAGCTTCCATTAATGTCATGCCATTTTCAATTTATCAAGATTTAAAACTAAATGACTTGCAAAAAACTAGTGTAGTGATTCAATTAGCTAATCGTTCTTTCATTCATCCCCTTGGAGTTGTTGAAGATGTTTTGGTGCAGGTTAATGAGCTCATATTTCCTGTCGACTTTTACATTTTGGAAATGGATGGTAATTCTTCATCAAGATCAGCTTTGATTTTGTTAGGACGACCATTAATGAAAACTGCCAAGACAAATATTAATGTAGATGAGGGTACTCTCTCCGTAGAGTTTGATGGAGAGATTGTTAAATTTAATATTTTTGATGCAATTAAATACCCTAATGATGTACATTCTCTTTTCCATATTGATGTAATTGATCCAATTGTGCAGGATGTTTTTGCAGAAGAAAGTGTTGGTGACGAACATGAATTAGATGAAAATTCCAATTTTGAAGGAAATGATTATGAGATTGGTGTAGAAGAACTATTCTCAGCAACAATATCTGAACCCACAAATCTCAATGCTAAAATATCTAATACTAATGACAAGATGTTACCTTCAATTGTGCAGGCACTAAAACTAGAGCTGAAAGCCTTACCGGATCACCTAAAATACGTGCATTTAGGTGACAAGGAGACATTGCCTGTTATCATCTCAAAAGGACTAACAATGAAATAGGAAGGAAGATTGATTGAAGCTTTGAAGGAATACAAGGTTACAATTAGTTGGACGTTGGCTGACATAAAAGGCATTAGTCCATCAATTTGCATGCGCAGGATTTTGCTAGAGGATGATGCTAAACCATCAAGGGAACCACAAAGGAGACTAAACCCATCCATGAAAGAAGTTGTCATGAAAGAGATACTCAAGCTGTTAGATGCAGGTATAATCTACCCAATCTTAAACAGTAAATGGGTAAGTCCAATTCATGTTGTCCCTAAGAAAACTGGAAAGACTATGGTAAGGAATTCAAACAATGAACTTGTACCAATGCGTGTGCAAAATGGTTGGAGAATGTGTATAGATTTCAGGAAGCTTAATCAAGTAACTAGAAAAGATCATTTTCCCCTACCTTTCATTGATCAAATGTTAGAACGATTAGCGGGAAAATCTTTCTTCTGTTTTCTTGATGGCTTTTCAGGATTCTATCAAATTCCTATCGCACAGGAAGATCAAGAAAAAACAACATTCACTTGTCCTTTCGGAACCTTTGCTTATAGGCAAATGCCTTTTGGCCTCTGTAATGCTCCAGGTACGTTTCAAAGATGCATGATGAGTATTTTTTCTGAATATATTGAGAATGCATTAAAGTGTTTATGGATGACTTTACTATGTATGGGGATTCATTTGATGAATGCTTAGAAAATTTAACCAAAGTTTTAAGGAGATGTATAGAGACAAACTTGGTTTTAAATTATGAGAAATGTCATTTTATGGTCACCCAAGGCATTGTATTAGGGCATGTGGTCTCCTCTAAGGGTATAGAAGTTGATAAGGCAAAAGTAGACCTAATTGCAAACTTACCATACCCTACCAATGTTAGGGAAGTGCGTCCTTTTCTAGGACATGCAGGATTTTATCGCAGATTTATCAAGGATTTTTCCAAGATCGCTTTGCCATTGACAAATTTACTACAAAAAGAAGTTCAATTCGAGTTTGGGAAAGAATGCAGAGAGGCATTTGTAAAACTCAAAGATTTTGTTGATAAGCACGCCTATTATTCAACCACCTAGATGGGATTTACTTTTTGAAATCATGTGCGACGCAAGCAATTATGCAGTGAGAGCAGTTCTAGGGCAACAGATTGAGAAGAAAAGTCATGTTATCTATTATGCTTCCAGGATGTTAAATTTCGCACAATGCAATTACTCCAAGACAGAAAATGAGCTTTTATCAATTGTCTTTGCTTTAGATAAATTTCGATCTTATGTGCTTGGTTCTCTAGTTATTGTGTACTATGATCATGCAGCTTTGAAGTATCTTTTAGCAAAGAAAGAATCAAAACCAAGGCTAATTCAGTGGATTTTGCTTCTTCAAGAATTTAACTTGAACATCAAAGATAGAAAAGGAGTGGAAAATTCTGTTGCAGACCATTTGAGTAGGTTGATAAGGGAAGAAGATGACCTACCTTTCAATGACAACTTTCCTGATGAACATTTGTTCCAACTCAAGGGTATGATTCCTTGGTATGTAGACATGGTAAATTACTTAGTCACAAGAAATCTACCACATTGTCTTAGTAAGTCTAGGAAGGCAAAGATAAAGAGTGAGTCTAAGTATTATGTTTGGGATGAGCCCTTCTTATGGAAATTTTGTTCCGATCAAGTAACTAGGAGATGTGTGCCTGAAAATGAATTCCAATCTATTTTAACCTTTAGCCATGATTATGCATCAAATCTTAGATTGTGGTTTATATTGGAAAACTTTGTTTAAAGATGCATATCAATTTTGCAAAAGTTGTGAGAGATGTCCAAAAGTAGGAGCACTAACTCGAAAGAATGAAATGCCTCAAGTTCCGATTCTTATCTGTGAAATATTTGATGTGTGGGGGATCGATTTTATAGGTCCTATACCCTCTTCTTGTGGTTTTTCATATATACTTCTGGCTGTAGATTATGTATCAAAATGGGTGGAAGCTAAAGCCACCAGAACTGATGATTCTCAAACTGTTGTGGGTTTTATTAAGGCTAACATCTTTAACAGGTTTGGAATTCCAAGAGCAATCGTCAGTGACCAAGGAACTCATTTTTGCAATAGATCGGTTGCAGCTTTGATGAAGAAGTACGGAGTAAATCATAGAACAGCCACTGCATATCATCCTCAAACCAATGGACAAGCCGAAGTTTCCAATAGAGAAGTTAAATCCATCTTAGAAAAAATGGTGAATCCAGGAAGAAAGGATTGGAGCCTTCATTTAGATGATGCTCTATGGGCATACCGCACAGTTTACAAAACTCCCATAGGAATGTCCCCTTATCAGTTAGTCTTCGGAAAAGCATGTCACTTACCAGTAGAAATTGAGCATAAAGCCTATTGGGCAGTTCCGCAATGCAACATGAACATGGATAAAGCAGGAATGTCAAGGCTACTACAATTGCAAGAATTAGAGGAGTTGCGATTAGATGCCTATGAGAATTCGAGAATCTACAAAGAGAAGTCCAAATTACTCCACGATAATATTCTTATAAGGAAACAATTTAAGATTGGTCAAAAAGTATTGTTATATAATTCTCGATTGAAGTTTATGCCTGGTAAGTTTCGTTCTCGATGGCTCGATCCATTTGTTGTTACTAATGTGTTCCCCTATGGTGTAGTGGAAATTAAAAGCTTGAATTTGAACAAAATTTTCAAAGTAAATGGTCATAGATTGAAAATATTCCAAGAGGGCGAAATTGTTCCATATCTCGATAATTTTCCCCTAGATTACCCCACTTATCTAGATGACTAAGATGTTCCCTCACTCCGTCGAGGAAAACGACGTTAAATGAATTGTGCTATTGGGAGGCAACCCAAATGTCTTCTTTATTTATTTATTTATTTATTTTTTATTTTTTTTACTTTTTATTTTCTTTCATTTATTTTATTTTATTTTCTAATTTTTTTTAATGAAAAGTTCAATTTTTATTTTTTGGCAGGAGGCAAATTTGGATAATGCGTGAGCATGCCTTGTTCCCACACATCTTTTGTTCTGTTTTATATACATATAAAAGAAATATGTTGTTACTCTTACAGAAGCTCGCTTCTTACAAGGCGTGACCACGCCTTGTTTCAAGCTGTCTTCTGTTTCGTTTTGAAAAAATGCACCTCAAAATTACAGAAGCTCGCTTCTTACAAGGCATGACCACGCCTTGTTTCAAGCTGTCTTCTATTTCGTTTTGAAAAACTGCACCCAAAGAATACAGAAGCTCGTTTTCTTATAAGGCATGACCACGCCTTACTTCACATCATTTTATGTTTTGTTCTGACATTCATTTCATCTTTTTACAGAAGCTCGCTCTTTACAAGGCGTGACCATGCCTTACTTCACACAATCTTCTATCCATTTTTTTCTTGTGATTTCAAAAAAAAAGAAGAAAAAGAAAGAGACAGTGCGAAGGTTCCCCAACAAGTCCTATTGCTTCCCTTTTTTTCCTCTGTGCAGCAACAGCGACTATTCACAAACCGATCATGGTACGCCTTAAGACTACCGCCCGAAAGAGAACCTCCACCCGCCGGTGAAGTAAAGCGACATCCTCTAATTCCGGCGACGCGACTGCAGTTCCTCAAACAAAACATAGCGAAGCAGACCACCCTTTAGACGCAACCGCCGTTCCTCAACCAAACCCTAACAACGCAGATCCACCTACAGAGACGATACCTTGAGAGTCTAACATGAAAATCTCGCTCGACATCAGCGAAACCACAGCCCCACCCACTGCAGACGCAAGAGTTCGTCTAGAAAAAGCAACAATAGCCGCTCGGAACGGCGGTAAAATCTTATTTAGGCGAACTCGCCTAGGGAAAGGGAAAGTTGTCCTACCACCATCGGAAGATGAACTGACTGGATTTTTAAAATTCACTACTAAAGCCAGAAAGGACAAGTACGCCGATGTACGAACGCGAGCGATTTACCCAGGTAAGTGTGTCGACACCCATTCTCTTGAGACACTGGATATAAAACAGGATTTTGATGCTTTGATAGTTGGTATAGGGTGGAAAGACTTAGTGACTGTTAGATACCCCACATTTGTTGAATTGATTAGAGAATTCTACACAACCTTTCAGTTCGAAACACCAGAGAATTTCACATTTGATAGTCCTGGGGTTATGCGATATAGACTCCTAGGCAATGAATTTAAGCAATCCATCACTGAATTCAATTTGGCCCTAGGATTTATTGACACTGAATTTTCTCTAACCGGTCAATATAAGAGCTCTGCCATAGATTTTGTTGATAATTTTGATCAGGCAAAAATTTGGAAGACTATGTCTTCTGACCCAATGCATTACGATCCTAGCAACTCCAAAGATGGGTATCTTAATAAACCTGAATGTGTTTACATGCAACGATTTTTAGCATTCAGCTTTTCTAGTAGAAAAGACACAGCCAATGTATGTACAAAAGCTTAACTTTATTTTATTTGGTCCATGTTGCATAATAAAGCAATCAATTTGGGTTTTTGGTTGGCTTCACAGATCAAATTTGTGCTGACTCGTAAAAACCATTTATGCTTAGGCTTTTTAATTACTCATTTTGCTGTTCGCCTTCAATTGCTTGATCTCGATAATACTAACTTACATTTTGCTTGCGAGATGGAACCATTGGACATCGCCTGCTTGATAAAGATGCATGTGCTTGTGGAGCATAATGGAGCGTACTCTTTCCAAAAGCCTTCTCCGCATGGTCAATGTGATCCTCCAAGATCTAGGAAATGATCTTGCCCAACGAGCAGTCTTCGCGATCCAGAGGATTCCACAGAACCAGATTTTGAAGCTCGATTGGATAAGATAAACGACAAATTTCAAAGATGGAGAGAAATTTAGACACCTTAATGAAACACTGGGGAGTTCAACCCCCCTGCCCTCCGTCACCATAGACTACTCCACCCAAGTGGCTCACAAAACAGGGAGTACCACATCTTTTTTCATTTATTTTGAGAGCCATTTTGTTTTTGATACATTGAGGACAATGTACAGTATAGGTGTGGGGGACGATAATCACATGATCTCTTTTTGAAAACATCTTTTTATGCTTACAATTAGGTATGCTTTAATTCATATGTGCTACTTTTTATTTTGCAACCTTGAGTTTTGTTTTGATAACCTGGAATACCATGTAAGTTAGAAATACATTTTTGGTTTGAATTTCAATGCATGAAAGGGGATAAGCATGATTAGTGTTTCTTTAAAACTACGTGAAGGTATCTCATTAGTTTATTGATTGAAAAATGCACAAGACTTGATACAAATGTAAACATTCAAGTGAGCTTTTGAGCCTTAGAACAGTTCATTATATTTTGTTCTGATTGTTTTTTATGAGTTTTATCAAAATAGTATGATTATTCTAGAACTTGCTTCTGAATTCATGTTGAGACCACAGTTTTGGATTGATGCTTTAATATGATAAGGGCATTTAGGATTAACCTATTCTTAGACTCTTAAAAGACGTACCTTGTTGATTTTCCTTTTACTTAGCCACTTTGAGCCTATTTTTCATTTTCTTTTTTATTTTTAACACATATTGTTTAACCCAAGACCTTTTGTCTGCTACCTCTATTTTTTCTACCCTTGTCAAGACAAGAAGGGAAGTGTTGCATGGTACAAAAAAAAAAGAGGGAGAGAAAAGGAAGAAAAAGAGGAAAAGAAAGTTGATATCTATTCCTTTCATGAAGAGGAGAATTGAAGAAGTATTCATCAAATATACTGAATTAAATTGTTACTCCTCACAAGTTCTCATATAAAATGTAGGAATAAATATCAACTTTAGAAATTTTTTGTAGTTTGTTTCATGGATGTGGCATAAGTTATCATGCGAGAATCTAATCTTTTTGTCTTGCTTATGAAACATTTCAGCTCTTCCTTTTATCACACCCTTTCCTAAGCCCCATTACAACCCTTGTGAAGTCCCTTTGATTTTTGCATCTAATTCATGTATAGTGGTGGAAACTTGATTCATTAGCAAGCTTATGGTAATAACATGCTATGTTTTGATTCTGAGAGTAAATGCCCCCTAAACACTTTGAGAGTATTAAGTGAAACCATGTGAAGGTGTTAAGTCTCGTTTCTTTGATTTTGATGAATTATTGAGATATTTGTTCTTTTAACAAAATTTATCCTATGAGTGCTAATCTTTTGGTTGTCATTATTATTCAGCTCATTAATGTATATTTAACTTATTTGGTATTTGAGGAGATTAAAAGAGATGAAAGGAAGGTTAAAAAGAGAATTGGTATGATGAATTGAGGTATGCTTGAGGGCAAGCATAAATTAGGTGTGGGGGAATTTGATAGGTCACAAATAGTTATATTCATTGTGTTTAATTCCCTTGCGATTTGGTTGAATAATGTACTTAATTATGGAAAGTATGTTTATTTTGACTTAGGTGATGAAATATCAAGGATGGAGCAAAATCCAGCCTAAAGACATGTTTTAAGTCATCATTTGTCAAAAACCAAGTCTTTTGGAGGAGGTGCAGAAATCTGCACAGAGGATCACTATCGACAAGGTGTGACCACGCCTTACAACCCATAAGCTCCGCAGAAATCTATGCAGAAGACTACTGTCAGCAAGGCGTGACAACGCCTTGCATCCCATAAGCTGCTAAAAAATGTGAAAGAGAGCTTCAAAATTTTTAGAGATTAATTTGTGGTGGACCTATCCCTAGATAATTTCCTTTATTTTTAGAAGTGTTAGATTAATAGAACTTTCTTCCATGTATTTAGGGTTTTAATTTATTTAGATCACTCTTAATCTTATCCTTCCTTATAGGGATAAGATTAAATAGGAAGCATATTTCTTTTTGATAAGGATTCTACTATGAGGGTTTAGGGTTTTACTTCCTATATAAGGACGGGTAGATACTTTGAGCAAATAATTCATATTCTTATTCTTCTTCTATTCTCTACAATTCTTGTGAATTCTTACTCCACCATGAGTGGCTAAAGTTCTTAGTTTCTAATTCAAGAGTGAATGAATTCCAATTGTGATTTTGTGAGGCTTTGTGCTTAATAGAATTATTCTTTAATTCAAGTATTCTTTATTTCTTATTCTTACTATTTATGAATTATTGATATTGATTGAACTGACGACTCAACTTTGATATTGATTTTTCTATTGCTAAACTTTGAGTTTGTGATCCGTAATTGTCATGAACAATTGACACAAATAGGAAGGAGCTGGCTCATGTGTGTGTGATTACGGCTTATTCGAATTACATAGCTTGCATGATAGGCTCTAGGGAAATAAAGGAACCAGATTATTTCAATTACAATTATCTCAATTAAATTAATGTTGGTTTAGTCATTCTCATTATTCTTAATGCTATCATTAAGTTGATATGGCACGCTATCGTGCCTAGTTGACTAATGATAAATCTTGATTTGGATGTTGGGTTTGAGTCAATTGTATTAGGAAAATTACACTTATTGCGGCTTTTTCGAATAAGTAGACTAAGTACTTGAATAGAAGAATTGATATTTTAGCCTATGATCATGATTACAATTGGATGGAATTAGCACTCTTGAATTGGAAATTTGTTAAGATTGATTTTTATTTACTTTAATATTTAGCCTTCATTATTTTCTGCTTATTTATAATTTTGATTCAAACATTCAAAATCCCCCCTTTTATTTTACTTTGAGAAGCTATCCATATTGGTTCCCTTGGGATTCGACCTAGTTTCACTATTTCTACAAGTTAGTTTAGGAAAATCAGTAATTTATTTTGAGGGGCTTCGACAACCCGTTCAATGTG
>Hale_91_LTR/unknown
ACAATGATGGGTGCTACTCGTGTTAGCTACAATCTAAGGCAGTGTACCTATCGATGCAGTCTAGCACTAATGGCGAGTATCAAGGTCGTATTCCTCGGGAAAGCGAAAGCCTAGAGTTACTCCTTTGTTCTTTGTTATATTAACCTAAAATGGATGATGAATAAATTCTAAACTAATTATTAACTACAAGCTAAGTCCTAAGGGAGATGCAGGAGTAATTGATAAGTGAAATAATCAAGACAAGAAGACAAACCTAAAGGGAATCTAAACTAGTTGGCAATCAAACAAAAGATAAAGGATCGGTGAGTCTAATTATGCTACCCGTGGACGAATTCTTAACCGAATTCGGTTTTTCTCTCGAGATAACCGAATTCCTAAACCTAATAACCTAAAGTTGGAATCTCTTCCTAACGATTGATTCTTAAATTAGCATTAAGCTTTAATCCGCCTCTATTAAGCTTTGTTAATTCTTAATCCGGCTAGTTAATTATCCTTATCTCTAAGCGATTATTAACCAGTTCTTGCTATTCAAAATTCCAATTGCCAAACGGATTTCTCAATCTCATAAAGCAATCTAAACATCACAATTCACAACGTCTCATGAATAATGCATAATCTTATTAATACTGAAAACAAGAAGAATACAAAACCAACTCAAATAATCCAACAATATAATATCAAGCCAACATAGTAAAGAAATCCCAATGGATTTAATCAACATAGCTAATCATGTTCATTCTCAAAATATACAAGAATTCAATTACAACAATAAGCAAAGGTAGAGAAAACCCGATTACACCCTTGGATGAGAGTAAACAGCCCCAAATCCTTTTGCTCCAATTGAATCGATTCTTGTTCCTCTTGCTCGATTTGAAAATCAATCAACGAACCTTGCCCAATCTTCGATCCTTCAAGGAAATCTGATTGAAACCGTGATCCAAGTCTCCTTTTCCCTTGGTCTCAGCTCATAAAACCCTTAGGGAGAGAAAAATTAGGGTTTTGGGACGTTCTAACCCTAGCCTCTATTTTTTCTCTTCTTTTCGTTCTTTTAATTAATACCCCTATCGCCTCCAACACGGCCGTGTTCCTGGCCGTGTTCTCAACACGGGATGGTGTTCCTGGCCGTGTTACTCTCTGTGGCCGTGCTCCCTAAAATCTACTTCTTCTTTGATGTCCAACACGGCCGTGTTTGTCCCCGTGTTGGTAACACGGCCCATGTTTGTGACCGTGTTGAGAACACGGCCAGTGTTGAGATCAACACGGCCATGTTCAGCTTCCTCATGCTCGTACTTAGCTCGTTTCGACAGCTTTGACGTCCAATTATGCTCCAATTCTTTCCTTTTTCATCCTTTGACCTCTTTTGGACCTAATGCACACAAACATATGTATAAGTTGAGTGTTGAGACCAATTCACATCCAAATGTCCATAAAATCAATCTTAAAAACCCCATTTAGATGTGTGTATTTTACGCACATCAAATAACCCCACACTTAGCTCATTGCTTGTCCTCAAGCAATCAAAAGTAAAATAAGGAAAATAAACCACTAAGGAACAATACTTAAACTGACAGACAAGCTAGAGAGCTCCTGCACATATCCTTAACAAGCGTAAGTCAAACAAAGAGAAAAGAAGCAATCAATTCAAGTATCACAACCAAGATGCCAATAATTCACACATATCCTTAACAAGCGTAATTCACACAATACTGTCTCAACAAAATTATTCAGAACCAACTCCTCACCAGATTCACTCTAAATCACTCAAAGTGTTTAAAGGGTAGTGTTTAATTGCTCAATGCATCAACTACTGGCTTACTTACTATATGCTTGCTCTTAAATCCTACTCCTACCACTTATGGAGAGTCAACAACCATGTCAAGAGGTCTTTATAAGGGTTGTAACAGGGATTAGGTAGGGGTAGGTAAATTTGGTCAGAGTTGAACCTATGGTGTTTTGCAATGAATTACATGACCTGCATACAAGCCACAAAAATTATAAGGGATAAACAATGAACAGTAGTCCAAGGTGGGAAATAAGAATCAAGTCCAAATGTTTGGCTCACTTACTTTCTTTCTTTTCATCACCTTTCCCTCTTATTTTTCTATTTCTTTTTTTTTTTTCTTTTTTTTTTTCATAAGGGAAGAACATTCATATAATAGAGTGAATTTCTTTTTGGATTGAAGTAAGCTGCTACAAGATTCCAAAGCTATTCCCAAAACAAAAATTCAGAAAAAAAACAACTCATGTGCAAAATCATAACCCAAAGCAGAATAAAACTAAGTGGCAATGAAATATGATAGAAAATGGTGAAAGAGAGGGTTATCTACAGAATCAATAAACGAATGAAGGCTATTTGGCTAGAATGGAAAACCTAAGTGCCTCTATCATACCAAAGTGTTAAACTCTCCTTGTGGCCCTCATAAGCATTACCGAGCAAGTTCTAAAAGTAAAGACAGTACTTGGCACTCTCAAGAAGAAATAAATACAAGCATATAAAGTGTATGCTTACAATTTAGGCTCAATTTCTCACAAGTGTGCTTTTGAGTAGGTTCCAAACAAAAATCATCAAAACAGAATTAAATAAACCAAAGCAACTTAGTGCAAAACTCAAACTAATTATCTTACACTCTTCCATAAAACTCAACACTATCGGTTTTACCCGATCACATGGACATAAACAGGATTTCAAAATCAAGTCAACAGTAAGAGCATCGAAACAAAGTGAAAAATTTTCAAAATTTTACAAAAAAATTGCACAAAGAATAAACAAATAACTAAGATGGGATAAATATCACCCACCTCACACTTGAAGGACACACTGTCCTCAGTGTACATAATATATGAAATGAAAAAGGAAAAAGAAACTAATACTGCCCTGATTATGGCTCCGGAGTGAAAAGAGGTGCATCAACAGGTATATCAGGGCGCTGGCTGGTCTGTGGTGGAGGAGTGGCTGCTCTCTGAGGATCGGAAGTAGTGTCACATGCAGGAGCTGGTGGATCAGCAGGAGCAGCATCAATAGGAGACTCGTCAGGCTGCTGTGTTGAAAGGTGCTCAGTCGGAGAGGGAGGGCCAGCTAGATCATCCGCTAGAGGGATGTCAAAATGGCTCTGCTCTGGAACCCGGCTCTGTGGACAGGCAGGTGCAAAGTCTGTAGCAAAAATATCATCGAACATGTCATTAGCCATAGAGGCCTCTAACCTACCTCCCTGCTCAATCAGGGCTTGAAGCATAGCCCTCTGCCTCTCAAACTGAGCCATCGTCTGGCTCTGAAACTCAGCCTGACACTGTAAAAGGTCCTGTTGAAAAGCCTCTTGTCAAATGAAATGCTGCTGCTGCTCCTCTGCCAACCTCTGCACTCTAAGCTGCAGCTCTCTAAACTCAATTGGGGAGACTCCTAAAACAGCTGAAGAAGACCCAAAAGGAGCTGAAGTAGACGGTCTGGAGGAAGACTCTAGAATATCAGAAGAAGGTAGGACATCCTGTGTACCATGGGCTCGTGGGGCAGGTCGCTCCTCTCTGAGTGCTGCCAAGAGAGCATTCCTCAGTCTATACTCTGGTCCTAGCGGACCCTGCCTACGAGTCACCATCCCCATACTAACCATCTGGGGAAGTCCCAACGTCTCCATCACCCCCAGCTCTGTCAAATGTGGTATCGCTTCCTCCAAAACTCCTAAGCTCCTAGCCAGTCGAGTAATGTAAGTCCCAAAATAGAAAAATACCTTCTTTGAGTTGTTGCAGAAGGCACTGATCTGTCTGGCGAATAAGTACCCCATGTCGACAGACTGGTGCTGGTGCATGCTGTAAAGTATAAACAGGTCCGGCTGGGTAACTACACCACCACCATCTCCCCTGCCAATGATGGTCCTAGCCAGTATTGCATGCAAGTACCGCAGTCCCTCAAGCAAGTTAGACGCCTTGGACTGGCTGGCACTGTAACCCTCAGTGTCATCAGAAATCTCAGCCCACATCTGCGGATATGACACACCAGGCGTGTGTATACAGCGACTATAAACCTCTCCAGCTGCATCCTCCTCAGTCCACAAGCCTAAGTGTACCCCAAACTGTTGTACACTCATCGTGAAAGTCTGCCTTGCTAATCTGAAACTGATCGCATCCGGTTGTTGGAAGTCCCGCAACTGGCTTTGCAGAAAGAAAGTGCTGGCAAACTCCACAGTCAAATCCCTATATGTTGGTTCAACAATGTCAAAGAAATGTTGAAATGGGGGTGTCTCAAGATATCGGCGGACTGCAGCTGCAAGTCCGACGGTCTCCAGTGCTGGCCAGTCTATCCTACGTCCCTTTCCCAAATCTTTGTGCCTCATCGATTGATATCTCTGCTCAAAGGTGGGCTGCCCTTGGAAAAGTAGGAATGGATGGCGCTGCGGTGGTCTAATTTGGCCTGAACTAGTCGGTGCAGCGCCTGACGATCGAGAGGAAGAGGAACCATCGGTCCGCCTCCTCTTGTAAACTCCCGATCCTCGTCTGGTGGACATGGTACCTGAAAAGGAAACTTTTAGTACTAAGGATCAACAAAATTCTAGCAGCATAACGGCATAAAATGGATAAACTAAATGATTTAACTCGATAAAATTAAACTGCTCAATGTCCTGCAAAGAAAATTTAATCCACAACACTTCCAACCGACGCTAACCAATTAAATTTGCAATTCATCCATATGAAGTTTACTTCGCCATAATCCATCACAAGGCAAACCAACATGCTAATGTAAAACAGACACAAACAGAGTTGACTATCTATGACAGAGCCTATTGTTTAGCGACCGACAATAATAATAAAGAGAAAAATAAGAAATTAATCACAATCATAAATAATGGTAGAAAAGAAAAACGGAAAATATGAGCAAGTTAAGTATATAAACTATATTAAAGAAAATAAAAGAAAATTAAGCACAAACATGAATGTAAATGCATACACCAAATAATAAAATAAGGAAATAAAAAAAAATAAAAAAAAAATTGAAACACAAAATTCCAACACAAAGAAAATATAAATTCGAACTAATATCAAAATAAAATAATGAAAAATGAAGTTGGAGGGTACTTACTTGACAAACGCAATATCCGAAGCCTTCGAAATGAGAAATAAGATGTGAGAGAGTAAGAGATGGGGGATAGCAAAATTTTTTTTGGAATGAAGTGGTATATATAGGCAAGTGTGCGGAACACACCCGTGTTCGACAACATGGGCCGTGTTCGTGAACACGGTATGGATATCGGGCCGTGTTAAGCGAATAAAAACGTGCTGACTTACCACTTCTCAGAACACGCCCGTGTTACGGACACGGTCTTTGACACGGGAACTGGTTGTGGACACGGCAGGGCATAAATTCCCGTGTTAGCTTCTGTGAACGTGTTCATCTTAGTTTGATTTTCTTCAATCAGAACACGGGCCGTGTTAATGAACACGGTCTTGAACACGCCCGTGTTTATTTCCAGATAATGCAAAAGTTGTGATTCTCAGCACTTTCTCACTCTTTCTCACCTGTAAAACCAATAAATCCTCAACTCATACACTCAAAATAAATAAAACTTAACAAAAACCAACTATAAAACCTAATCAACTAAGTTCACAATGCAAGGGTAAAGTATTCAAATTGAAAAATAGAATTTGGGGTGCCTCCCAAAAGCGCTTCTTTTTGATGTGATGAATCTTCTTAGCTGGACTCATGGTGAAAAGCAAACGGTGGGGATTGGCGACCATCCATCCTTCTTCCAAGCAAATGGCTTCAAATATCCGCTTAGAGGGATAATCGTCAACTTCCTCTTCCCGACTATCAAGCAAGCTGCTAGTATGATGGGCAAGACTCGCTCCTCGTATAATTGCACGTAGTCATAATGCTCTAGGGGCTCTTCCAATTTGAAAGCTGGAGTTTCACCAATTGGAAGGATCGATGGTTAGGCAATCTCTTCAGGAGTGTCGATGGTTTTCTTCAGTCCCTGGCTTGGTTCACTTGCTAGAAGAAACTCGAGCTCCTCCAAGACTTCTTTATTGGATAACTCGTGCTCATCTTCCATCATCAAAGGGACTTGTGGAAAATCTACCAACAATTCCTCTAACTGCAACTCAGCATCATCAACTGTACATTCCAGTTGGTAGTCTTTCAGAGGGATTATGTTTGCCTCTTCCTTTTCTGGTTCCATCTCCATGTTCAAGAAATCGTCCTGCACATAAGCATCATCGTCAAACATAATAGATAAACCAGAAAAATTCTCACCTGAACGCAAAGTGACGGCGCTCAAATGTTCCTCGGATTCAGCAGCGTTTGATGGAGTTCTCAATTGCTCTTCCGCTAGTAACTTGAAGATTAAGCCTACTTGATGCTCTATGTTATTAATCGAGGCTTGTTGATCTTCAAGTATCCTCTCTGTTTGTTGGAATCTTTCCTCAAGACTTGTTATGAACCTCATCATCAGCTCCTCTGACACTAACTCTTCATCTTGAGTTGAAGGTGCAATATTAGGCTGCTGATGTAGTTGCTGAATTCCTAGTGGTTCTTGGCCATCTAAGCTCCATCCAAAGGGTGAATGAGTGCTCCACTCTTGATTCTAGGTGCTTCCATACGAGTCATTTGGCCAACTTCCCGTATAATTCACCTGTTCACAGTTATAAGAACAATGAGCAACATCACTATACAATGGACAATCATTACACACATGTAAACCACAACAAAATTCACAAAAGACTTGAGATGAAAGGATAGGAGAAGAGAGTTGATCGGTAGCCCTGCAAAACGATTCCACCCGAGCATCTAAAGATGCACGGGCATCCCAATTTTTAGCACTCACTTGGTTCCTATTCTCATTTTCCAATGCGTCATACAAAGATTTTGAGTTTAGCATTGAACCTCCTTATCATTCACTATCTGAATCATAAACTTAAGCTAAATAAATATGTACAAATAAAATAAAATAAATAAACAAATAAAAATAAAAATCATAAAATAATAAGAAAGAAAAAAAATGGCTAAATTAACAAATAGCAAATTTCACTCTAGTTTTCAAACAATTCCCCGGCAACGACGCCAAAAACTTGATGGGTGCTACTCGTGTTAGCTACAATCTAAGGCAGTGTACCTATCGATGCAGTCTAGCACTAATGGCGAGTATCAAGGTCGTATTCCTCGGGAAAGTGAAAGCCCAGAGTTACTCCTTTGTTCTTTGTTATATTAACCTAAAATGGATGATGAATAAATTCTAAACTAACTATTAACTACAAGCTAAGTCCTAAGGGAGATGCAGGAGTAATTGATAAGTGAAATAATCAAGACAAGAAGACAAACCCAAAGGGAATCTAAACTAGTTGGCAATCAAACAAAAGATAAAGGATCGATGAGTCTAATTATGCTACCCGTGGACGAATTCTTAACCGAATTCGGTTTCTCTCTCGAGATAACTGAATTCCTAAACCTAATAACCTAAAGTTGGAATCTCTTTCTAACGATTGATTCTTAAATTAGCATTAAGCTTTAATCCGCCTCTATTAAGCTTTGTTAAAATCCGGCTAGTTAATTATCCTTATCTCTAAGCGATTATTAACCAGTTCTGGCTATTCAAAATTCCAATTGCCAAACGGATTTCTCAATCTCATAAAGCAATCTAAACATTACAATCCACAACGTCTCATGAATAATGCATAATCTTATTAATACTGAAAACAAGAAGAATACAAAACCAACTTAAATATCCAACAATATAATATCAAGCTAACATAGTAAAGAAATCCCAATGGATTTAATCAACATAACTAATCATGTTCATTCTCAAAATATACAAGAATTCAATTACAACAATAAGCAAAGGTAGAGAAAACCCGATTACACACTTGGATGAGAGTAAACAGCCCCAAATCCTTTTGCTCCAATTGAATCGATTCTTGTTCCTCTTGCTCGATTTGAAAATCAATCAACGAACCTTGCCCAATCTTCGATCCTTCAAGAAAATCTTATTGAAACCTTGATCCAAGTCTCCTTTTCCCTTGGTCTCAGCTCATAAAACCCTTAGGGAGAGAAAAATTAGGGTTTTGGGACGTTCTAACCCTAGCCTCTATTTTTTCTCTTCTTTTCGTTCTTTTAATTAATACCCCTATCGCCTCCAACACGGCCGTGTTCCTGGCCGTGTTCTCAACACGGGATGGTGTTCCTAGCAGTGTTACTCTCTGTGGCCATGCTCCCTAAAATCTACTTCTTCTTTGATGTCCAACACAGCCGTGTTTGTCCCCGTGTTGGTAACACGGCCCATGTTTGTGACCGTGTTGAGAACACGGCCAGTGTTGAGATCAACACGGCCATGTTCAGCTTCCTCATGCTCGTACTTAGCTCGTTTCGGCAGCTTTGACGTCCAATTATGCTCCAATTCTTTCCTTTTTCATCCTTTGACCTCTTTTGGACCTAATGCACACAAACATATGTATAAGGTGAGTGTTGAGACCAATTCACATCCAAATGTCCATAAAATCAATCTTAAAAACCCCATTTAGATGTGTGTATTTTACGCACATCATACAA
>Hale_97_LTR/Copia
GCTTTGTTGAGTAGATGCGGAAGCTTCGACTAATAGGGAATGATAAATTAGTATGAACATATAAGAATTTAACGAGGTTTAGCAAATTGCCTACGTTCTCCAGGTGATTTGTTTTTACTATATGAAGGAATACACCAACAACTTGTACAAACCACAAGTTTGTTGTAGAAAATAGCTTATCCTCACAAAGAAATATAACCTCTCTTTGTTTTCCCTCTATTTTCTCTCTTGATGAAGAAGTATTCTTTTCAATTGTGATTTCCTGAAGATGAATAGATTATTTCTTCTTCTCTTTTTTCTCTCTTATATAGGAATCTCTTATATCTCAATTACCATTCAATAAATAGAAAACTCCTATTTTGATGTTGCTCTTTTCACCGATAAAGAATAAGACATATTTCTCATTTCTTGGGTAATTATTCTTAACCACAAATTATGCTCACAATTCTCCACCTTATACACAATTTAAAAAAACCTCAGATTTTGGACGAATACGAGAATAACCGCATGCGTAATAGACTTCATCATTTGGGCTGCATCATTATTCTCATGACTACCTACGTACCCTTTGATCGGGATCAAGCCAACCATAGTTCTACCTGTCCTCCATATAGTCTTCACCTCATCTGTAACAGTCCCGAAGGATTATGCCCCTCTCGGGCAATTTAACATGGGCCAATCTGAAGCAATTCCAAGCAGTGTTGGAACTTACTGCCTGTCACAACTTTGGTTAACATGTCCGCGGGATTATCCTTTATATGTACCTTCATAAGAGAAATATCACCATCTTCTATGACATCTCAAACAAAATGATACCTAACATCAATATGCTTTGTACGAGCATGATGGACCTGATTTTTAGCCAAGTGAATCGCACTTTTGACTATCACACCAAAGATCCACACTATCCTGAGTTATTCCCAAGTCATACAAAAGACTTTTCAACCACAATGCTTCCTTCACTCCCTCTGCCATAGCTATATATTCAGACTCTGTAGTTGAGCGTGCAACTGTAGCTTGTAGCATTGATCTCCAACTAATCAGAGCACCATATATCTTGAAAACATAACTAGTGGTAGATCTTCTTTTGTCTATATCACTTGCATAGTCCGAGTCCATAAAACCGCTAACTTGACATGTATTTCCATCAAAGCATAGTCTAGTATCGGTAGTACCCTTCAAGTACCTTAATAACCATTTTACTGCTTCCCAATGTGCCTTACCAAGTTTCGCCATGAACCTACTGACAACACTGACTGCTTGCGAAATATCTAGACGTGTACACACCATAGCATACATCAAACTTCCAACTGCACTAGCATAGGGTACACCATTCATGTGTGCCTTTTCTTGTGTTGTAATAGGAGATTGCTTACTAGAGAGTTTGAAATGTTGTGCCAACGGAGTCACCACTGACTTAGCATCTCTCATACCAAACCGATCAATAACCTTCTCGATGTAACTATTCTGACTCAAGGATAATTGACAAGTTTTTCTCTCTCTTCTGATCTCCATACCCAGTATCTTTCTAGCAGCGCCCATGTCCTTCATATCAAACTCCTTACCAAGTTTGACCTTCAACTTATTTATCTCCACCACGCTTCTTGAAGCAATAAGCATATCATCCACATACAATAAGAGATAAATATAATCACCTCCACGAAGCTTTTGAATGTAGACACAACAATTATAATCACTTCTGGAGAACCTATGCTTTAGCATGAAAGAGTCAAATCGCTTGTACTACTGTCAAGGCGACTGTTTTAATCCATATAAGGATTTCCTCAAGTGACATACATGACCCTCATTTCCCTCTACTTTGTACCTTTCTGGTTGATACATGTAGATTTCCTCATTTAAGTCTCCGTGCAAGAAGGCTGTTTTGACATCGAGTTGTTCTAACTCAAGATCACCATGAGCAACAATGCTCAAAAGCACCCGAATAGAAGTATGCTTTACCATAGGAGAAAATATCTCATTGTAATCCATGCCTTCTTTCTGTGCAAAACCTTTGGCCACTAATCTTGCCTTGTATCTTGTACCACCAAGCTCAGATGAATCTGATTTTCTTTTATACACCCGCTTACAACCAATAGCAGTCTTTCCCACAGGTAATGGGACTACCTCCCATGTTTTGTTGTTATGGAGAGATTCCATCTCTTCCTCCATAGCGACTAACTATCTCTCTCTATCAATATCTTTGATAGCTTGTTTGAAGGTGAACGGCTCATCATCCTCCACTGAGAGAGCGTATTCTAACAAGTTTACTTGCCCGTAATGTTTCAGAGGCTCGTCAGCCCCAATACTTCTGAACTGATTTATAAGCTCTCCTTGGCCTAGTAGAAGCCAAGGTCTTCTGCTGTTGTTGTTGTAGTACTTGTGCATTTTCCTGCTGAACCTCCTCATGTTCAAGCTCATCATTTTCTTGACAATATCTATCACCATGATATTCCTTTTGATCATGATTAGAATCTGGTTGGTCTTCAGATTCTTCTATCTCAACTACTTGAGATTTTGACGTTACAACATCACCACTTTTGGGTACATCCGCTTTTGATAAAGCTGTCATGGAGTTCTCATCAAAAGTAACATCCCTGCTGATTACAAACTTAGAATCCTCAAAACACCAAAGACGATAGCCCTTGACTCCTCTTGCATATCCCAAGAAAATTGCCTTCTTGGTCCTATTATCAAGCTTGTTGTCCTTGACATGATAATATGTTATGCATCCAAACACTCTAAGTCTTCTATAATCTGCATATTCTCCTGACCACACCCTAAAAAGGGAATCTCCATTTAATGTCGAATGTGGAGATCGATTCACAATATATCAGCTGTGGCCGACTCAGCCCACCATTCACGACCCAGCCCAGAATTGGAGCGCATACATCTAGCCTTCTCAAGTAGTGTACGGTTCAGTCTTTCTATGACTCCATTCTGTTGTGGTGTGTCTCTGACTATCCAATGTCGAACAATGCCTTTTTCATTACAAAACCTCTTGAAAGCGCCATCTGTGTACTCTGTACCATTATCAGACCTCAGAGTTTTCAGCTTCTTATTCGTTCTGTTCTCAACCATTTCTCTCCACTGTTTGAATGTCTCAAATACCTCATTCTTATGCTTAAGGAAATACACCCAAGCATATCTTGAGTAATCATCTACAAACGAGACAAAGTACCTGGAACCACCTTTAGAAGCAATTTTAGCCGGACCCCAAACATTTGTATGCACATAGTCTAATATCCCTCTGCTTTTATGGTTGCTTGTTGAGAATGAAACTCTGTGTGATTTTCCATACACACAATGCTTGCAAAACTCCATACAAGGCTTCTTCATGTACTTTAACAAGCCTTTTTTACCAAGTAAATTTAGACCCTTTTTCGACATATGTCTAAAGCGCATATGCCAAAGCCTAGTATACTCTATTAGGTTTCTCTTACTCCACTAGTTCCAACCACTACATCACCTGTAATTATATTGCCAACAAGATGATACAAATTTCCATGACGAATTTCCTTCATCACCAATAAAGAACCACTAACAACTTTTAGAATCTTGTTTTCACCAATTAGCTTGCATCCTCTTGATTCTAATGCACCTAGAAAAATCAAATTCTTCCTTAAATCGGGGACATGTCTAACATCCATTAATTTCCTAAAAACACCATCATGCATCTTGATCCTAACTGTACCAACGCTCACCATATTATAACCATGGTCATTACCATCAAAATAGTTCCACCATCCATAGGCTTATAGGAAGTGAACCACTTCCGGTTTGGGCACATATGATAAGAGCATCCAGTATCTAGAATCCAATTGCTTGAATTTTCATACGTAAAGGAATAACATTCTGCGTCCCACTCATTCGAAGCTACACTAGCTTCGTGCTTCACATCTTGATTTCCCTTATTCTTGTTGTTTTTGTTCTTCCATTGCACCCTCTTATTACGACAATCCTTCTTCCAGTGCCCAAGCTCACCACACTTGTAACAACGAGTTTCCGCTAGAGATCTAGATTTTGATCTAGACTTTTCCCTTTTACTATTTCCTCTGTCATTACCCCGTCCTCTTGAAAACAAACCTTGTGCTTGTTCATTGCTTGCATTAGTCATACCACTAGTGGCCACCTTCCGTGGATCATCTACTAGAAGCGTCGTTCTAGTTTCATCCATGGTTAGTGTCTCTCCCACAAGCATTAATGTTTGAACAAGATTCTCGTATGATTTCGGCAAAGAAAGCAAAAGCATAAGAGCTTGATCTTCATCTTCAATTTTCACATCAATATCCTTCAAATTTGAAATTATCCTATCAAATTTGTTGATGTGATCATGGAGTGAAATTCCTTCCTCCATCTTACAAGTATATAACTGAGACTTGATATAGATTATGTTCGTTAGAGTCTTCGTCATGAAGTTCGCCTCCAACTTTGCCCACACACCTGACGCGGTTTCCTCGTCATCCACCATGAATGCGACATCTCTTTCGAGACATAAGACTATGGCAGCACGTGCTTCCATATCGAGCTCCTCCCAGTCATTATCCTTCATATCTCCGGGTTTCTTATCCTTACCCAACAATGACTTGTGTAGCTTTTGAGATATTAGCAGATTCTTCATCAGCATTCTCCAATAGGAGAAATCATTCTTCCCATTAAATTTCTCAATATCATACTTACCCACTTTAACAATTTCACTACTAGCAGCCATTGTTTCCAAAATCAGACTTTACCGCCTTAGATCTTGATTTGGTTCTGATACCAATTATTGAGTAGATGCGGAAGCTTTGACTAATAGGGAATGATAAAATTAATATGAACACACAAGAATTTAACGAGGTTCGACAAATTACCTACGTCCTCCGGGTGATTTATTTTTACTATATGAAGGAATATACCAACAACTTGTACAAACCATAAGTTTGTTGTAGAAAAGAGCTTATCCTCACTAAGAAATATAACCTCTCTTGGTTTTTCCTCTCTTTTCTCTCTTGATAAAGAAGTATTCTTGTCAATTGTGATTTCCTGAAGATGAATGGATTATTTCTTCTTCTCTTTTTTCTCTCTTATATAGGAATCTTTTATATCTCAATTACCATTCAATAAATAGAAAACTCCTATTTTGGTGTTGCTCTTTTCACCGATAAAGAATAAGACATATTCCTCCTTTCTTGGGTAATTATTCTTAACCACAAATTATGCTCACATGCTT
>Hale_99_LTR/Copia
AATTGGATTAGAAAAAGCAAAACCTTGTCAACACTAAGGCTTCTCAGAAGTTTATTCCTTCTTCTTTAATATCACCATAAACATAACAAAAAAACAAAAAAACCATGTTTTGGGCTTTTATCTACTTCCCGATCACCAATTACCATTTAATAACTATGTGTTTAACTTTGTGTTTAACTTGTTAAAGATCCTCTTTTTCTCCCCCAAGGGCATGAAACTAGCACTTGAGTGATGATTGGAGTAGAATCTTTTGTTGAAGATGATGGAAATAAATGAGTGAAGTAGACATACAGAAAGAGGGACATGGAAGGCATGGCCTCAGAGACTGCACAAGCTGGATTACTTGTGCAGGCTTCTCATCACTGACCAAGGGTGAAAGGGAGCGACCTTTCTTGCAAAGCAAGAAAGGTCACTTCTACCTTTCCCCTCTCAGAAAAATAGCCGTTGGACATATACAAGCATCAATATAAACTCTTCATCAGTTGTAAATAAACTCAGAATTTGTAACATACTCATCACTGTTTTATCAATACAAATTTATACAAACTTCTTCATGGTATCAGAGCTGGTTTAAGCCAGTCATCACCTACCCAGCCACAAAAAAAAAAAAAAATCACAGCTCAACACTCAAATCATGGCTCACAATGAAACCACCAAAATCACCAATATTGTGCTGTAGGGCAGTCACAACTATTTCGAGTGGTCAAAATCCATCTTTATCGCCCTCAGTGCCAGAAAAAAAATTGGATTCATCACAGGCAACAAACAAAAGCCAAAGCCAGCAATTCCAGAAGCACCAACAAAAGAAGAATTAGAAAAACTAGAAGAGTGGCAATCATCTGACCATTTGGTCATGTCCATGCTCACCAACGCAATGGACAGCAAAATAGCTCGGTTATGTATCCTTATGGAGACATCGAGAGCAATATGGGAAAAAATAAAGACTCTCTACGGCCACCAAAACAACTTTGCACATATATTCAAATTAAAGCAAGAACTGTCCCATATTGCTCAAGGGACCAAAAGCTCAACCGAATATTCAACAGAAATTCTAACCAGGTGGGAGGAGTTACAAAACTACCTCCCACCATCAAACGATTTGGAAGAACTACAGAGGAGAGCGGAACAAGATCTCATCTACACATACCTGAGGCGTCTGGATTCAAACTTCGAGGGCTTGCGATCGCAGATCCTGCTCGCTCCTCAACTACCATCGATCGAAGCCATAATAGCCTCGATTCAGCGTGAGGAAACAAGAAGGAACTCTATGAACGAGATTCTAGAGACCACCGACAACAGAGCCTACTCCACGCACCGCGACTTCGATCGACAGAAGGGAGGAGTCAGCGCCATCGAACGCTGCGACCACTGCAAAAAGCAGGGTCACCAGCGTGATGGCTGCTGGCACCTCCACCCTCAACTGCGACCAGCACGGGGGTGGGAAGGCTCGGCGGCGTGGAGGAAAAGGAGGCAGAAAATTTGGGGAGAAAGAAAACCCTAGGCGAAGAGGTGTGCGTGCGGGGGCGTCATATGCTGAAAGTTATATGACGCCCCGACCCAAGACCAGACCCGGACATATTGGGCTCCACCGACCCTACTCAGAAGTCCGGCCCAGTAGCTCGACCCGGCCCTATGCTGATCCAGGCCCGCTCCTCTCTTCTGGGCTCGGCCCAGGCCTGGCTTATATGTCCTCAACTGGGCCGGTCCCAGCCCCAGCTTCGGCCCATCTGCCTCAGGCCCATCTACCCTCCTCTCAGCAGGCCCGCCAAGCCCAAATTCAAGACATTGTGGCCCAGCTCCAAGCCTTGGCCCAACAACCCCACGAGTTTGGATTTTCTCAACCCGATGGGTCAGGTTCGGTTCAATTTAATTCTCAGTCACTTAAAAATAATACTGCATCTAATCAACATGACTGGATTATTGACTCAGGTGCTACTGATCACATGACTTGGAATCCTGCAAAATTAAAGAAAATTTACCAGAGCAGAGATTCTGAGCATGTGACAGTGGTCAATGGAAATCAAGTTAAAATTCAGGGTTTTGGCACCTCAAACTTATTTAATTCATCTCTTTCGAATATTTTATTCTTACCAGAATTTAAATCTAACATGTTATCTGTTGGAAAAATCACTCGCGATTTAAATTGTAATGTTATTTTCTCACCATCCTCAGTGTTTTTTCAGGATCGAATTTCCGGGAAGACGATTGGTAAGGGACACCTAGAAAATGGCCTATACTGTCTTTCTGATCCTTCCAGCAATGTCTAGTGTCCAAAACCCCCCAAGACATGCTTATGCATCGAAGATTAGGGCATCCCTCCGACCATGTTCTCAATAAATTATTTTGTTTTAACTTGGATTCTAGCCACTGTGATGTATGTAAATTTTTCAAACACACACGGCTTCCTTTTTCATTATCTTCAAGCATGTCTGAAAAACCTTTTGAATTAATACATTCCGATGTTTGGGGACCTGCCCCCGTTACCTCATACAATCATTTTCGATATTTTATTACTTTTATTGATGATTATTCCCGAACTACATGACTCTATTTGTTAAAAGGCAAAAACGAAGTCTTCTCTCGATTCCAAGAATTTTACTATTTTATCAAAAATCAGTATAATGCTCATATAAAATTTTTTCGCTCCGATAATGGTACAGAGTACATCAATCAAAATTTTTCGACCTTTTTTAAACAACATGGCATTACTCACCAAACTACCTGTGTCAATACACCCGAACAAAACAGAGTCTCTGAGCGAAAGAATCGCCATCTCCTCAATGTCACCCGTACTCTCCTATTTCAACATAATGTTCCCTCATCTTTTTCGTCGGATGCCCTCCTGACTGCTACCTATCTTATTAATAGACTTCCCTCAGTCACCTTAAAAAATATGAGTCCCTTGGAAATTCTCAAAGGTCGGAAAATCGATTTAGGTCACCTTCGAGTCTTTGGATGCGTGTGCTATGTGCACGTCACTCGCCATCACAAACTAGACAAGTGCTCGGTCAGGACCTTTTTCCTCGGATATTCCTCCACCTAAAAAGGGTACAAGTGCTATGACCCGTTGACTCACAAGACCTATGTAACACCCGGAATTTTTTATATATTTAATAATGAGTTTTTATTTAAGTTAATTTTAGCTTCATTATTATTGGGTTTAATTTGAAATGATTTAATGAAAAATTTAATATTAATCAAATAAATGAGTTATTTTCTATACCCAATTAGTTTGAAATTTTAAGAAATTATTCAAGTAAATTATTTGAGAAATGATTATATTTTGGTTATTCAAATTTTCCCAAATGCATATTTATATAAGTAAAATTATATATTGGAAAATTTTGGAAGAAATTATAAAGGATGTTTTTATAAAAGAATTTTGGAAAAATTGGTATTATAATTGATTAGTAGTATTAAATTTTAAGTTGGAAATTGATTATTTAATTTAATTGTGTGTTAGGACTAAATTGGAAATTTATTTTGGAATAAGGATTGAAAGTACAATGTTATTTTTATGGGGTTTTAATGGAAATTTGTGAGCTTGGTATTTTTTGTAAATAAATATGTCGGTCAGGGGTATTTTTGTAATTGTGTATTTTCAATAATTCGGATTTGGCCCAAATTAAATAGTTAGGGGCTTAATTGAAAGGCTAAAAAGAAGTTTGGGGGTTAAATTGCAATTCTGTAGGATGAAATTGTAAGTAATTAAGAAAGTTGAGGGACCAAATTGTAATAAGAAAAAGTTCAGGGGTCAAATGTCGATATTGAAGGGAAAGAAATCGGGGAAGAAGAGAGGAAGAGAGAGAAAAAGCGGGCGTCGCGCGAGAAGAAGGAGGAGCCGGGTGCTGCGTCGTAAGCCGTTGGCGGCCGACTGCCGGGCGTGCGATGCCGGCCGAAGGCGCTGCTGGCGTCGGCGAGCGCAGCAGCAGCGGCAAAAGTGGCAGCGTGAGGCGGCGGAATCGCGCGACGTGTGGCAGCGGCTTCCGAGCGTCGTTCCAGCCGATCTCGGTGGCGATCAACTCCCCTTGGAGAGAGCTTCCTTTTGGCGGCAGCGGCGTCGGTTTTGGTGGTCGGAGGAGAGAGTTCCGGCGAAGTGGAGGCAGCCGCGTTTTTTGGCTTTTTCGGTGAGCTCCGGTGGAGGATGGATGATCGGAGGACGTATCCCGACTCTCCTCAGCTCAAGCTTCGCGATGGCACTGGTTTCGTGGCGATCGGGCTTCGTTTGCGAATCGACGGTCGAGATCGTCCGCAAATCTCTCCGGACGATCGAGTGTCAGATCGGAAAATCGAAAGCGAGGATCGTCGTCAGCGCGTCGTTGTGAGTCCGATGGTGTGTCCTGGTCGTCGATCGGACTCCGGCGGCCGGAGGCGAGTCGAACGAGCGATCGAGCGTCTCGGTAATTTTCTTTGGCCCGTTAATTTTAAAAAATTCTTGGTTTAATTGTGTCTAATGGTTTATATTGAGTATTTGATGATTTTTATGAGTCATAAATATTTGTCTGTCAGTTGGCCTGCCATAGTCGTATTTTGTGCTGTGTGGCGGAGTCGGGAAATAGTGAAGTTTGGGGACCCGACTCCCGTTGTTTGAATCGTTAAGTATTTGAAGTGTTCTTCTAGCAGGTCCTGGACCCGTTTTTACGAGGGGTAATGTTCATGTTGTAGAGGAGGTTCTGCCGGATTTTCGGTAGAATTCTCCCGAGTCGAGATTCTTAGACAGTCAGTCGTAGGAGTCTAGACCTAGGATTAATGATCGATTGTCTCAGCGTATTGATAAATTATTTTCCGTGATTAGATGATCTGTCTGTTCGGCTCGCTCCTACCGAGGCACCAGAGCAGAGCTAGGAGGTCGCCCAATTCTGTGAGTTAAAGTCATTTAATCATTGTACTATTGCTAAGTCTGATTTTAATATGCTATTTTGGAAGTTTATGTTTAACATGGTTACTAATTTCTTAACGTAATTAATTTTACTGGATTATTAATTATTGAAGATAATATGAGTATTATTATAGTAATGTTATAATAATTCCAAATATTATCAGTTTTCCACCTGAGCTGCCTGATGTTTTACTCTTAATTGTTAATCATTAATTTGATATGGTTGAATGACTTCATTATACAATGATATTTATTAAATGGATGATTGTGTCTTGGGAAACATGGCTTGTAGAACATGCCGCCTGATGGGTTACATCAGGACCGCGTGCGCACCGGTAATGATCATGGATATAAGATTATTATGGATTTGTCTGCCCTGATCGAGCATTGCTCTCTGGGCTGAGTTCAGTTGATTGCCGGAGTTAAGGTCCCTGATCGAGCGATGCTCTCTGGGCGCCAGCTTATTTGGAATTCAAGTGTTCAGGCTGGAGGTAAGGACCCTGATCGAGCTTGCTCTCTGGGCGCCAGACCTGTTGGATTAAGAGAGCCGAAAGGCTATTAGAATTTGGGGTTAGGGTTCTACTGAGCCACTCGTCCCGTAAAAGTAAAAATATATTTTTATTTATTCATTTATTAATTTATTGTGGTATGATTATAATATGGATTGTATTTACGTGCATGGTTGATATTTTGATTCGAATCATTAATATTTTATGTGAAGGAAATAGTAGGGTATGATTATAGTATGGTTTGATATACTGATTTGAATAATCTATGTTTTCTGAGAAGAAGCAATAGTCCCTAGATTATTTGATTTTAACTCACTCTCGAGACTGACAGTCTCCATTTATGTTTTTTTCATATTCGTGACTGTTAGTTCTCCCGCGACTCTTATTCAGTAACCCGACTCCTTCATCATCGGGTGATGTATTTGATTTGGTATGTCAATTGGTAAATCTTAGATTCTCCGCAGTAGTAATAGTAGATGTATCAGTTGTAAATTTTCTGAGCTTCGGGTCTCGCCTAGTTTATCTGGCAGACCGAAGTATTTATGTAGAGTGTAACTATTAAGATAAATTGTGGCTTTAATAATATTAATTTGAGATGAGATTTGTTTAAATTAGTGAGTGTCAGGCTTACTACGGGTTTCGGTGGCCTTAAGCCTACCCATTCCCTAGTGCCGGTCACGGGCCCACGAGTGGGGTCGTGACAACCTATGTCTCTCGGGATGTCACTTTTCTCGAGAATGAGTCCTATTATACCAACCCTACCGGTGCTGAATTTCATTCTCTTTTTCCGCTTAACTCTAATATTTCTCTTAACAGCTTTGATCACAGTCCACTCTCAGAACAACCACCTGACATCTCAAGGCACATTCCTTCAGGGGGAGATAACCACTCACAAGAACAAGAAGCTTCATTTCACGAAGTCTCAGAGGAAGTAACTGCCTTGAGACGTTCCAGTCGACAAACCAGACCACCTGTGAAATTTAGAGACTATGTGTCTCATACGGTGACGTACCCCATTCAGAATTTTATTTCATATAATGTTGTGTCTAACCAATATCGCAATTATCTATCTCAGCTCTCCAATCATTTCAAACCTACAAACTTCTACGAAGCCAATGTCGATCCTAAATGGTGTAAAGCTATGGAAGAAGAACTTCTAGCCCTGGAAAAGAATGATACATGGAGCGTTGTCTCTCTTCCACCAAATAAAAAACTAGTGGAGTGCAAATGGGTATACAAGATCAAACACAATAGTGACGGAACTATTGACAGGTACAAGGCCAGACTCGTAGCCCGAGGCTTCACTCAAACTTACAGAGTTGATTATCAAGAGACCTTCGCTCCAGTGGCCAAGATTAACACGGTTAAGATCCTACTCTCAGTAGCAATTAATCAAGGTTGGAATCTATTCCAAATGGATGTCAAGAACGCCTTCCTTTAAGGAAACTTAGCAGAAGAAGTTTACATGGCCATTCCTCCTGGGTATAAGACAAACTCAGACTTATCTCTGGTATGTAAGCTCAAGAAAGCAATTTATGGTCTGAAACAATCTCCAAGGGCATGGTATGCTAAACTCAGCTATTTTCTATTAAGTATCAATTTCAATAAGTGTGATTCTGATTCTTCCATGTTCGTTAGACACACTCGCACACACACCATTATTATTTTGGTATATGTTGATGACATCATAATAACTGGGAGTGATAATCGAGAGATAGAAAATGTCAAACAATGTCTCAAAAGGGAATTTGACATTAAAAATCTAGGTCAGTTGTCATACTTTCTAGGCATAGAAATAGCAAAGTCCAGCAAAGGTTTATTTCTATCCCAAAGAAAATATACCCTTGATCTATTAAAGGAAACTGGCAAGATAGGAACCAAACCTGCTCTCTCTCCAATGGAAACTAAAACTAAACTCAATTTAGAAGACGAAGATCCTTTGACCAACATAGGACACTATCAGCGTTTAGTAGGGAAATTAATTTATTTAACTGTCACTAGACCTGACATTTCTTTTGCAGTTAGTGTGATAAGTCAGTTTATGCATGCTCCTCGTACCAGCCACCTTGAAGCCATTGATCGAATCCTCAGATATCTAAAAGGAACACCCGGACAGGGAATCTGGATGAAGAAAAATAGCTCCACTAATGTAGTTGGTTTCTCAGATGCGGATTGGGCTGGAAGTTGTGATAGAAAGTCAACCACTGGATTCTGTATATTCGTCGGGGGAAACTTGGTGACATGGAAAAGCAAAAAACATAGCGTAGTTGCTAGATCAAGCGCCGAAGCAGAATATCGTGCGATGGCATCCACGGCTAGCGAACTCATTTGGGTAAAGCAAGTACTCAAGGACATGAAAGTAGAAACGATGGAGCCTATGAAAATGTTTTGTGACAATCACGCCGCTCGGCACATAGCATCAAACCCAGTGTTTCATGAAAGGACCAAGCACATCGAAGTCGACTGTCATTTCATCCGAGAAAAGGTTCAAAAAGGAGAAATTGAAACCCCTTACGTCAAGAGTCAAGATCAATTGGCAGACATATTTACAAAAGCCCTGGACAAGCAGAGTCATAAGTCCATTCTCAGCAAGATGGGTTCAATAAATCTATATGAACCCAGCTTGAGAGGGAGTGTTAAAGAAAACAGAAAGAGGGACATGGAAGGCATGGCCTCAGAGACGGCACAAGCTGGATTGCTTGTGCAGGCTTCTCATCACTGACCAAGGGTGAAAGGGAGCAACCTTTCCTGTTCTACCTTTCCCCTCTCAGAAAAATAGCCGTTGGACATATACAAGCATCAATATAAACTCTTCATCAGTTGTAAATAAACTCAGAATTTGTAACATACTCATCATTGTTTTATCAATACAAATTTATACAAACTTCTTCACTTAAACATTATAATTGGATTAGAAAAAGCAAAACCTTGTCAACACTAAGGCTTCTCACAAGTTTATTCCTTCTTCTTTAAGATCACCATAAACATAACCAAAAAAAAAAAAAAACCATCTTTTGGGCTTTTATCTACTTCCCGATCACCAATTACCATTTAATAACTATTTGTTTAACTTGTTAGAGATCCTCGTTTTCTCCCCCAAGGGCATGAAACTAGCACTTGAGTGATGATTGGAGTAGAATCTTTTGTTGAAGATGATGGAAATAAATGAGTGAAGTAGACATAAT
>Hale_100_LTR/Copia
GAATTGTAAACATGCAAAACCCTAAGACTATAGATCATGTAAGCATGCAAAACCCTAAAACGGAGATCATGTAAAACATGCAAAAAACCCTAAAACACTTCGTTTTCTTTTTTGATTACTTGTTACAAGTATATATCTTAGAGTTCTATATCTAGTTAGCTATTTAACAACTTAACTATAACATATAAACAATTCTATTCAAAGTTAAGTTAGTTAAACCTATTCAAACTTAACTTCTATTCAAACTTATCTTTCAACAACCATATCTACAACTGAGTCTTTAGATTTCCACACTCCCCCTCAAGTTGGAGCATAAGATTCTGACATGCCTAACTTGCCAATAAGATTTCGAAACACTTTGCTAGTAACAGCCTTGGTAAGAGCATCAGCAAGTTGATTTTCGGACTTAACAAACAACAACTGGATTACCTGTTGATCAATTTTTCTTTGATAAAGTGCCGATCAATCTCCACATGTTTAGTACGATCATGTTGGACAGGATTTCTTGCTATCTCAATGGCAGCCCTATTATCACAAAACAGTTTCATTGGCTTCTGACATTCAATCTTCAAGTCTTTAAGAACCCGTGGAATCCATATTAATTCACACATCCTATGAGCTATTCCTCGAAATTCAGCTTCCGCACTTGATCTTGCGACTACTTTCTGCTTTTTACTTCTCCAAGTTACCAAGTTTCCTTCAATATAAGTAAGATACGCAGAAGTTGACCTTCGAGTTGTCTGATCTCCAGCCCAATCCGAGTCAGTGTAACCTTCGACTTTTGAACCGTCATTTTTAGAAAAATATAAACCCTTTCCCGGAGTTCCCTTTAGGTACCTTAGAATTCTATAGACTGCTTCCATGTGTTCAACGCTTGGTTGATGCATAAATTGGCTCACCACACTCACTGAATAAGCAATATCAGGTCTGGTATGTGATAAATAAATCAGTCTCCCAACCAGTCGTTGATACCTTCCAATGTCAGTAGGTACTTGATTTGGATAAATTCCGAGCTTGTGATTGAACTCCATAGGTGTTGCCGCAGGTCTACATGCAAGCATTCCAGTTTCTGTTAGTAAATCAATCACATATTTTCTTTGGGAAAGAGAAATACCTTCTTCAGTTCGTGAAACCTCTATTCCTAGAAAATATTTTAGACATCCAAGGTCTTTCATCTCGAATTCAGTTGCCAGACGCACCTGAAGTGATCTCATTTCTTCATTATCATCTCCCGTAACAATCATATCATCAACATACACAATGAGGACAGTAATCTTCCCATCTTTGTGTTTAATAAACAATGTATGGTCAGCATTACTTTATGTGTATCCAAATGTCTTCATGGCAACTGTGAGTCTACCAAACCAAGCCCTAGGAGATTGTTTCAGTCCATATAAAGCCTTCCTCAGTCTACAAACCTCATTTTTCTTGGACATTTCAAAATTAACACCTGGTGGAATATCCATATAAACTTCTTCTTCGAGGTCACCATTGAGGAATGCGTTTTTAACATCAAATTGTTTCAAATCCCAGCCTCTATTCACTGCCAAGGAGATCAGTATCCTAATGGTATCCAGTTTCGCAACTGGTGCAAATGTTTCTTGGTAATCAACACCATATCTCTGAGTGTAACCCTTCGCGACCAATCTTGCCTTATATCTATCCACACTCCCATCCATATTAAACTTCACAGTGAACACCCATTTGCACCCAATGGTCTTCTTCTCATCAGGTAATGGAACTACCTCCCAGGTCTGATTCTTCTGTAATGCCCTCATCTCCTCATTCATTGCTGCCTTCCACTTAGGATCTTTTAAAGCATCCTGTACAGTATTAGGAATAGGAATGTGCTCTAACTGATTTACCACAAGAGCATATGGACCTGACACAACTCGATTTTGATTAGAAATATAGTTAGTGATAGGATATTTCACATTGGAGTGTAAGTTTGGTTCATGTTGATCTTTGGGATTGTCTAATAACAGGAATAATAGACTCATCAGATTCAATAAGTAATGGAGCACTTACCTGAGTGATGTTTTCAGATTAGATATCCTGCATCGGAGCTTCGGTATATGGTGTTATCAAAGGTTGATTCATCTCGCCAGAAGTGCTGTCACCTCCAAGAAATCTCATTTCTTCACTTAGCAAACAATCATCACATGTTAAGTAATTAATCTGTTCAGAGATTACCTCATTATCTCTACATATTCTCTCCCCCTGACCAGGAGAATTCAAACCCGTCTTGAGGTAATAGGGTTCAGTTTCCCTGAAAGATACATCCATACTCACCACTAGTTTCTTTTCCGAGGGATTATAACACCTATATCCCTTTTGAGAGTCTGCATACCCTATAAAAACACATCTTTTCGCACATGGATCAAGCTTAGTTTGCAAATGCTTAGAGACATGCACAAACACGACACAGCCAAACACTCGTGGTTCTAGATTAGGCACATGATGAGTCTTACACAAAGAATTCAATTTTTGTTGAGGAGTATCAAAACCTAGGACACGAGAAGGCATTCTATTCATCAAATAGACAGTAGATTTCACAGCTTCTCCCCAATAATACCTCGGCATATTCATTCCAAACAAAGAGGCACGAACAATCTCTAAAATTTGCCTATTCCTTCTTTCCGCCAAGCCATTTTGTTGGGGAGTATACGTACATGATGTTTGATGCCTGATTCCCTTCTGAGACAAATATTTTCCAAGAGTTGAATCCATGAACTCCATTGCATTATCTGTTTTCCATACAAGAATTGGTTTCTGATATTGAGTATTCACCATGCTACAAAATTCATAGAAAGCTGTACCTATATTGTTCTTATTACGTAATAAGGCAATCCATGTCATGCGAGTACACTCATCAACAAAAGTAACAAAATACTTGGCATTCGAAAACATAGAAATTTTTGAAGGTCCCCATACATCCGAGTGAATGACTGAAAAAGGTTCACTACTCTTATTCAAACTAGGAAAATATGGAACTCGATGACTTTTTGCTAATTCGCAAACATCACACTTAAAATCTGATTCATCAAAACTTGAAAATAAATGAGGTTTTAATTTCCTAAGGTAACTAAAAGACAAATGGCCAAGTCTACAATGCCATAACCATACATCTTCTCGTCTCTTAGTTTCATTATTCATCAAACACATCTACCCTACTTGTTGTCCTTCAGCTTGCCCTAACTCCAGGTAGTAAAGCTGTCCTCTTCTAACACCATAACCAATTGTCCTCCGAGTCAGAGTATCCTGAAAAATACAGTAACAAGACCAAAAAGTTACTGTACAATTTAAAGAGGAAGTAATTTTGCTAACAGAAAGGAGATTACACTCGAGAGATGGGACAACAAGAACTGAATCAAGGGTAAGACACTCAGACAGCTTAATAGAACCTTCACCAATGACTTGGCATTGACTCCCATTAGCTGTAGAAACAAAGCTTTGAGAAGGTGATTTTAGTGTTTGTATCCTATTCGAATTTCCAACCATATGGTCAGAAGCTCATGTGTCAATTATCCAAGCATCATTTTCAATGAAAGTTGATAATGCCTTACCCTTACCACCACCTGAGTGAGCTACATGAGCAGTTGGAATGTCAGACTTTGATTCTGAAAATAAGTTATCCACAGCAGCAGCAATCTGGTTACTCTTCTTGCGTGGCTTCTTTGAGAAATCCCACCAGTCTGGATATCCAATCAGCTCATAGCAACGCTGCTTGGAATGTCCAGACTCACCATAATGATCACATACATAGTTAGGTTTTCCTCCTGAATGATTCCTTCGATTCCTGGATGATCCCTTTTAATTTGTCGCTAGTGCTACACTTTTAGATACAGGAGAAGAAGATCCTCCCATGGTCTTCCTTTATTGAAATTCACATCGGACATATGCATAGGAACTTTCCAAGTCAAGTTTGGGGTCCTTCCTAAGAATTTCCCCACGCACTTGATCGAATTCATGGTCCAATCCACTGAGAAAGATATGAACCCTAAGCGTAGACATAGCCGAATTCAACTCCACAACTCCATTTACAGTGCTTGCCGAAGATGAAGACCTTTGATCAATTTCCTGAAAAATTGATATAAGTTCAGTATAGTACGTAGAGAGTGGTCTTCCATCTTGCTTAATGGTGAATGATTTCTGATTTAACTCAAACAGCCGAGTTTCATCAGAACCATCATAAAAAGTCTTCGATACTGCCTCCCAAACCTTCTTTGCTGTTCCAAGACAGATGAATCTTTGCATAAGAGATGGAATCATGGAATCAATGAGCTAGCTTTTCACCTTTTGGTTGTCAGTAACCCAGCCTGCAAGCTTCGCATCATTTTCATCAGGCCTTTTTTCACTCCCGGTTAGAAAACCAGCCTTATTTCGTGCCCCTATCCTCATCTCCATCAACTGAGACCATAAAGGATAGTTAGTTTCATCGAGAATGACACTATTAGGAAAGGATGCATTCTCTTGTTGTATGATGATTGGTGTAGGTGTTTTGAAGCTCATAGTTACGATAAGTTTTTCGAAGATCTGAATGATTTACAATCTGCCTTAGGTATGCTCTGATACCATGTAAACATGCAAAACCCTAAGACTATAGATCATGTAAGCATGCAAAACCCTAAAACGGAGATCATGTAAAACATGCAAAAAACCCTAAAACACTTCATTTTCTTTTTTGATTACTTGTTACAAGTATATATCTTAGAGTTCTATATCTAGTTAGCTATTTAACAACTTAACTATAACATATATACAATTCTATTCAAAGTTAAGTTAGTTAAACCTATTCAAACTTAACTTCTATTCAAACTTATCTTTCAACAACCATATCTACAACTGAGTCTTCAGATTTCCACAGGAAT
>Hale_102_LTR/Copia
ATGGTGTAGAGACTAAGTTCATGATGTCAATAAACTCTGATTCAAAACTATAACAGCTAAGATAATTGTTGTAATCAGTTGTAACAACTTAGATTATACAGCTCATTTTCTCAATCTTACTATTGTAACTATATGCTATTTTATCTCTTAGATTCTTGTAATCTCTTCTATAAATTGTAATCACCGCAGCAATCAACAAACAAGTTTTTCAACACAAATACAATATCTTTATATGGTATTAGAGCTTTAAACACTCTAACGAGTTTTTTTCTTTTCGATCCAACTATGTCTAGCTCAATTGTGCAATTAAATGCACCAACCAATGTCCCTATCAAACTTACTTCTACCAACTTTCCTGTTTGGAGAAGACAGATTCAATCAACTCTTATTTGCTTCAACCTGCTAGGATACATTGATGGCACTCTAGCCTCACCACCGCAATTTCTTGATAGCGAGAAACAGACTCATAATCCAGCATACACTCTCTGGTATCAGGAAGATCAAATTCTTATTAGTGCAATTCTTGGTAGTTGTTCAGAAAGCATTCAACCAATCATCTCCTCAGCTGCATCCTCCAAAGAAGCTTGGGAGAGGTTACTTCATAGCTATGCAAACTCTTCACGGTCCAGAATCATCTCTCTCAAAGCCAAGCTTGCTCAAACTTCAAAGGGAACCAAACCAGTTGCTGACTTCCTCAATAAAATGCGATCAATTGCAGATGAACTAGCTCTCATTCAAAATTCAATAAGTGATGAAGATCTTATTGTCCACATCATCACTCAACTTGGGGATGAATACATTCCTATTGTAGTAGCTCTCAAAGTTCGTGAATCTTCCATTGACTTTTCAGAGTTATTTGATAAGTTAACTGACTTTGAAGGAACATTGAAAGACAAAGGCTCGAGTTCTCCTCCTACTCTTGTCATAGCAAATGTTGCTCAAAAGCAAACTGCTCAAACTCAACATTTCAACAGATCCACTCAAGGTTACAATTCCAGTTCTCGCAGGTCCCGTGGCAGCTATGGTGGAAATTATTCTCGACAAAATCAGAATGGTCATCGGTCATATCGGCAAGATTTATTTTGCCATTTTTGTGCAATTGCAGGTCATGACACTCTTGACTTCAGGAAACTTGCCAGATTTCTGAAAGAGAATAACATTCATGTTACCAGCTCCCAGTCTTCCCAGAAAATTCCAAGTCCAGTAGCCAATGCTACCACCTCCATCAATTCTCCAGCTCACTACAACCTTGGTTATTTGATAATGGAGCATCACATCATGCGACATCAAATTTATCTGCTTTGCATACTTCCTCTGACTATGGGGGTCCAGATGAGATATTTTTGGGTGATGGTAAAGGACTTTCAATTTCTCACACTGGTCAAACACAAATTCATACACCTTACAAACCAATTACATTATTAATGTCTTGTGTGTTCCAGATTTACAAAAAAAATTAATTTCCATGGCAAAATTATGCAAATCTAACCAAGTTTCTATTGAATTTTTCTCATCTCATTTTCTTGTGAAGGATCTTTGCACGAGCGCACCTCCGTTGAAGAGCGATCTCAAAGTCTAACAGTTCATAACCAACAGTTATGGACCAACAGTCAAGGCCTCAGGAATAGTCAACATCACTAGTCAGAAAATCAGAGATTAGGAGCAACCTTTCCTCCCTAAGGAAGAAAGATCATTTCTACCAATCCCATATAGGAAGAAGAACGTTCACATAGAGCTTAGGGGTCAATAGCATAGCAATAAGACCGTTAAACTCAATATGTATATATCACAATCATACATTCCTTGTAATCTCAAAATTTACAATATACACAATTCATCACAGATAAGCAACAATATTTTTCACATGGTATCAGAGCAGGAATAATCCTGTCATCATCTACCCAACAAAACAATCAACTACTCTTTCATCATGGCTTCCAACGATCTCACAAAATTAACCAATATTGTGTTAAAGGGCAACCAAAACTACTTCGAATGGTCGAGGGCTGTCTATATTAGCCTCAGTGGCAGAAAAAAGCTCGGGTTCATCATGGGTACCCGAAGCAAACCTCAAACAATCAACCCAAATCAACCATCAAAGGAGGAAATTGAAGCAATCGAAGATTGGCAGACGACTGACCACATGGTCATGTCCCTTCTGACCAACACGATGGAGCCTCAGATTGCCAGATTGTGCATGTTACTCGCATTATCACAGGCAGTATGGGAGAAAATGAGAAATCTCTATGGACAGGAGCAATACTTCGCCCATATTTTGAATTTAAAGCAAGAGCTAGCACAGATCAAACAAGGAACTAAGTCTAGCACAAGTTATGCAACCGAAGTGCTAACTCGATGGGAGGAACTTCAAAGTTACCTCCCGCCTACAACTGATCCAGAAGAAAAAAGAAAATGAACAAAGGAAGATTTAGTTTTTACTTACTTGGGCGGGCTCGATTCGAGCTACGAAGCATTACGGTCTTAAATCCTATTGTCCAGCAAGTTACCCAGACTCGATGCCGTCATAGCCCTCATACAACAAGAGGAAACTAGACGCATCACCATGGGGATAGTAAGCAGCCAAGAAGTCGGCAACCGAGCCTTTGCCTCGCTCTTCTCACACTCACGAGAGTTGGTCCGAGAGAGGGGAGCGCCCGCTAGACTCGAGAGGTGCGTCCACTGCAAGAAGCAGGGGCACTCTCACGAGCGTTGTTGGCATCTTCACCCTCACCTTCGACCGACCCTCAACAGAGCCGAACGAGGGAGAAGCGAAGGAAGGCAAGAGTGAGAAAGGGAAGGGAGAAAGCGGTTCAGCGGCTTGGGAGTCCTAAAAATATATAACCCTAATGGTTATAGTGTGGGTGGTGAGTCGGATAGGGATGTGTTTGTCGGGTCAGATGTGTTTAAATCGACACGACCCGACTATAATATCCTGACCCGACCCGAAGTAACCAACCCAACCCGGCCCGTATGGAACAACCCGACCTAACCCGGTAGCACAGACTCAGCCCAACCCATTTGGACCAACTTGGCCTAGCCCATTTGGACCAACCCGGTCCAAGCAACCAGACCCGGTTTGACTCTATTAATTGGACTGATTCGAATCCAACAGAAAAATCCCAAATCTCCGAGCTTATATCTCAGCTTCAGTCCATTATTCAGCCAGCTCGAGGGTCAGGTTTGGTATCTCAACCTCTTAAAAATTCTTTCAATAACGCATCTAATTGGATAATTGATTCCGGGGCCACGGATCACATGACGTGGGATGTCACCAAATTACATAATTTTGTGACAACTCCTTCCAGTCATGTGACCTTTGCCAATGGGCATCAAGCTAAAATCTCTGATTTTGGCTCATTAAAATTATTACATACTGATATCCACAATGTTATTCACCTACCGGAGTTTCAATCCAATCTTTTATCTGTTGGTAAGATTACTAACACTTTAAATTGCAATGTTATTTTCTCACCATCTGCAGTCGTGTTTCAGGATCGAGTCATAGGGACGATAATTGGTGAAGGCCGCCTTGAGAATGGCCTCTATTATCTCAATAACTCTCTAACCAAGTGTTTAGTATCCAACAATTTTGTCCACCAAGACATTTTGCTCCACCAGCGGTTTGGGCATCCGTCCGATAGAATCCTAAACCAGCTTTTTTCTCTCAATATGAACACTCACTCTTGTGAAATTTGCAAACTTGCTAAACATACTAGATTACCTTTCTCTGTGTCTTCTACAACATCAGAAAATATGTTTGATTTAATTCATTCCGACGTTTAGGGACCTGCCCCCGTTCTATCCTATTTGTCACGTTTACTGATGACTACTCTCGCACCACCTGGGTCTCTATTTGTTAAAAGGCAAAAATGAAACTTTTTCATGCTTCCAAAATTTTTTCCATTTTATTCAAAATCAATATAATGCCAAAATTAAAATTTTCCTATCAGACAATGGAACTGAATACATAAATAAAAACTTTTTTCGAATTTTTCTCCTCCACAGGAATTTTGCATCAAACTACATGCATTTATACTCCCGAACCAAATGGAGTCTCTGAACGGAAAAACCGTCATCTTTTTGAAGTCACCAAATCCATTCTTTTTCAAAATAATGTCCCTCATATGTTTTGGTCGGATGTCCTTCTGACTGCTGCATACCTCATCAATCGTCTACCTAGCCCCAAGTTAAAAAACCTTAGTCCTCTCAAAATTCTCAAAGGCAGGAAAAGAGAATTAGGACACATTCGAGTCTTTGGGTGCACGGCCTTTGTCCATGTTAGATGTGCTAATAAACTTGACTAGAGTTCTGTAAAAACTATTTTTCTTGGGTATTCCTCTGAAAAAAAGGGGTATAAATGCTACGACCCTTCCTCGCATAAGACTTATCTTTCTAGGGATGTGTCCTTTGATGAATGTACCCCCTATTTTACGAATACCTTCCCATCTACTTATGAGTCATCTACTTTGTTATTTTCCGATAACACTTCCTCTTTTGACAGTTCAGCATTGGACAAAGAGCCGCTTCCTGCACCGCTTCCCGAAGCAACTTCTTCAGGGGGAGTCAATATCCTTCCCGAGGCAACTCCTTTAGGGGGAGACGATGAGTCCCAAGTTGAAGCAATTACCACGAGAAGATCATCCTGACTTACTCGTCCCCCTGTCGGACTAAGAGACTATATGTCCCACCAAGTATCGTATCCTATTTAATATTTTGTTAGTTATCACACTGTATCCCATTCATATAAAACCTATCTAAGCAATCTCGTCACTCACACTGAGCCATCTTCCTTCTATGAAGCTAACACCAATTCTAACTGGTACAAAGCTATGGAGGAAGAGCTTCAGGCTCTTGAGAAAAATGCCACCTGAGAATTAGTATCTCTTCCGCAAAATAAGAAACCTGTTGGGAGTAAATGGGTGTACAAAATTAAATATAAGCATGATGGAACGATTGAGCGATATAAGGCTAGATTGGTAGTAAAAGGGTTCACCCAAACATATGGGGTGGACTATCAGGAAACCTTTGCCCCAATAGCCAAAATGAGCACTGTTCGCATTTTATTATCTATTGCTGTTAACTCAGGATAGAACTTATTTCAAATGGACATAAAAAACGCCTTTCTCCAAGGGTCTCTCTCGAAGAAGTCTACATGACTTTGCCTCTAGGATACAAGCCCTCAGCTGACCAATCCTTGGTATGTAAATTAAAAAAGGCTATCTATGGATTGCATCAATCCCCGAGAGCATGGTATGCCAAGCTAAGCCACTTCCTCTTAAGAATTAATTTTGTTAAATGTGCTTCCGACTCCTCTATGTTTGTCAAACGCAATCACACATGCACTGTCATTGTCCTTGTATATGTTGATGACATCATCATAACAGGTAACAATGATAAAGAAATTGAAGGAGTCAAACAAAAACTAAAAAAGGAATTTGATATTAAAGATCTCGGTCAGCTATCTTACTTCTTTGGAATAGAAATAGCCAAATCTCATAAAGGTCTGTTTCTATCCCAAAGAAAATATGTTCTAGACCTTTTAAAGGAAACAGGAAAAATAGGGGCTAAACCTATAGATACTCTAATGGAAACTAAAACCAAACTTAACCTAGAAGATGGCGATCCTTTAGATAATATAGGGCACTATCAGCGTTTAGTAGGAAAACTAATTACCTCACTATCACAAGACTTGATATCACCTATGCAGTGAGCATGATAAGTCAGTTCATGCATGCTCCTCGCACTAGTCATTTGGATGCTATCGATAGGATTCTTAGGGATCTCAAAGGCTCCCCTAGTCAAGGTATTTTAATGAAAAACAATAATGCTTGGTTTTTCTGATGCATCCCCTAGTCAAGGTATTTTAATGAAAAACAATAATGCTTGGTTTTTCTGATGCAGATTGGGCTGGAAGCTGTGACAGAAAATCAACCTCTGGATTCTGTACCTTTGTAAGAGGTAATCTAGTAACGTGGAAGAGCAAGAAACAAACTGTTACTGCAAGATCTAGCACAGAAGCAGAGTACAGAGCAATTGCGTCTACTGCCAGCAAGCTAATATGGATCAAACAAGTTCTCAAAGACATAGGAATTGAATGCAAAGGACCAATGAAAATGCACTGTGACAATCAAGCGGCAAGACATATTGCTTCAAACCAAGTTTTCCATGAACGTACCAAGCACATCGAAGTAGACTGCCATTTCATAAGGGAAAACTCCAATCTGGCGAAATCAAAACTCCATTCATCAGAAGCCATGAACAGCTAGCAGACATTCTCATAAAGGCTCTAAATAAAACTCATCATCAACATCTTCTTATCAAGATAGGATCGATCAACCTATTCGAATCCAACTTAAGGGGGAGTGTTAAAGAGCGATCTCAAAATCCAACAATTCATAACCAACAGTTATGGACCAGCAGTCAAGGCCTCAGGACTAGTCAACATCACTGGCTAGAAAATCAGAGATTAGGAGCAACCTTTATTCCTTAAGGAAGAAATGTCACTTCTACCAATCTCATATAGGAAGAAGAACGTTAACATAGAGCTTAGGGGTCAATAGTATAGCAATAAGACCGTTAAACTCAATATGTATATATCACAGTCATACATTCCTTGTAATCTCAAAATTTAGAATATACACAATCATCATAGATAAGCAACAATATTTTTCACAACCTCTAATGCGGGGAGAACAATGATGACGTTTATTGTGCAACTTTTCCATGTTAACCTCAAGTCAATATCACCACCAAAGCTTCTTTGTCCTCTTGGCATCACAAACTTGGTCATCCTTCTCATAAAGTTCTTAGTCTTGTTCTTAATCACAATGGCTTAATCTTTCCATCCCTGTCAATTTCTGATTTTCATTGCACTTCTTGTTCTATTAATAAAAGTAAAAACTACCTTTCTCTAGCAATTCTCTAGTCAGTCAAAAGCCTTTGGAACTTATTTATACTGATGTTTGGATCCAGCAAAAAAAATCTATTGATGGTTATGAATATTATATATTTTTTGTGGATCATTTTACTAAGTATATTTGGTTATATCCTATAAAGAAAAAATCTGACACCTCTATTTTGTTCCCTCAATTTCAACGATTAGTAGAAAATTATTTTCAAACTAAAATTATTTCAATTTTTTCTGACAATGGAGGGGAGTATCAAAAGCTTATTCCTATTTTCAACTCTTGTGGGATTTCTCATTTCACAATATCTCCACACACACCTGAGCATAATGGCACTGCTGAACGGTGTCATCGACACGTTGTGGAAACTGGTCTTTCTTTACTACACTTTGCATCACTTCCCTTACATTTTTAGTGTTATGCCTTTCAAGCTGTTATGTATTTGATAAATTGTCTTCCTTCCTCAGTTTTGTCCTTCAAGACTCCTTATGAAATGCTTTCTCAAAGGTCTCCAAATTATCAACGTCTTAAACCTTTTGGATGTTTGTGCTTTCCTTGGCTATGCCCATATAATACCTCTAAACTTCAACCCCGGTCCATTTCTTGCATTTTTCTTGGTTACTCTACTTCGCAATCTGCCTATAAATGTTTTGATCCCACTACTAATCATGTATACTTATCCCGTCATGTTAAATTTATCGAACATGTGTTTCCTCGTCAAGTTGACAATAACTCAGATATATTCTATGACTGTATTCGATATGCTTTTCTTACAGCTTCTAAACAAGCGGATGGGCTTTCTTTAAATGTTAATGTTTCCCTTCAAGTAGACAGTCCTCCGTTCATCCCTACAGTATCACCAAATATCCCTTTGCCTACTCCTTCACCTTCTATTCCGAACACTGATGAGTCACCATCCATTATTGACCAGCCCTTTCCTATACACTCTCCCTCATCTACATCTAGCTCTACAATTTCTTCTCCACATATTACTCAATCACCACCAAATCCACCATCTATTTCACCACGTCCAGCTTGCACATGAAAACTAAATTCTAAATACTATAATAATAAATTTATGAATCTCAACACCAAACATCCACTTCCTTCTTCACTTGAACTTACCACTATTACACAAGCAATGAAAGATCCTCTCTGGCGCAATGCGATGGATGATGAATTTACTACTTTATTACATAATAGGACTTGGGAATTGGTTCCCAAATCATCTCATGTTCCAATCAGTTGCAAGTGGGTCTCCATATCAAACGGAAATCTGATGGTTCTATTGACAAGTACAAAGCTCGTCTTGTGGTAAAGAGCTTTCTCCAACAAGCAGGAAGAGATTATTTTGAAACCTTCAGCCCTGTTAGAAAGCCTGTTACAATACGCATTGTTTTATGTCTTGCCTTATCTCAAAATTGGCCTTTACGTCAATTGACATTACATGAAGATGTCTACATGATGCAACCTCATGGTTGTGTTCACCCTCAGTATTCAAATCACATATGCAAGCTTCATAAAGCCTTATATGGTCTCAAACCGGCTCCTCGGGCATGGTACAATGAACTCCAGCATTTTCTACTTGCCTTTGGTTTTCCCAAATCATTTGCTGATGCATTCTTATTTATTTATGACTGCAATGACATCAAGCTTTATTTTCTTGTCTATGTTGATGATATTATCCTCACAGGTAACAATTCTAAATTTCTTGATGGCTTTATTCATTAGTTAGGCAATCAGTTTTCAATTAAAGATCTAGGTTCCCTGCATCATTTTTTGGGTGTTGAGGTTATTTCTACTCTATCAGATCTATTTCTTTCTCAACATCAATATATTACTGATTTACTTGATCGATTTAACAAGGGTGGTGCTAAAGAAGTTACCACCCCCATGAGTTCTTATGAAACTTATTCTCTTATTGATGGTTCTTCCTAAGTTGAGGCCACTAACTACCGTCGCATTGTTGGCTCTTTAAAATATCTTGCAATTACTCACCCTGATGTTTTATTTTCTGTTAACAAATTGTATCAGTTTATGCATGCTCCAACTCACGACATCTACAAGCTTTAAAGCGTGTACTCAGATACTTAAAGGGTTCAATTTATCATGGTTTATTCCTCAAAAGGGACTCTTCTCAACATCTTCTAGCGTTCTTTGATTCTGACTGGGGTGGTACCTTTGATAATGGATGCTCAACTATGGCGTATGTGTTATACTTGGGCTATAATATCATCTCTTGGAAGTCAACAATTCAAAAGTCTATTTCTCGGTCATCTACAGAGGCTGAGTATAAGGCTCTCGCAAATGCAGCAGTAGAGGTTACTTGGGTTAAAAATCTCTTGCATAAATTAGGTGTTTTTCTTCCAAAACCACCGAACTTATTTTGTGACAATAGAGGAGCAACATATTTGTGTGCTAATCCAGTCTATCAGTCACGAATGAAACACTTGGCACTTGACTATCATTTCGTTCGTGAACAGGTCTCTAATGGCTCTTTTATGTGTACTACACATTAGCTTGAAGGATCAATTAGCAGATATGCTTACCAAATCTCTTGGTCGCAGTCAATTTCTTCATTTTCGTTCCAAGATTGGAGTCTCCAATGGAACCTCCATCTTGCAGGGGCATGTAGAGATTAAGTCCATGATGTCAATGAACTCTGATTCAAATCTATAACAGCTAAGATAGTTGTTGTAATCAGTTGTAACAACTTAGATTATACAGCTCATTTTCTCAATCTTACTATTGTAATTATATGTTATTTTATCTCTTAGATTCTTATAATCTCTTCTATAAATTGTAATCATCGCAGTAATCAACAAACAAGCTTTTCAACACAAATATAATATCTTTATAGATGG
>Hale_103_LTR/Copia
AAAATGTTAGAATATTTGCAGACAAACATAGCTAACAGATGAGCAAATAACTACACAATTGTTCATGTGAATGATTGACTAATATATAGCCAAGTTTACAGCAAGAAAAATTTAAATACAAATCCTAACAGTTCCCTACGATATCTCAACATCTATAGAATAGGTAAAGACGTTTTGTTAACGTCTACTGTTTTACTGAGTCTTTATTCAATTCAAAACTAACTTAACAATCCCTCCCTTAAGTTAACTGTGGAACTCAAGTTAGCTTAATCAACTTCCTTTTGAACTCCTAGCTAACTCCTGAAATTGATGAAGGCTTATGTCTGCAAAGGTTTGGTCATCAAATCTGCAATTTGATCCTTGGTGCCACAGAATTCCAGTTTAATTATTCCATTTTGAACTAGCTCCCTTAAAAAGTAATAACGAACATCGATGTGTCGACTTCTTCCTTGCATTACTGGATTCTTAGAGAGCTTGATAGTTGAACTGTTGTCACAAAATATGACTATTCCTTCTTCATGTGTATAACCAAGCTGCTCGGATATTCTCCTAAACCAGACTGCTTGGCTTGAGCATCCAGCAGCTGCTACAAATTCAGCTTCAGTGCTTGATAGTGTAACAATCGGTTGCTTTTTGGACAACCAAGAAACTGCCCCTCCACCAATCGTAAAGACATACCCCGAGGTGCTTCGTCGATCATCTAAATCACTGGCATAATCATTGTCGGTGAAGCCAACAAGTCCTCCACCATACCTTCTGTATATAATGCCATAATCAATTGTGCCTTTTATGTACCTTAGTATCCTCTTTGCTGCTTGAAGGTGCAGAGTTGTTGGTTTACTCATGTATTTGCTAATAAAACTTACACCAAACATTAAGTCAGGTCTTGTAGTAGTAAGGTACATGAGACTACCTACAATCTGTTTGAAGTTTGTCTCGCATACTGCAACTCCCTTCGTGTCTTTGTGTAGCCTAGTTCCAGGAACAATCGGTGTCATTACCGGTTGGCATTCTTCCATGCCAAATCTCTGCAGAATCTCCTTAGCATACTTCTTTTGGCATATGAAGTTCCCATGCAATGTTTGCGTCACTTCTATCCCAAGAAAGTATTTCATGAGTCCCAGGTCCGTCATCTCGAATGTCTTCATCATGGATGCTTTGAATTCTTCCAACATGTACTCACTGTCATTTGTATAAATTAGATCATCAACATATACATTTACAATAAGTAAGTTACTTGAGCTGCTCCACTTTGTGAAGAGAGTTTGTTCATTTTGGCATTTGTCGAAGCCTTCTTCAATGAAGTATCTCTCTATCCTGCTAAACCAAGCCCTTGGTGCCTCCTTTAATCCATAAAGTGCTTTATGTAGCTTGAGTATCTTCCCATCTGAGCCTTTCGCCTTAAATCCCTGTGGTTGCTCTACATAGACATCTTCTTCGAGTTCCCCATGAAGAAACGCAAATTTAACATCTAATTGAAGAATTTTCCACCTCCTTTGAGCTGCTAACGCCACTATGGTTCTCACTGTTTCAATCCTTGCAACCGGTGCATACACTTCACCATAGTCAACTCCATACTTCTGTGAATATCCTTTTGCCACCAACCTTGCCTTGTGTTTCTCTAAGGCACCACCTGCATCAAGTTTTGTTTTATAAATCCACTTGACACTTATCACCTTTGCTCCAGCAAGTCAACCAGGCTCTATGTTTTGTTCTTCTCAATGGATTCAATCTATTTCTCCATTGCAGTGATCCAATGTTTTTCCTTTACAGCTTCCTCAAAACTGTTAGGGTCATTAGATATGACCATCATGACCATGTCTGCAGTTGTCACATTCATCTCTTCTTCATTCACCTATTCTTCACTCATATAATCACCAAGCCATGCTGAAGTGCGACTAATTCTACCACTTCTGGTCTGGAGTTCACTCTGTGAGGCAGCAGCAATTGTGCTTGCTGTAGGAGCATTCAGGGCAGCAGGGGAGCGTGTTGTTGCAGCTTCATTCAAGGCAACGGATGAGGTAGAACTGCCCAGATCAGCCACACTAGCACTACCCAGAGTAGTGGTCCTACCCAGACTTGTTCCATTGATGCTTTCTTCAACTGTAGTACTTCTACTAACTTCTCTTTCTTCCCTCCCTTGCTTTGAAGTTTTTTCAAATAATACATCATCAATTATATCAGTTGTCTCCCAGTCGAACTGCATCAAGTCCTCTATTGCATGTGTTGTTGTCCAATCCCAATGTCGATCTTCGTCAAACACAACATCTCTGCTCAGTATGGTTTTATTGGTGGTTGGATTAAACAATTTGTACCCCTTTGACTCATCACTGAAGCCAATGAATACACACGCTGTGATGCGTTCATCAAGCTTTGTGCATTTCTCCTTAGTTATATGGGCATAGGCAATGCAGCCAAAAACTCCGAAATGTGCAACAGATGGAACTTGTCCACACCATGCTTGCTCAAGTGTGCCATGCTTAAGGGCAGTGCTGGGACATTGATTGAGCACATAATTGCTCCAATTGACTGCTTCGGCCCAAAACATCTTTGGCATCTTCTTTTCTGAGAGTATGGATCGCACCATATTAAGGATAGTACGATTCTTGTGTTCAACTACGCTGTTTTGCTGAGGGGTATATGCAGTGGTGAGTTGACGTCTCACTCCTTGTTCTTCATAAAATTGTCGAAACTCATTGGAATTGAACTCACTACCACGATCGGTTCTCAAGCATTTAACACCTTTACTTGTTTCTTTTTCCACTATTCTCAAAAAACATTTGAAATAGTGTAATGTTTCTGACTTTTCTACCAAAAAATATACCCATGACTTTCTACTATAGTCATCAATCAAGCATAATATGTACTTCTTACCACTAGTACTTACAGGCTTGATTGCTCCACACAAATCGGCATGGACTAGTTCTAGTACTTGTGCAGCCCTCCATGTACTTTTTTAAGGAAATGCTTGTCTGTGGTGCTTTCCCAAAAGACATTCTTTGCACGTCACCGAGGTCTGCTCCAGCATAGGTAAGCCATGCACCATTTTCTTTGCTTCTAAACCTTTAAGTGTTGCATGGTTGAGATGTCCATACCTTTTATGCCATAATGAAGTAACAGACCTATTGTTTGCAGTAAAGAAACATCTTTCACCTTCCTTAGGATTAAGCACTTCTGGAAATACAAGAAACATCCTGTTTGCACTCATGGAAGTTTCAACTATTAGCCCCCTTATTGGATGGAAAATCTTGCAAGAACCTTCCTTAATCAATACAGTGAGTCCTCACTCTTGAAATTGACCAAGACTTAAGAGGTTATTTCTAAGCTCAGGAATAAAGTAAACATCACAGATTGTATACAGCTTACCATTGAGTTTAACATGAATGTTACCTTTGCTTGTAACTCTCATTCGTGTATTGTTCCCAAGCTTAACTGATATGTTGAAGGTGGTATCCAGCCTTGAAAACTATTTTCTATCCCCACACATATGATTAGAGCAGCCTAAGTCTAGAAACCATGCATCATCCTTTCTGCCAACTTGAGTAACTGTCATGAGCATCATCCCAGAATCATACTGTGTTGAACCACAGTGTATGATAGCTGAAACTATTGCTTCTGTTGAATCTGCTACTGCTGGAGCTATTGGTAGTAGCTTTTCATCCTTTACTATTATCTGTTATCAGTAACAACCATAAGTAGCAGTTCTTCCTCTTCTTCTTCAATATAATTTGATTCATGTTTTCAATCAGGACATTCAAATTGAAAGTGACCAAACTTGTGACACTTGTAGCACTCAATATTCTTTTTGTAATGGCTTGTTCTACTTCGGCCATGGCCTCTGCCTCTGGCTGCAAATCGTCCTCGACCTCTACCTTCTGCCTTGTCATCGTGTGTGGCCTTGAGTGCCTGCTCATCATCTCCATCCTTCTCTTTCTTGAACTTTTGCTCATGTACAAGCAAAGAACTTTGAAGTGAGTCCACCAATAGACAAGAAGTATCTTTAGACTCTTCAATGGAACACACTACATAGTTCCATTTCTCGGTAAGAGACCGTAGTATCTTCTCCATAATCTTCACATCTTCCATGCCCTCACCATAACTACGCATTTCATTAGCAATTACCATAGTTCGAGTGAAGTAGTCAGTAATGCTCTCACCGTGTTTCATCGCCAGCATTTCAAACGAACCTTTGAGACGATTCAACTGAGCCCTTCTTACTCGTTCATCTCCCTGAAACTTAATCTTCATAGCATCCCAAAGCTACTTGGTAGTATCACGTTTGGTGATAGTCTTCAAGGTGGACTTGTCAATGGCCGAGAATAGGTAATTTTTGGTCTTCAAGTCCTTTAGACGCAATTCCTCCACTGCTTTACGATTGGTTGCTGACAGTACTTCGTCGTTGTCGGATTGAATCTCAGTTTCCACGACACACCAGTACTCCTTTGATTGCAGCAAGTTCTCCATGAGGAGACTCCAGTGTTCATAGTCACCATCAAACCGTGGAATACACGGCTGAGCAAAACTGCTCCCTCCTTCATTCTGTATCTCCAGTTGTTCTCCTTGTTTGAGTTGGACTCTATCAATAACTGAAGATGCTTAACCTGTAGTGTTTCACTCACACTCAAATTTGTAACTTGAAGTTGGTCAGGCCTTCTAAAAAAGAGTGCTCTGATACCAAATGTTAGAATATTTGCAGACAAACACAGCTAACAGATGAGCAAATAACCACACAATTATTCATGTGAATGATTGACTAATATATAGCCAAGTTTACAGCAAGAAAAATTCAAATACAAATCCTAACAGTTTCCTACGATATCTCAGCACCTATAGAATAGGTAAAGACGTTTTGTTAACGTCTACTGTTTTACTAAGTCTTTATTCAATTCAAAACTAACTCAACATAAAA
>Hale_104_LTR/Copia
ATTGTGTTGAAGAAATAGGAAAAGAAGCTGAGGTCTCAGAGGCTGCACAAGCTAGGTTGCTTGTGCAGACCTATCATCACAGACCTCAGGGTAAAAAGGAGCAACATTTCCTGCTGTGCAGGAAAGGCCACTTCAACCCATACCCTTAGCAGAAAGAGCTGTTAGACAACCGTTACAATATTTTTCTCAATACAACAAATCATGTATATATACCATCATCTTCCTGTAAAGAACTCAGAATTCTTATTTTTCAATATACAACACTGTTCATTGTTCTTTTCACATGGTATCAGAGCCTGGTTTTCACCAGTAACCATCATCTACCAATTTTTTTAAAACAAAAAAAATCTCAGCCATGTCTCAAAATGAAAAATTAACCAATATCATCCTCAAAGGCAACTCCAACTATTTCGAATGGTCCAAAACTGTGTATATTGCCCTCAGTGGCAGAAAAAGGTTGGGATTCATCACGGGGACAAAACAACGGCCAAAACCAGAAAGGCCGGAAGCCCCAACTGAAGAAGAGATTGACAGAATAGAGGAATGGCAGACATCTGACCATTTGGTCATGTCTTGGCTCACAAATACTATGGAGCCCCAAATATCCCGTTTTTGCATCCTGATGGAATCATCAAAAACAATTTGGGAAAAAATGCAAAGCCTTTATGGCCAACAACACAATTTTGCTCACATATTCAGACTCAAACAGGAGTTAGCACAAATCACTCAGGGTACCAAAAATTTCTCACAATATACAACAGAAATTCTCACTCAATGGGAAGAGTTGCAGAACTACATTCCGCCTTCAATCGACCCACAAGAAATTAAAAAAAGGAACGAACAAGATCTGGTATACACTTACCTTGGAGGACTGGATCCAAGCTATGAAAGCCTGAGATCGCAGATCCTCCTCGTGACCGAGCTCCCCAGGATCGACGAAGTCATCGCCAGTGTTCAGCGCGAAGAAACGCGGAGGAACACCATGAGCGTCTCCTCCCCTCAGCAACTCACGGACAATCACGCCTACAACGCGCGACGCGAAGGCGCTCGTCAGTGCGGAGGGCCAAGCATCACGCTGTGACCACTACCAACGGCAGGGTCATTCACGCGAGGCTTGCTGGCACATACACCCGCACTTGAGGCCTTCGCGAGGGTGGGACGGAACTGGAGCAGTGCGAAGAGGGGGAAGAGGAGAAAGAAGAGGGGGCGGTGGCAGGAGAGAAGAAAATTGGAAAAAAGAAAGAATAAGGGAAAGGGATGTAGGGTTAGGAGTGTATGCCGGGTCGGGTATCTTTAATCAAACCCGACCCGAACCCGGACTTAACCTCCGACCCGACCCGACAATCCCGGCCCTTCCCAACTTCGGCCCATTTCAGACGTCAGCCCAACAGTCCTTATGGGCTTCTCAAGTCCAACAGTCTGCGGCCTATTCGGCCCAGCCGACCCAACTGGCCCACCCCGACCCAACCCACTCGGCCCAGTCACCTCACTCGGCCCAACAGCCTTCTCAGGCCCAAATGGCTGACATCTTGGCCCAACTCCAGGCCTTGGTCCAGCAGCCCAGCCGGTTCGGTTCAAACCCATCCGATGGGTCAGGTTCGGTCCAACCACTATTAAATTCATCAAATAAATGTCATAATACTTGGATTATTGACTCTGGAGCCACTGATTACATGACTTGGGATCCCACCCAATTACAAAAAATTCATTCTATCAGTGATTCTCATCATGTGACAGTTGCCAATGGCAACAAAGTCAAAATTCAAGGATATGGCACCACAAATTTACTTCAGTCAAATATACATGATATTTTATTATTGCCCGATTTTAAATCTAATCTCTTATCTGTTGGCAAAATTACTCGTGACTTAAATTGTAATGTTATTTTCTCACCATCTTCGGTCATTTTTCAGGATCGAATTTCCGGGAAGACGATTGGTGAAGGTCAATTAAATAATGGTCTTTATTATCTGCATAACCCTCCAAAGGCCTATTTTGTGTCCGCCAATTCGTCCCAAGATATGCTAATGCACCAAAGACTTGGGCATCCTTCTGATATTATTTTAAATAAATTATTTTGTTCAAAATTAAATTCTAGCAATTGTGATGTGTGTAAATTTTCAAAACATACGCGGCTCCCTTTTTCCTTGTCATCTAGTGTGTCTGAAAACACATTTGATTTAATTCATTCTGATGTTTGGGGACCTGCCCCCGTTACTGCCTATAATCATTTTCGCTATTTTGTCACATTTATTGATGATTACTCTCGCACCACCTGGATATATTTATTAAAAGGAAAAAATGAAGTTTTTTCTCGTTTTCAAGATTTCTTTAATTTCATCAAAAATGAGTATAATGCCAAATTAAAAATTTTTCGCTCCGATAATGGTACGGAGTACGTAAATCACAATTTCTCCACTTTCTTTAAACATCATGGTATCATACATCAAACCACTTGTGTTAATACCCCCGAGCAAAATGGAGTGTTTGAACGCAAAAATCGACATCTTCTCAATGTCGCTCGCACTCTCCTTTTTCAAAATCATGCTCCTTCTATTTTTTGGTCGGATGCCCTGTTAACTACAGCCTATCTCATCAATTGGCTCCCTACTGTCACCTTAAAAAATCTCAGCCCTCTAGAAGTTCTAAAAAATTAAAAAATAGAACTAGGCCACCTCCGAGTTTTTGGATGTGTTTGTTATATTCATATCAAGCGCTCACACAAACTCGACAAAAGCTCAGTTAAGACCATCTTTTTAGGCTATTCCTCCACCCAAAAAGGGTACAAATGCTATGATCCTTTAAACCACAAAACTTATGTTTCTCGTGATGTCACCTTTGTGGAAACCGAACCTTACTACTCAACCCCCACCAATATTCCCTTCCCTCTTTCTCCTTGTCAGTCTTTATTTTCGCTTAACTCTGACTTCTCTCTTAGTAGCTTTGAACAAGGTTATCAGCCTGAGGGGGAGTCTCCGTCTGTCTCAAGGCCGCTTCCTTCAGGGGGAGAAATGCAGCCTCACGAAGAAGAAATTGCCTTGAGACATTTGCTCCAGTGGCCAAAATGAATACAGTCAGAATCCTTCTCTCAATAGCAATTAATCAGGGCTGGAGCCTATTTCAAATGGATGTCAAGAATGCATTCCTACAAGGTAATTTAGAAGAAGAAGTTTACATGAGACTTCCTCCTGGTCATAAGTCAACCTCAGACACATCCATGGTATGTAGACTAAAGAAGGCTATCTATGGCCTAAAACAGTCCCTAAGGGCATGGTATGCTAAACTCAGTCATTTTTTATTAAGCATTAATTTCAGCAAATGCGAATCTGACTCATCTATGTTCGTAAAAAACATCCTTAATCTCACCATTGTTATCTTAGTATATGTTGATGATATTATAATAACAGGAAATGATGATCAAAGTATAGAGGATGTCAAACAAAGTCTAAAACGAGAATTCGACATCAAAGATCTTGGTCAACTGTCATATTTTCTAGGTATAGAAATGGCAAAATCCAACAAGGGCTTATTTCTATCCCAAAGGAAATATACCCTCGACCTCTTGAAAGAAACTGGAAAAAATAGGTGCCAAACCTACCTTCACACCTATAGAAACCAAAGTTAAACTCAACTTAGAAGATGGAGACCTCCTAACCAACATAGGGCACTATCAGCGCTTGGTAGGAAAACTGATTTATCTTACTGTCACTAGACCTGACATTTCATTTGCAGTTAGTGTAGTAAGCCAGTTCATGCATAGTTGGCTTTTCTGATGCAGATTGGGCTGGAAGTTGTGACAGGAAATCAACCACTGGTTATTGTGTCTTTGTAGGAGGAAACTTGGTAACATGGAAAAGTAAAAAACAAAGTTTAGTGGCCAGATCAAGCGCCGAAGCTGAATATCGTGCAATGGCTTCCACCGCAAGCGAACTCATTTGGATCAAACAAGTCCTCAAGGACATGAAAGTTGCAAGTAAAGGACCAATGCAAATGCATTGCGATAATCAAACTGCACGGCACATTGCATCAAATCCCGTGTTTCACGAACGAACCAAGCACATTGAAGTTGATTGTCACTTCATTAGAGAAAAGGTTCAAAAGGGAGAAATTGAGACTCCCTACATCAAAAGTCAAGACCAGCTGGCAGACATATTCACAAAAGCTCTTGATAAGCAGAATCATCATACGATCCTCCGCAAGATGGGTTCCATAAACTTACTCGAACCCACCTTGAGGGGGAGTGTTGAAGAAATAGGAAAAGAAGCTGAGGTCTCAGAGGCTGCACAAGCTAGGTTGCTTGTGCAGACCTATCATCACAGACCTCAGGGTAAAAAAGAGCAACCTTTCCTGCTGTGCAGGAAAGGTCACTTCAACCCATACCCTTAGCAGAAAGAGCTGTTAGACAACCGTTACAATATTTTTCTCAATACAACAAATCATGTATATATTCCATCATCTTCCTGTAAAGAACTCAGAATTCTTATTTTTCAATATACAACACTCTTCATTGTTCTTTTCACAAATTG
>Hale_105_LTR/Gypsy
TGCTTGATGGGCTCTTTATGCAACCTACACCTAAGGCAGTGAACCTACCGATGCAGCCTAGCACTAGTGAGTATCAAGGTCGTATCCTTGGAGATCGGGTGAACCTAGAGTTACTACTGTTTGCTATGTTATCTAGTCTGAAATAGGGTGTGAAAGTTCTAACGTACCAGCTAATGGTTATGAGTGCAAATAAGTAAATGAAGAACAATGGATAATCAAAAGACAATTGCAAAGAGAGAAACAAACCCAAAAGGGAGCCTAAGTGATGGAATTCTAAATATGGATTTTATGGATTGCCGATCTTGCTTACCCGTGCCTAAATCCTGAATTGAATCCCGGTTCCTCTCTCGAGCTTACCGGATTCCTAAACCTGCACTAACCTAATGGAATCTCTTCCTATCGGATTACTACAGATTAGCATTAAGTATGATTTAAAACTATTAAGAGTTATTAGTTCTTAATCCGGCGAGTAAATCAACCTTATCTCTAAGTGTTAACTACCAGTTCTTACTATTCAATATCCAGTTGTAACAAGCATTTCTCAATGTTAAGAAACAACCTAATAAACAATTAATCCAACGTCTTAAATTAACTGAATCAAACTTTTATTACTGAATAGCAAGAAGATTGCAAGAATGACAATTATAAAAACTAACAATTAATCATAATCCATCAATAAAGGTGAACCCTAATGGATTCAAAAGATCTAGCTACTCATGTTCATGGTTAAAGCAATTAGGGAACAAAATAATGAAAAACAAATTAAAGGCATGTACACCCTTCTCTTTCAAGCTGAATGAGAAACCCTAAAATTGCAAAATTCGAAATCTCAAACCCTAGTTGCCTCTTGAATGCTCCCAAAGTTTGTCTAGATCTTCAATTCGATGTTGGAACAAGTGAAATCCCTCCTTCAATTGATGAATTTTTTTCTCTTAAGGTCTACAATTGAGGTATAGGAAATAATTGATTAAGTGTGTGTCTTGGAATTGAGTCCAAAAATCATCCCCCTTCAAAAAGAATTCAAAATCGCCTATATAGTTAATTCAGCATGGCCGGAGTCCAGGCTGTGATGATTCAGCACGGCCGGAGTCCAGGCTGTGCTGAATCTGTGGAGTCTGTTGTACTGACTCCTTCCAGGCTGTGCCCAAGCCTGTGCTTATCCACCACAGGCCGTGTTGGAGGCCGTGGTGGCTACGGAAGTCATGCTGAAATGGCACAATTGGGGATAGCCTCTTGGTAATTCAGCACGGCCGGAGTCCAGGCCGTGCTCAACCCTCTAGGTGCTACTCCTCGCCCAATCTGATGGATTTTGGTCCGTAATCACACGTATGTCCCTCGATTACTGATGATGTCCTTCGAAAATGACCTGAAATGAGAAAGGAAACAAAAGACAGGTGATTCTAGCATAAAATGGGATAATCATGCATAAAAAATGTAAACAATCGGGCATGAAAACATGTGTATTATGATGCTTATCAAATTACCCCATACTTAAACTTTTGCTTGTCCTCAAGCAATTTACAACTCACTCCTCAAACAGATACCAAATAACTCAATCAAATGCATTGCAGGAGGTTAGCTCAAAACAAATTTCAAAACTCCGTAATGATTTTTCCCAAAATCCCCAAATCACTAAATTCTTAAGAGAGAGAACAAACTTAATAAAGTTGCTAAAGTTAAAATGATAAACTATCTAATTGAGAAATTCAGAACCATGCCTCACAAGATGTCACTCAAAACACACAAGTGTATATAGGTGAAAGAAGATCGCCAAGCTCTCAACGCAAAAATTCAGAAAAAGTGCTTACCATAGGCTTGCTTATAGATTCAATCTCCATTACTACGAAATAATCAATAATCATGATCAAAGAGTCTTGAGCCAGGTTGTAATGGGGTTAAGGTAAGGTACGTATAAATATGGAAAGTAGGCTACAAGTTGCTGGAAGTTAAGCAAGTAATGCAAGAAAGTAACGAAGGATCAAGTGCTGTACCAAAATGAACACTAAGTTGCTCTAAAAATAAGATGATGCTCGAAATGAACTAAATTAATACTTTCTTCTTCTTTTTTTATATAATTATATATATACTATATATATATATATTACAACAGCTTATGTAGGAGTTGTTGGTTATTGACACATACAATAATTGAAGGGAGCATCTATGAAAAATCTAGCAACTTAGTGAAATATATGAATGCAGATTGATCCAAAGTAAAATGCAGCATAACTTATATAATTTCCAGTAACAATGGTAGAAAGAATGGTCAAATGAATAGAAGTGATACAATGAGTGTCACTGTTATTATTGTCACGAAAGGAATGGCTAAGGCTCAAAATTGGTTCATTAAGGGAAAAACAGGGTTAGGCTTTTTGGCCAAATTGTGTAAATTCTAAGTGCCCAAATCATCTCACGATTATTGACAATTCATGTAATCTCAACAGATATCGTAAAGCAAGTTCTAGAAATAGAGATTCTGTAAAATGCTCACTAATGAAAGAAAAGGGAGCATAATAGTGATGCACCAATTGGCTCAAAATCTCACCATTTGAGTGGGTTAAAATCGCATGAATTCTCAACCCAAAGTTTAAACAGTCAATCACAATAATAAGCAGCAATATTAACAGTGTTCTATATCTAAGATAAAGTAATATGGAAGAATTAAGGAAAAATACCAGTTTTACCTGGCTGGATTGTAGTTAAGAGATTTATTCATTGCCTTCTTCCCAACAAGGTTCGATAAAAGCTATAAGGGAATCCATTCAAAGGAGAAAAAGTCATCAACTACTTAATTAAAACAAAACTTAAGATAGGCACAACATCGGTAGGTACCTACCCCACATTTTAGTATAACACTGTCCACAGTGTTAGAGAGATGAAGACTGAGGAAGCATATGATTCACACATTATGGTTATGGAAGATCATGCTGATTTTTTTTTTAATTAAAAAGGCATAGTGTTCTACTTAACATAAACAGACAAGTGCAAGGAAATAACATAAAATTAAGCAAGCTACAAGCAAGAAAGTAAAAGGAGATAATAAATTAAAAGAAAATAAATAAAAATAAAAAAAATAAAGAAAAAGGAAAGAGGAAAATATCACAATTTTTTTTTCGCTAGGAGTCTGCTGATGGTGTATCCTCACTGGTTGGATCTATCGGAAGTTGGGGGGCAGGGAAATTTGCTGAGGAAGGTGCTGGTGGTGGATCAGGGTCCGTGAAGCATGTTGCCAAATCGAACTCCATATCATCAATGAGCCGCTGATTTTGTGCTCCAGCCTCTGCCATCTTTTCAATCTACACTACTATGAAGTCTGTCTGGGTGGCCTGTCTTTTTAAACCACTCAGGAACTGTTGAAGTATACTGTTCAAATTTCCCAACTGTGCCTTCGTTTCTTTTTGAAACCGCACAAACTCAGTATACTGCTGCTGTTGTAGATCGCAGACTCGATCTAGACGGTCGACCATAGCACTGATCTGAATGCTCGATGGCCCTGCCGAATGAGAGGATGAGGCTCCAGATGAAGGCATAAACACTCTAGCTGGGTTAGGAATCCTAACATCCGGGATCCCGGCCGACGGATGTTGGGCTCCTCTAGCCGTTGCCTCTCTAGCTTCCCTGACTATTGTGCTCACGAGCCTATATTCAATACCATGTGGATGTCTAGTGGCCGTGATCATCTGCATGTTGATCATCTATCTGATCCCTAGTGGTGTCATGTCACCAATATTTGAAAGTTCCGAGAGACAGTCGTCCAATACATCCAGTCTCTTAGCTAACCTAGTCACATACGGACTGAAACAACAAAGCATTTTCTTCTGGGCGTCTACTATAAATGAACGGACTTGGCAAGCCAATAAATATCCCAAGTCTAGCTTCTTCTGATGTTGCATAGCCCAGAGAATAAAGACATCAGTCTGTGTGACTGCCCCAAAACTGTCCCCTCGACCTGTAATGGTGTAAGCTAGTAGGGTATGAATGTAGCGGAGATGGTCCGGTAGGCTAAAGGCCTTAGACCTGCTTGGGTAGTATGTTTCCGGCCTCATTACCAATGAGTCCCACATGGCGTCATATGAAATTGGGTGGATGTAGAGACATCCCTGATACTCCTCCCCCAAGATTTCTTGTTCAGTCCATAATCCCAAATGCATGCCAAATTGTGGGACCGACATCGAGAACTCCCTTCCCCCAAGCTTGACATAAATTGCATCAGGCTGATGCCAATTTGTGATCTGTTGCTGCAGGAAGAAGGTGCTGAGGAACTCGATCGTAAGCTCACGGTAGGTTGGCTCAATGATGTCAAAGAATCTCGCATAGGGCAGAGTCTCGAACAGCGTGTGCATATCTTTAGCCAATCCCACTCTCTCTAGGGATGTGAAGTCTATGCAACGGCCCGCCATCACTTGCTTCCATCTCATGACTTGGAATCTACTTTCATTGTCTGCATTAGGGAATGTCCACAATGGATGACGGCCAGGTGTGAATGGATTCACAACAGGTGCTTTCAGAGGTTGGACTATTTGCTGTTGTGGTGGAGGTGGAAGTGTTGGTGCTAGTTCTGGCACTGTGGAGGAAGACGTTCCTTCACCACGCGATCGCTTGCTGGTAACGACGCGTTTCAGTTGCTTTCTATGAGATTTATCGCGGTCCGTCATATCACCTAATGCAACGAATTATTAGTTTTTTGTAAGAATTCAAGTTAATGAAAGAAATAATCTACCGAATCAACAGCATAATGATTATACTTCGACTAACCAAAAACTTGTATAAACTAATAAACCGATACATACCAATCTAATTTATCATGAACCAGCAATTGCAATTTAAGTCTAAACATTATTCATGCTTTGCATGCTGTAGGCACATTTTATTTCCACCAAAACCCCACACTTATCATTTTCATAACCGACTACACCACAAACACAATAACTAATGTAAATTAACCTAACCAAGGTCATATGGTTACAATATAAAGCCACCAAGATATCCTAGCATGTCCTAACAAGAGTATATGTATAAAATAGAAGTCAAATCATAATAAAAAAAATATAAGGCAACAAATGAAGGGACTTACCTGAGTTCACTGAGGAAAGTGAGAAGGGTGAGATAAGGGTATAAGAACAACACCTTTGAGCTAAGAAAAACAAAAGGGAAGCAAAATTTTCGGAGGCTTCCCCTTCTTATAGGCACGTGTTCAGCACGGGTGAGGGTAAGGCCATGCTGACCAGCACGGCTAGGACTCAGCCCGTGCTGAGCCTTTAGCCTTCTTGTGATGCACCTTGGCACCGGCAATGGCACGGCCGTGCTAATGAGCACGGCATGGGGTTTTATCCCGTGATGCCTTCGGAAGCCGTGACAAATTATTCTTTATCCTTCAACACGGGCTTGACTCTGGCCGTGCTCCTCAGCACGGCCTGGTGTTCTAGCCCATGATGGCCATGAAAACCGTGGTGAAACGGAGTGTTTCTGGGCTTTCCTTTGCCATCACGAGTCGCCTTGCCCCCTACCTGTAATTAACACATATATGCATGTAATTAGATCATAAGACAAGTAGATATGGTCAAACGGAAGAGTCCGTCCTCTCCGATTATATAAGTCCGAAAAATTAAAAACCCTAATTACTGTTAAGCAACTATAATAAAGTCAAATGAAAATGATGAAACAATCACAACTAATTAAAAACATAAAAGTATAATCCAAGTCGAATGTACAGAAGTGCTTATTTGCAGAGTCTTAAGCTTGACTCATTCGGATCACCCTTCCTGTGCATACAAAGCCAGGTCAACTCGTTGCTCACTATCCAACGAGTTACAATGGTATCGCTTTAGCCGATGGCCGTTCACTTTGAAGTTTCCCTTCTCTGGATGATGCAACTCTACCACTCCATATGGAAAGACTTGTCCGATCTGAAATGGTCCAGACCAACGAGTCTGCAGCTTTCCGGGAAACAGACGAAGGCGAGAGTTGTAAAGCAACACTCGATCCCCAACCTAAAACTCCTTAGGCTCACGAATCCTTTGATCATGCCATTTCTTAGTCCTTGCTTTGTAAGTTAAGGAGTTTTCGTACGCCTGCTGGTACCACTCATCTAGCTCACTCAGCTGCCATTGTCGCTCCTTACTTGCAGAATCAATATCAAAGTTACAAGTTCTAAGGGCCCAAAGTGCCTTATGCTCTAACTCAACAGGAAAATGACATGACTTTCCATAAACAAGGCGATAGGGCGTAAAACCTATAGATGTCCTAAAAGCAGTCCTAAACGCCCATAATGCATCATCTAACTTAAGAGTCCAGTCCTTCCTACTAGTACTAATGGTTCTCTCTAAAATACGTTTAATACCCCTATTAGTTACCTCAAGCTGCCCACTAATCTGGGGGTGATAGGGAGTAGAGAATCGATGAGTAACTTCGTACCGCTTAAGTACTTTCTCTAATTGGGCGTTGCAGAAATGTGTTCCTCTATCACTAATAAGCGCCCTAGGTATGCTAAACCTAGCAAACAATTGCTTAAGGAACCTGCAGACAACCCTGGCATCGTCAGTGGCTACAGCCTGAGCTTCAGGGCACTTAGAGAAATATTCAACAGCAACCAGAATGTACTTATTACCATACGAAGAGGGAAAGGGTCCCATGAAGTCGATGCCCCAAACATCAAAAATCTCAACGACTTGTACACCAGTTGGGGCATCTCATCACGAGAAGAGATATTACCTGCGCGTTGGCAAGGGTCACAAACCTGAACAAATTTCCGTGCATCTTGGAAGAGCGTAGGCCAATAGAATCCTGTCTCTAGCACCTTCCTCGTTGTATGGTTTGCTGCTTGATGACCTCCAGTGGGTCCCTCATGGCAGTGCTTCAATATTTGGAGAGTCTCCTCGCCATATACACAACGGCGAATCACCTGATCTGCACATACTTTAAACAAAAAGGGTTCCTCCCAAATATAGTATTTCAAATCAGCAAAGAATTTCTTCTTTTGCTGATAAGTCATACCCTTTGGTAGAACCCTAGCAACCAAATAGTTAGCGTAATCTGAAAACCAGGGAGTATCAGTGTATACCTGAGTGACATATAAATGTTCTTCTGGAAATCGATCGTCTATGGCCGTCTCATCAAGTGCATCCAAGTGAGGATTTTCCAATCTCGATAAATGGTCCGCTGCCAGATTCTCCGCGCCCTTCTTATCCTTGATCTCGACATCAAATTCCTATAACAAAAGAATCCATCGAATCAATCTCGGTTTCGCATCATTTTTCAGGAATAAGTACCTCAACGCCGAGTGGTCCGTGAAGACAATGGTTTTGAAGAGAACGAGGTATGATCTAAACTTGTCGAAGGCGTAAACAACAGCCAATAACTCCTCCTCTGTGGTGGTGTAGTGTTCCTGGGCTCCCGTCAAAGTCTTGCTAGCGTAGTAAATGGGTTGGAACTTCTTTTCAATCCTCTGTCCAAGCACAGCTCCAACTGCATAATCACTAGCATCGCACATCAGTTCAAAAGGCAGCCCCCAAATCAGGAGAAACCATAATTAGGGCTGTAGTTAGAAGTTTCTTAAGTAACTCAAAAGCTGCCAAGCATGCATCATCAAAAATAAAAGGTACATCTTTAACTAACAATTGAGTGAGAGGCCTAGCAATCTTAGAGAAATCTCTAATAAATCTCCTATAAAACCCTGCATGGCCCAGAAAACTCCTAACAGCCTTAACAGAACTAGGAGGAGGTAGCTTAGATATTACTTCTACCTTAGCTCTATCCACCTCCATCCCAGCCTGAGAGATCTTATGCCCCAAAACAATCCCCTCTCTCACCATGAAATGGCATTTTTCCTAGTTTAGTACCAAGTTAGCCTCAATACACCTAGCTAACATGCACTCAAGGTTTGCCAAACAAAGAGAGAAAGAATTACCAAAAACAGAGAAGTCATCCATAAATACCTCTATAAACTCCTCAATCATGTCCTCAAAAATAGCCATCATGCACCGCTGAAATGTAGCCGGTGCATTGCACAGTCCGAATGGCATCCATCTATAAGCAAACGTCCCATAAGGGCAGGTGAAGGTAGTCTTCTCTTGGTCCTCAGGTGCAATAGGAATCTGAAAGTAACCTGAAAAGCCATCAAGAAAACAATAAAACATGTGACCTGCTAAACGTTCAATCATCTGATCAATAAAAGGAAGAGGGAAATGGTCCTTCCGAGTTGCATCATTAAGCCTACGGTAATCAATGCAAACTCGGAAGCCTGTTACCGTCCGAGTCGGGATCAGCTCATCCTTCTCATTCCTTACCACTGTGATGCCTCCTTTCTTGGGTACAACCACTTCTTTCATGTTCGGATTGAGTCATCTTTGAGGCTGAACAACCGGCCTGAAACTGTCCTCCAATGAAATCTTATGAGAGCAGAAACTTGGATTTATGCCCGGGATATCTGCTATATTGAAAGCAAAGGCCTTCTTGTACTTCCTTAGAACTTCCAACAGCATGGCTTTTTCTTCAGAAGTTAGATCGGCTGCTATGATTACTGGTAAGCGCTTCTCTTCATCCAGGAAGGCATAAACCAAGTGGCTCAGTAACTCCTTCAATTCTAAGACTGGTGGGTCCTCGAATGAAGTCTTTACTTTCTGCACCCCAGACCTGTCAAGAAAAAGATAGGGATCAGTTGACAAGCTCGGCTCAGAAGCCAATAAAACAGCGAGTTGCTCCAACACTTGCTCGTTGGACAACTCCTCCTCATCCTCAGCTATTGCTACTTGCAAAGGGTCAGAACATAAAATTTCTTGCAAATGGGACTCAACCACATCATCAATCACATCAATAGAATATACAGTATTATCATAGTCCAGTGACTGTCTCATGGAAGTGGCTAGGTCAAAGGTAATGGTCTCATCATCAACTCTAAGCTTAAGCTTTCCATCACTTACATCGATAACAGCCCTCGATGTAGCTAGGAAAGGCCTACCCAGGATAAGAGGCACAGTGCTCTCACCCTCCATATCCATTACCACAAAATCCACAGGAAAGATAAATTTATCTACCTTTACAAGTACATCTTCAACAATACCTCTAGGAATTTTAACAGTTCTATCTGCTAACTGAACACTCATCCTAGTAGGCTTAGGTTCATGCAACCCTAATTTGGCAAATAAACTAATGGGCATTAAGTTAATGCTAGCTCCTAAATCAGCCAATGCACCACTAATTGATAAATCACCAATCATACAAGGGATAGTAAAACTCCCTAGATCTCATCGCTTGAGTGGCAGTTTATTCTGGAGAATAGCTGAACACTCCTCATTAAGCACCACCTGACCAAGATCCTCCAACTTCCTCTTGTTGCTCAAAATCTCCTTTAAAAACTTGACGTACTTCGGCATCTGTGAAATTGCCTTAACAAAAGGTAAGTTAATTTTCAGCTGCTTAAATAAGTCAAGAAACTTACTGTATTGCTTGTCCACCTTATCCTGCCTCAACCTTGCAGGATATGGAACCGGGGGCTGATGCTCCCGCACAGGGCTCTTTTGCCTGTATTCTTTCATTGTCTCATTCTCTACCACCTCAAGGTCTAGTCCTTCCTTAGCTGGCTCGACCTGCACGATTGTATTATCCTTATCAGCTAAAGGCGAAGAACCAGTCAATTTCTTACCTGAATGCAAGGTGATAGCCTTGCAATGCTCCCTCGGGTTTGACTCTGTAGTGCTAGGGAGCGATCCTGGAGGTCTCTCTGAAAGCATCTTTGAAATTTGGCCAATTTGAGTCTCCAAGTTCTGAATCGAGGCCTGCTGATTCCTAAGTGCACTATCAGTCTGCTGGAATCTCGTTTCCGTAGACGTCACAAACTTCATCATAACCTCCTCTAAATTTGACTTCTTTTCTTGTGGAGGAGGAGCTTGTGCAGGCCCAGCTGGTTGTTGCTGTGGCTGTTGATGAAGTCTTTGAAAACCTGGCGGACCCTGGGCATTATTGTTCCTTCAACTGAAATTGGGATGATTGCGCCATCCAGGGTTGTATGTATTGCTGTAAGGGTTATTCTGCTGCCTTGGGGCATTCCCCATATAATCAACCTGTTCAACATCAGAAGATATAGCAGAATTAGATGGAAAACTAGTAGAAGATGAAGCAAACATACCTCCCGCAGTACAGTTCGCACTGTAATGCGGGCCACCATAAAACTCGCAGCCAACGTTCGCTGCATGAACCGGCATCTGGAGTTGGTCGATCTTCTTGGCTAGAAGCTCCACTTGAGCTACCAAGGCTGCTGTAGAGTCCACTTGGTTGACCACTCCCTGTCTTCCTGGTCGGCTCCTAGAGGATTGCCACTGATAGTTGTTCATGGCCATTTCCTCTATCAAGTTCTGAGCCTGCTCGGGCGTCTTACTGTTTAGCGCCCCACCTGCTGCAGCATCCACCATCTGCCTCGTTGCAAGGTTCAACCCGCTGTAGAAGGTCTGAACCTGCATCCACACTGGCAATCCGTGATGTGGGCAGCATCTTAAAAGATCTTTAATCTCTCCCATGCATCGTACATGCTTTCATCATCAAACTGCACAAAAGAAGATATGTCATTTCTAAGTTTAGCAGTTTTAACGGGAGGAAAATACTTATATAAAAATTTTTCGGCCAACGCCTTCCAGGTAGTGATCGTCTGTTGTGGAAGAGATTGCAGCCATCTCTTTGCTCTGTCCCTCAAGGAAAATGGAAACAATCTCAGCCGAATGGCATCATCGGTTGTTCCATTTATTTTGAATGTGTCACAAATCTCCAAAAAGTTGGAGATATGTGCATTGAGATCCTCGCTGGGCAATTCTCCAAACTGCACGCTTTATTGTATCATCTGGATAACATTGGCCTTTATCTCAAAATTGTTGGCCGCTATAGTAGGTCTGACTATACTCGTTTTCGTCCCATCTAAAGAGGGTCGAGCAAAATCGTACATAGTCCTTTGATCATCATCGGCCTGGGGGTTGAGGTTCTCCATCGCGTCAGTTCCTTGAACCTGAACTGTAACTCTGTCCTCCTCCTCAATTGCCTGCAAACGTCGTCTCAATAATCTGAGAGAGCGCTTCGGGTCAGATAAGGGTGCTATTGGATCAAGGTTAGAGCTCCTGGTCATATACTACCTGAAACCGACAACCAAACAACCACCAATCAATCAAAAAAAAATATAACAATAAATGATAATAAAAATAAAGAATAAATGAATAAACAAATAATGACTAAATTAACACAAAAACAATTCACTCTAGTTCACCGTTACTGTCCCCAGCAACGGCGCTAAAAACTTGATGTGGTCTTTATGCAACCTACACCTAAGGTAGTGAACCTACCGATGCAGCCTAGCACTAGTGAGTATCAAGGTCGTATCCCTGGAGATCGGGTGAACCTAGAGTTACTACTGTTTGCTATGTTATCTAGTCTGAAATAGGGTGTGAAAGTTCTAACGTACCAGCTAATGGTTGTGAGTGCAAATAAGTAAATGAAGAACAATGGATAATCAAAAGACAATTGCAAAGAAAGAAACAAACCCAAAAGGGAGCCTAAGTGATGGAATTTTAAAGATGGATTTTATGGATTGCCGATCTTGCTTACCCGTGCCTAAATCCTGAATTGAATCCCAGTTCCTCTCTCGAGCTTACCGGATTCATAAACCTGCACTAACCTAATGGAATCTCTTCCTATCGGATTACTACAGATTAGCATTAAGTATGATTTAAAACTATTAAGAGTTATTAGTTCTTAATCTGGCGAGTAAATCAACCTTATCTCTAAGTGTTAACTACCAGTTCTTACTATTCAATGTCCAGTTGTAACAAGCATTTCTCAATGTCAAGAAACAACCTAATAAACAATTAATCCAACGTCTCAAATTAACTGAATCAAACTTTTATTACTGAATAGCAAGAAGATTGCAAGAATGACAATTATAAAAACTAACAATTAAGCATAATCCATCAACAAAGGTGAACCCTAATGGATTCAAAAGATCTAGCTACTCATGTTCATGGTTAAAGCAATTAGGGAACAAAATAATGAAAAACAAATTAAAGGCATGTACACCCTTCTCTTTCAAGTTGAATGAGAAACCCTAAAATTGCAAAATTTGAAATCTCAAACCCTAGTTGCCTCTTGAATGCTCCCAAAGTTTGTCTAGATCTTCAATTCGATGTTGGAACAAGTGAAATCCCCCCTTCAATTGATGAATTTTTATCTCTCAAGGTCTACAATTGAGGTATAGGAAATAATTGATTAAGTGTGTGTCTTGGAATTGAGTCCAAAAATCATCCCCCTTCAAAAAGAATTCAAAATCGCCTATATAGTTGATTCAGCATGGCCGGAGTCCAGGCTGTGATGATTCAGCATGGCCGGAGTCCAGGCTGTGCTGAATCTGTGGAGTCTGTTGTGCTGACTCCTTCCAGGCCATGCCCAAGCCTGTGCTTATCCACCACAGGCCGTGCTGGAGGCCGTGGTGGTTACGGAAGTCATGCTGAAATGTCACAATTGGGGATAACTTCTTGGTAATTCAGCACGGCCGGAGTCCAGGCCGTGCTCAACCCTCTAGGTGCTACTCCTCGCCCAATCTGATGGATTTTGGTCCGTAATCACACGTATGTCCCTCGATTACTGATGATGTCCTTCGAAATTGACCTGAAATGAGAAAGTAAACAAAAGACAGGTGATTCTAGCATAAAACGGGATAATCATGCATAAAAAATGTAAACAATCGGGCATGAAAACATGTGTATTATGATGCTTATCAGTGCT
>Hale_110_LTR/unknown
CTAGTGATTAGCATAGTTTTACACATATTTGCTTGCATATTATTGCGTATGTTCTTAGCAATTATTGTGCTTTTATTCCCAGATCACCCGTGTTTTGTGTTCTTTTGCATTTCAGAAACATTTATAGGACCGTCATCGGTGTTTAAGCAATTATAGATCAATACGTGCGGAAATGGACGAGAAGTCATCAATATCGGACAAGAGCCCGCAATGCATACCTTGAGCACGGCCTGGACTCTGGCCGTGCTCAACCATTGGCTTTGATTCTTGAAATTTTCACTTTGGGCACGTTTTCTGTAGCCACCACGGCCTTCAGCACGGCCCGTGTTGATAAACACAGCCCGTGGTGGCCAACACGGGGAGAAACACGGCCGTGGTGAAACCCTACTTGGTGAGATCCACAATTTCAGCACGGCCTAGACTTCGGCTGTGCTGAGTTAAATATATAAGAAAAATGAATTTTTCTTAGGAAAAAGGGAGGAAGGAGGGGAAAAGAGTGACATAGAGCCCTGGCGGCTGGTTCGGTTTCTGCATAGTATTGAGTGCGAGAGAGAGTTGCGGTGAGTAAGAATACCAGAATCGCAAGGTTCCGAGTGCAAAACAGTAGTGGAGCAATTCAAGAGGCAGTTTGGGAGATTAATCAAAGTGTAGATCCAGATTTGGAGCTATTCATCCAATTCGAGAGAAAAGGGTGTACATGTTTTATTTTCAATATTCTTTCATTGTAATTGATTTCCTAGATTATTTTAAACATGAACATGTTTAGCTAAACTGACTTAATCCATTAGATTTCTTTACTATGTTGGCTTGATATTATATTGTTGGATTGGTTGAGTTGGTTTTGTATTCTTCTTCTTTTGAGTATTAATAAGATAATGCATTATTCATGAGACGTTGTGAATTGTGATGTTTAGATTGCTTTATAAGATTGAGAAATCCGTTTGGCAATTGGAATTTTGAATAGCAAGAACTGGTTAATAATCGCTTAGAGATAAGGATAATTAACTAGCCAGATTAAGAATTATCAAAGCTTAATAGAGGCGGATTAAAGCTTAATGCTAATTTAAGAATCAATCGTTAGGAAGAGATTCTAACTTTAGGTTATTAGGTTTAGGAATTCAGTTATCTTGAGAGAGAAACCGAATTCGGTTAAGAATTCATTCACGGGTAGCATAATTAGACTCACCGATCCTTTATCTTTTGTTTGGTTGCCAACTAGTTTAGATTCCCTTTGGGTTTATCTTCTTGTCTTCATTATTTCATTTATCAATTACTCCTGCATCTCCCTTAGAACTTAGCTCGTAGTTAATAGTTAGTTTAGAATTTATTCATTATCCATTTTAGGTTAATATAACAAAGAACAAAGAAGTAACTCTGGGCTTTCGCTTTCCCGAGGAATACGACCTTGATACTCGCCATTAGTGCTAGACTGCATCGATAGGTACACTGCCTTAGATTGTAGCTAACACGATTTAGCACATCAAGTTTTTGGCGCCGTTGCCGGGGAATGTTTGAAAACTATAGTGAAATTTGCTATTTGTTAATTTAGCCATTTTTTTTTAATTTTTATTTATATTTATTTTTGTTTTGTTTTTATATATTTATTTTGTTTAAGTTTATGATTCAGATAGTGAATGATAAGGAGGTTCAATGCTAAACTCAAACTCTTTGTATGACGCATTGGAAAATGGGATTAGGAACTAAGAGAGTGCTAAAAATTGGGATACCCGTGCATCTTTAGAAGCTCGAGTGAAATCTTTTTGTAGGGCTACCGATCAACGCTCCACTCCTATCCTTTCATCTCAAGTTTTTTGTGAATTTTGTTGTGGTTTACATTTGAGTAATGATTGTCCATTGTGCAGTGATTTTACTCCTTATTCTTATAACTGTGAACAGGTGAATTATACGGGCAATTGGCTAAATGACTCATATGGAAGCACTTATAATCAAGAGTGGAGCACTTATTCACCCTATGGATGGAGCTTAGATGGCCCAGAACCACCAGAATCTCAGCAACCACATCAGCAGCCTAATCTTGCACCTTCAACTCAAGATGAAGAGTTAGTGTCGGACGAGCTGATGATGAGGTTCATTACAAGTCTTGATGATAGATTCTCACAAACAGAGAGGATATTTAAAGATCAACAAGCCTCGATTAACAACATAGAGCATCAAGTAGGCTTAATCTTCAAGTTACTAGCTGAAGAGCAATTGGGAACTCCATCAAACGCTACTGAATTTGAGGAACACTTGAGCGCCGTCACTTTGCATTCAGGTGAGAATTTTTTTGGTTTATCTACTATGTTTGACGATGATGCTTCTGTGCAGGATGATTTCTTGAACATGGAGATGGAACCAGAAAAGGAAGAGGCGAACATAATTCCTCTGAAAGACTATCAACAGGAATGTACAGTTGATGATGCTGAGTTGCAGTTAGAGGAATTGTTGGTAGATTTTCCACAAGTCCCTTCGATGATGGAAGATGAGCACGAGTTATCCAATGAAGAAGTCTTGGAGGAGCTTTAGTTTCTTCTAGCAAGTGAACCAAGCCAGGGACTGAAGAAAACCATCAACACTCCTAAAGAGATTGCCCAACCATCGATCCTTCCAATTGTTGAAACTCCAGCTTTCAAATTGGAAGAGCCTCTAGAGCATCATGACTACGTTCAATTATACGAGGAGCTAGTCTTGCCCTTCATACTGGCAGCTTGCTTGATAGTCGGGAAGAGGAAATTGATGATTATCCTTCTAAGCAGATACTTGAAGACATTTGCTTGGAAGAAGGATGGATGGTCGTCGATCACGCCCATTTGCCTTTCACCATGAGTCCAGCTAAGAAGACTCATCACATAAAAAAGAAGCGCTTTTTGGAGGCACCCCAATTTTTATCTTTAAATTCTAATTTTTAACCTCTTGTTTTGAAACATTTTATTAGTTTTAGTTTTCATATTTTCAGTTTTGATTTTATTTCTTTATTTTATTATTTTCAGATTCTATCGAGGAGGCACTAAATTTCCACAACATCAGCCTTGATGGATGATCAGGACAGTCCCCTAGATCTTTTTATTTTTTTGCATTTATTTACTTTATTTTTCATACATGTCATGCACTTGGATTGTATTGCCTTTGTTCTCTTAGTTGAGCATTCCATGCAGGGTATCCATAACATTTTACACTGAGGACAGTGTGTTCTTCAAGTGTGGGGTGCTTATGGGTAAACCTTAATCTCTCATATGTTTTTTTTAATATATCTGAAATTGCTATGGCTAGGTGTTGTGTATTTTTAGGGGATGTTAGGACACTGTGTTTTTATGCACTTGAGTATGCTATTTTTGAGCTGATTGATGACTTGATTTATAGAATTGTAGTTACTTTTCTTTGCTGTTCATTGTCCTTGGAAAAACAATTTATGGTGTTTTACACATCAACCTTGCCGGGTTAAACCGGTGTTATTTAATTATTTTTCGAATTGTCGAATTTTAACTTAGAACGTTGATAATATCATATGCATGTGTTTCTTAAGTAATGATTTAATTAATGATGTTGCGAACCAACTGCACCTAATACCACACCTGAAAGTGAGATTTTGAGCCAGTTGAGCATTCATTATACTTATGCTCTTTATATTTCTTGTTTGAGTGTGCATTGTACTTTGCTTCTAGAACTTGCTTTGTAATGCGTGTTGAAGTTACATGAATATTGTGAATACCATGAGATGATTTGGGCGATTTAGGATTCACCACATTTGACCAAAAGCCTATCACCTTATGTTTCCATTAGTTAGCCAGTTTTTGAGCCTTAACCTTTTCTTCATAATCTACACCTATACACTTCAATTATACCATTCTTTACATTTATCTTTCCTTTACCCTTATACTGGAATTTCTTTCTGTGATTTGTTCAACTTTATGTGGGATTAAAATGCTAGTTGCTATGTTGGTAAATTCACTAAATCTTTTTGATATTTTCAATGCTCCCTTTGATCCAATTTGTATTTGCTATTCTATATGTTTATTTGAGTTGTATGCAGCGGTCGCTAATAAGCTGCTAGCGTTATTCTATGAAGTAGGGATTTTAGTGAATGATTCTTTTTATGATCTTAGGCATTTAATCCTTTGAGCATATAATATTGTTTATCGCACAAATTCCAGCATTTTCATACTTCTGTCCAAATCTCCATACCTTTACCCTAGCCCCATTACAACCTTGGTAAAGACCCTTTGATTTTGGTATTTACTTATTCACAGTAGCGAAGATATGATTTATGAGCAAGCTTATGGTGAGCGGGTCTTGTGCATTTGCTTTGAGGGATTTGTTATTCACCTAATATACACTTTGAGCGACTTGAGTGATCCCTGTGAGGCATTGGTTCATGATGTTTGTGTTGAGTTGTCATTTAAGTTACTCATGCATTAATATTATTTCCATTCTTTGTTAATGATTTGCAATTTGATTTATGATTGAGTATCCTTTGAGATGTGTTGAATACTATCTGTTGTGGACTAGGGGCATAAACTGCAAGGAATTGCTAACTGTAGTTTTATGGGGTGAGTTGTTAATTGCTTGAGGACAAGCAATAGCTTAAGTGTGGGGTAATTTGATGAGCATAATTTTACAAATATTTGCTTGCATATTATTGCGTATGTTCTTAGCAATTACTGTGCTTTTATTCCCAGATCACTCGTGTTTTATGTTCTTTTGCATTTCAGGAACATTTATAGGACCGTCATCGGTGTTTAAGCAATTATAGATCAATATGTGCGGAAACGGACGAGAATTCATCAATATCGAACAAGAGCCCGCAATGCATACCTTGAGCACGGCCTGGACTCTGGCCGTGCTCAACGATTGGCTTTGATTCTTGAAATTTGCACTTTGGGCACGTTATCCGTAGCCACCACGGCCTTCAGCACGGCTCGTGTTGGCCAACACGGGGATAAACACGGCCCGTGGTGGCCAACACGGTGAGAAACACGGCCGTGGTGAAACCCTACTTGGTGAGATCCACAGTTTCAGCACGGCCTGGACTTCGGCCATGCTGAGTTAAATATATAAGAAAAATGAATTTTTCTTAGGAAAAAGGGAGGAAGGAAGGGAAAAGAGTGACATAGAGCCCTGGCGGCTGGTTCGGTTTCTGCACAGTATTGAGTGCGAGAGAGAGTTGCGATGAGTAAGAATACCGGAATCGCAAGGTTCCGAGTGCAAAACAGTAGTGGAGCAATTCAAGAGGCAGTTTGGGAGATTAATCAAAGTGTAGATCCAGATTTGGAGCTGTTCATCCAATTCGAGAGAAAAGGGTGTACATGTTTTATTTTCAATATTCTTTCATTGTAATTGATTTCCTAGATTATTTTAAACATGAACATGTTTAGCTAGACTGATTTAATCCATTGGGATTTCTTTACTATGTTGGCTTGATATTATATTGTTGGATTGTTTGAGTTGGTTTTGTATTCTTCTTATTTTCAGTATTAATAAGATAATGCATTATTCATGAGACGTTGTGAATTGTGATGTTTAGATTGCTTTATGAGATTGAGAAATCCGTTTGGCAATTGGAATTTTGAATAGCAAGAACTGGTTAATAATCACTTAGAGATAAGGATAATTAACTAGCCGGATTAAGAATTAACAAAGCTTAATAGAGGCGGATTAAAGCTTAATGCTAATTTAAGAATCAATCGTTAGGAAGAGATTCCAACTTTAGGTTATTAGGTTTAGGAATTTGGTTATCTCGAGAGATAAACCGAATTCGGTTAAGAATTCGTTCACGGGTAGCATAATTAGACTCACCGATCCTTTATCTTTTGTTTGGTTGCTAACTAGTTTAGATTCCCTTTGGGTTTATCTTCTTGTCTTGATTATTTCATTTATCAATTACTCCTGCATCTCCCTTAGAACTTAGCTCGTAGTTAATAGTTAGTTTAGAATTTATTCATCATCCATTTTAGGTTAATATAACAAAGAACAAAGAAGTAACTCTGGGCTTTCGCTTTCGCGAGGAATACGACCTTGATACTCGCCATTAGTGCTAGAATGCATCGATAGGTACACTGCCTTAGATTGTAGCTAACACGATTTAGCGCATCAACTAG
>Hale_111_LTR/Copia
GATTTGTTGGGCTTATGATATAAGTCCAGTCCAAGTTAGTTAATGAAGTGGAAAAGTTCAATTCATCATTTTGTCCAAATTCATTAAATCAAGCACGTGGACAATAAAGAAGTCACGTGAAGAGTTGTCAATTAGTTTTTAACTAATTCATGCTCTCGTTTCTTCTGGGTATTGCAGGACAAACAGAAAAGAAGTTAGTCACGTGAGAGAGAGTGGAAAAATAGGGGGAACACAAAATTGTGGGAAAATTAGACTAGAATTTTCTATAAATCAATTATTGTGTTAGACTATTATCAAGGAGTATTGAGTATAGATTCAATTATACTTTGAAGAGTTAATTCTCTAGTTTTTATCTATAATCATAGAGAATTATAGGGTTTTGGTTAGAGAGTTAATTTGGGTATTTTTTTATTGGTGATTGTACTCAGAGTTTTCTTGATAGTGGATTGATCGGAGTTTGGCCCGTGGGCTTTCCTTTTACACTGAAGGATTTTCCACGTAAATCTCTTGTGTTGTGTGATTGTGTTTTTCCTTTGGAGTTTCTATAATTTTTCCTTTGTGTTGTTGGTTTGATTTATTTTACTTAGCTATATCGATATTGACCCTAACAAGTGGTATCAGAGCTTTTGGTTTTGCCATAGTTGGGTAAATTGAGATGGATTCTTCCGCTGGTTCGATGATAAAACTTTCAGCTACAAATTATTCGATATGGAAGTCGATGATGACGGATTATTTGTACTGTAAAGATTTATTTGATCCTATTAAATTAGGTGCTAAGGCTCCTTCAGGTAAAACTGAAGATGAATGGGAGAAACTACACAGGAAAGTAGTTGGTAATATTCGGCAATGGGTGGAATTCAGTATCTACCTTCACATTAGCAGTTAAGTCGATCCACAGGTGTTGTGGAAGAAATTGGAAATAATGTATGAGAGGAAGAATGCTCAGAATAAAGCCTCTACAATTAAGAGGTTGGTAAATTTGTAGTTCAAAGATGGGCAATCTGTAGCAGCTCATTTGAGTGAGTACCAAGATTTGGTTAATCAGCTAGGAAGCATGAAGATAGTACTAGATCATGAATTGCAGGCTCTATTTCTCTTGAGCTCTTTGCCAGATAGTTGGGAAACATTGGTGGTGTCTCTTAGTAATTCTGCTCCGAATGGCCTTGTCACTTTACAAATGGTTAAGGACAGTATGCATAACGAAGAAGTTAGGTGGAAAGATTCGGGTTTAGACAACTCATAGGCTCTTGTCACAGAGAACAGGGGCAGAAGTAAGAGTAGAGGACCTAAGAAGCATGGTAAATCTAGAGGCAAGTCGAAAGGTGGGAAATTGACATGTTATCACTGTGGTAAGGAGGGGCATCTCAAGAGAAACTGCAAAGCCTTCAAGTAGGAACAAAAGAATGAGAAGAAGTCGGATGATGAGAGCACAACTGCTATTGTTTTTGAAGAAAACGAACTGGTTGGTCTTACTTTTGAAGAGGAGTGTAATGTTGTTTCAGAACCCCATATTGAGTGGGTTGTTGATTCAGGAGCATGTTTTCATGCAACTCTCAGGAGAGATATTTTTTCTACATACAGGTCAGGAAAAATTGGAAGAGTGAAGATGTGGAATACCAGTTATAACGACATAGTAGGAGTCGGTGATGTAGTTGTGCTGACTGATTTAGGGTCTACATTGACATTGAGAAATGTTCGACATGTTCCTGGTTTGCGGTTGAATTTGCTATCTACTTATTCATTGGATGAGGATGGTGGCTATCACAGTCACTTTGGTGGTCTGAGATGGAGGCTGTCTAAGGGTTCTATGGTTGTTGCTAGAGGTAAGCCTTTTAACAGGCTTATGAGAACTCAGATGAGATTGCTGGATGGTGAGCTGAATGCAGCTGAAGATGATGCTTCGCCTGACATGTGGCATAGAAGACTGGTTCATATTGGTGATAAAGGGTTGCAAATATTGGCAAAGAAGTCTCTCATTCCCTTTGCCAAAGGTATCAGCTTAAACCCTTATGATATTTGTTTGTTAGGGAAGCAACATAGAGTTTCTTTTAGTAGTACTTCTAAGAGAAAAGAGAATGTGCTTGACTTACTGTATACTGATGTATGTGGTCCCTTAGAGGTTCAGAGTAATGGTGGTAATAGATATTTTGTTACTTTTATTGATGATACTTCACGTAAGGTGTGGGTGTTTATTTTGAAAACAAAAGACCAGGTGTTTGAGTGCTTCAAGAAGTTCCATGTTATGGTGGAAAGAGAGAAAGGTGGCTCTTTGAAGTGTCTTCGTAGTGATAATGGTGGAGAATATACATCAAAGGAGTTTGAATCCTACTGTGCAAATCATGGCATTAGACATGAGAAGACGGTTCCTGGCACCCCACAACACAATGGTGTAGCTGAGAGGATGAACAGAACCATTGTGGAGAAGGTTATTTGTTTGCTTAGAATGGCTAATCTGCCTAAGTCATTTTAGGGTGAAGCTGTTCTTACCGGCTGTTATTTGTTGAATCGATCTCCATCAGCTCCTTTAGAGTATGATATTCCTGAGAGAGTTTGGAGTGGGAAAGATGTTAATTACTCTCTCTTGAAGGTGTTTGGCTGCAAAGCCTTTGTTCATGTACCTAAGGAGCAGAGACAAAAACTTGATGATAAGGCCACTCCATGTATTTTTGTCGGATATGGAGATTCAGAGTTTGGATATAGACTATGGGATCAAGCAAAGAAGAAGATTGTTAGATCAAGAGATGTGGTATTTCATGAGCATGAGATGCTAAAGTCAGATTCAGCTAAGGAGTCGAGCACTATTACTGTAAGGAATCCTACACCAGTTTCTCCTTCAACTAATGATGCCATAGGAGGAGAGATGATTGATGAACATGGGATGGAGAACGAGTCAGTTCAAATTGATGATGTTGGTGGAAATACAGAGGGTGTTGAGCAGGGGGAGCGAACCCCTCCACCTCTAGTTGCAGAGACCAGGAGATCTCCTAGAGGTCAGATTCCATCTACTAGATATCCCAGTTCAGAGTGGGCTACTCTTGCTGAAGAGGGGGAGCCAGAGAATTTTGAAAAAGTAGTAACTCATGCAGATAAAGGGCATTGGATGAGAGCAATGCAGGATGAGATGAGTTCTCTGAAGAAGAACAACACTTATGAGTTAGTGGAGCTTCCAAAGGGTAAGAGACCCTTGAAGAACAAGTGGATTTTTAAGATCAAGAGAGATTGTGAGAAGTTAGTGAAGTACAAAGCTAGACTAGTGGTGAAGGGCTTCAACCAGATTGAGGGAGTTGACTTTGGTGAGATTTTTTCTCCTGTTGTGAAAATGAATTCTATCAGGTTAATTCTCAGATTGGCAACTAGTATGGATCTTGAAATTGAGCAGTTAGATGTGAAGACTGCATCCTTCATGGTGATTTGGAGGAGGAAATCTACATGGATCAGCCAGAGGGGTTTGAAGTGAAGGGAAAGGAACACATAGTCCTGCAGATTGAAGAAGAGTTTGTATGGCTTGAAGCAAGCTCCTAGACAGTGGTACAAGAAATCTGACTCTTTCATGATGAGTCATAAGTACACCAGGACAAAGGCAGATCATTGTGTGTATTTCAGAAAACTACCAGGTGGTAAGTTTATTATCCTTTTGCTATATATAGATGATATGTTGATAGTTGGACAGGATGCTAAGGTGATTAATAGCTTGAAGAATGAGTTGTTTAGTGCTTTTGATATGAAGGATCTAGGCCAAGCAAAATAGATTCTGGGTATGCAGATTGTTCGTGAACGGAAAGTCAAGAAGATATGGCTGTCACAGTAGAGCTATGTTGAGTGGGTTCTAGACAGATTTAACATGAAAGATACAAAGCCGGTCAGTACTCCTTTGGCTAATCATTTTAAGCTTAGCAAGAAGCAGTGTTCTTCTAGTGAAGAAGAGAAGAAGAAGATGGCAGCAATTCCTTACTCATCTGCAGTGGGGAGTTTGATGTATGCGATGGTTTGCACCAGACCGGATATAGCACATGCAGTTGGTGTTGTTAGCAGGTTTCTTGTGAGTTCAGGAAAAGAGCATTGGGAGGCAGTGAAGTGGATCTTCCGATACTTGAGAGGTAGCTCGAAATTGTGTTTATGTTTTGGTGGTTCAGAACCAATTCTAGAGGGATATACAGATGCAGATATGGCAGGTGATCTAGATAGTAGGAAATCTACTTCTGGATATGTGTTTACTTTTGCAGGGGAAGCTGTCTCATGGCAGTCAAAACTACAGAAGTGTGTTGCCTTGTCTACAACAGAGGCAGAGTATATTGCAGCTACAGAAGCTGGCAAGGAACTACTCTAGTTGAAGAGATTTCTTCTTGAGTTGGGTTTGAAACAGGATTGTTATGTGGTTCATTGTGATAGTCAGAATGCACTTGATTTAAGTAAGAATGCTACATTTGATTGTCGTACTAAACACATTGATGTGAGGTATCATTAGATTCGTGATGCTATGAATGAGAATGAATTTTTGTTGAAGAAAATTCAGGCCAAGAAGAATCCATCTGACATGTTGACTAAGGCGGTGACTCGAGATAAGCATAATTTCTGCAGTGCTATTGCAGGGTTGTCTTCTACTTGATTTGATGAGAAGCAGACATTCTTCCCATGGAGTGGAGGGGGAGATTGTTGGGCTTATGATATAAGTCCAGTCCAAGTTGGTTAATGAAGTGGAAAAGTTCAATTCATCATTTTGTCCAAATTCATTAAACCAAGTACGTGGACAATAAAAAAGTCACGTGAAGAGTTGTCAATTGGTTTTTAACCAATTCATGCTCTCGTTTCTTCTAGGTATTGCAGGACAAACAGAAGAGAAGTTAGTCGCGTGAGAGAGAGTGAAAAAATAGAGAGAGAAGAACACAAAATTGTGGAAAAATTAGACTAGAATTTTCTATGAATCAATTATTGTGTTAGACTATTATCAAGGAGTATTGGGTATAGATTCAATTATACTTTGAAGAGTTAATTCTCTAGTTTTTATCTATAATCATAGAGAATTATAGGGTTTTGGTTAGAGAGTTGATTTGGGTATTTTTTGATTGGTGATTGTACTTAGAGTTTTCTTGATAGTGGATTGATCGGAGTTTGGCCCGTGGTTTTTCCCTTTACACTGAAGGGTTTTCCACGTAAATCTCTTATGTTGTGTGATTGTGTTTTTCCTTTGCAGTTTCTATAATTTTTTCTTTGTGTTGTTGGTTTGATTTATTTTACTTAGCTATATCGATATCAGCCCTAACAGGATT
>Hale_114_LTR/unknown
AGAGTGTAACACCCGAAATTTTTATATATTTAATAATGAGTTTTTATTTAAGTTAATTTCAGCTTCATTATTATTGGGTTTAATTTGAAATGATTTAATGAAAAAAAATTTAATATTAATCAAATAAATGAGTTATTTTCTATACCCAATTAGTTTGAAATTTTAAGAAATTATTCAAGTAAATTATTTGAGAAATGATTATATTTTGGTTATTCAAATTTTTTTCCAAATGCATATTTATATAAATAAAATTATATATTGGAAAATTATGGTAGAATTGTAAAGGATGTTTATAAAAGAATTTTGGGAAAATTGGTATTATAATTGATTAGTAGTATTAAATTTTAAGTTGGAAATTGATTATTTAATTTAATTGTGTATAGGATTTAATTGGAGGATTATTTTGAAATAAGGATTAAAAGTATAATTTTATTTTTATGGGGTTTTAATGGAAATTTGTGAGTTTGGTATTTTCGTAAATAAATATGTCGGTCAGGGGTATTTTTGTAATTGTGTATTTTCAATAATTCGGATTTGGCCCAAATTAATTAGTTAAGGGCTTAATTGAAAGGCTAAAAAGAAGTTTAGGGGTCAAATTGGAATTCTGCAGGATGAAATTGTAAGTAATTAAGAAAGTTGAGGGACCAAATTGTAATAAGGAAAAGTTCAGGGGTCAAATGTCGATATTGAAGGGAAAGAAATCGGGGAGAGAGAAAGTAGATCGGGAGAGAGAGAGAGAGGGCGATGGCCGAAGAAGAAGGGGAGGAAGGCGGCGGCGACCGTCGGGGGCGTGGAGCGCTGGCCGACGGAGCGGCGTGCGCTGGCGAGCGCAGCGGTGGCGGAAGAGCGCGAAGGCAGCGGCTTCCAAGCGTGTTTCCGGCCGTTTTCGGCGTTGTTGGCGGCCGAGTCGGGTGGCGATCGGCTCCTCTCGGCGAGAGCTTTCTTTTGGCAGCAGCGGCGACGCCTGTGGTGGCCGGAGACGGAAGATCCGGTGGAGAGAGAAAATGGTGGCAGTCGGCGTTTTTCAGCTTTTCCGGCGAGATCCGGCGGAGGATGGACGATCGGAGGATGTATCCCGACTCTCCTCAGCTCAAGCTTCGCGATGGCACTGGTTTCGTGGCGATCGGGCTTCGTTTGCGAATCGACGGTCGAGATCGTCCGCAAATCTCTCCGGATGATCGGGTGTCAGATCGGAAAATTGGAAGCGGGGATCGTCATCAGCGCGTCGTTGTGAGTCTGATGGTGTGTTCGGATCGTCGATCGGACTCCAGCGGCTGGAGGCGAGTCGACCGAGCGACCGAGCGTCTCGGTAATTATCTTTGGCCCATTAATTTTAGAAATTCTTGGTTTAATTGTGTCTATTGGATTATATTGAGTATTTGATGATTTTTGTGAGTCATAAATAATTGTCTGTCAGTTGGCCTGCCATAGTCGTATTTTGTGCTGTGTGGCGGAGTCGGGAAATAGTGAAGTTTGGGGACCCGACTCCCGTTGTTTAAATTATTGGATATTTGGAGTGTTTTTCTGGCAGGTCCTGGACCCGTTTTTACGGGGGGTAATGTTCGTGTTGTAGGGGAGGTTCTGCCGAATTTTCGGTAGTTCCTGAGTCGAGATTCTTAGACAGTCAGTCCTAGGAATCTAGACCTAGGATCTATTATAATTGTTTCATCGTTTTGATAAATTGTTTTCCGTGACTAGATTGTCAGTTCGTTCGGCTCGCTCCAACCAAGGCACCGGAGCAGAGCTAGGAGGTCGCCAAACCTGTGAGTTAAAGTCATATATCGCTTATGCACGTGTCATGCATAAAATTTGATTTGCTACTGTGATTATTCATTTGCAATTTTAATTTTTCATTTAATTATTATCATTATTTTTTTGATGCTTTTAATTATTATTTAAATATGTTTTTCCTTTATCACCAATTTTAATATTGCATGATGACTCAGGATGGGACGGCAGTAGAACATAGGAGTTGGATGAGTGTTCCAATATAATATGAGAGAGATAGGAAAAGGGTAAAGAGGTAAAAGTTTTGAGAAAGAAAGATTAGGACCTGCCCTGGTCGAGCATCGCTCTCTGGGCTTAGTAGAGTGTGGTTGCCGGAGTAAAGGTCCCTGATCGAGCATTGCTCTCTGGGCGCCGGCTTATTTGGAAATTTAAGTGACCAGACTGGAGGTAAGGTCCCTGGTCGAGCTATGCTCTCTGGGCGCCAGTCTTATTGGATAAGAGAGCCGAAAGGCTAAGGCTGAGAGTTAAGTGACCGGACTGGAGGTAAGGTCCCTGGTCGAGCTTTGCTCTCTGGGCGCCAGTCCTGTTGGAATGAGAGGTTTGAGATGTTAGAGTTGAGGTTAGTTGAGACATAAGTGTTGAAATAAATCGAGATGTTAGAGTTGGGATTAGGGTTATACTGAAGTACTCCGTCCCGTTGCATGTGGAATAAATTTTATTTAAGCATGGCATGACACATATGTTTTAACATGACACGTATGGTTCGCGTGATTTATTAATTATTTTTAAAATTAAATGAATGTGATATTGAAATGTTGGAAACTATTTCAGATATATGATTTTAACTCACTCTCGAGACTGACAGTCTCCATTTATATTTTTTTTCAGATTCGTGACTGTTAGTCCTCCCGCGACTCTTATTCAGTAACCCGACTCCTTCATCATCGGGTGATGTATTTGATTTGGTATGTAAATTGGTAAATCTTAGATTCTCCGCAGTAGTAATAGTAGATGTATCGGTTGTAAATTTTCTGTAATTTCCGGTCTCGCCTAGTTTTTCTGGCAGACCGAAGTATTTATGTAGAATGTAGCTATTAAGATAATTTGTGGTTTTAATAATATTAATTTGAGATGAGATTTGTTTAAATCAATGAGTGTCAGGCTTACTACGGGTTTTGGTGGCCTTAAGCCTACCCATTCCCTAGTGCCGGTCACGGGCCCACGGGTGGGGTCGTGACAAAGTTGGTATCAGAGCTTAGGTTTAGATTTCCTTCAACCTAAGTTAAGATTTTTCTTGGTACTGCGGAGTTAGGATCTTGTCTGTCTTGTTGTTTTCATTGACTCCAGTGTCTCAGCCTTCACTGTTAGAGAGTCAGTCTTTCCTTTCTTGTAAGCTTGTCCTTGGTGATGTGCTGAGAATGTGCTTTGTAGCGATGGGAGGATCCGAAGCGCGATAGACTCGTGCTGTTTCTTCAAGTGATTAGTGCAGTCCGCCTTTAGAAGCTTTGATTGTTGTTTCGATGGTGGGCACCGCAGTCAGTTTTAGTGTAGAGCGTGGTTGCAGTCGTGTCATGGACTGCCTCGTCATCGCATCAGGCATCGTCTTTTTGAGTAGCGCCGAAGGTAGTGCCTGGGAAGTCGAGCGGATGTCAGCTATTATGGTTGAGTTGGTGATTGTAAGAAGCTTAAGAAAGGTGGCAGGAGTATTTTCGGACGCTCAGAATCCAGAGAAACTTAAGCGAACATTATCTATTTTTCTAAGTAGAACAAGTATTTTAAAATACAATGTTGTGCCCAGTCCGGTAAGAATGCATTATGGCATTTCACTGTTAGGCATGCATAAATTCATTTTAGGACATGCATCATACATTGTGCATTGCAACCCTTGGTGATAGGGGCATCATCACCCTGGCACGCGATATTGTAAAATTTTATATAAAGAAATGGCTAAAGGTTTTACGATTTTATAAAAGTATTTTTCCAAGATAATAAAGCTTTTATTAGTGATGATTATAAAGTAAATAAATAAGTAAATTTTTCAAAGTAAATAGTGTTAGCTTGAGAATTCTCTGGATGACAAGCTGAGTTGATGTGGGAATGAATCTGTGGCGTAGTAGGCCCCATGTTAGATAATATAGGACGCTTTTGGATTTTAGTCAAAGAGGAATCTTGTGTCAGAATGGCATTGTTGTATCGGTTGATGCGATCAGATGGATGTTATGTCGTTGATGATGTGATGTGGATGTTAAGAATTTTCTGCATGTGTAAGGGACACGTCATTAGGAAGGAAATTTGGTGAGTGAATTTTTGGCAGGATCAGAATTGGCCCTTCTTGTGTGGAAACCCTTGGTTTTGTCGGCAGGTTGGTGAGGTGGCATGTAAGTTGGACTTGCCGCCAAGTATTGGTAATGTTCTCTGAGGTTAAATCCAGTTGTTCATAGGTCTGAGTTGAGGAAGTGTATTTTCGATGCTTTGCTCGTGTTGGACCCTTAGTGTGTGGAAGCAAGTGAAGATTTGGTTTCCAAGGAGTAGTAAGTGAGGATCGCGGATTTTCAGGTTCGCCAGTTTTATTTAAGGGTTTTGTCGATGAGTCTTGTGGTTTAGTTTAGTTTCTGCCGAGGAAAGTTTCCGAGAAGCCGAGTTGGAGATGAGAGGTTCCTAATTAGTTTCAATCTTAGAGTGTAGCCCTTTTTCTTTTAAAATTCGAGGTCGAATTTTTTTTTTAAGGGGGGGAGAATGTAACACCCGGAATTTTTATATATTTAATAATGAGTTTTTATTTAAGTTAATTTTAGCTTCATTATTATTGGGTTTAATTTGAAATGATTTAATGAAAAAAATTTAATATTAATCAAATAAATGAGTTATTTTCTATACCCAATTAGTTTGAAATTTTAAGAAATTATTCAAATAAATTATTTGAGAAATGATTATATTTTGGTTATTCAAATTTTTTTCCAAATGCATATTTATATAAGTAAAATTATATATTGGAAAATTATGGTAGAATTGTAAAGGATGTTTATAAAAGAATTTTGGGAAAATTGGTATGATAATTGATTAGTAGTATTAAATTTTAAGTTGGAAATTGATTATTTAATTTAATTGTGTATAGGATTTAATTGGAGGATTATTTTGGAATAAGGATTAAAAGTATAATTTTATTTTTATGGGGCTTTAATGGAAATTTGTGAGTTTGGTATTTTCGTAAATAAATATGTCGGTCAGGGGTATTTTTGTAATTGTGTATTTTCAATAATTCGGATTTGGCCCAAATTAATTAGTTAAGGGCTTAATTGAAAGGCTAAAAAGAAGTTTGGGGGTCAAATTGGAATTCTGCAGGATGAAATTGTAAGTAATTAAGAAAGTTGAGGGACCAAATTGTAATAAGGAAAAGTTCAGGGGTCAAATGTCGATATTGAAGGGAAAGAAATCGGGGAGAGAGAAAGTAGATCGGGAGAGAGAGAGAGAGGGCGATGGCCGAAGAAGAAGGGGAGGAAGGCGGCGGCGACCGTCGGGGGCGTGGAGCGCTGGCCGACGGAGCGGCGTGCGTTGGCGAGCGCAGCGGCGGCGGAAGAGCGTGAAGGCAGCGGCTTCCAGGCGTGTTTCCGGCCGCTTTCGGCGTTGTTGGCGGCCGAGTCGGGTGGCGATCGGCTCTTCTCGGCGAGAGCTTTCTTTTGGCAGCAACGGCGACGCCTGTGGTGGCCGGAGACGGAAGATCCGGTGGAGAGAGAAAATGGTGGCAGCCGGCGTTTTTCAGCTTTTCCGGCGAGATCCGGCGGAGGATGGACGATCGGAGGATGTATCCTGACTCTCCTCAGCTCAAGCTTCGCGATGGCACTGGTTTCGTGGCGATCGGGCTTCATTTGCGAATCGACGGTCGAGATCGTCCGCAAATCTCTCCGGATGATCGGGTGTCAGATCGGAAAATCGGAAGCGAGGATCGTCATCTGTGCGTCGTTGTGAGTCCGATGGTGTGTTCGGATCGTCGATCGGACTCCGGCGGCTGGAGGCGAGTCGACCGAGCGTCTCGGTAATTATCTTTTGCCCGTTAATTTTAGAAATTCTTGGTTTAATTGTGTCTATTGGATTATATTGAGTATTTGATGATTTTTGTGAGTCATAAATAATTGTCTGTCAGTGGGCTGCCATAGTCGTATTTTGTGCTGTGTGGCAGAGTCGGGAAATAGTGAAATTTGGGGACCTGACTCCCGTTGTTTAAATTGTTGGATATTTTGAGTGTTTTTCTGGCAGGTCCTGGACCCGTTTTTACGGGGGGTAATGTTCGTGTTGTAGGGGAGGTTCTGCCGAATTTTCGGTAGTTCCTGAGTCGAGATTCTTAGACAGTCAGTCCTAGGAATCTAGACCTAGGATCTATTGTAATTGTTTCATCGTTTTGATAAATTATTTTCCGTGACTAGATTGTCAGTTCGTTCGGCTCGCTCCAACTGAGGCACCGGAGCAGAGCTAGGAGTTCGCCAAACCTGTGAGTTAAAGTCATATATCGCTTATGCACGTGTCATGCATAAAATTTGATTTGCTACTGTGATTATTCATTTGCAATTTTAATTTTTCATTTAATTATTATCATTATTTTCTTGATGCTTTTAATTATTATTTAAATATATTTTTCCTTTATCACCAATTTTAATATTGCATGATGACTCAGGATGGGACGGCAGTAGAACATAGGAGTTGGATGAGTGTTCCAATATAATATGAGAGAGATAGGAAAAGGGTAAAGAGGTAAAAATTTGGAGAAAGAAAGATTAGGACCTGCCCTGGTCGAGCATCGCTCTCTGGGCTTAGTAGAGTGTGGTTGCCGGAGTAAAGGTCCCTGGTCGAGCATTGCTCTCTGGGCGCCGGCTTATTTGGAAATTTAAGTGACCAGACTGGAGGTAAGGTCCCTGGTCGAGCTATGCTCTCTGGGTGCCAGTCTTATTGGATAAGAGAGCCGAAAGGCTAAGGCTGAGAGTTAAGTGACCGGACTGGAGGTAAGGTCCCTGGTCAAGCTTTGCTCTCTGGGCGCCAGTCCTGTTGGAATGAGAGGTTTGAGATGTTAGAGTTGAGGTTAGTTGAGACATAAGTGTTGAAATAAATCGAGATGTTAGAGTTGGGATTAGGGTTATACTGAAGTACTCCGTCCCGTTGCATGTGGAATAAATTTTATTTAAGCATGGCATGACACATATGTTTTAACATGACATGTATGGTTCGCGTGATTTATTAATTATTTTTAAAATTAAATGAATGTGATATTGAAATGTTGGAAACTGTTTTAGATATATGATTTTAACTCACTCTCGAGACTGACAGTCTCCATTTATGTTTTTTTTCAGATTCGTGACTGTTAGTCCTCCCGCGACTCTTATTCAGTAACCCGACTCCTTCATCATCGGGTGATGTATTTGATTTGGTATGTAAATTGGTAAATCTTAGATTCTCCGCAGTAGTAATAGTAGATGTATCGGTTGTAAATTTTCTGTAATTTCTGGTCTCGCCTAGTTTTTCTGGCAGACCGAAGTATTTATGTAGAATGTAGCTATTAAGATAATTTGTGGTTTTAATAATATTAATTTGTGATGAGATTTGTTTAAATCAGTGAGTGTCAGGCTTACTACAGGTTTCGGTGGTCTTAAGCCTACCAATTCCCTAGTGCCGGTCACGGGCCCACGGGTGGGGTCGTGACAAAGAG
>Hale_119_LTR/Gypsy
AAAATGATATAATCCTTCTATGGAAGATAAGATTACACGCCAAGATCGATACTTATAAGATTTGCCAAAAATTATTTGCGGAACTATAACCCTTATTTATAAAAAAATAAGATCAATAGCTATAATGAGATAAACTTAATTAATCTTAGAAACTAACAAGTTAATAGAATTAAATTAAGGTAGAAGTAAAATCAAAACCTAAACAATAAGTTTTAATCTCAAGAACACTCAAAGAAACTCTTTAAGCAAAAACAAAGTTTTTATTCAATCAAAGATTTTTGCTTTTGCCGAATTACATAGCTCTATTTATAGAGTTTAAAACAAAATAATCCTAATCCTAGAATGACTAGGATATGCGGCCAAGACTCCTAAATAAATAAAACTTGAAGTAAAAGAGTAGCAAACTCCTATTTTGACTTGGACTTGTTAAAAGAAGACTCCTATTTTGACTTGGATTTTGACTTTGAATATTCAACCTTGGACTTGGGCTTTACGTTTGGGCTTGAATTCAACATAAATCAGATATGATCTTCATGCCTTCACGTTGGGTTTTAATCCCTAAATGAAATACAATTATTCAAAGTTGAATCTTGATCTTCTAAGTCCAACTCGCTAACCTTGCTTCTTGAATGCATCTTGTCTATCACATGGACCATGAAAGAACACAAAGCAGCCTTGAATCTCTTGCTTCTAGCTCGTGTGATTGGACCCTCATATTTTAATGGATCCATTTGTGGCTTGCTTGGTGGTGAAGGATCAGCCTTGATTTCATCATCCCCTCCCTCCTCGAAAGGATTCGTCCTCGAATCAAGACCTTCATCAAAAGAAAATGGAGATAAATCAGCAACATTGAATGTAGCACTAACTTCATACTTACCGGGTAAATCAATCTTGTAAACATTATTGTTGATGCGTTCTAACACTTGGAAAGGTCCATCTCCCCTTGGCATCAACTTGCTTTTTCTTTGGTTTGGGAATCTTTCTTTGCGCAAGTATATCCACATCCAATCTCTGGGTTCAAAGATCACCTCTTTTCTTCCTTTGTTGGCGTGTTTAGCATTTGCTTCATTCTTGCGCTCTAGATTAGCTCGAACCTGTTCATGCAATTTAAGCAAAAATTCGGCCTTTTTCTTGGCATCAAGGTTAGTTTGTTCCTTTAAAGGTAAAGCAATCAAATCTAAAGGACTCAAAGGTACAAACCCATAGACAATCTCAAAAGGGCAGAATTTAGTTGAAGAATGCATGGTTCTATTATAAGTAAATTCTATATGCGGCAAGCAATCTTCCCAACTCTTAATGTTGCGTTTTACCATAGTGCGTAGTAGTTGTGATATTACTACTTCAGTTTGACCATTGGTTTGTGGGTGAAAAGTTATTGAAAATAACAAGCGTGTACCTAACTTACCCTATAAAGTCTTCCAAAAGTGGCTCAAAAACTTAGCATCCCTATCACTAACTATGGTGCGTGGCATACCATGTAAACGCACTACCTCTCTAAAGAATAGGTCAGCAATATGTTGTGTATCATTAGTTTTCTTACAAGCTATAAAATGTGCCATCTTTGAAAACCTATCAACAACAACAAATATGTTATCATGCTCATGCCTAGTTCTAGGTAATCTAAGTATAAAATCCATAGAAATATCAACCCAAGGTGAACTAGATATAGGGAGAGGCATATACAAACCACGTGGTTGAAGCTTAGACTTGGCATGTTTGCACACAATACAATTTGCACAAAATCGCATAGCATCCTTTTTCATACAAGGCCAATAAAAGTGACCATGCAATACATCTAAAGTCTTTTGAACACCAAAGTGTCACATCAAACCACCCTCATGTGCTTCTTTCACAAGTAAATCACATATAGAACAAGAAGGAATGCATAAACATTTTTCAAAGAAAAGAAAACCATCATGCCTGTAATACTTATCAAACTCACCTTGTTCACATGCCTTATACACTTGGCTGAAATTACTATCATCATGATATAAGTCTTTTATTTATTCAAAACCTAGTAATTTGGTATCTAAAACAATAATTAAAGCACATCTTCTAGATAAAGCATCGGCCACTATGTTATCTTTACCTTGCTTGTACTTGATGATATAAGGGATTGCTTTAATGAACTCACTCCATTTAGCATTTCTTCTATTCAGCTTGTTTTGACCCTTTAAGTACTTCAAGGATTCATAATCGGTGTGGATCACGAACTCTTTGGGCAGCAAGTAATGTTGCCATACTTCTAAAGCTCTAACAAGTGCATAGAGTTCCTTGTCATAAGTTGGATACTTTAGGCTTGCTCCATTCAACTTTTCGCTAAAATAGGCTATTGGCTTTCCATCTTGTATTAGAACAGCTCCAATACCTATACCGGAAGCATCACAATCAATCTCAAAAGTCTTATCAAAATTAGGAAGAGATAGAATAGGAGAAGAAGTAAGTTTTTATTTGAGCAAGTCAAACGCCGATTGTGGTGCTTCTCCCCAATTAAACTTCACATCTTTCTTCACTAATTCATTCAATAGTGTGGCAATGGTACTAAAATCTTTCACAAAACGCCTATAGAAGCTTGCTAGTCCATGAAAACTTTGAACTTCACTTGTATTTGTGGGAATCGGCCACTCTTTGATTGCCTTTACCTTTTTTTCATCAACCTCAATTTCTTTTGCACTAACAACAAAACCAAGAAAACAAGTTTGTTTATGCAAAAATTGCACTTCTTGAGGTTAGCAAATAAAACTTCTTTGCGTAAAGTTTCAAGAACTAAACTCACGTGCTTTACATGTTCATCATAATACTTGCTATAAATAAGTATATCATCAAAATAATCAACCACAAACCTGCCTATATAAGCACGCAAAACATGATTCATTAATTTCATAAATGTACTAGGTGCATTAGTTAAACAAACGGCATGACTAACCACTCATATAAACCAAATTTAGTTTTAAATGTTGTTTTCCATTCATCATCCTCTTTCATTCTAATTTGATGATAACCACTTTTTAGATCAATCTTAGTGAACAACAGCCCCATGCAACTCATCAAGCATATCATCTGACCTAGGTATAGAATGACGATATTTAATAGTTATTTTGTTAATTGCATGAAAATCCACACACATACACCAAGAACCATCTTTCTTAGGAACAAGTATAACAGGAACAACACATGGACTTAAACTTTCCCTAACATAACCTTTATTAAGAAGTTCTTCCACTTGGCATTGTAGTCCTTTGGTTTCCTCAGGATTTGCTCTATATGTCAGCCTATTGGGTATGGTAGAACTAGGTACAAAGTCAATTTGGTGCTCAATTCTACGAATGGGCGGTAACCACTTGAAATTTCATTAGAAAACACGTCCTCAAACTCCTGCAAAAGAGACTTGAAACTTGAAGGCAAAAAAAGCTCGTTAGTGGTTAGAAAACTTTCTTTGTAAACAAGCACAAGTATTTGTTTTTGTGACATTAAAGCTTTTCTCACATCTCTCTCTCTTGCCACAAAGCTCACTTTCCTCTCATTTTCACTCAACTCATTATTTTCTTACACCTCACAACTCAATGTTTTCTTTTTGCGCAAACTCACTTTCTCTCCTTTTTCCTCTCTTTTCTCACACCCCTCATGGTTTTCCACACAGCTCTCCTTTTGCTTGTGCACCTTTTTTTTCACATGCACTCTCTCACTCTCTTTCTTTTTCTTTTTCATAGGCAGCAACTTTAAGTCTCATTGTACGTTGATCTTTATTAACAATCTTTGGACTTAAAGGTGTAAGAGTATAAAGTTTGTTGTGAAGTGTAAGACAATAGCAATTTGAACGCCCCTTGTAGATGACATCTCTATCAAACAGCCATGATCTTCCCAAAAGTAGATGACAAGCTTACATTGGGATCACATCAGACAATACTTCATCTTGGAACTTTTGCACATAAAACGCTACCCTAACTTGCTTTGAAACCTTGATACCTCCTGAATCATTCAACCATTAAAGAGTATATGGTTTTGGATGTTTGGTTGTTGGAAGTTTCAATTGATCCACCATCATTGTGCTAGCAACGTTAGTGCAACTACCACTATCAATAATTAAAACACAAGGAGTTTTCTTATCAAACAACGTGTACAGAAGATGTTCTCTCTTTGGCTTTCATCATTAGCCCCTTGTTGTACGTTCAAGGATCTAATGGTGACTCCACATAGATCACCTGAATGCCCCTCTTGCTTAGCTCCATCATCGGAATAGCAATCTTCCAATTCGAGCATTGAATCTTCATCACTTTTAGCTCCACTTTCTTCTTCACTAGCATACACCAATTCGCCTCCTTTTAATGCTAAAGTGCATTTGTTCGGACATTGAGAAGAGATATGTCCATAGCCTAGGCATTTGAAGCATTGGATCTTTTTGGCTTTTATTATTTTGATCCCTCTTTGTTTCGGCTTTATTATCTTTAGACACTTTCTTTCCTTTATTTTAGGCAGAATTTGTACCTTTCCAATTGGATTTTCAATTAGAATTTGTTGAAGATGAGTTCTTGCTCTTTTGCTTCAATTGCCGCTCTATCTTGATTGCCATGTGTAGCATGTCCTCCATCTCTACATAATGTTGCAATTCAACAAGATTAGCAATATTTTTGTTAAGACCATGCAAAAATCGAGCCATAGTAGCCTCCCTATCTTCTTCTATATTGGCCCTAATCAAAGCAATCTCCATCTCTTGATAATACTCCTCTACATTCTTTCCTCCTTGTACAAAACTTTGTAGCTTATTGTACAACTCTCTATGGTAATGAGAAGGAATAAAGTGTTTTCTCATTATTCGTTTCACTTCAACCCATGTTTGGATCTCCCCCTCAGCATTCCTACGCCTATTACTTATTATTGATCCCACCAAATTGCGACATAACGGGTGAATTCAACTACGATAAATTTTACTTTCTTCTTCTCACTATAGTTATGGCATTCAAATACTCTCTCAACCTTCTTCTCCCACTCTAGATACAACTCGGGATCACTCTTACCTTGAAGGAACGAATTGTAAGCTTAATACTAACTAAGTTTGAATCTACCTTATTTCTCCCATGGTGAGTTTCGGTTCTATCTCCCCATTCTTCTTCATCTCTCCATGTTCCTCTCCTCGCTCTAGACATACTTTCCTCATCTCGAAAGCTCCTACCTCTCGATTCAGATTTGATTTTTATTAGTTCATCCATCATTTCAGCATACCTATTTTCGTTATCAAGTCTTTGTCATTCAAGTTTGGAGTTTATAGCCTCCATGAATACTCTCATATCTGGAATTCCATGATCAGAATCTTTGGAAGAAGACTGATTAGACATGGTTTCAAGAAGATTGGTTTCTCCCTCATGTGTTTGCACTCAATCAAAAAAAGAGTTTATCTTTGTGCCCTTCAAAATTAACTCAAATTATAAAAGGTAAAATCACAACCAACTTAATAAAATATAATTAACAAGCTAGAACAGAAATTAATTAAGCTAAAGATGAATTAGAGAAAAATGAGAATAAAATAATGAACTAAGAATAAGGATGGAAGTAGAAGAAATAAAGAATAACGGAATGATAAAGAAGAATATAAGAAACTGAATAGGAAACAATTAAGGAAAAGTAGAATAGGAAAAGGAATTGAAAAGAGAAGGTTATGTGATATCTTCAAACCTGGTTTTCTTTGGATTTTGACCTTGACCAAGTCAATCTTTTTTTGAATCAGCTCCAAATCTTGCTTTCTATACTCTTTCCTTTTTTTTTAAGCCTCACTTTGGATCAATACTTCAGATCCGCACATAATTTTTTTTTTATAACCAAACAAGAACAAAACACATAGAGCTTAATTTGATTGAAACATCTCGAAGTCTTTGATCAAGCAAACTAAAGAAAACGAAATAACAAAATAAAGATATCACAGACTAATTTATCTAGAACGTCTCGAAGACATTAACCAAACAAATTGACAAAGAGAATAAGATGAAAAGAGGAATCTGAAAACAAAAGAGGAGTAGAAGAATAACGAAGATAACAAATAGGAAACATAACTAAACCTTGTAAGCTAGCTCTGATACCAAATGATGTAAACCTTCTATGAAAGAGAAGATTATACGCCAAGATCGATACTTATAAGGTTTGCCAAAAGTTATTTGCGAAACTATCACCTTTATTTATAAAGAAATAAGACCAATATCTATAATGAGATGAACTTAATTAATCCTAGAAACTAACAAGTTAATAGAATTAAATTAAGGTAGAAGTGAAATCAAAACTTAAACAATAAGCTTTAATCTCAAGAACACTCAAAGAAACTCTTTAAGCAAAAACAAGGTTTTTATTCAATCAAAGATTTTTGCTTTTGCCGAATTACATAGCTCTATTTATAGACTTTAAAATAAAATAATCATAATCCTAGAATGACTAGGATATGCGGTCAAGACTCCTGAATAAACAAAACTTAAAGTAAAATACTAGCAAACTCTTATTTTAACTTGGACTTGTTAAAATAACACTCCTATTTTGACTTGGATTTTGACTTTAAATATTCAACCTTGGACTTGGGCTTTACATTTGGGCTTGAATTCAACATAAATCAGATATGATCTTCATATCTTCACGTTCGGCTTTAATCCCTGAATGAAATACAATTAATCAAAGTTGAATCTTAATCTTTTAAGTCCAACTCACTAACCTTGCTTTTTGAATGCATCTTGTCCATTACGTGGACCATGAAATAACACAAGGCAGCCTTGAATCTTTTACTTCTAACTCGTGTGATTGGACCCTCATATTTCAATGGATCCATTCGTGGCTTGCTTGGTGGTGAAGAATCAGCCTTAATTTTATCATAAAA
>Hale_122_LTR/Copia
TATTTGATAAGGAAGAAACGCTAATTAAGGAAACAAAATATTTCACAGAGACAACGGAAACAAATATCACTGTAGAGAATCAAGAAAATATTCAAAGGAATCATTCTTATCAACTCATGCCTATAATTAAGGAGTTAATATTGTATACAGCTTGTATCTTGCTATCTTGCCTTTTTAATTCTCCTTTCTCTTTGTATATAAGTCTGACCTATTTTAGAAAAAATACATAATAAATTGAATAAAACATTAAGTTTATAAGAGTTTTTCATGGTATCAGAGCCTTGAAACTTGCAAGCATCAAGAGCCCAATTCCTCCATTTTCTTGTTGATCAGTCATGGAAGAACCCAAGCTTACATTACAATCATTCCATCAATGTGCTAGTTTGATTTCAATCAAACTAGGCTCCAATAACTATCTCATGTGGCAATCACAAATCCTTTATCTGGCTCATAGTCTCGGCGTGCTTCATCATTTGGAAAAGAATGATGACAAACTTGAACATTTGCTAAAAGATGGGGTTATGAATCCAGCCTATACATTGTGGTTAACAAATGATGGTCTTCTTATCTCATGGTTACTTGGCACAATAAAATAAGAAGCTCAACCATCCATTGCAGAAGATGCTACTGCCTACGATGTGTGGAGTTCTTTAGAAGAACAACTGCTACCAATCATAATTGAAAAGGAAGGTCTTTTGAAAAATATGCTGATGACCATCAAGAAAGGATCATGATCCTTAGATGACTACACGAAAGAATTCAAATCAATCTGCGACAACCTAGCAGCTATCAAGAAACTAGTGGATGATCTTGATAAAGTCTTTCAATTTGCATATGGACTAGGAGCAAAATATGAAAGCTTCCATCTAGCTATGGTAACTAAACCTCCTTATCCCAAATTTAATCAATTTTTACTTGCTCTTCAGGGATATGAGCAGACCCTAGCTTCTCAAAAGGAAGAAGATAATAGTTATATTGAATATAATCAAGCACTCTTTAGCCAATGTGGATGTGGACGTGGACGTCACGGGATTTTTAATTCAAAATGTAGAGGATTTACTCCAGCAGGACGTTACAACAATGTTGATTCCAATAGCTTCAAAAAAAAGAGAACAAACGAAGTTGTACAACAATCAAAAAGTGACAAACCAACATGTCAAATATGCGGTAAGCTGAATCACGTTGCTCTTGATTGTTGGTATAAATTTGACTATTCCTATCAATCAGAAGATCTACCATAAGCATTGGCAGCTCTCACCTTAAACAATAATGACCTTTCTTTTTACATGGACTCGGGAGCTACAACTCACATGACCAACAATGCAGGTATGTTGTCTTATACAAAACCATATAAAGGAAAGGATGTTATCTATGTTGGAAACAAAAACAAACTTGATATAACATATATTGGAAATGCATGTGTTGGAGAATTAAACTTAAAAAATGTTCTTGTCATTCCTAAACGGAAAAAGGATTTAATTTCAGTAAGTAAAATCACAAGTGATAACTCTTGTACTGTTGAATTTACACCATCTGATTTTATTATTAAGGATCAAAACAAGAGAATAATAGGGAAGGGGCATAGACAAGGACAACTCTATACTTTGGAACCTGGTTTTCAAGAAGCTTTATCTGCAATAAAAGGGGACAACTCATTCTCTTTGTGGCACTAACGCCTTGGACATCCAAGTGCAAAGATTTTATCTCTAATAAAAGGAAAGAAAGTCGTTGATGTCACTAATTGTGAAAATAATTCTTCTATCTGTATTAGTTGCCAATCTGGAAAGAGTTGTAAATTACCCTTTAATTTGAATAATGATATGTCTAATTATCCATTATAAAAAGTACATTGTGATCTTTGGGGACCAACCCCCATTGTCTCAAATCAAGGATTTCGGTTTTATGTTATATTTATAGATGATTTTTCAAGATTTTATTGGTCATATCCTTTAAAGAAAAAGTCAGATTTTTTCTTTGTTTTCAAAAATTTTAAAAATTAGTAGAAAATCAATTTGATAGAAAAATAAAATTTTTTCAGTGTGATGGGGGTGGAGAATTTAACTTTTTTGATTTTCTTAGTCATATTAGTAATTATGGTATTCAGCTCCAAGTTTCCTGTCCTGGAACACCAGAGCAAAATGGAGTGGCCGAGAGGAACACATTGTTGAGACAGGTTTAACTTGTTATTTCATGCTAACTTGCCATTATTTTTATGAATTGAAGCTTTTATTACAGCTGTCTATTTAATCAATAAAATGCCAACCTCAGTTTTACACAACCAGTCTCCATACTCTAAACTATATCACAAAGAACCAAATTACAAAAGCTTGCGAGTGTTTGGATGCTTATGCTTTCCTTCTCTAAGACATCAAGGAGGTAATAAATTTGTTAAGAAAACTTATTCTTGTATATTTATTGGTTATTCACAAGGGTTATAGGTACTATGAACCTCGAACAAAAAGAGTATATATATCAAGACACGTTGTTTTCGATGAAGGTAAATTCCTCTATAAACCCTCTCCTCAAGAATCAATTCCTGTACCATTAGAATTTGCTGAATTTCTAGCACTTGATGAATGGTTTAAAGTCACTCTTGAAGCTGAACCTCTAAAGGTAGGAACAAATGCAGAGTCAGCAACTCAAACATCTATTATAACTAATAACGACTGTTGCGATAAAAATAATGATCATGACAGATGTTATAATGACAATAATGTTGAATCTCCTGACAATAATGGAGTTTTGCCTGATATTAATGTGCCTCATGAAGATGAAACCTTAGTTGCAGCTGAACCGACAGATACACAAACTCTCACTTTGCTAAATGACTTGCCTAGGCATATTGTTGATACAAATATCGACAATAATGAAAGTGAAAATTATGTTCATCCTCAACGCTATAGGCAACCTCCAAAACATCTACAAGATTATGAATGCTATCTATCTCAACTCGAGTTACCTGTTGAACCCCGAAATTATCATGTTGCTCTAAAAGATCCTCGATGGTTTATGGCCATAGAAGAGGAACTACAGGCCCTTCATTCAAACCAAACCTGGTCTCTAGTTCCTCGACTTTAAAATATGAATATGGTTGGGTCAAAATGGATTTATCGTATAAAGCAACGAGAGAATGGATCTATTGAGCGCTTCAAGGCTGGTCTTGTTGCCCGTGGTTTTACACAAGTCTCAGGTATTGATTTTGATGAGACTTATAGCCTAGTTATTCGTCATACTACTATTCGTCTTGTGATAGCACTTTCAACTTCTCTAAACTGGCACATGAAACAACTGGATGTGAAGAACACCTTTTTGCATAGAAATTTAAAGGAGATTGTGTATATCGAACAACCCCTTGGTTTTGTGGATCCACATAAACCTGATCATGTATGCCTTCTTCACAAGTCTCTCTTTGGGCTAAAGCAAGCTCCTCGAGCTTGATTTGATCGCTTATCTTGGTTTCTTCTTCATCTTGATTTTTATTGTAGTAAGGCAGATTCTTCTTTATTTGTTTATCGTTAAAATTTCTTCTTTATTTGTTTATCGTTAAAATTATGTTACAATATTGCTTCTCATCTATGTAGATGACATATTGGTGACTAGAAATAATGACTCCTTTATCTCTAACTTAATTCATCAATTGAGTGCAGAATTTGCTATAAAGGATCTTGGATATCTAAAATTCTTTTTAGGTGTGGAAATTAAATACTTCAATGGAGGAGTCATTCTCTCTCAAGGCAAATATATCAAGGATCTTTTCAACCGTACAAAGATGGCAGATTGTACTCCTAATACTACTCCTATGGTTCTCAAAGAAAACAATAATATGTCAAAACAAAATGGTGTAGATGCTACTTATTATAGAAGTATTGTTGGCGCTCTTCAATACCTCACATTCACTCGACCAGACATTCAACATGCTGTAAATAAAGTTTGTCAATTCTTCAACTCCCCCACAGAACTACATCTTAAAGCAGTCAAGTGAATTCTTCACCACCTTAAAGGTACACAAGACTATGGCTTACAGTTCATTTCTAACAGTCCTCTCTATATTGAACATAATCTTTTTTTTTACTATGCTTTTTCAGATGCCGATTGGACAGGTTGTCCCTTAAGCAGACGAAGCACAATAGGTTTTTGTGCTTTTCTAGGTGCAAATTGCATCTCTTGGTGTTCAAAGAAGCAACCTACAGTTACTCGATCTAGTTCAGAAGCAGAATGCAGGTCCATGGCTTCCACCACAGCTGAATTAACTTGGCTCACATTTTTATTACGTGACATTGGCATCCTTTTACTTCATGCTCCATAATTATTCTGCGACAATCTCAGCACTCTTCATATGTCGGTTAATCCTCGTTTTCATGCGAGGACAAAGCATATTGAAATAGACTATCAATTTGTCCGAGAAAAGGTAGCCATGGGTCATCTTGTCACATGGTTTGTGCCATCTTCACATCAAATAGCAGATATTCTCACCAAGTCTTTACCAAAGGCACCTTTTGTTTTCCTTCACGACAAGATGAGACTCCATTTACACTCCGTCTCCAACTTGAAGGGGGCTGATAAGGAAGAAAAGTTAATTGAGGAAACAAAATATTTCACAAAGACAATGGAAACAAATATCACTGCAGAAAATCAAGAAAATATTCAAAGGAATCATTCTCATCAACTCATGCCTATAATCAAGAAGTTAATATAGTATACAGCTTGTATCTTGCTATCTTACCTTTTTAATTCTCTTTTCTCTTTATATATAAGTCTGACCTGTTTTAGGAAAAATACATAGCAAATTGAATAAAATATTAAGTTTATAAGAGTTTTTCACTATT
>Hale_123_LTR/Gypsy
GAACTGATGGTCTATTTATGCAACCTACACCTAAGGCAGTGAACCTACCGATGCAGCCTAGCACTAGTGAGTATCAAGGTCGTATCCCTGAAGATCGGGTGAACCTAGAGTTACTATTGTTTGCTATGTTATCTAGTCTGAAATAGGGTGTGAAAGTTCTAACGTTACCAGCTAATGGTTATGAGTATAAATAAGTAAATGAAGGACAACGAACAATAAAAAAAAAACAATTGCAAAGAGAGAAACAAACCCAAAAGGGAGCCTAAGTGATGGAATTCTAAAGATGGATTTTATGGATTGCCGATCTTGCTTACCCGTGCCTAAATCCTGAATTGAACCCGGTTCCTCTCTCGAGCTTACCGAGTTCCTAAACCTGCACTAACCTAATGGAATCTCTTTCTATCGGATTACTACAGATTAGCATTAAGCATGATTTAAAACTATTAAGAGTTATTAATTCTTAATCCGACGAGTAAATCAACCTTATCTCTAAATGTTAACTACCAGTTCTTACTATTCAATGTCCAGTTGTAACAAGCATTTCTCAATGTCAAGAAATAACCCACAAACAATTGATTCAACGTCTCAAATTAACTGAATCAAACTTTTATTACTAAATAGCAAGAAGATTGCAAGAATGACAATTACAAATCTAACAATTAAGCATAATCCATCAACAAAGGTGAACCCCAATGGGTTCAAAAGATCTAGCTACTCATGTTCATGGTTAAAGCAATTAAGGAACAAAATAAGGAAAAGAAAATTAAAGGTATGTACACCCTTCTCTTTCAAGTTGAATGAGAAACCCTAAATTAGCAAATTCGAAATCTCAAACCCTAGTTGCCTCTTGAATGCTCCCAAAGTTTGTTTTGATCCTTAATTCGATATTGGAACAAGTGAAATCCCTCCTTCAATTGATGAATTTGATCTCTCAAGGTCTACAATTGAGGTATAGGAAACAATTGATTGAGTGTGTGTCTTGGAATTGAGTCAAAAATTCGTGTCCTTTCCAAAAGAACTCAAAATTGCCTATATAGTTGATTCAGCATGGCCAGAGTCCAGGCTGTGATGATTCAGCACGGCCGGAGTCCAGGCAGTGCTGAATCTGTGGAGTCTATTGTGCTGACTCCTTCCAAGCCATGCCCAAGCCGGTGCTGAGCCACCACATGCCGTGCTGGAGGCCGTGGTGGCTTCAGAAGTCGTGCTAAAATGGCACAATTGGGGATAGCTTCTTGGCAATTCAGCACGGCCGGAGTCCAGGCCGTGCTCAACCCTCGGGGTGCTAGTCCTCACCCAATTTGATGGATTTTGGTCCGTAATCACACATATTTCCCTCGATTATTGATGGTGTCCTTCGAAAATGACCTGAAACGAGAAAGCAAACAAAAGACAAGTGATTTTAGCATAAAACGGGATAATCATGCATAAAAATATAAACATTCGGGCATGAAAATATGTGTAGTATGATGCTTATCAAATTACCCCATACTTAAAATTTTGCTTATCCTCAAGCAATCAACAACTTACTCCTCAAACAGATACCAAATAACTCAATCAAATGCATTGCAGGAGGTTACCTCAAAACAAATTTCAAAACTCCGTAATGATTTTCCCCAAAATCCCCAAATGACTAAATCCTTAAGAGAGAGAACAAACTTAATAAAGTTGCTAAAGTTAAAATGATAAACCATCTAAATTGAGAAATTGAGAACCATGCCTCACTAGATGTCACTCAAAACACACAAGTGTATATAGGTGAAAGAAGATCGCCAAGCTCTCAACGCAAAAATACAGAAAAAGTGCTTACCATAGGCTTGCTTATAGATCCAATCTCCATTACTATGAAATAATCAATAATCATAATCAAAGGGTCTTGAGCCAGGTTGTAATGGGGTTAAGGTAGGATACGGATAAATATGGAAAGTAGGCTACAAGTTGCTGGAAATTAAGCAGGTAATGCAAGAAAGTAACGAAGGATCAAGTGTTGTACCAAAATGAACACTAAGTTGCTCTAAAAATAAGATGATGCTCGAAATGAACTAAATTAATACTCTCTCTTTTTTTTCAATTTATATACTATGTATATATATTACAACAGCTTATGTAGCGGTTGTTGGTTATTGACACATACAATAAGACTGAATATCCAAAAAAAAAAAATTTTTTGAATTGAAGGGAGCACCTATGAAAAATCTAGCAACTTAGTGAAATATATGAATGCAGATTGATCCAAAATGAAATGCAGAATAAACTTACATAATTTCCAGTAACAATGGTAGAAAGAATGGTAAAATGAATAGAAGTATGATAAAATGAGTGTCACTGTTATTATTATCACGAAAGGAAAGGCTAAGGCTCAAAATTGGTTCATTAAGGGAAAAACAGGGTTAGGCTTTTGGCCAAATTGTGTATGTGTCCAAATCATCTCACGATTATCGACAATTCATGTAATCTCAAAAAATATCGTAAAGCAAGTTCTAGAAACAGAGATTCTGTACAATGCTCATTAATGAAACAAAAGGGAGCATAAAAACAGTGATGCACAAATTGGCTCAAAATCTCACCATTTGAGTAGGTTAAAAGTGCATGAATTCTCAAACCAAAGTTTAAACAGTCAATCACAATAATAAGCAGCAATATTAACAGTGTTCTATATCTAAGATAAAGTAAAATGGAAGAATTAAGGAAAAACACCAGTTTTACCTGGCTAGATTGTAATTAAGAGATTTGTTTATTGCCTTTTTCCAACAAGGTTCGATAAAAGCTATAAGGGAATCCATTCAAAGGAGAAAAAATTATTAACTACTCGATTAAAATAAAACTCAAGATAAGGACAGTAATAATGAACGGACTCAATCAATAAGGGAAATTAAAACAAGATAAAAACAGCAAAGACAAAATTGGTACCTGCACAAATCTACGGTACCTACCCCACACTTGTGAAAAACACTGTCTTCAGTGTGAACAAGGTAGGCACTCCAAAATAAAAGGAATAAAATACATAAAATGAAGCTAATTATGGGAGTCCATAAAAGAAATTGGAAAACTAAGAGAAAAATAAGACAACAAAAAGAGATAAAAACTAGAAAGTCTACTAGATACTGCCTTTGATGTGTACTTTAACACTTCAAAATATGTTAGTCCTCAAAATTACGTACGAGCATCAAGTAGGCTAACTCATGCAAAACTCAAGAATAAACACATCCCAAGCAACATCTAGTAAAAGGTTCAATAAGATAGCATCTCCTCAAAATCAAACTCACTAAAAACATATTGAAATATCTAACTACAAATAACAATATAAAATAAAATAAAATAAATGTCCAAAAATTCAGAAAGCAAAAATAGATTTAGGAATGCCTCCCGAAGGTGCTTCTTTTTGTTCGAGTCGTCTAGTTGGACTCTGCATCAGCATTCCTGCATCGCGGGCAAATTAAAAAGGTAGGCTCAATTAAAGGACATACTTAGCAAAAAAAGGAAGTTGGAGGAGGTCGCCTATGTTCAGCTTAACGAGGAGTGCTCAGCGGTGTTTCAGAGCAAGTTGCCAGAGAAACGTCACGATCCAGGGAGTTTCACTATTCCCTGCACTTTAGGTAATTTGTGTGTTGATGATGCATTAGCTGATTTGGGGGCTAGCATAAATGTCATGCCCACTAGTTTGTTCAATAAGTTAGGTTTGGGGGAGTCAAAATCCACTAGGATGTGCATTCAATTAGCTGACCGTTCTGTTAAGCTTCCTAGGGGAATTGTGGAAAATGTGCTAGTTAAGGTAGATAAGTTCATATTTCCTGTGGACTTTGTGGTTTTGGATATGGACAATGAGCATGGTGTACCATTAATTTTGGGGAGACATTTCCTTGCCACAGCTAGAGCTAAAATAGACGTATTTGATGGGAAGTTAGAACTTAATGTAGGGGATGACTGTGGCACTTTTAGTTTACCCTCATTTGATAATTCTTCCACCAACCATGTTCATGCCATTTGTAGTATTGATGGAATTGATCTTGCATGTAATACACAACCACAAGATGTACAAATGGATGATGCTATACATGTTTCTTCCCCTATTAGTATGTGTTATTCATTTGAAAAAAACAACTTGTATCAATATGAGACTTTGTGCTATGATAGACCCGAGAAGGGTAGTTGCAAGTTTGTTTTTGACAGGTCACTTAGTCGGAATTCGGAGTGGATGAATGGACATCCCAAATCGGTCCAGAGAGCGCATCCTTCGTCATCTACCGCACACATCAGACTTTCTCATTGCTCTTATATGCATCTGCTCCAATGCATCAATAAAAGGCAAGTTAATATGCAGTTGTCAAAAAATATCTAATAACTTACTAAACTGCTCTTTCGCCTCTGCTTGTTTAGCTCTAGCAGGATAACGAATCTTAGGTTGATATTCCCTGACTGGAATTGATTTCACCTTTTGTTCTTCAGGTTCCCAAACCTTACTGCTCGCCTCAACCTGCACATCAATAGTGGCGTCATCAAAAACAGGTTTAGAAGGAGCTGAAACTAACTTACCTGAATGCAAAGTGATGGCGTTCACGTGCTCCCTCGGGTTAGACTCAGTGGTGCTCGGGAGTGCTCCTTGTTGCCTCTCAGACAACATCTTAGAGATTTGGCCAATCTGGGTCTCCAAGTTCTGAATCGAGGCCTACTGGTTCCTAAGTGCACTATCAATTTGCTAGAACCTCATCTCTGTAGACGTCACAAACTTCATCATAAGCTCCTCTAAATTTGACTTCTTTTCTGGTAGAGAAGGAGCTTGTGCAGGCCCAGCTGAATGTTGTTGCGGCTGCTGATGAAGTCTCTGAAAACTAGGTGGATCCTGAGCGTTATTATTCCTCCAACTGAAGTTGGGATGATTGCGCCACCCAAGGTTATATATACTGCTGTAAGGATCGTTCTGCTGCCTTGGGGCATTCCCCATATAGTCAACCTGCTCAACATCATAAGACATAGCAAAATTAGATAGAAAAGTAGTATAGGATAAAGCAAACATACCTCTCGCAGTACAGTTCGCACTGTAATGCGGGCCACCACAGAACTCGCAGCCAACGTTCGCTGCATGAACCGGTATATGGAGTTGGTCAATCTTCTTGGCTAGAAGCTCCACCTGAGCTGCCAAGGCTGCTGTAGAATCCACTTGGTTGACCACTCCCTGTCTTCCTGGTCGGCTCCTAGAGGATTGCCACTGATAGTTGTTCATGGCCATTTCCTCTATCAGGTTCTGAGCCTGCTCGGGCGTCTTACTGTTTAGCGCCCCACCTGCTGCAGCATCCACCATCTGCCTCGTTGCAAGGTTCAACCCGCTGTAGAAGGTTTGAACCTGCATCCACACTAGCAATCCGTGATGTGGGCAGCATCTCAAAAGATCTTTAAACCTTTCTCATGCATCGTACATGCTTTCATCATCAAACTGCACAAAAAAAGATACGTCATTTCTAAGTTTAGCAATTTTAACGGGAGGAAAATACTTATATAAAAATTTTTCAACCAACGCCCTCTAAGTAGTAATCGTTTGCTGTGGAAGGGATTGCAACCATCTCTTAGCTCTGTCCCTCAATGAAAATGGAAACAATCTCAGCCGAATGGCGTCATTGGTTGTTCCGTTTATCTTGAATGTGTCACAAATCTCTAAAAAATTAGAGATATGTGCATTGGGATCCTCATTGGGCAATCCTCCAAAATGCACACTCTGCTGGATCATCTGGATCACGTTGGCTTTTATTTCAAAATTGTTGGCCGCTACAGCATGTCTGACTATACTAGTTTTCGTCCCATCCAAAGATGGTCTAGCAAACTCGTACATCATCCTCTCATCCTCATCGGCCTAGGGATTGAGGTTCTCCATCGCGTCAGTTCCTTGAACCTGAACTGTAACTCTGTTCTCCTCCTCAATTGCCTGCAAACGTCGTCTCAATAATCTGAAAGAGCACTCCGGGTCAGATAAGGGTGCTATGGGATTAAGGTTAGAGCTCCTGGTCATATACTACTTGAAACCGACAACCAAACAACTACCAATCAATCAAAAATAATATAACAATAAATAATAAAAAATAATAAAGAATAAATGAATAAACAAATAATGACTAAATTAACATAAAAATAATTCACTCTAGTTCACCGTTACTGTTCCCCGGCAACGGCGCCAAAAACTTGATGGTCTATTTATGCAACTTACACCTAAGGCAGTGAACCTACCGATGCAGCCTAGCACTAGTGAGTATCAAGGTCGTATTCCTGGAGATCGGGTGAACTTAGAGTTACTACTGTTTGCTATGTTATCTAGTCTGAAATAGATTGTGAAAGTTCTAACATTACCAGCTAATGGTTATGAGTGCAAATAAGTAAATGAAGGATAATGAACAATAAAAAAAACAATTGCAAAGAGAGAAACAAACCCAAAAAGGGGCCTAAGTGATGGAATTCTAAAGATGGATTTTATGGATTGCCGATCTTGCTTACCCGTGCCTAAATCCTGAATTGAACCCGGCTCCTCTCTCGAGCTTACCGAGTTCCTAAACCTGCACTAACCTAATGGAATCTCTTTCTATCGGATTACTACAGATTAGCATTAAGCATGATTTAAAACTATTAAGAGTTATTAATTCTTAATCTGGCGAGTAAATCAACTTTATCTCTAAATGTTAACTACCAGTTCTTACTATTCAATGTCCAATTGTAACAAGCATTTCTCAATGTCAAGAAACAACCCACAAATAATTAATTCAACGTCTCAAATTAACTGAATCAAACTTTTATTACTAAATAGAATTATAAATCTAACAATTAAGCATAATCCATCAACAAAGGTGAACCCCAATGGGTTTAAAAGATCTAGCTACTCATGTTCATGGTTAAAGCAATTAAGGAACAAAATAAGGAAAAGAAAATTAAAGGCATGTACACCCTTCTCTTTCAAGTTGAATGAGAAACCCTAAATTAGCAAATTCGAAATCTCAAACCCTAGTTGCCTCTTGAATGCTCCCAAAGTTTGTCTTGATCTTTAATTCGATGTTGGAACAAGTGAAATCCCTCCTTCAATTGATGAATTTGATTTCTCAAGGTCTACAATTGAGGTATAGGAAACAATTGATTGAGTGTGTGTCTTGGAATTGAGTCAAAAATTTGTGTCCTTTCCAAAAGAACTCAAAATTGCCTATATAGTTGATTCAGCATGGCCGGAGTCCAGGCTGTGCTGATTCAGCATGGCCGCAGTCCAGGCAGTGCTGAATCTATGGAGTCTATTGTGCTGACTCCTTCCAAGCCGTGCCTAAGCCGGTGCTGAGCCACCACAGGTCGTACTGGAGGCCGTGGTGGCTTCGGAAGCCGTGTTGAAATGGCACAATTGGGGATAGCTTCTTGGCAATTCAGCACGGCCAGAGTCCAGGCCGTGCTCAACCCTCGGGGTGCTAGTCCTCGCCCAATTTGATGGATTTTGGTCCATAATCACACGTATTTTTCTCGATTATTGATGGTGTCCTTCTAAAATGACCTGAAACGAGAAAGGAAATAAAAGACAGGTGATTCTAGCATAAAACGGGATAATCATGCATAAAAATGTAAACAATCGGGTATTAAAACATGTGTAGTATGATGCTTATCAAGAAC
>Hale_127_LTR/Copia
TTCTTGTGGAAAGATTTGAATATGAAAGCCTGAGATTTTATTGATCAATGATGTGTGTTTGTATTGTTTCTGAATTCTAAGTTACAAGAGGGATATGCATTCTGTTATATAGAAATTGAGTGCAACGGTCCTATTGCTGATTTGTTAAATTCCAACGTTAATTTCCTGTTTAGGGAGAGGTAGAAGCAGCCTTTTCCCTTAGGGGAGAGGTGTTGCTCCTTCTTCCCTAACTAGGCCTGTGATGATCTAGATGTCTGAGGCCAATGACTAACAGTCAAAGACCGTTAGTCCTTACTGCCGGTCTTTGCCTGCTGAGCTTTGCAATTGTGGTATGATTTTAGTGCTTCAACATTCCCCCTCAAGGTGGGTGCGAATAAATTGACAGAACCCATCTTGCTTAGGAGTCTTTGATGGCTTGTTTTGTCAAGAGCCTTGGTGAGGATGTCTGCTAACTGTTTGTAGCTTATGACAAAAGGAGTTGTGATTTCTCCTGATTGGACTTTTTCCCTTATGAAGTGACAATCAACTTCAATGTGTTTAGTCCTTTCATGAAAGACTGGATTTGACGCTATGTGTCTGGTTGCTTGGTTGTCACAATGCATCTCCATCGGATCTTTGCACTTTATTCCCATATCAGCAAGCACCTGCTTAATCCAGATAAGTTCGCTAGATGTTGATGCCATGGCTCGGTACTCAGCTTCAACACTAGATCTTGCAGTTACGGATTGTTTTTTGCTTTTCCACGTTACCAGATTTCCTCCTATAAACACACAGAACCCAGAGGTTGACTTTCTGTCGTAGCTGCCTGCCCAATCTGCATCGGAAAAACCAGTAACAGTGTTAGCATTATTATTATTCTTCATCCAAATACCTTGACCTGGAGTACCCTTGAGGTAACTTAGGATCTTGTCAACTGCATCTAAGTGAGGAGTACGGGGAGCATGCATAAATTGGCTAATCATACTGACGGCATAGCTAATATTAGGCCTGGTGACAGTTAAGTAGATTAATTTTCCTACCAAGCGTTGGTAGTGACCTATGTCACTTAAAGGGTTGCCATCCTCTAAGTTGAGGCGGGTTTTCATTTCCATTGGTGTATCTACGGGCTTGGCTCCTATTTTTCCTGTTTCTTGTAGGAGATCAAGAACATACTTCCTTTGAGATAGAAATAGCCCTTTATGAGATTTTGCGATTTTTATTCCGAAAAAGTAAGTTAACTGGCCAAGGTCCTTAATATCAAATTCCTCCTTTAGAGCTTGTTTTACTTTCTCAATTTCCTCATTGCTATTTTCTGTTATAATGATATCATCCACATATACTAGAATAATTATTGTGTAAGTGTGAGTGTGCTTAACGAACATAGAGCAATCAGAGGTACACTTGCTGAAACTAATTTTTAAGAGAAACTGACTAAGCTTGGTATACCATGCTCTTGGAGACTGCTTCAATCCGTAAATTGCCTTTCTTAACTTACATACTAGGGAAGGATCAGAGGCTAATTTGTAACCTGGTGAAAGGGTCATGTACACTTCTTCTGCTAGAGATCCTTGAAGAAATGTATTCTTGACATCCATTTGGGATAGGCTCCACCCTGAGTTAGTAGCAACAGATAACAGAATACGAACTGTGCTCATTTTAGCCACCGGAGCAAAGGTCTCCTAGTAATCCACACTATAGGTTTAGGTGAAGTCTTTTGCTACCAGTCTAGCTTTGTACCTTTCAATGGTACCATCATGCTTGTACTTGACCTTATACACCTATTTACAGCCGACCGGTTTTTTATTTGGTGGCTCTTCTTTCATAGCCTTACACCAATTAGGATCGGTGTTGGCATCATAGAAAGAGGTAGGCTCAGTGTGTGATGTGAGAGTATCTAAATAGGTCCTGTATGAAAATGATACAGAGTTATAACTAATAAAGTGATGAATAGGGTACGATACCGAGTTGGACACATAGTCTTTTAACCGAGCAGGAGGTCTGGTTGGTCCAGATTGCAGTTTTCGGGTCGGTCGGATGCAGCTGTGTCGGGTCGGGTGGAATTAAAGAGGTCCGACCCGCTAGCTACATCCGATCCAGTAAACATGTCGAAATTTTTAGGGTTCGCATGTTTACTTCTATACCGCCAAACCGTTCTCCCTTTCTCTCTTCTTTGTCCCGCTTGATGCCATGTCTCCCTCGCTCGCCTCTGCTGTGATTCGGCCTGAGGTGAGGGTGGAGATGCCAACATCGTTCGGGCGTGTGAGCCTACTTTTTGCAGTGGTCACACCGCTCGACGCAGGTAGGCATCCCCCTGCCTCAAGCCGTTTCGCGCGAGTGCGAAGCGAAGGCTCTCCCTTCTGTGTCCTGGTTCTATGTTGTTCCCATGGTGACCCGTCTCGTCTCTTCTTGCTGTATGAGGGCGATGACAGTATCGAGTCGGGGAAGATCGTGTGACAGCAAGATCTGAGACCGAAGAGCTTCATAGGTGGAGTTGAGACTACCCAGGTATGTGTAAACTAAATCTTGCTCTGCCCTCTTCCTCGCTTCTTCTGGGTCGACAGTAGGTGGGAGGTAACTCTGGAGTTCCTCCCACCGAGTCAACACCTCGGTCGCGTAGACAGAGCTGGACTTGGTTCCTTGTTTGATATGGGCTAGTTCTTGTTTCAGATTAAAAATGTGTGCGAAATTCTGTTCTTGACCGTATAGATTTTTCATTTTTGCCCATACTGCCTGTGATGATGCCAGAAGCATACACAATCTGGCAATTTGAGGCTCCATCGTGTTTGTTAGCAAGGACATGACCAAATGGTCAGTGGCCTGCCATTCTTCGATGGCCTCCAGTTCTTTCTTCGTTGGCTGGTTTGGGTTCTTTACTTCTAGCCTGCTTAGGGTTCCTGTTATGAACCCTAGCTTCTTCCGGCCACTAAGGCCGATGTACACAGCCCTTGACCATTCGAAGTAGTTCTGATTGCCTCTTAACTCAATGTTTGTGAGTTTTGTGAGGTCGCTGTGAGACATGATGAAAAATAGAAGTTTTCTGATCTTACTAGGTAGGTGATGACATGATTAATCCTGCTCTGATACCATGTGGAAAGATTTGAATATGAAAGCCTGAGATTTTATTGATCAATGATGTGTGTTTGTATTGTTTCTGAATTCTAAGTTACAAGAGGGATATGCATTCTGTTATATACAAATTGAGTGCAACGGTCCTATTGCTGGTTTGTTAAATTCCAATGTTAATTTCCTGTTTAGGTAGAGGTAGAAGCAGCCTTTTCCCTTAGGGGAGAGGTGTTGCTCCTTCTTTCCTAGCTAGGCCTGTGATGATCTAGATGTCTGAGGCCAATGACCAACAGTCAAAGACTGTTAGTCCTTACTGTCGGTCTTTGCCTGCTGAACTTTGCAATTGTGGTATGATTTTGGTGCTTCAACAATTCT
>Hale_129_LTR/Copia
TACCTATTAATGGCAATAATCTGTGACACTAATTTAGGAATTACTTACAAGATTTGTGGCTCCAATTAAGTTATTCTTCTTACCATGTATTTGTATATATTACTTGCAATAGGTAGCTAATAGTCAATGACATTAACTGTATATATTTGTTGCCTAATTTAGGCTGTACATTATTTTCCTATTTAAAGAGAAAGATCTCCAGAGAAAAGGGATTCAGCCATTTTGCTCAAAGATTGTTATGATATCAGAGCTTGTAATTTTTTTCTGATTATCTTTTTCGGCATGTTCTTTGGTCCTTTTCGTTTCAGGTTGATTTATTATCAATAATTTGGTTTTGTGATTTTTCGATTTATAATGTCTACCGAAATTTCTTTTTCAGAAAATCCTCAAAGACATTTGCAATTAGACTTACATGCAAGAATTATGTTGCCTGCAGTTTAGAATGTTCTTGAAAGGGAAGACACTCTGGAATCACATCGACGGCAGTTCTTCGACACCTATAGACGCTAAGGAACTTACCTAATGGGAAACCAAAGATGCTTGTATCATTTTTTGGATCTTAGCGTCTATTAAACCACGTATGGTTAACAATCTGGGTTCTTTTAGTACAGCGAAACAAACATGGGATTACTTGAGATGCATATACTACCAAGAAAATACTGTGTGGCACTTTCAACTTAAACTCGAGATCAGTCAATTCAGTCAAGGTAATCTTCTATTGAGCAATACTATTATGAATTTATTAACCTATGGAACGAATATTCTGGTATTACCTATTCTAAAGTCTCTTAGAAGACGTTAGAAGGTCTTCAAATGGTTCATGAAGAAAGTAAGCGGGATCAATTTTTGATGAAATTGAGACCAGAATTTGAGACTGCACGGGCTGGATTGTTGAACAGAAATCTGGTTCCCTCATTAGACATATGCATTAGTGAATTATTGTGTGAAGAATAAAGGATGGCTACCCAAGCTGTTATAAGTGGGCCTAAAGAAACTGCTGATTTGATCACTCTTGCTTCTACTCAAGGGAGGAATCGAGGGAAAGGACAATCACAATGCTATAATTGCAAGGAGTTTGGGCATATCGCACGAAATTATAGTAAGAAATTATGCAACTACTGTAAACAACAAGGGCACATCATCAAGGAGTGCCCTACACGTCCAGAAAACCGGAAAGCCCAAGCCTTTCAAGCTGTTGTTTCTTCTTCTACAGTTACTGCAGAAATGGTACAGCAAATGATTCTCACAGCATTCTCTGCTCTTGGACTTCATGTTAACAGTAAGCCTATTTCCTTTCCTTGGATTATTGAATCTGGAGCATCTAATCATATGACTGGTTCATCTAATTTATTACACAATGTACGGGAGTATACTGGTGCACAAAATATTGAGATTGCCAATGACAGTAATCTTCCAATTACAGCCATTGGTGATATTACGCCTTCTTTTCGTCATGTATTTGTTTCTCCCGGATTGTCTACTAGTCTTATTTATGTTGGTCAAATGGTGCATAATAATTGTGATGTGCATTTTTCTCGGAATGGTTGTCTTGTGCAGGATCAGATGTCAGGGAAGGTGATCGCGAAGGGGCCTAAAATGGGCAGAATTTTTCCATTGCAATTTTCTATCCCTAGGACTGTGTCTTTAGCTTCTATTATTGTTGAAAATAAGGTTGCCATTTGGCATAAACGCTTGGGTCATCCGAACAATGTGATGTTGTCTACTCTAATGAATCGTGGTTTTCTTGGTAACAAAAATCAGCGTCTCAATTTTGATTGTTCTACTTGTAAGTTGGGAAAAAGTAAAATACTACCTTTTCCTACATATGGAAGTCGCACTAATACATGTTTTGAGATCATATATTCTGATGTTTGTGGTATTACTCCTGTTATTTCACATGCACAGTATAAATATTTTGTAACATTTATTGATGATTACAACCGTTTCACATGGATATATTTTCTGCGCATTAAGGTTGAAGTATTCACTATTTTTAAACTTTTCTAGCCTATATTGAGACACAGTTTTCTACATGTATTAAGATATTACGGTCTGATAATAGAAGGGATTACATGTCACATGAATTTCAGGGATTTTTGCAAAAGAAAGGTGTTATATCTCAATGATCGTGCCCTTATACCCCTCAACAGAACGGGGTGGCTGAATGTAAGAAACGTCACTTGTTGGATATGGTTCGAACGTTGCTCTTGAAGTCCTCTGTTCCAGCTAAGTTTTGGGTGGAAGCTTTGTCCACTGCAGTGTATTTTATCAATCGCTTACCTTCTTAGCAATTGAGATTTGATTCCCCTTACCATCGTCTCTTCAGTACACATCCAAACTATGACATGTTGCACACTTTTGGTTGTATTTGTTTTGTTCACCTACCTTCTCATGAGCGCCACAAACTTATGGCACAGTCAATAAAATGTGCTTTTATGGGTTCTAATACTACTCAGAAAGGATATTTGTGCTATGATCTTGTTGCTAATCGCATGCGTATTTCTAGAAATGTGATTTTCTTTAAAAATGACTATTTTTTTCAGCAACACATCTCTCATTTTGATACTGTTCGTATTCCTACCTTTGCTGAAAGTAATGATCTGTCACCACCCATTGAGCGTTTTAAACGCGACCATGTTTATGAGTGAAGACGGCCCCCATCTCCATAAATCCTTCCCAACCCTGATTCGGTGACTGCTCTAGTGGCTCTTTGAAGGTCACTCTGAACCATTCATCCTCCAAATCGGTATGGTGTCTCTGCCATTTTAGCTAACACTGAAGTTCCTACTTATTATTCTCAAGCAGCTAAACATGCATGCTGGATGAAAGCCATGCAGGAAGAGCTTCAAGCTCTTCAAGAGAATCATACTTGGGATATTGTTCCATGCCCTACAGGTGTAAAACCCATTAGATGTAAATGGGTATATTCCATAAAGCTCCGCCCTGACGGGTCTCTTGACAGATATAAAGCAAGGTTGGTGGCACTTGGTAATCGGCAAGAGTATGGAATTGACTATGAAGAAACATTTGCACCGGTCGCAAAGATGACCACTGTGCGACTTGTTCTTGCTATTGCAGCCTCTCAAGGTTGGCCATTGCGACAAATGGATGTTAAGAATGCTTTCTTACACGGGGACCTTAAGGAAGAAATCTATATGACTCCACCATCTGGCTTCTTTTCTACACCATCGGCGGATGTTTGTAAGCTCAAACGATCACTCTATGGCTTGAAACAGGCACCACGTGCCTGGTTTGACAAGTTTCGATCTACACTTATCAGCTTCTCTTTTGTTCATAGTCAGTATGATTCTTCTCTGTTTCTTTGCAAAACTACGAAAGGCATAGTCTTACTCTTGATTTATGCGGATGATATTGTTATTACGGGTACTGACTCTACTTTGATTTCACAACTTCAAGAGCATCTTCATCAGTCCTATCATATGAAGGATTTAGGTCCTTTACAATATTTCTTAGGTCTTGAAGTGCATTCAACTGCTGCTGGTCTCTTCTTACACCAACATAAAATATACTCAGGATCTTATTTCTTTAGCTGGTCTACAAGATGGTCGCTCGATTGACACTCCTTTAGAGGTAAATGTCAAATATCGTTGGGATGATGGTGATTTTCTTTCTAATCCCTCTTTGTATCGACATTTAGTGAGGAGCCTAAATTGTTTAACGATTACTCGGCCGAATATTTCATTTGTTGTTCAACAAGTTAGCTAATTTATGCAAACACCTACACACATCCATCTAGTTGTTGCTCGTCGCATTATTCGCTATTTGCAAGGAACTTATGATCGAGGTCTTTTCTTTCATGTGGGTACTCCCATTTATTTAGTTGCATATAGTGATGCGGATTGGGCTGGTTGTTCTGATACTCGACATTCTATTACCGGTTGGTGTATGCTCCTTGGTGACTCTCTTGTATCATGGAAAAGCAAGAAGCAAGATCGAGTATCTAAATCTTCAACTGAGTCTGAATATCGTGCTATGTCCTCAGCATGTTCAGAAATTGTTTGGCTTCAGGGCTTATTGGGTGAACTTGGCTTTTCTCAAGCTGAGCCTACTCTGTTTCATGCAGATAATACTAGTGCCATCCAAATTGTTGCAAATCCAGTATTTCATGAACGTACAAAACACATTGAAGTGGATTGTCATTCTATTTGTGATGCCTATGATAGTCGTGTTATTTCACTTCCTCATATCAACACTGCTCTTCAAACAACTGACGTGTTTATGAAGGCTCTTTCCAGAGACCGTCATCAGTTTATGGTTGACAAACTGATGCTTCACAATCATCCAGCATCAATTTGAGGGGGATATTAATGGCAATAATCTGTGACACTAATTTAGAAATTACTTGCAAGATTTGTGGCTCCAATTAAGTTATTCTTCTTACCATGTATTTGTACATATTACTTAGAATAGTTAGCTAATAGTCAATGACATTAGCTGTATATATTTCTTGCCTAATTTAGGCTGTACATTATTTTCCTATTTAAAGAGAAAGATCTTCAGAGAAAAGGGATTCAACCATTTTGCTCAAAGATTGTTACTACC
>Hale_131_LTR/Gypsy
GTCCTGATAGGAATTATAGGTTTCATCAATTAACTCCCCAATAGCAAAAATACTATGATAAGTTGAATTAGATGAAAACTAGAAATTACCAATTTAATTCACAAATTCGGATCGTTCAAAGATTGAAGTAAGAAGATAGATACTACTTAACCCCTTTACTAACAAGGATAAAGATACCAAGACAGACTTTGAATTTCCTCTTATGCCAAAAACAAGGTAGTTTGATAAATAACAAGAAAACAAAGATTTAGATTTTGACACCACAAGCTAGAATAAAGCTTGATAAGTCACAAAGTTCATGCAAGAAATTAAAGACAAAATTCCTCACAATAAAACTTAAAAAAAGTTATAATTCATATATCAAATTCAATCCTCCCCAAAGAAAGAAAAGGACTTGTTTGTATAGAGTACAAGTCCATGCATACACTACTAAAATAGACTCACACACATAGGATTACTTTTACTCTTAAATGGCCTTAGTAACCACTATCCACATTAGTAGCCATTACTTGGTATTAATTACCCCATTAACTTGTATACGGTGGCTCTTAATAAACACTACCCATATAGAGTACAAGTCCATGCACACACTACTAAAATAAACTCACACACATAGGATTATTTTTACTCTTAAATGGCCTTAGTAACCACTACCCATATTAGTAGCTATTACTTGGTATTAATTATCCTATTAACTTGTATATGGTGGCTAGATGTAACCCTAATTGTTATTAACACAAACACAAGTTAAATATTATTCCTTGGGCCTCCACGGGTGCCTTATTGGTTTGAAATTCTTGGGCTTTCCAGATGTCCCTAATTAAACCCAATATGGCTTCTTGAAGTTTCTTGGATTTGGACCTTGTGATTAGGCCTTCTTGTACTATTAATGGATCTTAGATCTCTTTAAGCTTTGAACTTGAATTCACATCATTCCCCCTTTCTTCAAAAGGATTTGTCCGCAAATCAGCTCCATCATCTTCATCACCTACATCGAACAATGACAAGTCACTAACATTGAAAGTAGCACTAACATTGCCATACTCATTTGGAAGTTCTAGCTTGTAGGCATTGTTGTTGATGCGTTGAAGCACTCTAAAAGGACTATCTCCTCTTGGCATAAGCTTTGATTTCCTTTCTCAAGTGCACCCACACCCAATCTCTAAGCTCAAAAATGACTTGCTTCCTCCCTTTGTTGTGTTGCTTTTCATATTGGAGTGTCTTCTTCTCAATGTTTGTACGCACCTTCTCATGCAAAGTCTTGACGAACTCAGCTTTTTGTTTCCCCTCTAAATTAGCTTTGTCCAATGGCAATGGTAGCAAATCTAATGGAGTCAATGGATTGAATCCATACACAACTTCAAAGGATGAGCAATTTGTTGAACCATGCACACTCCTATTATAAGTAAATTCCACACATGTGGCAAACATTCTTCATAATTCTTCAGATTTTTTTGGATGATAGCCCTCAAAAGTGTTGAAAGTGTCCTATTAACCACCTTCGTTTATCCATCCGTTTGCGGATGACAAGTTGTCGAATACAAAAGTTTTATCCCCATCTTTCCCCAAAGAGTCTTCCAAAAGTGACTTAGGAATTTGACATCCCTATCACTCACAATGGTCCTTGGCACTCCATGTAGCCTTACAATCGCCTTGAAGAATTGATTGGCAATATGGGTTGCATCATCCGTCTTGTGACATGGAATGAAATGTGCCATTTTGCTAAACCTATCCTCAACAACAAAAATAGAATCTCTCCCTCCCTTGGACCTAGTTAATCCTAAAACAAAGTCCATAGTAATGTCTACCCAAGGTTCATTTGGTATGGGAAGAGGTGTATACAAATCATGAGGCATTGCTTTAGATTTAGCTTATTTGCAAGTAATGCATTTCTCACAAATTCTCTCAACATCCCTTTTCATGTATGGCCAAAAGAAATAGTCACCCAACACATCCAAAGTTTTCTAAATCCCAAAATGCCCCATTAAACCTCCACTATGTGCCTCTCTCACAAGTAACTCTCTCAAAGAACTTTGGGACATACATAATTTGTTTTCCCAAAAAAAGAAAACCATCAAACTTATAGAACTTATCAAAACCCCCTTTCTCACATACCCCATAAACATTAGCAAAATCAGGATCATTAGAATAAAGATCTTTGATGTATTCAAATCCTAATAATTTTGCATCAAGTTTAGAGATCAAGGCATATCTTCTTGACAATGCATTGGCCACTATATTTTCTTTCCCTTGCTTGTACTTAATGATGTATGGAAAGGATTCAATGAATTCCACCCATTTTGCATGTCTCTTGTTGAGCTTTCCTTGTCCTTTGAGATACAATGCATAGAACTCCTTATCATATACAGGGTAGTTTAGACTTGCTCCACTTAGCTTTTCGCTAAGGAATGCTATGGGCTTGCCTTCTTGCATCAAAACTCCTCCAATACCTATGCCACTTGCATCACACTCAATCTCAAAAGGTTTAGTAAAATTTGGCAAAGATAACAAGGGTGCAGAACTTAATTTGTCTTTTAGCAAGTTAAAAGCCTCATCTTGTTTAATTCCCCACTTAAAACCAACATTCTTTTTGATGCATTCTATTAAAGGTGCAGCTATGGTAGAAAGATTCTTAATGAACCTTCTATAAAAGCTAGCTAAACCATAAAAGCTTCTTACATTACTTACACTTGTGGGTGTTGGCCATTTCTAATTACTTTTACCTTTTCTTGATCAACATGAATGCCCTTGTCATTGACAATATATCCAAGATTAGTGCAAAAACAACATTTCTTTAGATTAGCATACAACTTCTCTTCTCTAAGCACATAAAAAAACACAAGTCAAATGTTGTACATGCTCATTTAAATTTTTGCTATAAACCAAGATATCATCAAAATAGACAACAACAAATTTGCCTATGAATGCTCTTAAAACATGATTCATCAATCTCATGAAAGTGCTTGATGCATTAGTTAAACCAAAAGGCATCATTAACCACTCATATAAACCATGTTTAGTTTTAAAAGCTGTTTTCCATTCATCACCTTTTCTCATTCTAATTTGATGATAACCAGATTTCAAATCAATTTTTGAAAACAAATGTGAACCATGCAATTCATCCAACATGTCATCTAGCCTAGGAATGGGATGTCTATACTTCACCGTGATTTTGTTGATGGCATGACAATCAACACGCATCCTCCAAGTTCCATCTTTCTTAGGCACTAACAAGATGGGTACGGCACATAGACTCATGCTTTCACGAACATAACCCTTCTCCATAAGCTCACTCACTTGCTTTTCGATTACCTTGGTCTCCTCCAGATTACATCTATATGCTGGTCTATTTGGAATGCTTGCTCTAGGTATGAAATCAATTTGGTGCTCAATGCCTCTTTTAGGTGGCGAACCATTTGGAATTTCTTCCGGAAATAAATCTTCATAAACCTGCAAAAGATCAACAACAACACTAGGCAAACAATTGGTTATTTCGTTAGAAATATGCAAAATCTCCTTGTACATAAGTACAAGTATGTGTTGCCTCAAAAGCATAGCTTCCTTCATATCACTCATTTTTTGTATAATCACTCATTTTTCTTTCATTTGAACCTTCCTTCTTTTCTCTCACCATGCGTTTCCCATTTTGGTCATGAGAATTGGAATTTTTAGGTTCACTCATCTCACCTTTTTCTTTACTCTCAAAGGTTTCCCTTCCCAAAGAATTTCCCAATGAAGAACCCATTTCTTCATATTGTTGCTTGATGCGCATTTGGTCTTTAAAAATCTGTTTTGGAGTTAATAGTCCAAGGTTAAATCTTTTTCCATCCATAGTCAAAGTATACATATTTTTGAATCCATCATGACTAGCCCTTCTATCATATTGCCAAGGTCTCCCCAACAACATATGTCCGGCCAACATTGGTAACACATCATACAACACCTCATCATTATATTTACCAATTTGAAAAGAAACTAAAACTTGCTTATTTACCTTTACAACTCCACTTTCATTAAGCCATTGCAACTTGTATGGTCTTGGGTGCTTGGTAGTAGGCAACTTCAATTTCTCCACTAGCAAAGTGCTTGCTACATTGGTACAACTTCCACTATCCATAATCATATTGCACAACTTGTTAGAAATCAAATAATGAGAATGAAACAAATTTTCCCTTTGCTCCCTATGGACATCATGTTTATTTTGCAAACTCAATGCTTTTTGAACAACAAGATTATCTCCCTTAGCACATTCAATATCACTACAATCTTCTAAAGAAGGCATATCATCATCACTATCCCCCTTACTCTCTGACTTAATAACACCATCCCTTAGAATCATAGCTTTCTTATTTGGACATTCCCTAGCAATGTGCCCATGACCCAAACACTTAAAACATTTGATTCCCCTAGTTTGGGTTGGTTGATTCTCACCCTTTCCTTTATTACCCAAGTCAATTTTAGGTTTAGTTTCTTCCACTTTTGACTTAGTAAAAGGTTTATCATCCTTTCTCTCCCAAGAAGTTTTCCAAGTAGAAGAAAAACCATATTTGGTTTAGAATCATACCTCTTTCTTTTCAATTGCCTTTCCACTTTCATGGCCAAATTCACCATATCTTCAATCTCCATATAATGTTGCAAATCAACAACATCAACAATATTTTTGTTTAGCCCTCTCAAGAACCTTGTCGTGGTAGCTTCATAATCTTCTACCACATTTGCTCTAATCATAGTCTTTTCCATTTCTTTGTGATACTCCTCCATACTCATGGATCCTTGATTTAGAGTTTGTAACCTTTGATGAAGCTCTCTATAGTAGTGGCTTGGAACAAACCTCTTTCTCATGATTTGCTTCATTTCCCTTCAAGACTCCACGGGTCTTTCTCCATATCTACATCTTTCCTTGCAAAATTGATCCCACCAAACAATTGCATAATCACTAAACTCAACAGCGACAAGTTTTACCTTTTTCTCCTTCAAATAATTATGACATTCGAAGATGAGTTCCACTTTCCGCTCCCATTCAAGGTACACATCTGGATAATTTCTTCCTTGGAATGAAGGAATCTTCATTTTGATGCTTCTAAGGTTGCGATCAACATCATCATTTGGATGTCCTCTCCTAGCTTGTCTTCTAGGATGGATTTGTTGTCCCACCAAGGTGACTTAATCATCATCCAAAACATTCTCTCCTTCATAGTCCTCTTGGTCAATTGGTGGACGTCTCCTTCGTCTAGGCTCTCCTTGTAATTGGTTAAGGATGCAATCATGCCTTTCCAATTTTTCAGTGACTCCCACCATCATATTAAACATTCTTTCGAATTGTTGTTGCATGCTTGAATCATATGATCATTTGTAGAAGAACTTATGTCTTTTGACATGATTGTAAAACCTAAAATTTTAACAAAAGAAAATAGAAAGAAACAATCTCACAACACTCCCTCACGTGTTTTACTCAAAATTGATGTATACCACTCGTGTTTACACTCAATTTTGGCTTTTTTTTTTCTAATGATCTCACGCTCTTACCTTTTACCTCTCAAATTTGCCTTTTGATTTCTTAGATGAACTAAGTTTCTCAATCAAATAAAATTTCAAGAATATAGTAATCAATGATAAAAAAAAAATAAGGTAGGCTAACAAGAAAATAATAAGGTAGGCTTAAAGAAGTGAACAATTTGTAGCAATTTCTTTTTTTTTTTTTATATATAATCTGAGATCTAACACAAGAATATCAAAGATAACAATTTTTTTTTAATTTTTTTTTGATATATGCAAACAAAATCTTGAGATAAGAAGAATAAAGATAAAAAAAAATAACAAGAACAATAGATGGCAAAAGGTGCAAAATATAAGATGAACACAAGATATTGAGAATTAAAAGATAGTTTTGGATACGCAAACCTCAATCTTGAACCAATGCTCTGATACCATTTATGATAGGAATTGTAGGTTTCATTAATTAACTCCCCAATAGCAAAAATACTATGATAAGTTAAATTAGAAGAAAACTATAAATTACCAATTTCATCCACAAATTCGGATCGTTCAAAGATTGAAGTAAGAAGATAGATGCTACTTAACCCCTTTACCAACAAGGATAAAGATACCAAGACAGACTTTGAATTTCCTCTTATGCCACAAACAAGATAGTTTGATAAATAACAAGAAAACAAAGATTTAGATTTTGGCACCATAAGCTAGAATAAAGCTTGATAAGTCACAAAGTTCATGCAAGAAATTAAAGACAAAATTCTTCACAATAAAACTTAAACAAAGTTATAATTCATATATCAAATTCAATCCTCCCCAAAGAAAGAAAAGGACTTGTTTATATAGAGTATAAGTCCATGCATACACTACTAAAATAGACTCACACACATAGGATTACTTTTCTCTTAAATGGCCTTAGTAACCACTACCCACATTAGTAGCCATTACATGGTATTAATTACCCCATTAACTTGTATATGGTGGCTTTTAATAACCACTACCCATATAGAGTATAAGTCATGCACACACTACTAAAATAGACTCACACATAGGATTACTTTTACTCTTAAATGGCCTTAGTAACCACTACACACATTAGGAGCCATTACTTGGTATTAATTACCCTATTAACTTGTATATGGTGGCTACATGTAACCCTAATTATTATTTACACAAACACAAGTTAAATATTATTCCTTGGGCCTCCACGGATGCGTTATTGGGTTGAAATTCTTAGGCTTTCCAAATGTCCCTAATTAAACCTAATATGGCTTCTTGAAGCTTCTTGGATTTGGACCTTGTGATTGGGCCTTCTTATATTATTAATGGATCTTGGATCTCTTTAAGCTTTGAACTTGGATTCACATCAAGTCC
>Hale_133_LTR/unknown
GTGGTGTTAAACACTGTAATTAAATGTTTATTGTAAGGGTAGTATAATCATTTTCATGTTAGAGTATAAATAGTCATCTTTCCTTTGTTTTTAGGTTAAGCTTTCTTTGGTTATGTACATTATGTTATTCCTTCATTTGTAACATGGTATCAAAGCCTAAATTGCCTGAGTCTTACTGTTGTATTGTTGAGTCTTGCTGGGTATTATTTCTTTTCTCGCTTCTATTCATCGTCTTTCTGAACCTTCATCTTTCAAAAAAGTCATTCTTGATCCTCTTTGGCAGTGTGTCATGGCTGAGGAGTTAACCGCTCTTCACCAAACCCATACTTGGGATTAAGTATCCCTTCGTGCAGGTAAACGTGCTATTGGTTCTCTGTTTTCTGTTTTCTGTGACGTCTTGCTGTTGGAAACGACGTCGTGCTATTGTGTCTTGCTGTATCTCGTTTAAAATTTTTAGTTTCTACAGGAGCTTTAGAAAATTTGAAAACTCATAATATTTCTGATTGTAGTGGTTGTAAACTAGCCAAGTTTAATGCATTGCCTTTTCCTAAAAGCACTACTATATCTATTGCTCCTTTTGATCTTATTCATTCTGATATATGGGGACCCTCTCCTGTTTCTACAAAAAGGGGTTCTCGCTATTATATATCTTTTATTGATGATTGCACCTGTTATTGTTGGGTTTATCTTATGAAACGTCGTTCAGACTTTTTTGGCATTTATAATGAGTTCCGATCTCTTGTGAAAATCCAACATTCAGCTGTTATCAAATGTTTTAGATGTGATTTAGGAGGAGAGTATACTGCTCATGCTTTTAAGGATCTACTTGCTTTAGATGGTACAATTTACCAAACTTCTTGCACTGATACTCCTGAATAAAATGGAGTTGCTGAAAGAAAATATAGGCACATTCTAGAGACTGCACGATCACTCTTGTTGTCTGCTAGTGTTCCTAGTGAATTTTGGGAGGAAGGAGTTCTTACTTCTATTCATTTAATTAACAGAATTCCTATTTCTCATAATTCTTCTCTTTGTATTTTTGGTTCTACATGTTTTGTTCTTCTTCCTCATGTTGAACGCAATAAGCTAACATCTCAATCTATTATATGTGTCTTTCTTAGTTATGGTGCAGTACAAGAAGGGTATCGTTGTTTTGATCCAGACAGTCATAAATTATATGTTTCTTATCATGTTGTTTTTCTTGAACATATTCCTTATTGTGCAATTCCTGACCGTCCTCATCATATATGTATGTCTGATCTTATCCACATTGACCCTTTTGCTACTGATGTTGATGAGCTATCCTCTACTGACATTCCTAACACCTCTATTGGCTTCTCTACTACACACTCCGCCCAATCACCTCTTGAGACTGCGGATACTATCGAACCTCGCTATCCTGTACGCAATCGTAAGTCCACTAAACAACCTGATTTTGATTATTCATGTTATTCGAGTTCATTTGTTTCTTTTCTCGCTTCTATTCATCGTCTTTCTGAACCTTCATCTTTCAAAAAAGCCATTCTTGATCCTCTTTGGCAGCGTGCCATGGCTGAGGAGTTAACCGCTCTTCACCAAACTCATACTTAGGATTTAGTATCCCTTCGTGCAGGTAAACGTGCTACTGGTTCTCGTTGGGTCTACAAGATTAAAACTAAGTCTGATGGTTCTATTGAAAGGTATAAAGCTCATTTAGTGGCTAAGGGTTATTCTCAGGAATATGGCATGGATTATGAAGAGACCTTTGCTCCCGTTGCTAAAATGACTACAGTTCGAACTCTTATTGTTTTTGCTTCCGTTTGCCGTTAGAATATAACTCAAATGGATGTCAAAAATGCCTTTTTGAATGGCGATCTTCACGAAGAAGTTTATATGGTCCCTCCTCCTGGTCTTGATCATCATCCTGGTGAAGTTTACAGACTTAGGAAGGCTCTTTATGGCCTCAAACAGGCTCCTCGCGCTTGGTTTGAGAAGTTTTCTACTGTAATTACTTCACTTGATTTTCATCCTAGCAACTATGACTCTGCATTGTTTATCAAATGTACTTAGGCTGGTCGAATTTTTCTTTCTCTATATGTTGATGATATGATTATTACAGGTGATGATGTTGTCGGGATTAGTCTGTTAAAGTCTGAACTGACTCGTTGTTTTGCTATGAAGGACTTGGGTTCCCTTCGTTACTTCTTGGGTATTGAAGTTGCTTCTTCTCCAAAATGGTATCTTCTTTCTCAATCTAAGTATATTTCTGATATTTTTAAGCGTGCTCGGCTTTCTGATAATAAGACTGTTGATACTCCGATTGAGCTTAACGCTCGTTATTCTACTTCTGATGGTTCTCTACTGCCGGATCTGAGTTTGTATCGGACTGTTGTTGGAAGTCTGGTTTATCTTACTATCACTCGTCCTGATATTGCATATGTTGTTCATATAGTCAGTCAGTTTGTTACTTCTCCTACTACAGTTCATTAGGCTGTTGTTCTTCGCATTTTAAGATACCTCCGCGGCACTTAGTTTCAGACCCTTATATTTCCATCTGCTTTATCTTTAGAGTTATGTGCTTACTCTGATGCTGATTGGGCTGGTGATCCCACTGACTGCAAATCAACTACTGAATTTTGTATTTTTCTAAGTGATTCCCTTATCTCTTGGAAAAGTAAGAAGCAGGACGTCATTTCTCGATCCTCAACGGAGGCCGAATATCGCGCTATAACTTCCACTACTTGTGAAATAGTTTGGTTGCGATAGTTGCTTGCTGATATAGGTGTCTTTCTGCGGCAACCGACTCTTTTACATTGTAATAATAAGAGCGCTATTCAGATTGCACATAATTCGGTCTTTCACGAACGGACTAAGCATATCGAAATCGACTGTCATATTACCCGTCATCACCTTCAGAATGGCACCTTGACATTGCCTTTTGTTTCTTCTTCCTTACAGCTTGCAGACTTGTCTACAAAATGTTTAACTGCTTCACGTTTTCGTTTTCTATCTGACAAACTCTCGATGCTTGTTGCTATCGCATCGTGAGTTTGAGGGGGAATGTTAAACACTGTAATTAAATGTTTATTGTAAGGGTAGTATAGTCATTTCCATGTTAGAGTATAAATAGTCATCTTTCCTTTTTTCTTAGGTTAAGCTTTCTTTGGTCATGTACATTATGTTATTCCTTCGTTTGTAACATGTGG
>Hale_136_LTR/Copia
ATTTTGATAGACTCACAATCACACAATAAGACTTCTGGAAAAGATTAATCTTTTATTAAAAAACAACTAAGATATATATAGCCTGTACATCATAAGAAATAAAAACCAGTAATAACAACCACGTACAAATAGCAGTTTGTTATAGACTAATTCAAAACTCAACTCTATCTACTTGCTTCCTAACAAATAGGAATGACTCTATCTACTTGATTCCTAACAAATAGAAACTTATTACCTGTAAACATTAAAATAGTAAAACCCAACTCAACAATGCCTCTCCTAAACTGAAAGCAGTAGTATTTCAGTTTAAATTCAGTGGTACTTCACACACCCCAGTTCTTCATGCAGCTTCATGAACACATCAAGCTTCAGGGGCTTAGTCATTATATCAGCTACTTGTTCCTTCATATCACAATGAACAAGCTCCACGACTCCCTCCTTCGTAAGATCCCTCAAGAAATGGAACATAACATCAATATGTTTGCTCCTGCCATGTAGAACTGGTTTTTAAATAATTTGATTGTTTAGCTATTATCATAGAGTATAGTTGTGCATTGTGGCTGTGAATAACCAAATTGCTCCAAGACCCTTCGCATCCAGACACATTGACAGGCACAAGATGCTGCTGTAACAAATTCAGCCTCTGTGGTGGACAATGTCACCACTGGCTACTTCTTCGAAGCCCAAGATACAACCCCTCCATTCATCAAGAACACATAGCCACTTGTACTCCTCCTATCATCGACGTCTCCAGCATAATCGCTGTCTGTATAAGCAACTAGTTCCTTCACGTCACCTCTTTTGTACAGCAGTCCCAGTGCCATAGTACCCTTCAAATAACGCGACACCCTCTTTGCTGCTTGCATATGCACTTTGGTAGGACTGGCCATGTATCTACTTAATAGACACACCACATACATCAGGTATGGTCTTGTAGCAGTAATGTACATGAGACTTCTGATTAATTGCTTATAGACGGTTGCATCTACCATAGCTCCCCCTCCTTCCTTCGAGAGTTTAGAACCTGGCCCAATTGGGTTCTTAACTGGATTTCCATTCTGCAAATGAAACCTTTCCAACAACTCAGTGACATATTTCTTTTGACTTAGGTAGATGCCTTTTGGTTTTTGCATAACCTCAACACCTAGGAAGTATTTCATTTTCTCTAAATCTGTCATATCAAACTCATGTTTCATGGAGCCCTTAAACTTCTCAAACATGCCAGAATTATTTTCCGTGAAAATCAAATCATCAACGTACAACTTACAATTAAAGAACTCTTACCTTCTTCTTCTGATTTGACAAAGAGAGTGTGTTCATAGTTGCACCATTCAAAGCCTTCTTTGACAAAATAAGCTTCAATTTTACTGTACCAAGCACATGGTGCTTGCTTCAATCCGTAAAGTGCCTTCCGAAGCTTGTAAACCTTCTCTTCTTCACCTTTACGTACATATCCCAATGGTTGCTTTACATACACGACCTCATTCAAATCACCATGAAGAAATGCGCTTTTAACGTCAAGCTGGTACACATTTTAACTTTTTTGTGCCGCTAGTGCCAAAATCATCCGAATCGTATCCCATCTGGCTACAGGGGCGAAAACCTCATTGTAATCGATCCCATGTTTCTGAGCATAGCCTTTAGCTACCAAACGGGCTTTGTGCTTGTACACTTTACCATTCTCATTCAACTTGGTCTTGAAAATCCACTTTACGCCAATTTTTCTTGCTCCTGCCGGTAGAGCTGTCAGCTGCCAGGTCTCATTCTTTTCAATGGACTCTATCTCACAATCCATAGCTTTTCTCCATTTCTCTTCTATTACCGCTTCTTCGAAGGAATGAGGATCTTTCCAGGAAACAAACATAGCAAGATTATTCGACTCATTTTCTTCTTTCGAAAGACCTCCTGATACATAATCCTGCAAGTATGTAGGAGCCCTTCGAGATCTATCCGCATTTGAAATTTCTTGACTTGGTGCTTCTTAATGAGTAATGTTTTCTGGCAGTACAGCAGCTCCTTGGTTCATAGCATCTTCTTCTTTATTTTCTGATTCATCACAATCTTCCCATAACAATACATCGAGTCTTACTTCTTCTGCTGTCCTTTCCCAATTCCAGCCCTTATCTTCTTCAAAAAACACATCTCGGCTTATCACAATCTTCTTGGTTGCTGGATCATACAATCGATATGCTTTTGACTCATCACTAACTCCAAGAAGCACACAAGGGAAGCTTTTATCATCCAACTTCTTTCTTTTCTGGATTGGAACATGAACATGAGCTTGGCATCTAAAAACTCTAAAGTAATCCACTTTTGGTTTAACTCCGCTCCACATCTCTTATGGTGTTTTTTCTTTTATTACCGACGTCGGACTTCTATTGAGAACATGTGTTGTCCATCTTGCAGCTTCTGGCCAAAATCTTTTCGGTACCTCTTTGTCACTTAACATACATCGAGCCATATTCATGATAGTCTGGTTCTTACGCTTAGCTACCCTGTAGGCTGCTGTGAGTTGTCTACTTATACTATTACTTTTATAAAAATTATTAAACTCATCAGAGGTAAATTCCCCTCCTTTGTCAGTGCGTACACAACAAATAAACATTCCAGACTCTTTTTCAATAAGACTCTTATAGCATTGGAAAGTCTTGAATGTCTTGGACTTCTCATTCAAAAAATATATCCACAGCTTTCTACTATAATCATCAATTAAATTTAAAATGTACCTCTTATCGCTGTTAGGAAATGGTGTAATTGGGCTGCAAATATCAACATGTATGAGCTGTAATTTCTTGGATGCACGCCATTGACTTCTTTTTAGAATAGACTCTCTGTATTGTTTTCCTACCAAACATTCAGTGCATGATTTTGTTGTAGCTTTTAAAAGGGGAATTCCCTTTACCATGTCTCTATATTTCAGTGTTTGCAGCCCCTTATAACTCATATGCCCATACCTCATATACCACAACTACGATTCATCTTCTGTCATTGTTTGTAAGTAGGTAGAGCTTTCAGGTACCACACTAGTCAACAATACAAACATTCGATTCACTGTCATCCATGTTTGCATGATTAGACCCCTTTTTGGATGAAAGAGACTGCATTCTCCATGCTGGATAAGAATAGCTAATCCTCTTTCTTGAAGCTGGCCTATACTGAGTAAATAATTTTTCAAATCCGGCACATAATAAGCATCAATAATCACCTGAGTTGTGCCATTGATTTCCAGCCGTATGTTTCCCTTCCCCATCACTGCCATTCTTATGTCATTGGCTAGCTTCACACAATGTCTATACTCACCATTAAAATTCAAGAACCACTCCTTATTTCCACACATATGGTTACTACAACCAGAATCCAAGAACCACACCTCTTTTCTTTTTACGTTGTCGGTTTCTACATAAGCCATCAAAAGCATATCTGCTTCCTCATCAATCTCAGCATAATTGGCTTTCTTTTCTCAACTAGGACATTCGTATTGATAATGTCCTATTTGGTGACATTTAAAACATTCTACGTTGGCCCTGTTAAGTTGCCTCCCTCTGCCTCTTCCTTGACCTCTCACTACAAATCCTCTGCCTCTACTTCCTCTTTCCTCATAACTGACCTTCAATGCTTATTCCTCTCTACCACTCTTTCTAAACTTCTGCTCACGAACCAACAATGAGCTTTATAAAGCATCAACTGAAAGACTATCAATGTCCTTCAATTCTTCAATTAAGCACACAATATAATTAAACTTCTCGGTGAGAGTACGCAGAATCTTCTCAACGATCTTGACATCCTAATGTTTTCACCGCAGTTTCTCATATCATTAGCCACCATCATCACTCTACCAAAATAATCGGTGACTGTCTCTCCTGGTCTCATTTCAAGCAGCTCAAAATTTCTGCGAAGAGTTTGAAGCTAAGCACGCTGTGCTCGAGCATTTCCTTGATATTTCACCTTCATTGAGTCCCACAACTGTTTAGCCGTCTCCTTCTGGGTGATTGTTTTTAGAATGGACCTGTTAATGGAGCTGAAGAGATAAATCTTTGATTTTAAATCCTTCAACTTCATATCTTCTAGAGTCTTTCTTTGAGCTACTGTCAATGCATCCTCATCTTTTGGTTTTGTATAACCTTCTTGAACAACACTACAGTACTCCTTTGATCTAAGGAGATTCTCCATGAGCAAACTCCAATGATCATTAATCCCCATCAAATTTGGGAATGCAAGGTTGTGCGAAGCTGCTTGCCTCTGCCATTATCAGACTTACTTTTGTAATTTTTATTTTATTTACTCACTCACTCACAGAGTCACAAGCCTCTTTTGTGGCTTTGATACCAGAATTTGATAGACTCACAATCACACAATAAGACTTTTGGAAAAGATTAATCCTTTATTAAAAAACAACTAAGGCATATATAGCCTGTACATCATAAGAAATAAAAAGCAGTAATATCAACCACGTACAAATAGCAATGTTTGTTATAGACTAATTCAAAACTCAACTCTATCTACTTGCTTCCTAACAAATAGGAATAACTATATCTACTTGATTTCTAACAGATAGAAACTTATTAGCTGTAAACATTAAAATAGTAAAACCCAACTCAACAAATTT
>Hale_137_LTR/Copia
AATATGAAAACAGTGAACAAAAAATATAAGAAGGCTGAACGATTTTTCTATATTGATGTACAGCTATTTAAAGAGCTTAACTAGGAATAGAAAAGGTAGCTAATCTCCCTAATTAAGAAGAAATATACTATTTAACTAACTACCCTAATATAGAAAAAAATAAATATTGATTCCTAAATTTACTAATATAGCTCATAAATCTCTAAATATAGAGTATAACAAATATGGTACATAATCACAATTATTTACGAAATCTTTCAACACTCCCCCTCAAGCTGGCATGAAGATGTCACTCATGGCAAGCTTGCTAACTAGATTCTCGTGTTGCACATTGGGAAGACCTTTTATTAGTATATCTGCTGTTTGGCTAGCAGTGGGTATGTAGGACATACATATCACACCACTATCTATCTTCTCCTTGATGAAATGTTTGTCAATTTCTACATGTTTGGTTCTGTCATGTAAAACTGGATTATGAGCTATAGAGATTGCAGCCTTGTTGTCACAATAAACTTTAATAGGTGCTGGTATAGGAATCTTCAATTCTTCTAGGAGTCTTTTTATCCATAAAACTTCACAGAATCCATGTGCCACAGAGCGGAATTCTGCTTCAGCACTACTCCTTGCCACCACACTTTGTTTTTTACTTTTCGAAGTAACCAGATTTCCACCTACAAAGGTACAATAACCTGAGGTGGATCTTCTATCATTTACATCTCCTGCCCAATCTGCATCTATGTAGGCCTCTATCAGAAGATATTCTCCTTTTCTGAACAAGAGTCCTTTTCCAGGAGTTCTTTTGAGGTATCTCAAAATTCTGAATACAGCTTCAAAATGAGTAGGTCCAGGTGAATGCATGAATTGACTCACAACACTCACTGCAAAAGCTGTGTCAGGTCGAGTGTGAGCCAAATAGATTAGTCGCCCTACCAATCTTTGATAACGTTCTTTGTCCATTACCTCATTAGCTGCTGCTGTTTTCAACTTTACATTAGGTTCGATTGGCGTATCTGCTACCTTACAACCTGTCATTCCTGTTTCTTTGAGTAAATCAAGCACATACTTGCGTTGGTTGACAAAGATTCCCTTCTTGGATCTTGCAAACTCCATCCCAAGGAAATATTTCAGCTTTCCCAAGTCCTTAATATCAAATTCGGCTTCAAGTTTCCTCTTCAAGTTGCTAATCTCAAGAGAATCATCCCCTGTCATGATTATGTCATTTACATAACAATCAAAATAGCTACTTTACCTTTGATGGAATGTTTGAAAAAAAGGGTGTGATCAGCTTGGCTTTGAGAGAAACCATGTCTCTTGATAACATCGCCAAAACGCTCAAACCAAGCTCTAGGAGACTGCTTTAATCCATATAGAGACCTTTTTAATTTGCACACTTTGCCTTTTCTAAGTTTTTCTTCAAACCCGGGTGGCAGGTCCATATATACTTCTTGTAATTCTCCATTTAAAAATGCATTCTTTACATCAAATTAATGAAGTAGCCAGTTGAAGTTAACTGCAAGAGAAAGAAGTACTCTACTAGAGTTAACTTTAGCAACCGGAGCAAAAGTCTCTTGGTAATCAATTCCATGAGTTTGAGTAAATTCTTTTGCTACTAGTCTCGCTTTGTATCTCTCCACACTTCCATCAGCTTTAAACTTCACCGTGAACACCCATTTGCACCCAACTGTCTTTTTGTCTTTGGGTAGATCAATGACAGTCCAAGTGTTATTTCTTTTAAGAGCATTTATTTCTTCCATCACAGCTAATCTCCAACTCGGGTCACCTAATGCTTCCTCAACAGTTCTTGGAACAAGCATATTAGAAATCCTAGAAACAAATGCTCTATGATTTTTTGACAGTTTTTTATATGACAAGTATTGTGCGATAGGTTGTTTAGTGCATGTTCGGATTTCTTTTCTTAAAGCAATTGGAAGATCAAGATCAGAAAGAGTGGAAGTAGAGGGAAGGTTACTCTGAGTTGTAGGGTCATTATTCGACAAAGCTGATTGAACATCTACAGAAGGAATAACTAAGGCTGTAGTAATTTTAAACCTACAGCTCATATTGAGGATTATGATCCACTGGATTATGATATGTTGGAAGTACTTCTCCCCATGTCTCTGATAAAGTAACATCTGGCAAAGTAGGATTAATAATGCTAACCCTAGTTTCCATATCAGAATTAGTTAAAGAAATGAGTAAAGTTTCCCAAAAATTATTTTCTTCAACTAAGTTCTCTCCCCTGAAGAAAATTCTTTTGAAAGAAAGAGTGATCCTCGATAAACCTGGTATCCATGCTCTCAAAAAATTTCTTTGTGACTGGATTAAAACACTTGTACCCATGTTTATTAGAAGCATAACCAATAAAAACACATTTTTCAGCTTTGGGATCAAGTTTTCAGCGAAGCACATTTGGGACATGCACATAGCAAACACACCCAAAAACCTTTAAAGGAAGATCTGCTGTTATCTTAGATGTGGAAAAATAATTTTTCAAAACTTGCAGAGGCGTTTGAAATTTCAGAACTCAAGATGGCATTTTGTTTATTAAATAACAATAGGTTAGGAGTGCATTACCCCAGAGATATTTAGGAACATTCATGGAAAACATAAGTGCCCGAGCAACTTCAAGTAAATGCCTATTTTTTCTTTTAGCAATACCATTTTGTAGTGGTGTGTCACGACAAGTGGATTGATGCAAAATACCTTTTCCCAAAATAAATGTTCTCAAATATTTGTTGAAATATTCAGTCCCATTATCTGTTCTTAGAATGCCAATTTTTGTTTGAAATTGATTTTCAACCATGTGGAAAAAATCTTTAAATTGTTGTTCAACTTCAGATTTCTTTTCCAACAAATAAATCCAACAAGCTCGTGTGTGATCATCAATAAATGTTACAAACCATTTTTTTTCCAGAAAGTGTGCTAACTTTGGATGGGCCTCAAACATCACTATGCAACAAATTAAATGGTTTTGAAGCAGAATATGGTTTTATTGGAAACGAAACACGATGACTTTTAGCTAAATTACAAGCTTCACAATGAAGTTTTGAACAATCAATACCTTTAAATAATTTAGGAAATAAAGATTTGAGATATGGAAAGCTAGGATGCCCTAATCTTTTACGCCATAACAGAACTTGATCATGGACAAAGCTTGAACTTGTACTACCTAATCCATGAGCTGTTTTATTCCCAGAACCAGTTCCATCATAGTAGTACAGCCCATTTATGTCTCTAGTAGTTCCAATCATCTTTCCCGAGTTCCGGTCCTCAAAAACACAATTGGAAGGAGAAAAAAGAATGGAATAATCAGAGTCTTTAGACAATTTGCTAACGGAAAGAAGATTACATGCAAGTTTTGGAACATGTAAAACTGATTTCAAAGAGATTTTTTCTGAAATTTTAATATTTCCTTTGCCTGTAATAGGTGAAAAACTGCCATCAGCTATTCTGATTTTTTTCGAAGCCGGAACATAGATAATACGAATCAAACAATTGAGAACAGCTTGTCATATGATCAGAGGCTCCTAAATCTATGATTCAAGGAGTAGTACTTCCTAGAACAAATAGAGCCAAAGAATTACTACCTGTTTGTGCCATAGAACCGATAGGAGCATTAGAGGATGAGCAAGATTTCAGCAGTTTAAGAAGATGACTTAATTGCTCTTTACTAAATGGTGATGACTCAGCCTCATTTGCTGTAGGTGTGCTATGTTCACCAGATTTTTTTTCCTTAACATTAGGTGGTTTACCATGCAACTTCCAGCATTTTTTGCGAGTATAGCGTGGCTTTCCACAGTAGTCACATTGCAGGTTGTTTTTGTCTTCTACACGCAGATTGTGAGAAGTTCTCCTGCTTACTTGAGCTTCAGGAATAGCCAGTGCTGATCCTTCGTGGATGTGGTTGAACCTGCAGTCCTCTTTCCCAACACCACATGTCTCCGACTTTCTTCTCTCCTTACCTCCGCAAAAACTTCACCAATTGGAGGCAGGGGATTTCTTCCAATTATTCAGCCAAGGACCTCATCATATTCAATATTTAGACCTGCAAGAAATTTGAAGATTTGGCCAGTATCCACTCTCTTCTTGTACTGGTTGCAGTCATCATTGATTTCCACTCATAATCATTGAATAAGTCCAGGTCCTGCCAAATCCGTTTAAGAGAATTTAAATACTTTGTCACAGAATTCTCACCTTGGCAAATTTCCCCAAGTCGTAGGGTCAACTCGTAAACTTGGGATTGATTTCTAAGATCAGAGTACATTTCTGAGACATTGTCCCATAATTCCTTGGCTGTAGAGTAACATAGGTAGTTTGCACTTATCTCTTCAGTCATGGAATTAACCAACCATGTGATTACCATTGAGTTTTCAGCATCCCAAATGGTATAAGTTTTGTCATTCACGTCAGACTACTTAGTATCACCTGTGATATACCCAATCTTTCCTCTTCCTCGGAGATACATGCGTACAGATTATGATCATCGAAGAAAATTATCACCATTTAGTCGGATTGTAGTAATCTAAATGGGATGGTTTTCAGATGTATTTCTCTGAGGTTCGGACTGAGATGGCTGAAGAGGCTGGCTTGTCCTAGACGTGACTTCAGACATTTTCGAGATAAAAAGAAAAAGATTCAAACCTAGGATTTTTTTAGCTCTGATACCATGAAAACAGTGAACAAAAAATATAAGAAGACTAAATGATTTTTCTATATTGATGTACAACTATTTAAATAGCTTAACTAGGAATAAAAACGGTAGCTAATCTCCCTAATTAAGGAGAAATATACTATTCAGCTAACTACCCTAATATAGAAGAAAATAAATATTGATTCCTAAGATTACTAATACAGCTCATAAACCTCTAAATATAGAGTATAACAAATATGGTACATAATCACAATTATTTACGAGATCTTTCAACACAATA
>Hale_139_LTR/Copia
TTTGTGTGAAAAGAACAATGAAGAGTGTTGTATATTGAAAAATAAGAATTCTAAATTCTTTACAGGAAGATTTTGGTATATATACATGATTTGTTGTATAGAGAAAAATATTGTAACGGTTGCCTAACAGCTCTTTCTGCTAAGGGTATAGGTTGAAGTGACCTTTCCTGCACAGCAGGAAAGGTTGCTCCTTTTTTATCCTGAGGTCTGTGATGATAGGTCTGCACAAGCAACCTAGCTTGTGCAGCCTCTGAGACCTCAGCTTCTTTTCCTATTTCTTCAACACTCCCCCTCAAGGTGGGTTCGAGTAAGTTTATGGAACCCATCTTGCGGAGGATCGTATAATGATTCTGCTTATCAAGAGCTTTTGTGAATATGTCTGTCAGCTGGTCTTGACTTTTGATGTAGGGAGTCTCAATTTCTCCCTTTTGAACCTTTTCTCTAATGAAGTGACAATCAACTTCAATGTGCTTGGTTCATTCGTGAAACACGGGATTTGATGCGATGTGCCGTGCAGCTTGATTATCGCAATGCATTTGCATTGGTCCTTTACTTGCAACTTTCATGTCCTTGAGGACTTGTTTGATCCAAATGAGTTCGCTTGCGGTGGAAGCCATTGCACGATATTCAGCTTCGGCGCTTGATCTGGCCACTACACTTTGTTTTTTACTTTTCCATGTTACCAAGTTTCCTCCTACAAAGACACAGTAACCAGTGGTTGATTTCCTGTCACAACTTCCAGCCCAATCTGCATCAGAAAAGCCAACTATGTTAGTAGTATTGTTCTTCTTCATCCAGATTCCTTGTCCGGGAGTTTCCTTGAGATATCTGAGGATTCGATCTATAGCTTCTAGATGACTGGTGCGAGGGGCATGCATGAACTGGCTTACTACACTAACTGCAAATGAAATGTCAGGTCTAGTGACAGTAAGATAAATCAGTTTTTCTACCAAGCGCTGATAGTGCCCAATGTTGTTTAGGATGTCTCCATCTTCTAAGTTGAGTTTAATTTTGGTTTCCATAGGTGTGAAGGCAGGTTTGACACCTATTTTTCCAGTTTCTTTCAAGAGGTCGAGGGTATGTTTCCTTTAGGATAGAAATAAGCCCTTGTTGGATTTTGCCATTTCTATGCCCAGAAAGTATGCCAGTTGACCAAGATCTTTGATGTCGAACTCTCGTTTTAGACTTTGTTTAACATCCTCTATACTTTGATCATCATTTCCTGTTATTATAATATCATCAATATATACTAAGATAACAATGGTGAGATTAAGGATGTTTTTGACGAACATAGATGAGTCATATTCGCATTTGCTGAAATTAATAAAAAACGACTGAGTTTAGCATACCATGCCCTCGGGGACTGTTTTAGGCCATAGATAGCCTTCTTTAGTCTACATACCATGGATGTGTCTGAGGTTGACTTATGACCAGGAGGAAATCTCATGTAAACTTCTTCTTCTAAATTACCTTGTAGGAATGCATTCTTAACGTCCATTTGAAATAGGCTCCAGCCCTGATTAATTGCTATTAAGAGAAGGATTCTGACTGTATTCATTTTGGCCACTGGAGCAAATGTCTCTTGATAGTCAACTCCATAAGTTTGAGTGAAGCCTCGGGCTAAAAGTCTGGCCTTGTATCTCTCAATAGTTCCATTAATGTTATACTTAATCTTGTATATCCATTTGCATCCCACGGGTTTTTTATCTTTTGGAAGATGGACAATACTCCATGTGTCATTTTTCTCTAAGGCATGAAGTTCTTCTTCCATAGCCTTACACCATTTAGGGTCGGTGTTGGCTTCGTAGAAATTTGTAGGTTCAGTGTGTTTTGAGATCTGACAAAGATAGTTGTGATATTGGTTAGATAAGACATTGTAAGAAATGAACTTTTGAATTGGATATGTTACCGTATGAGACACATAGTCTCTAAATTTTACAAGAGGTCTGGATTGGCGAGTTGATCTTCGTGAGGCTGCATTTCTCCCCCTGAAGGAAGCGGCCTTGAGACAGACGGAGACTCCCCCTCATGCTAATAACCTTGTTCAGAGCTGCTAAGAGAGAAGTCAGAGTTAAGCGGAAATAAAGACTGACAAGGGGAAGGAGGGAAGGGAACATTGGTGGGGGTTGAGTAGTAAGGTTCGGTTTCCACAAAGGTGACATCACGAGAAACATAAGTTTTGTGGTTTAAAGGATCATAGCATTTGTACCCTTTTTGGGTGGAGGAATAGCCTAAAAAGATGGTCTTAACTGAGCTTTTGTCGAGTTTGTGTGAGCGCTTGATATGAACATAACAAACACATCCAAAAATTCGGAGGTGGTCTAGTTCTATTTTTTGATCTTTTAGAACTTCTAGAGGGCTGAGATTTTTTAAGGTGACAGTAGGGAGCCGATTGATGAGATAGGCTGCAGTTAACAGGGCATCCGACCAAAAAATAGAAGGAGCATGATTTTGAAAAAGGAGAGTGCGAGCGACATTGAGAAGATGTCGATTTTGCGTTCAGACACTCCATTTTGCTCGGGGGTATTAACACAAGTGGTTTGATGTATGATACCATGATGTTTAAAGAAAATGGAGAAATTGTGATTTACATACTCTGTACCATTATCAGAGCAAAAATTTTTTAATTTGGCATTATACTGATTTTTGATGAAATTAAAGAAATCTTGAAAACGAGAAAAAACTTCATTTTTTCCTTTTAATAAATATATCCAGGTGGTGCGAGAGTAATCATCAATAAATGTGACAAAATAGCGAAAATGATTATAGACAGTAACGGGGGCAGGTCCCCAAACATCAAAATGAATTAAATCAAATGCGTTTTCAGACACACTAGATGACAAGGAAAAAAGGAGCCGCGTGTGTTTTGAAAATTTACACACATCACAATTGCTAAAATTTAATTTTGAATAAAATAATTTATTTAAAATAATATCAGAAGGATGCCCAAGTCTTTGGTGCATTAGCATATCTTGGAACGAATTGGCGGACACAAAATAGGCCTTTGGAGGGTTATGCAGATAATAAAGACCATTATTTAATTGACCTTCACCAATCGTCTTCCCAGAAATTCGATCCTGAAAAATGACCGAAGATGGTGAGAAAATAACATTACAATTTAAGTCACGAGTAATTTTGCCAACAGATAAGAGATTAGATTTAAAATCGGGCAATAATAAAATATAATGTATATTTGACTGAAGTAAATTTGTGGTGCCATATCCTTGAATTTTGACTTTGTTGCCATTGGCAACTGTCACATGATGAGAATCACTGATAGAATGAATTTTTTGTAATTGGGTGGGATCCCAAGTCATATGATCAGTGGCTCCAGAGTCAATAATCCAAGTATTATGACATTTATTTGATGAATTTAATAGTGGTTGGACCGAACCTGACCCATCGGATGGGTTTGAACCGAACTGGCTGGGCTGCTGGACCAAGGCTTAGAATTGGGCCAAGATGTCAGCCATTTGGGCCTGAGAAGGCTGTTGGGCCGAGTGAGGTGACTGGGCCGAGTGGGCTGGGTCGGGGTGGGCCAGTTGGGTCGGCTGGGCCAAATGGGCCGCAGACTGTTGGACTTGAGAAGCCCATAAGGACTGTTGGGCCGACGTCTGAAATGGACCGAAGTTGGGAAGGGCCGGGATTGTCGGGTCGGGTCGGAGGTTAAGTCCGGGTTCGGGTCGGGTTTGATTAAAGATACCCGACCCGGCATACACTCCTAACCCTACATCCCTTTCCCCCATTCTTTCTTTTTTCCAATTTTCTTCTCTCCTGCCGCCGCCCCCTCTTCTTTCTCCTCTTCCCCCTCTTCGCACTGCTCCAGTTCCGTCCTACCCCCGCGAAGGCTTCAAGTGCGGGTGTATGTGCCAGCAAGCCTCACGTGAGTGACCCTGTCGTTGGCAGTGGTCACAGCGCGCGATGCTTGGCCCTCCGCGCTGACAGCGCCTTCGCGTCGCGCGTTGTAGGCGTGATTGTCCGTGAGTTGCGGGGGGGAGGAGACGCTCATGGTGTTCCTCCGCGTTTCTTCGCGCTGAACACTGGCGATGACTTCGTCGATCCTGGGGAGCTCGGTCGTGAGGAGGATCTGCGATCTCAGGCTTTCATAGCTTGGATCCAGTCCTCCAAGGTAAGTGTATACTAGATCTTGTTCGTTCCTTTTTTGAATTTCTTGTGGGTCGATTGAAGGCGGAATGTAGTTCTGCAACTCTTCCCATCGAGTGAGAATTTCTGTTGCATATTGTGAGAAATTTTTGATACCCTGAGTGATTTGTGCTAACTCCTGTTTGAGTCTGAATATGTGAGCAAAATTGTGTTGTTGGCCATAAAGGCTTTGCATTTTTTCCCAAATTATTTTTGATGATTCCATCAGGATGCAGAAACGGGATATTTGGGGCTCCATAGTATTTGTGAGCCAAGACATGACCAAATGGTCAGATGTCTGCCATTCCTCTATTCTGTCAATCTCTTCTTCGGTTGGGGCTTCCAGCCTTTCTGGTTTTGGCCGTTGTTTTGTCCCCGTGATGAATCCCAACGTTTTTCTGCCACTGAGGGCAATATACACAGTTTTGGACCATTCGAAATAGTTGGAGTTGCCTTTGAGGATGATATTGGTTAATTTTTCATTTTGAGACATGGCTGGGATTTTTTTGTTGTTTTAAAAAAAATTGATAGATGATGATTACAGTTGAAAACCAGGCTCTGATACCATGTGAAAAGAACAATGAAGAGTGTTGTATATTGAAAAATAAGAATTCTAAGTTTTTTACAGGAAGATGTTGGTATATATACATGATTTGTTGTATTGAGAAAAATATTGCAACGGTTGCCTAACAGCTCTTTCTGCTAAGGGTATGGGTTGAAGTGACCTTTCCTGCACAGCAGGAAAGGTTGCTCCTTTTTTACCCTGAGGTCTGTGATGATAGGTCTGCACAAGCAACCTAGCTTGTGCAGCCTCTGAGACCTCAGCTTCTTTTCCTATTTCTTCAACACTTTG
>Hale_141_LTR/Copia
CTAATGTTAAAGAAAAAACACTGATATTTGAAATGTAACATTCAATTTACTTATTCATTAATAAAAGATGGCTATTTAAAGCCTTACAAGAAACATAAAAGAGAGGAAACCGATATCCATGTAGATACGTCAAAACAGAAAGCAAAACTAACTCCACTAGCCTTAAGAATGGATCAACCTAAAGACTAGGAACTTATTTAACAGAAAGTGAGAAAATAGCAGTTCTTGGAAACGACTACATAACAAACCCTACCTTAAACTAAGCAGATTGCTTAGTTTACTTATAGCATTTCACATACTCCAAGTAAATCTCTAAGCTTTTGAAATTGTTCTAGCTTGAGAGGCATAGTTAGAATATCCGCGACTTGATCTTGTGAGCCACAATGAACTAAAAGGACTGCACCTCCATTACACAAATCCCTTAAGAAATGGAATCGAACTACAATATGCTTACTCCTCTTGTGCATTATTGGATTTTTGGACAGCTTTATTGTGGAACTGTTGTCACAGAAAATAGTTGTGCATTCTTCGTTGTAGCCAAGTCTTTTAAGAACCATCTTCATCCACATCGCTTGATAGGCACATGCTGCTGCGGCTACATATTCCGCCTCCGTTGTTGATAATGTCACAATTGGCTGTTTTCTAGATGACCAAGCTACTGCCCCTGAACTCATTAAAAACACATATCCTGTAGTACTTTTCCTATCTTCCAAACATCCAGCATAGTCACTGTCAGTATAGGCAGTCAACATGCCACTTGCCTTTCTTTGATATAAGATGCCAAGATTAGTAGTTCCTTTTACATACCTTAACACCCTTTTGCAGCCATGAGATGAAGCTCTGTAGGTTGAGACATGTACCTACTAACTAAGCTTACTGCATACATCAAATCTGGACGAGTCGATGTTAGATAAATCAAACTTCCAACCATTTGTTTGTAGAAAGTGTTGTCAATCGCAACTCCATGCTCATCTTTTGAAATTTTAAAACCAGGAACTATAGGATTTGAGACAACATTACAGTCCTCCATCCGAAATCGCTTAAGCACATCTCCTGCATATTTTTTTTTTTACTGATGAAAATTCCATTTCTATTTTGTTGCACCTCAATTCCAAGAAAATACCTCATCCTCCCTAAGTCCGTCATGTCGAACTCCTTCATCATTGATTTCTTAAATTCTCCTATCATGGTTTCATCATTTCCAGTATAGATTAAATCATCAACATATAAACTCATAATCAAAAGATTACCTTGATTATTGGTTTTCACAAACAAGGTTTGCTCACTGGAACATTTCTCAAATCCTTCTTTCAAGAAATATGCCTCAATACGACTAAACCAAGCTCGAGGTGCTTGTTTTAGTCCATAAAGAGCCTTTTTGAGCTTATACACTTTATTTGGCTCTTCTTTCTTCTCAAAACCTCTAGGCTGCTCTACATACACATCCTCCATCAGATCTCCATGCAAGAATGCTGATTTCACGTCTAGTTGATATACCATCCAATCCTTCTGAGTTGCTAGAGCAAGAATCATTCTTATAGTGTCCATATGAGCTACTAGTGTGAAGACTTCAGCATAATCAATTCCATACCGCTGCATATATCCTTTTGCAACTAATCGGGCTTTGAAATTCTCCACTTCACCGTGCTCATTAAATTTTATTTTATAGACCCATTTCACTCCAATTGGCTTTGCACCTATTGGTAAATCAGTGAGAAATCATGTATCATTCCTATGCTTTTAATTTCGATCTCCATAGCTTTCCTCCAATTTTCATTTCTTACAGCTTCTTCAAAGCTCACAGGATCTGTACCTGCACTAACAATAAAATTCGCATCAATTTTTTTCCCTTCTAAGAGTCCTTCCCCACTTACATAATCATTCATCTAACTGGGTGGCCTTCTGATTCTTGCTTCCATATCAGAGTTTGAAGAAGAACTGGAATTTGAATTTAAAGAAATTGCGCTTGGTCTATGTTCATCTTCAACTGCAACAGCATGTTCTTCAACAACATCAGTATTTGCATTATTTTCAGTCACTTCATTTTCATTTTCTGCCCACTATAGCTCCATGAGTAACTGTTGTTCATAGCTCTTATCCCAATCCCATTTTTTCTTTTCTTCAAACACTACATCTTTGCTTACTATTACTTTCTTTGTCACAGGATCATATATTTTATATCCCTTTGTTTCATCACTGATTCCTAAAAACATACCACTTATGCTTTTACTTTCCAGTTTGATTCTTTTGGTATCTGGTACATGGATATGACACACATATCCAAAAACTCTGAGATGTGCAATCGATGGCTTTACTCCACTCTAAACTTCTTCTGGTGTGGCGTCCTCCAAGGCTACAGTTGGATAGCGATTTAGCATATAAACAGCCCACTTCACCGCTTCTGGACAAAAAGATTTTGGAATTCCTTTCTCAGACAGCATGCTCCTCACACAATTCATCACTGTACGGTTCTTCCTTTCTGCGACGCCATTTTGCTGTGGGGTATACGCTGTTGTTAATTGCCTTCTAATTCCATTTTCTTTACAAAAATTGTTAAACTCAGTAGAGGTGAACTCCCCTCCTTGATTTGTTCGCAAACACTTAATAGCAAGACTTGTTTCTTTCTCAATAAAGATTTTAAAGGATTTGAACATAGTAAAAGTTTCTGATTTTGCACGAAGGAAATATGACCAGGCCTTTCGACTATAATCATTAATCAAGCATAACACATATTTACTGCTACTATTAGAAACTGGCGAGATTAGACCATATAAATCGGCGTGAATAAGTTCTAACCTCTGAGTTGCTCTCCAAGTGCTTCTCTTCAGAATGGGCTCTCTATGTTGTTTTCCTTTCAAACAATTGACACAAACTTCATTTGTGAATGTTAGTTGAGGTAGACCCTGCACCATCTTCTTCTCCAGCAAAGTTTTGAGACTTGTGTTGCTGAGGTGTCCTAATCTACAGTGCCATAAGTGAGTAAGGTCTTCAGTTGCTGTGTTGAAACAAATTTCTTATTTTGAAGGCAAAAACATGGACAACGTTCTTGCTACTAGAATAAACATCTGATTCATCGTCATTTTGGTTTGGACAATCAAACCTTTCTGAGGATGAGAAATTTTGCACATTCCAGCTTCTATAAGAATAGAAAGACCCCTCTCTTGAAGCTGCCCTATGCTCAGAAGATTGTTTTTGAGCTCAGGCACACAAAAAATATCACTTATAACAAAGTCGGCATCATCTACCTTTATTTTGATGCTTCCCTTACTAGAGACTTGCATTCTGGTGTTGTTCTCTAGCTTCACAGTCTGTTGAGGAATTTCCATAAACTCAGAGAATAAGGCCTTATTACCACACATGTGATTACTACATCCTGAGTCCAAGAACCAAATGTCTTCTTTCTTTGCTCCAACTTCATCAATATAAGCCATTAGTAAAATCTCCTCTTTTTCGTCTGATTCACCCATCTCATCTAGCTCGACATAATTTGTTTGTTTTTCCAAAGTAGGACATTCATATTGGAAGTGACCAAGATTGTGACAACGGTAGCATTCCACATTAGCTTTATTGAATGATTTTCCTCTTCAATTTCCTCTGCCTCTTCCTCGTCCTCTCCCCTTCCTTTGTCTGCTTTCACTTCATGAGTCACCTTCAGTAAGACTTGTTCTTCCCCATCAACGTTCTTCATTCTCTGCTCGTGGATAAGGAGACTACTTTGAAGTTCGTCGACTGTAAGAGTGTCAACATTATTGGACTCTTCAATAGAACATACAACATAATTAAATTTCGGGACTAGAGACCTGAGAATCTTTCCCATAATTTCCCTCTCCTGCACTACCTCTCCACATGCTTTTATGCGTTTGGCAATGGAAAGAGTATGCCCGAAATATGCATTAACAGTCTCTCCTTCCTTCATTCTAAGGAGTTCAAATTCTGTCTTCAGTGTCTGGAGTTGAGCCCTCTTCACCCTCGTGGAACCCTTGAATTTCTGATTCATAGAGTCTCATATCTACTTTGAGGTGTCATCGTTGAGGATGGTCTCTATAATTTCTCTATCGATAGCTTGATAGAGATAATTTTTAACCTTTCTATCTTTTAGCTGTTGCTCCTCGATTACCTTCATATGTGCTTCTGTTGCCTGAGTGCCTGCTGGAACTGAATCAATCCCTTCCTTAATTACACTCCAATATTCCTTTGCACGAAGAAAATTTTCCATCAGCTTTGTCTAGTGTTCATAGTATCCATCAAACCTTGGAATCGCTGATTGTACAAACTTTCCGTTGGTACTGATATTCTCAGCCATCTCTACTTTTAGTCTTTCTCACAAACACTATTTCTTCCCCACTGTGTTTCTCTCAGTGTTTCACTCGAACTAAAACTCTATCAGGCCCCTATGCTTTTGCTCTGATACCAAATGTTAAAGAAAAAACACTGATATTTGAAATGTAACATTCAGCTCACTTATTCATTAATAAAAAATGGCTATTTAAAGCCTTATAAGAAACAAAAAAGAGAGGAAACGTGTATCCATGTAGATAAGTCAAAACAAAAAGCAAAACTAACTCCACTAGCCTTAAGAATATATCAACCTAAAGACTAGGAACTTATTTAACAGAAAGTGAGAAAATAGCAGTTCTTGGAACGACTACATAACAACTAA
>Hale_142_LTR/Copia
ATTTGTTGAAATTAAAATGATGAATTGTATATTGTATTGAGTATATGAATTCTGATTTTTACAGTTTGATTGTTCTTGCTTATATATTCATTGGTGTAACGGTAGCCTACTTCTATACAACGGTTGCCTTGAGACCTATTTCTAACGTTCCATTCTGTTTCAGGAAAGGTTGAAGTGGCCTTTCTCTTTGGCAGAGATGGTTGCTCCCTTTCCTGTAAGTCTGTGAGGAATAACCCTGCATAGGCTTTTATGCATGTGCTGTGTCTGAGACTTTCTTGTTGCCTTCTTCATTATTGTTTCTCTTGCTGCTTTTATCATTGATGTTTTTAACACTCCCCTCAAGTTAGGTTCGTAGAGGTTGATAGAACCCATCTTACTGAGGATGACTTGATAATTGGTTTTGTTGAGAGCTTTTGTAAATATGTCGGCTAACATAGGTCCTTTACATTCTATTTTCATGTCGAGGAGTACTTGCTTGATCCAAGTGAGTTCACTTGCTGTAGATGCCATAGCTCGATATTCTGCCTCTGCACTTGATCTTGCCACTACGCTTTGTTTTTTACTTTTCCATATTATTATGTTTCCTCCCATGAAAGTGTAGAATCCTGTAGTTGACTTTCTACCACTGCTTCCCGCCCAATCTGCATCAGAATAGCTATTATGGTGTTAGAGTTATTTATGTTCATCCAGATTCCTGGTCTTGGAGTTCCTTTGAGATATCTAAGTATTCTATCAATGGCCTCTAGATGACTAGTACAAGGAGCATGCATAAACTGGCTTACCATACTTACTGCATAAGCAATATCGGGTTTAGTGACGGTTAGGTAGATCAACTTTCCTACTAGACGTTGATAATGTCCTATGTTATCTAGCGGATCACCGTCCTCCAAATTGAGCTTAACATTAGTTTCCATTGGAATATTTGTAGGTTTAGCTCCTAGTTTTCCAGTTTCTTTCAAAAGGTCGAGTACATACTTTCTTTGGGACAGGAACAGGCCTTTGTGTGATTTGGTTATTTCTATTCCAAGAAAGTATAACAGTTGACCTAGATCCTTGATATCAAATTCCCTTTTTAGTTTTTGTTTAGCTTTTTCAATCTCTTCATTGTCGTTACCGGTTATGATGATATCATCTACATATACAAGAATAATGATAGTGCACGTGTGAGTGTGTTTTATAAACATAGAGGAATCTGAAGTGTATTTGTTGAAATTGATATTTAAGAGAAAAAGGCTTCGCTTAACATGCCATGCTCTTGGAGATTGCTTTAATCCATAGATTGCCTTTTTTAGTTTACATACCAAATAAGGGTTTGATGTGGACTTGTGGCTTGGGGGAAGTATCATATAGACTTCTTCTTCTAGAATTCCTTGGAGGAATGCATTTTTAACATCCATTTTGAGTTAGTAGCAACAGATAATAAAATACGAACAATATTCATTTTTGCTACTGTTGTAAAAAGTTTCCTGGTAGTCAACGCCATAGGTTTGTGTAAACTCTTTGGCTACTAGCCTGGCCTTGTATCTTTCTATTGTTCCATCACAATTAAATTTTATTTTGTATACCCATCCCTACAATTTTTTTGTTTGGTGGTAAGGGGACAATATTCTAAGTGTTATTCTTTTCTAGAGCACAAAGTTCTTCTTCCATGGCCTTGCACCACTTAGGGTTAGTGTTTGCTTCATAAAAAGATGTGGGTTCTCTGTGTGCCTTGATGTTACCTAGATAGGCTTGATGATGTGACATTGACTCATAAGTGATGAAGTGTTGAATTGGATATGATACCTACATAGTCCCTTAACCTGACAAGAGGCATGGTTGGTCGAATGGATCTTCTTAAGGTAATTTCTTCTTCTTGAGGAGGTTCAATTTCTTCGCTGCTTGTCACATTTTCTCCCCCTAAAGGAATTGTCCTTAAGTTAAGAGGTTGCTCACCCTCTAGATGATTGTCCTGGTTGGGACTGCTGTTATTAGAGAAAACTGGGTTATGCGGAAATAGTAAAGTGTGTGTGGCCCATGAGTGTGAGCAGGAATAGTACTATGATGGTCAAACTCCTTGTAATAGGGTTCATGTTCTATAAATGACACGTCCCTAGAGACATAAGTTTTGTGAGTGAGAGGATCGTAGTATTTATACCCTTTTTTTTCCTACGGAGTATCCTAAAAATAAGGTTTTGGCGGAGCTTTTATCAAATTTGTTAAGTCTTTTAAGATAGACAAAAGCAGTGCAGCCAAAGACTCGAATGTGCCCTAACTCGATTTTTCTTCCTTTGAGGATTTCTAAAGGACTCGGGTTTTTTAATTTTGCACTTGGTAACCTATTGATAAGATATGTGGCGGTTAGGATTGCATCAGACCAGTAGGTAGAGGGAACATTATTTTGAAAAAGTAGGGTTCTGGTGACTTCAAGAATGTGCCTATTTTTTTCTTTCTGAGACCCCATTTTGTTCCGGGGTATTGATGCAAGTAGTTTGATGAAGGATCCCTTCCTTTTTAAAAAAACTCTAAAAAAATTTGTTTATGTATTTGGTACCATTGTCAGAACGAAAATTCTTTTATTTTTTCGGTGTATTAATTTTGAATAAGTTTAAAAATTCTTGAAAGCATATAAACACCTCATTTTTTCCTTTTAATAAATAGACCCAGGTAGTGCAAGAATAAGCATCAATAAAAGTGACAAAGTATCTAAACTGATTATAAGATGTAACGGGGGCAGGTCCCCAAACATCAGAATGAATTAATTCAAATTTTTTTTAGAAACACGGGAAGATAAGGAAAAAGGAAGGCGAGTATGTTTAGAAAATTTGCAAGTATCACAATGACTGGAATTTAAATTATAGTAAAAAATTTTGTTTAGGACTTGGTCAGAGGGATGCCCAAAATGCAAATGCATCAGCATTCCTTAATCGACTGGTCTTATCGACATAAGACATTGATTGGTGGAGTCCTTAAGATAATACAGTCCATTCTCATACTGTCCCTCACCAATCGTCTTCCCTGTAGTTCGGTCCTGAAACATTACCGAAGATGGTGAGAAAATAATATTGCAATTTAAATCACTGGTTATTTTACCAACTGACAATAAATTGAACTTGAAGTCAAGTAATAGCATAATATTTTTTAGAGTTTTATTAAGTAATGTAGTAGTGTCACTACCTTGAATTTGGATTTTGTTTCCATTTGCAACTGTCACATATTGGGAATTTTCAGTGGGATGAAAATTTTACAATTTCATTGAATCTCATATCATGTGATTAGAGGCGTTGGAATCAATAACCCAATCATTTTGGCATGTTTTTGAAATTGGTAGTGTAAAATTAAAAGAATTAGATATCGAACCTGACCCACTGGGTTGTTGATGCTGAACCAGGGCTTGGATTTGAGACAATAATTGATTCAGCTGAATTATGACTGCCGGGTCGGGTACTGGTCGGAGTCGGGTTGGGTCAGTTTCGGATCTAGGTTGAAGTCGGGTCGGGTCAGTCGAGTCGGAGTCAGATCGAGTTGCTGCGAATCTGGGTCGGGTCATGAAGTCGAGTCGGGTTTGCTCATAACCCTCAGACCCGTTATATGCACCCGACCCACTGCCCTTTTGTTTTAATCCCTCATTAGGGTTTTCTCCCCTTATACTCTGTTCGCCGAACCTCCTTTCCTTCTCGCCTCTTCCTCCTTTCTTCATACCTCTAGAGCTCTCCCACCCTCAAGATGGCCTTAGCTGTGGGTGCAATGGTCACATCGCTCGATGTTGCCTGGTCCTCCTCTCTGGCGGGCTTGTTCTCGTCGAATGGTACAGGCTCGATTGTCTCTGACATCGAGGTTGAGGGCTGAGTTCATTATGCTTCTTCTTATCTCTTCGCACTGGATATTTGCTATTACAGCATAAATCCTAGGAAGCTCTAATGATAGGAGGATCTGCAACCTCGAGTCTTTATAGCTTGAGTCCAGTCCTCCCAGATAAGTGTACATGAGGTCTTACTCTGCTCTTTTTTGTATTTCTTCTAGGTTGATTGATGGTGGAAGGTAATTTTGCAACTTTTTATTCCCTGTGTGATCTGTGATAGTTCCTGTTTGAGTTTGAATATATGTGCGAAGTTTTGTTGATGGCCATATAACCCCTTCATTTTATCCCAAATAGCCTTTGATGACTCCATTAGGATACAGAGTTGGGAAATCTGAGTTTCCATTGTATTGGTGATCATAGACATGACCATATGGTTTGTCGTTTGCCACTCTTCTATTTTCTCTAATTCTTCTTCTGTTGGAGCTTCTGACTTTTCTGGCTTTGGTTTTTATTTGGTTCCAGTGATGAACCCCAGCCTTCTTCTGCCGCTGAGGCCAATATACACTGATATTTATCATTCAAAATAGTTTGAGTTGCCTTTTAGTGTTATGTTGGTTAGTTTGTCATTTTGAGACATGGCTAAGAAAGATTTCTTTTTAAGAGAAGAGAAGGTGGGTAGATAATGAGCACATGTTTAAACCTGCTCTAATACCATGTTGAAATTAAGATGATGAATTGTATGTTGTTTTGAGTATATGAATTCTGATTTTTACAATTTGATTGTTCTTGCTTATATATACATTGGTGCAACGGTAGCCTACTCCTATACAACGGTTGCCTTGAGACCTATTTCTAATGTCCCATTCTGTTTCAGGAAAGGTTGAAGTGGTCTTTCTCTTTAGCAGAGATGGTTGCTCCCTTTCTTGGAAGTCTGTGAGGAATAACTCTGCATAGGCTTTTCTGCCTATGCAGTGTCTGAGACTTCCTTATTGCCTTCTTCATTGTTGTTTCTTTTGTTGCTTTTTATCATTGCTGCTTTTAACAGATT
>Hale_143_LTR/Copia
TATATGTTGATATTTAGAGAATTTATTTTTCCCACATTGCTAAGTTATTAAATTTGAGGAGTATTTTTTTCCCATATTGCTAAGTTAACAATCTTGAGGTGCCTTTCAAGCCTATATAATAAAGGTTTCACTTTATTATTCATTTATCCAAAAAATAAGAGAAAAATATTAGAGAGTTAAAACAATTATTTTTCTCCTATTATAAAGAGAGAATTTCAATGTTTTCTCCTTTATAAATAGAGAGTTTGTAACTCCTATTATTTTCTTATAGTAAAATTCTTCTATTCTTGCTTGTGGTTTTTACCCTAATTTGTTTAGGGGTTTTCCACGTAAATCTGTGTGTTCTATTGTGTATTTTATCTTTCTTTATCTTTATTTTCTCAAATTATTAGCTGTGATTTTGCTCTATCAGGTTCATATTTGTCTACAATTGGTATCAGAGCTTGGTTGGCAAGAAATTTCTTAAAATTCGGTGGTTGCTCTATCAGGTTCACATCAGAAGAGGATTTTTTGAGGTTTCTTTGGTGCAAAAGAGCTTGTGTGAAGTAGTAAGAATACTTACAATTTAGGGAAGGTTCTGTCTAAGGAGATTGGTATTTAAGAGGTCCGCTTGTGACCCTCCAGTCTTTCCTGGGAACTTACCTAGTGAGTTGTGTTCATTACTGCGGTTCATTTTACAAGCTAAAAGGCACCGTTTGTGATAGAAGCAATGGCGGAAAAATTTGAGATTGAAAAGTTCAACGGGAGTAATTTCTCACTGTGGAAATTAAAGATAAAGGCTGTATTAAGAAAAGACAATTGTCTTGCGGCTATCAATGAATGACCGACAACACTCACAGATGATAATAAGTGGAACGAGATGGATGGGAATGCTATTGCAAACCTTCATCTGGCACTTGCAGATGGGATCTTGTCCAGTATAGAAGAAAAGAAAACGGCAAAGGAAATTTGGGACCACCTCACTAGACCGTACGAAGCCAAGTCATTACACAACAAAATTTTCCTTAAGAGGAAACTTTACACATTAAGAATGTCAGAATCTACTTCAGTGACAGAGCACCTTAATGTCTTGAATACTCTATTTTCTCAACTCACATCTTTGGGCTATAAAATAGAGTCACAAGAACGTGCATAACTTCTACTCCAAAGTCTACCTGATTCGTATGATCAACTCATCATCAGTTTGACAAATAATGTTGTTACCGAAATTCTAGTCTTCGATGATATAGCAGCCGCTATTCTTGAAGAAGAAAATCGGTGAAGGAACAAGGAAGACAAGCAAGCAGGTTCACAACAGGTGGAAGCCTTGATGGTGATGAGAGGGAGATCAACAGAACGTGGTCCAAATGGGAGTCACAATCATGGTAGATCAAAATCAAAAAGTAAGAAGAATTATAAATGCTACCATTGTGGTAAGAAAGGTCACCTGAAGAGGGATTGTTGGAGTCTGAAGAATTCCAATCCTCAAGGAAATGTGGCATGTACTTCGGATGATGGAAATGTATTGTGCTGTGAAGCAGCAATATCAACTGAGAGCAGGAAGAGATTTGCTAATGTATGGCTTCTTGACTCAGGAGCAACTTATCAGATGACCTCTCGAAGAGAATGGTTCCATCATTATGAACCTATCTTAGGAGGATCTGTGTATAGTTATGAAGATAATGTCTTAAAAATCATAGGCATTGGAACTATCAGGTTGAAGATGCATGACGGTACAGTCCGCACTATTCAAGGAGTGCGACATGTGGAAGGTCTGAAGAAGAATTTGTTATCTCTGGGACAGCTGGATGATCTTAATTGCATTATCAAAGTTCAGAAAGGAATCATGAAGATTAGCCGAGGAGCGCTTATAATTATGAAAGGAGAAAAAATTGCTGCTAATTTGTATATGTTTTTGGGAGAGACTGTGCATGAAGCAGAAGCATCTGTTGCTTCAAGTAGTTCAAGCGAGAGATCTGCAATGGTGTGGCATCAGAAGCTTGGACATATGTCTGAACAAGGCATGAAGGTTCTTGCTGAGAAAAATCTACTTCCTGGTCTCACAAATGTGTCATTACCCTTTTGTGAGCATTGCATAACAAGCAAGCAGCATCGACTACAGTTCAACACATCCAATTCTAGAAGTAAGGATGTTCTAGAATTAGTTCACTCTGATGTATGACAAGCACTAGTTTCATCACTAGGAGGAGCTAAGTACTTTGTGTCCTTCATTGATGATTACTCCAAGAGATGTTGGGTGTATCCTATCAAGAGCAAGGGAGATGTATTTGTAGTTTTCAAAACTTACAAAGCGCGGGTTGAACTTGATTCAGGCAATAAGATCAAGTGTTTGAGGACAGATAATGGAGGAGAATACACAGGTAATGAATTTAATAGCTTTTGCAAGCAAGAAGGCATCAAGAGGTTTAGGGAGCTGCAGGCATCAAGAGGCAGTTCACTACGGCATACACTCCTCAACAAAATGGAGTGGCAGAGCGGATGAACAGAACTCTGTTAGAAAGAACTAGAGCATTGTTGGGAGCTGCAGGCCTAAATAAGGCATTATGGGCTGAGGCAGTTAACACCGCCTGTTATGTGATTAACCGGTCTCCATCTACAGCAATTGATCAAAAGACACCGATGGAGATGTGGACTGAGAAGCCAGTTGATTCTTCAAATCTCCATATATTTGGAAGTCCTGTGTATGTGATGTATAATACCCAAGAAACTACAAAGCTGGATCCAAAATCCAAGAAGTGTTTGTTCTTGGGATATGCTGATGGTGTGAAGGGGTATCGCCTGTGGGATCCCACTGCCCACAAGGTTATAATCAGCAGGGATGTAATCTTCTTAGAAGATAAATTGAAGGGAGAAGATGATAGCACTTCAAAAGAAAATTCAGAGACTACAACTATACAGGTGAAAAGAAAGTCTACAGAAGAAGATTCTTCTGAAGCAGCACCAGAGCACGAAGAGGAAGAACCAGTCGAGTTTGAAGAGCCAGCCGAGTTTGAAGAGTCAGAACTTGGAAAGGGAAAACGTATAAAATTTACACCAACCTGGCAGAAAGATTATGATATAGGCAGCGGTTTCGTGCAAGAATGGTGGTGAAAGGATATGCTCAGAAGGAGGGGATTGACTTCAACGAAATATTTTCCCCTGTGGTTCGATTAACAACTGTTCGAGTAGTCTTGGCGATGTGTGCTACATTTGACTTACATCTAGAGCAGCTAGATGTGAAAACAGCTTTTCTTCATGGAGATCTTAAGGAAGAAATTTATATGCTCCAGCCAGAAGGTTTTGAAGAAAAAGGAAAGCGGAACTTGGTTTGTAGGTTGAACAAATCTTTATATGGTTTAAAGCAGGCGCTGAGGTGTTGGTATAAGAGATTTGATTCCTTCATCATGAGCCTTGGATACAACAGACTTGATACAGACCTTTGTGCATATTTTAAGAGGTTTGGTAAAAGTGATGTTATTATCTTACTGTTGTATGTAGATGACATGTTGGTAGCAGGCCCCAACAAAGATCATATTGAAGAACTAAAGGCACAGTTGGCTAGGAAATTTGAAATGAAGGACTGGGACCAGCAAACAAGATTCTAGAGATGCAAATTCACCGAGACAAAAACAATAGGAAGATTTGACTTTCTCAGAAAAATTATTTGAAGAAGGTCTTGCGACGCTTCAATGTGCAAGATTGTAAGTCAATTTCTACCCCACTTCTTGTTAGTTTCAAATTATCCTCCAGTATGAGTCCTAGCAGTGAAGAAGGAAGGATGGAAATGTCTCGAGTACCGTATGCATCAGTAGTGGGGAGTTTAATGTTCACGATGATTTGTACACGACCAGACATTGCACATGCAGTGGGAGTAGTAAGTTGGTACATGGCGAATCCTGGCAGAGAGCATTGGAATGCTGTAAAGAGGATCCTAACTTATGTTAAGGGAACCTCAGATGTTGCATTGTGTTATGGAGGATCAGACTTTATTATCAGAGGATATGTTGACTCAGATTATGCAGGTGATCTTGATAAAAGTAAATCTACTACAGGATATGTGTTTACACTTACTAGCGGAGCTGTGAGCTGGGTATCAAAACTGCAGTCAGTTGTGGCGACATCAGCAACAGAAGCAGAATATGTAGCAGCTACACAAGCTAGTAAGGAAGCAGTATGGTTGAAAATGATGATGGAGGAACTCGGGCACGAACAAGAGCATATTCCTCTGTTCTGTGACAGTCAGAGTGCCTTGCATCTCGCAAGGAATCCAGCTTTTCATTCAAAGTCAAAGCACATACGAGTCCAGTATCACTTTGTTCGTAAAAAAGTGGAAGATGGCACTGTGGATATGCAGAAAATTCATACTAAAGACAACCTAGCAGATTTTTTGACGAAGGCAGTTAACACTGATAAATTTATATGGTGCCGATCCTCTAGTGGCCTAACAAAAGCATAAGCAGTATGAAAAGGCAAGGAAGAAAGAACGGTGTGAAGATATGACTGATCCTTAATCAAATCTTCAAGTGGGAGATTGTTGATATTTAGAGAATTTATCTTTCCCACATTGCTAAGTTATTAAATTTGAGGAGTATTTTTTTCCCACATTGCTAAGTTAACAATCTTGAGGTGTCTTTCAAGCCTATATAATAAAGGCCTCACTTTGTTATTCATTTATCCCAAAAATAAGAAAAAAATATTAGAGAGTTAAAGCAATTATTTTTCTCCTATTATAAAGAGAGAATTTTAATGTTTTCTCCTTTATAAATAGAGAGTTTGTAACTCCTATTATTTTCTTATAGTAAAATTCTTCTATTCTTGTCTGTGGTTTTTACCCTAATTTGTTTAGGGGTTTTCCACGTAAATCTGTGTGTTCTATTGTGTATTTTGTCTTTCTTTATCTTTATTTTCTCAAATTATTAGCTGTGATTTTGCTCTATCACGTTCATATTTTTCTACATTATA
>Hale_145_LTR/Copia
AAAGTGTTGGAAAGTCAAAGAATATTTGTATTAATAAGCAATATATTGCTTCCTTATTTAGGAGATTAGTAGGAACTTGATTATAGGATCATATCAATTATAGGAGCTAAAATCTCTTTGTCATTTATGTACTATGTTGTATATAAACAACCTCAATGTACAATGTAAATCACCAATTCTAGAATACTTGTGTACTTCTTATCATGGTATCAGAGCAGGACTAGATCCTGACTCTTTATTTCTTTTAAATCATTTCATTATTACTTTTGTATTTCTCTAGTATTTCTCTATCATGGCTGAAGGAGATGTCCTTCTTCCTTTTGAAACAAACAAAAATCAAAACTCTGCTGAATCATCAAAGGCAGATTCATCTGATCCTAATCACACTCATCATTCAGATCATACTGGAATGATTTTATTCTCCAAAACCCTCAACGGTGACAATTACCCTGGTTGGAAAAGGGCCATAAAATTGGCTTTAAACTTAAAGAACAAGCTAAGATTCGTTGAGGGCTCTTGTGAACCACCATCAAAAGAAAAACATCCTGATTCATATGGATCTTGGTCTAGATGTAATGACATGGTCCATTCTTGGATTATCAACACTCTTGATCCAAAGATCGCCGACAACGTCATCTACTATGCTACTGCTTATGAAGTTTGGGAAGTTCTATGTGACGATTCTCACAAGGTAATGCTCCTCGTGTTTTTAAAATTCAGCAAAGCATCGCATCTCTCAAACAAGGACAACTCTTTGTTTTTTCTTATGATACTAAACTGAAAAGTTTATGGGACGGATTAACTATCTATTCTGACTCAAACGAAGGAATACCAGGTGAGCAACAAAAATTGATGCAGTTTCTAATAGGGTTAAATGATACTTACAACTGCGATTCAGAGTCAGATTTTATTGCATAGCCCTTTGCCCACTGTTCGTCAATCATATGCCTCAATCACCCAAGCAGAAAAACAAATCCAAATCAGTTATGTAGCGAATGAATCAGTAGCAGCCATGGCAGTCAAGAACAATCCCAAACAACAAAATCAATCATCATCTCATGGTGGAAACTCTAATAATTCTTCTAGGAATAGCGGGCGATGGCACTCAGGCAGCGGAGGATGATGGTCCTTAGGTGATAATTCGAGTGGCGGTCGATGGTCGTCAGGAGGCCGATGGGGAAGAAGACGCGGCCAGGCCAGAGGAGGCCGTTCTATTGGCATTGGAAGAGGATGAACTTTTTGTTCACACTGCAATGAGGAGGGTCACTAGGTTGATACATGTTGGGAATTACATGGGTATCCATCTACTCATCTAAAAGTAAAGTCAGCCCAATCTAAGCCTGCTAATAATATCTCTATGACTCCAGGTGATAAAGAAGGAACCGTTACTATATCTAAATCCCATTTGGAACGGCTTACTTCAATGCTCAACAACCAAGAAATCGAATCTGGTTCAACCTCTGATCCAAAAGTTAATACGGTAGCAAGAACAGGTTTGTCCAAAGTAAATTTACAAAATTGGATCATTGACAGCGGCACAACCAATCATATTATTTCATCATAATTATTCCACAAGAATAAAAATTGCTCATTGTCACCTGTATTATTGCTAAGTGGAGATAAAATTGAGATTGCAGCCAAAGGATCATTGCCTCTTAATTCTAAATATATTTTACATGATGTATTATCTTTGCCTACATACATTTAAAGTGGATTTGATGTCTGTAAGTCATTTAACAAGAGGTTTGAATTGTTCAGTCACTTTTTTCCTTATTGGTGTATTTTACAAGATAGAGCTACGAGGAGGACGATTGGTTTGGGTAAATAACAGAGTGGACCATACTATTTGAAGGAATTGACAGTGGACAAAGATAAGCATAAGTCAAACACAACTAAAAATTCTCATCCTGCAACCTCATCACTTCATCCACCGATTTGTGGCATAATCGTATGGGACATGTCTCTCCTTTACGATTGAATTCTCTTGCTAAACTTTTGTCATATTTGTCCTTTGGCTAAACAAAGTTGTTTGTCTTTCAAAACAATTACTATTTCTTCTATTCAACCATTTGATATTATTCATTGCAATAATTGGAGTCCCTACTATCATGTTTCGCTTTCTGGTGCTCATTATTTTCTCACCATTGTTGATGATTATACACATTCTATATGAATTTTTTTTGATGAAACACAAAGATGAAACTCAACCTATTTTGAAATGTTTCTTTAGCTATGTTCTTACCCAATTTGGGACACGAATTAAAACTTTTCGCAGTGACAATGGTGGAGAATTTCTTTCTCTTTGCACTTTTTTTCAAGATAATGGTGTCATTTTTCAACATTCTTGTGTTTACACCCCCCAACAAAATGGGGTAGTGGAGCGAAAACATCGCCATATTCTTCAGGTTGCTCGTGCCTTAAAGTTTCAGGCTAGTCTTCCCATAAAATTTTGGGGAGAATGTGTCCTCACATCTGTTTATATTATTAATCGATTACCCTCTCTGCTTCTTTCTTTCAAAACCCCTCATGTACTTCTCCATTCAAAACCCCTAACTTTTTCTCACTTTCGCATGTTTGGTTGTCTTGCCTATGCTACAAATGTTAACGTTTCTCATAAATTTGACTCTCGAGCTATTCCCCCAGTTTTCATTGGTTATCCTCTTGGTCAAAAAGCATAAAAATTATACGATCTCACTACAAAAAAATCTTCACTAGTCGAGATGTCAAATTTTATGAGAACATCTTTCCTTATTCCTCATGTCCAGATACTTACTCCAGACCCCAAACTAAAACCCATCTTCCTGGCCCAATCCCTCTAATTCCACCTACCTTTAATGACCCTTTTGACATCTCTCAAGTAAATCAAAACACTAAACAGAGGACTGGCCAAACCGACCCATCACCCCCCACTACACCACTGTCACATCCACCACCAACCACCGTCCCTTCCACCACCCTTCGCACCTACACCCGATGTCTATCTCGCCATACAGCCATCCAACCTCCCATAAATCCAGTAGTTATTGATCCAAGCCTAACCCAATCTCCCAATCTATCAAACCAAAAAACAATTTCACCATCTCTTGCTCCTTCCGATGTCGCACCTCAGCCCGAACCAGCCACTGCTCGCTGCTCAAGCCGCCCCACAGTTCAACCTCAAGAGCTCTGAGACTATGTCTGCTCTGTTGTTACATCTGACCACTCTAATCCTCTACTGCTAGGTTCTACAAAAGGTACACATTATCTTCTTAGTCATTATGTTTCCTACCATCGTTATACACCCACTTATAGATCCTTTGTGGCTAATATACAATCTAACATTGAACCAAGTTCCTATTCACAGGCAGCAGCTAATCCTAATTGGTAGAAAGCGATGCAAGCTGAGTTACAGGCACTTGAGGACAATAGAACCCGGTCTCTTACATCTCTTTCTGTTCATAAAATTCCAATTGGATGGCATTGGGTGTACAAAATAAAATGGAAGTTAGATGGCTCAATTGAAAGGTATAAAGCACGGTTGGTTGCTAAGGGCTACACATAGTTGGAGGGTGTTAACTTTCAAGATACTTTCTCTCCTACCGCCAAGATTATTTCAGTTCGGTGTTTGATGACTATTATTGTTGCTTGAGGTTGGACCTTGCATTATCTTGATGTAAACAATGCTTTTTTACATGGCAATCTTGATGAGGAAATATACATGTCACTGCCGCCTGGGCTCTAGCGATAGGGGGAGAATCAATTAGTTTGTCATCTTCACAAATCCTTATACAGGCTGAAGCAGGCGTCTAGACAATGGTTTGCAAAGTTTTCAGAAGCTATTTGTTCAACTGTTTTTATACAATCCAAGGCAAACTATTCTCTCTTCACCAAAAGAGAAGGCAAGTATTTTACTGTCCTTTTGATTTATTTGGATGATATTCTGATTACTGGCAATGATTCTGAAAACATAACTGATGTTAAGAATTTTCTGCATAAAAATTTTCGACTCAAAGATCTAGGAAAATTGAAATATTTCTTGGGCATTGAAGTTTCTACATCTAGAAAAGGCATTAATGTATATCAGCGAAAATATGCTTTGGAGATTATCAAAGATGCAGGTTTATTGGGTGCTACTCCTGTTGAGACTCTTATGGAGCGTGGTACAAAATTATGTGAAAATAGTGAACCACTTCATGACCCGGGAAAATACAGAAGGCTTATTGGCAGGTTAATTTATCTCATGGTTTCAAGACCAAACATCACCTATGCAGTTCATGTTCTAAGCAGATTTATGCATCAACCTCGGAAAGAATATTGGGATGCAGCTTTGCGTGTCGTGTGCTACTTAAAAGGATCCCCTGGTCAAGGTCTTTTCTTTTCTGCAAACAATGATTTTAAACTAAGCGCTTTTTGTGATTCAGATTGGGCAGTATGTCCTCTCACTGGAAGATCAACCTCAGGTTACTGCGTATTCTTGGGTCATTCTTTAATATCATAGAGGTCAAAGTAGCAGAAAACAGTTTCTCTATCATCAGCAGAAGCCGAATATCGAGCAATGACGGAAGCATATTGTGAATTAACATGGTTGCGGTGTCTGCTTCAAGATTTGGGAGTTTTTCAATAAGAATCTGCTTTATTATTCTGTGACAATAAGGCTGCATTACATATTGCTGCTAATCCTGTTTTCCATGAAAGAACCAGACATATTGAAATAGATTGTCATTTCATAAGGGATAAGATTCAAGAAGGGGCTATTGAAACCAAATTTGTAAAGTTAGAAAATCAACTCGTAGATGTGTTAACTAAAGCTTTGGAAAAGGATATGTTCATACCAATGATCCGCAAGTTGGGAGTTCAAGATATTCACTCTCTAACTTGAGGGGGAGTGTTGAAAAGTCAAAGAATATTTGTATTAATAAGCAATATACTACTTCCTTATTTAGGAGATTAGTAGGAGCTTGATTGTAGGATCAGATCAATTATAAGAGCTAAAATCTCTCTATCATTTATGCAATATGCTGTATATAAACAACCTAAATATACAATGTAAATCACCAATTCTAAAATACATTTGTACTTCTTAAAAAG
>Hale_147_LTR/Gypsy
AAAGTGTAACACCCCCATCACATGTTAACCAATAAACATTAGCCAGGAAGCATACAAGCGTCTTAGAATATATACTACAGGTAGATAGGTCAATATGTAGGTTGTTAAGAATCCAGACACAAGGTTATTAACATATAAACATATGATTATACTTAAACATCATTTAACAAGTATTACAAACATCTTCTTATGCCTTATAAGGCATACTTCCATATATATCACATAACTGCATACAAAAATGCATTAGGAGGAGACTTCACAAAACTGGCCCAACTTGACAGAACTGCTAAAAGCTAGACTTCGCATACAACCAACGGATGCACTACTATTTACAAACCTGAAAAGAAAAATTTTGGAGAGGGGTGAGCCTCCAGCTCAGTAAATAAATAATCAACATAATCTATATCACATACACTTAATACAATTTCCACCCAATCACATAACTTTCCATGAAATTCATAGTTTAGGTATAAAGTCATACCATTCTACTCAATTCATTACAACCATCATAGAAGAAATACAATTCAACAATTATGGTTAGTTCTCACGGCTTGTGGATCCCCTTTAATGTGCTGCTCCGCCTCATCCTCACATATCACACACGTAAGCTGCTCCACCTCATCTCACATTATACACTTTCATAGCCTCTCTAGGCTTTAGCCTCTCTAGGCTTTAGCCTCCCAAGGCTTTATATATATATATCTTCTTTTTTCACAGGGGAATCCACCATTCACATGCACATATGCACTTAACATCACAATTCAATCATTTCACTTATATCATATTTCAGCAATAATAATTGTTCCACTCAACACCAATCATTTCCATCTCAGTCATTCAAACATAAACAATATTAAGCAAACGCAATCATTTGCGGAACATTTGATTAAATATATGAACATAACAAATATTAACTATTTACTTACTCAAAATATACTTATTCCTTTAGCATATAAGAACCTCCTTTCTCCACAACTTCCTTTCCAGGCCTTTGAGTACCTGTCAACACATTCATCAATTCACATTTTATGCATATTACAAATATTCATGTAAATGCGAGTTCTAATGCATTACAAGATCATTCCCTCTCTAATTCATAGGTCTAACTCTTCCTCTAAGACTCTCAATTACTGTTTTAATATCCTATAAACATTTCCCATCTAGTTAAATACCAATTTAACTCAAATTAACATCAATAAATTGCATAAAACTAATCTCCAACATTTCTGTTTTCTAGACAGAATTTAGTACCAAGGTATATTTATTGCTGGGCAAAATTGGCTTAATACAAAAATCTCATATTAAATAGACATATCCATTTATGCGTCTAGTTTCATCTCCAAGAAGAATTACTCAATTCCAACTTCTATAGATTTAATTATTTTCAAATTACTGAGCAAGGGTCATACAGCTAGTTGTACCCGAGCAGCAATCTGTTTGCTCAATTTAAGCAACCAAAACGGCAAAAATAGCAAAATCACAAAACTACAAAGTTATAGAGGACTCTTTAAAATTTCCATAGACACCAATTAAGCTTAATTTGGACTTATATAACCCATGTTATGCCTAAAATACAGAACATCAAGGTTGCTGGAATTTTGACAGTTTTCTATCTTAACATACTTAAGCTTAAATCAAGCTTAATCTTTATGCAATCATTCAATACTCTACTAATTCATGATAATCAGACCTTTAATTAATCAATGAGAGCATCAAATGAAGTTTTTCCAATTTGTAATCAAGAACCCTAATGACAAATTAATAACACTCAAGTAACAACTTACCAATTTCAGCTTTTGGGTTGCTAATATGCTTAAATCCTTTAGCTTTAGCTTGGCTCCTTCAATAGTTGGCAAAATCCTATCTTAATCTTAAGTTTTTCTAGGTATTCCACTCCTCTCTCTTATTCCAAATTTTATATTTTTGGCCATGTACGAATTTTAGAGAAATGAAGAGGTAAAATGAGCTTGCTCATGGTTCCAATTTCCAATATTCCTCTCTTAATGCCACCACCTACTAAACTATTTTTATCACCCTAAATTAATTCTTACTAACCATATATAGGTACTAACTTTTAATTGTATCTTTTAAGTCCAATCTATTTACCCAACCTTCAACTATTGGTTCAATTAAGTCTTAAGGCTTAATACACATAACCCAAGTACTTAATCAACTTATCTAAATTAGTAATCTAATATCATTCTTCTTATTCTCTACTTATAATTAATATATATATGTTCTCATAAAATAAAAATATCATTGATATACCATCATATGCCTAATGATTAAATGTAAATGTACATAACATGGATGATGAGAAAATGCAGGCGTTACAACTCTCCCTTCCTTAAGAAATTTCGTCCCTGAAATTTTAACAACTCACCAACATTGCAATGGAATAGATGCGGATACTTCTGTCTCATATGCTCTTCCACTTCCCAAGTTGCTTCTCTTGGTGAATGATGACTCCACTTAATTTTGACCATAGGAATGTCTTTCTTTCTCAATTTCTTAACCCTTCGATCAAGAATTTCTATCGGCTCTTCCACATATGTCAACTTTTCTGTGATTTCTATCTCTGGCTCGGGAATGATATGACTAGGATCTGATCTATATCGCCTCAACATAGAAACGTGAAAAATATCATGAATAGAAGACAACTCTGTAGGTAATGCTAACCTATAAGCCAATGGTCCAACTCTTTCAATAATTTCATAAGGTCCTACATACCTCGGACTCAATTTCCCTTGTTTACCAAACCTTAATATTCCTTTCCATGGTGATACCCGTAAGAAAACTTTATCACCCACAATATATTCTATTTCCCTTCGATGCAAATCAGCATAACTCTTTTGTCTGTCCTGTGCTACTTTCAAATTCTTTTTAACTATCTCTATTTTATCCACTGTTTCTTGTACCAATTCTGGACCTTCAAGCTGTCTTAAACCTTCAACATCCCAGCATACTGGACTTCTACATTTCCTCCCATACAAAGCTTCATAAGGAGCCATACCGATACTAGAATGAAAACTGTTGTTATACGCAAATTCCATCTGTGGTATGTAATCATCCCAGTTACCCTTGAACTCAAGTGTGCAAGCCCTCATCATATCTTCTAATGTCTGAATAGTTCTTTCTGATTGCCCATCTGTTTGAGGATGAAAAGCTGTACTGAAATGAAGCTTAGTACCATATGCTTTCTGCAAACTCTCCCAGAAACGAGAAGTAAATCTGGGATCCCTATTTGATACAATAGATATAGGCATACCATGCAATCTAACAATCTCAGAAATATACAATTCAGCAAGTTTATCAAGTGAATCTGTTTGCTTCACAGGTAAGAAATGAGCACATTTAGTAAGTCGATCAACAATACCCAAATAGCATCATGCTTGTTAAATGTACGCGGCAATCCCATAACAAAATCCATAGTAATCTTATCCCACTTCCACACAGGTATAGATAAAGAATGAAGTTTACCTGCAGGTGCCTGGTGCTCTCCTTTCACTTGCTGACATGTCAAACACTTACTCACAAATTCTGCCACATCCTTCTTCATTGTCGGCCACCAATAATAAGGCTTCAAATTTTTGTACATTTTGGTACTTCCAAGATGCATTGTTGTGCATCTTTAATTTTATCTCCAATCAAAGGCTTTACTTGTAATGTGGCTAACAGATCATTGTCATAAACATAAAACTTCACATCCATAGCTCTAAGTGCAACTAAATATTCTACATTGTAACAAATCATACTTGAAAAATTTTCCACTGACTTCCTACTTAAAGCATCAGCAACAACATTTGCTTTTCCAAGATGATAATCAATAGTGCAATCATAATCCTTCAAAAGCTCAATCCATCTTCGTTGTCTCAGATTCAACTCTTTCTGCGTAGGGATATATTTCAAACTCTTATGATCAGTAAATATCTGAAATGTCTCCCCGTATAAATAATATCGCCATATCTTCAATGCATGTACAATAGCTGCTAATTCAAGATCATGTGTAGGATAATTCAGCTTATGAGGTCGCAATTGTCTTGAAGCATAAGCTATAACCTTCCCATGCTGCATTAAGACACATCCAAGTCCTTGCCTAGAAGCATCAGTATATACAACATAACCTCCATTTTCAGATGGCAATGCGAGTATCGGTGTAGTAGTAAGCCTTTTCTTCAACTCTTGAAAATTTTAATCACATAACTTCGTCCACTAGAATGGCACATTCTTCTTTAACAAAGCTGTGAGAGGCTTAGCAATAACTGAAAAATCTTTTACAAATCTTCTATAATAGCCAGCTAACCTAAGAAAACTTCGAACTTCAGAAACATTTCTAGGCGGTTCCCATTCAACAATTGCTTTAATCTTTGATGAATCTGGTTGCACTCCATGTTTAGAAATAATATGCCCTAAGAATGCAATTTCCTCCATCCAAAACTCGCATTTGTTGAATTTTGCGTACAACTGTTTTTCCCTCAAAATCTGTAAAACAATTCTCAAGTGTTGTTCATGCTCTTCTGGGCTTCTAGAGTAAATCAGAATATCATCAATGAACACAATAACAAAGTGATCTAAATATGGCTGGAAAGTCTTGTTCATCAGTGACATAAAAATAGCAGGAGCATTTGTTAAACCAAATGGCATCACAATAAATTCATAGTGCCCATACCTTGTTCTGAATGCTGTCTTGACAATAGATTTCTCTTCAACCCGGAGTTGCCAATAACCTGATCTTAAATCAATTTTAGAGAATACAGTTGCACCTTTTAACTGATCAAGCAAATCATCAATTCTCGGCAATGGATATTTATTCTTCACTGTTATCCTGTTCAATTGCCTATAATCAATACATAATCGCATACTACCATCCTTTTTCTTCATAAACAGAACTGGTGCTCCCCAAGGTGAAGTACTTGGCCTGATGAAACCTTTATCAAGTAACTCTTCTAATTGCTTCTTTAATTCTTTCAATTCTAATGGAGCCATTCTGTATGGTGCAATGGAAATAGGTGCAGTACCAGGGATGATGTCAATTTCAAAATCAACCTCTCGATTTGGTGGCAAACCAGGCAAATCATCTAAGAATATGTTAGGAAATTCTCTGACCACTGAAATGTCTAATACCCCTGGACTGACCTTAGTAGTATCTATAAAACTAATTAGATATGCTTCACATCCATTTTTAATTAACTGACACGCAGTCACTGCTAAAATCAAACAATTAGGAATTGTCTTCCTTTCACCCACCATTACTATTTTCATTTCTCCTTGTATTTCCATAGCCACTTCCTTTGTTTTACAATCAACAATAGCATGATTTCTTGATAACCAATCCATCCCCAAAATAACATCAAACTCTCTAAGATTAATAACAACCAAATCTGCATGTAGTTTGACACTATCTACTACTACAGGACATGATCTCACTATCGTATTTACTGTGATAATACCCCCAGCAGGCATAGATACATATATATCATAACCTAATGCCTCTATATTAGCATGAACATGCGATGCAAAATCATGTGATATGAATGAATATGTGGATCCAGGATCAATAAGAACATGTGCATCAGAATCATGAATAGAAAGTATACCAGTAACAATTTCAGGTGCTACAAATGCTTCATTTCTAGTAGTAGCAAATACTCTAGCTTGTGCTTGTGGTTGACCAATTTGTTCTGATGGTGTTGCTAAAATAGTTAAACCTCCTCTGCCACCTCTTCCTCTGCCTCTGCCTGAACCAACTGGAATATTTTCACCAACACTACTCTGACCCACTGTATAAGATTCTCCAGCATTATTTCTTCTCATAGGACAATCTCTAGAATAATGTCCTGGCCTACTACAAGTAAAACATACTACTGGTCTAGGTCCCCAACATTCTCCAGTATGTCTCCTGTTGCACGTAGGACAAACAGGAGCAAACCCTCTACTGGCTGAAACTTGTCCTCCCTCAAGTCTGGATGAATTGTATCCACCTCTACTACAAGGTACTGTGGAGGATCTACTAGACTGACCACCAAACCCTCGTCCACGATAACTACTCCGCTGTGAATTAGAGCCTCTAAACGAAGAAATACTAATATGTCTTGGAGGATTACTATAAGCACCAATGATCTTCTTCTTTTTAGCTTCCATAGTATTCCTTTCAAATGATGTTTCTTCAGCTCTCAAAGCAGCTTCAATTGAGGCATTGTAATTATGAGGTTTCACTGCCATTTTCTCACGAATGTCAAGCCTCAAACCCATCTCAAATTTCTTCTTTTAGTTCTTCAGTGGCTATTTCTTCTGGTGCATACTTACATAATCTCACAAATTGAACTTCGTACTCTGCAACTGACATATCATTCTGTTTCAACTGAAGAAATTCAAGCTTCTTTCTGTCTCTATAAATTTCTGGAGTATACTTCTCAGCAAATTCTCTCAAGAAATCATTCCAAGTCAAAGTGATTGGTCGATCTTTGCTTCTTAAAACTGTTTCCCACCAATCAAGTGCATCTTTTTCTATTAAAGATACTGTATATAGAAGCCTTTGTTCGGATGTGCAATTAAATCTATCCAACACCCTTTCTGTATTTCGTAACCATTCCTCAGCCTCAGCAGGATCAGTAGTACCTTGAAAAATATTAGCACCTTGTTTCCTAACTCTTTCATAATTCTTATCTATCACAGCCTTTTGTTGTTGAGTCTGAGGCGCCGGTGCTTGTTGTTGAGCTGCCCGTTGCATCAGAAAATCCATAAACTGTTCCATAACATTTTGTACATTCGATTGTGCAACATTTTCAGAATGTAGCTCATGCTCATCATGTTGATCATGTTCAGATGCATTTTCATGACCATGCACAGACTCTAATGACTTATCTGGGCCAGTTGCGTGTTCTCCTTGTCTCTCCATCTATATATATGAAATGCAAATATTCAGTCAAGTTCAAAGAACATATATCATATGCTTAATGATGTGCAACATGAATCTACTCCCAATGAATCTAATCCCTGCTCTGATACCACTAAAATGTAACACCCCCATCACATGTTAACCAATAAACATTAGCCAGGAAGCATACAAGCGTCGTAGAATATATACTACAGGTAGATAGGTCAATATGTAGGTTGTTAAGAATCCAGACACAAGGTTATTAACATATAAACATATGATTATACTTAAACATCATTTAACAAGTATTACAAACATCTTCTTATGCCTTATAAGGCATACTTCCATATATATCACATAACTGCATACAAAAATGCATCAGGAGGAGACTTCACAAAACTGGCCCAACTTGACAGAACTGCTAAAAGCTAGACTTCGCATACAACCAATGGATGCACTATTATTTACAAACCTGAAAAGAAAAATTTTGGAGAGGGGTGAGCCTCCAGCTCAGTAAATAAATAATCAACATAATCTATATCACATACACTTAATACAATTTCCACCCAATCACATAACTTTCCATGATATTCATAGTTTAGGTATAAAGTCATACCATTCTACTCAATTCATTACAACCATCATAGAAGAAATACAATTCAACAATTATGGTTAGTTCTCACGGCTTGTGGATCCCCTTTAATGTGCTGCTCCGCCTCATCCTCACATATCACACACGTAAGCTGCTCCGCCTCATCTCACATTATACACTTTTATAGCCTCTCTAGGCTTTAGCCTCCCAAGGCTTTATATATATATATCTTTTTTTTTCACAGGGGAATCCACCATTCACATGCACATATGCACTTAACATCACAATTCAATCATTTCACTTATATCATATTTCAGCAATAACAATTGTTCCACTCAACACCAATCATTTCCATCTCAGTCATTCAAACATAAACAATATAAAGCAAACGCAATCATTTGCGGAACATTTGATTAAATATATGAACATAGCAAATATTAACTATTTACTTACTCAAAATATACTTATTCCTTTAGCATATAAGAACCTCCTTTCTCCACAACTTCCTTTCCAGGCCTTTGAGTACCTGTCAACACATTCATCAATTCACATTTCATGCATATTACAAATATTCATGTAAATGCGAGTTCTAATGCATTACAAGATCATTCCCTCTCTAATTCATAGGTCTAACTCTTCCTCTAAGACTCTCAATTACTGTTTTAATATCCTATAAACATTTCCCATCTAGTTAAATACCAGTTTAACTCAAATTAACATCAATAAATTGCATAAAACTAATCTCCAACATTTCTGTTTTCTAGACAGAATTTAGTACCAAGGTATATTTATTGCTGGGCAAAATTGGCTTAATACAAAAATCTCATATTAAATAGACATATCCATTTATGTGTCTAGTTTCATCTCCAAGAAGAATTACTCAATTCCGACTTCTATAGATTTAATTATTTTCAAATTACTGAGCAAGGGTCATACAGCTAGTTGTACCCGAGCAGCAATCTATTTGCTCAATTTAAGCAACCAAAACGGCAAAAATAGCAAAATCACAAAACTACAAAGTTATAGAGGACTCTTTAAAATTTCCATAGACACCAATTAAACTTAATTTGGACTTATATAACCCATGTTATGCCTAAAATACAGAACATCAAGGTTGCTGGAATTTTGACAGTTTTCTATCTTAACATACTTAAACTTAAATCAAGCTTAATCTTTATGCAATCATTCAATACTCTACTAATTCATGATAATCAGACCTTTAATTAATCAATGAGAGCATCAAATGAAGTTTTTCCAATTTGTAATCAAGAACCCTAATGACAAATTAATAACACTCAAGTAACAACTTACCAATTTCAGCTTTTGGGTTGCTAATATGCTTAAATCCTTTAGCTTTAGCTTGGCTCCTTCAATAGTTGGCAAAATCCTATCTTAATCTTAAGTTTTTCTAGGTATTCCACTCCTCTCTCTTATTCCAAATTTTGTATTTTTGGCCATGTACGAATTTTAGAGAAATGAAGAGGTAAAATGAGCTTGCTCATGGTTCCAATTTCCAATATTCCTCTCTTAATGCCACCACCTACTAAACTATTTTTATCACCCTAAATTAATTCTTACTAACCATATATAGGTACTAACTTTTAATTGTATCTTTTAAGTCCAATCTATTTACCCAACCTTCAACTATTGGTTCAATTAAGTCTTAAGGCTTAATACACATAACCCAAGTACTTAATCAACTTATCTAAATTAGTAATCTAATATCATGCTTCTTATTCTCTACTTATAATTAATATATATATGTTCTCATAAAATAAAAATATCATTGATATACCATCATATGCCCAATGATTAAATGTAAATGCACATAACATGGATGATGAGAAAATGCAGGCGTTACACAAAG
>Hale_148_LTR/Gypsy
TAGTTGATGTGTGCTAAGTCAAGCAAGAGTATAACCTAAGGCAGTGTACCTATCAGTGGAGTATAGCTAACGGCGAGTACCAAGTGTCGTATTCCTCAAAGAACGTGTGAACCTAAATCTACTCAATCTTCTCTATTATCTAATCACAGAAAATAAATGGTGTTAATGAATAATTCCTAAATTAACTAATAGCTACTCTAATTATTGTCGAACTACGTATACTAGGGAATGATTAATTCAAGTAAAGGAATAACCCTTTGGGAATTCTTGTCTCTAAGGAATGGAAACTAAGGGTGAAATTGATTGATTGAATCTAATTTCCGTGGGAAAATCTCTACACAATTAATACCTTTCTTAAGGACACTAACATCTTAACTTAGATTAATTAGGTTGAAATCTCTTCCTAACTCTAATTTCCCAAATTAGAATTATGTACCATTTAACACTATTGAGAGTTGTTAATTCTCAATCCGGTAGAACGAACACCCTATCTCTAGGCGAATTCAATTCTAGGTTGCAAGAGACAATCCAAACCTAAACGTCTTTCTAAGATCATTCAAATTTCAAAAATCATTCAACAAGATATGAAGAACAAAACAATAAATACTTCCATTGCAAACCAATATTGACAATCAATACATTCAATTCAAAATTGAAGTACAAAAATCCCTAGATAAAGAACCCCAATGGGTTAATAAGTTTAGCTAATCATGTTCATAATCACAACCAACAAGAATTCAATTACAAAAAAAAATGAGTAAAGGTAGAGGAACCCGAATACACCCTTGGATGAGAGTAAATAGCTCCAAATCCTCGTGCCTAATTTTGGATCGATTCTTGTTCCTCTTACTTGGATTAAAACCAATCGACAATCCTCGCCAATCTTTGATCTTCGAAGAGAATCCAAGTCTCCTTTTCTCTTAGTTTCAACTCAGAAAACCCTTAGACAGAGAAAAAGATGAGTTTTTGGACGTCCTAACCCTAGCTGCCACCCTTTTTCTCTTTTCTTTCCTTTCAAATGAATTTGACCAGCTGCCGTGAACATGGCCGTGTTGATGCCCGTGTTCCTAACACGTTCTGGTGTTGATGCCCGTATTACTCTCTGTGGCCGTGCTCCCTAAAAACCTTTTTTCTTTGATGTTTGTTGCATCCAACACAGCCGTATTGGTGGTTGTGTTGGGAACACGGCCAGTGTTGAATACAATACGGCCATGATAACCTTCCTCATGGCATACTTAGCTTGTTTCAGCAGCTTTGATGTCCAATTATGCTCCAATTCTTCCCTTTATCATACTTTGACTTCTTTTGGACCTAATGCACACAAACAGACACATAGGGTGAGTGTTGGGACCAATTCACTTCCAAATATACATAAAATCAATCTTAAAAACCCCATTTAGATGTATGTATTTTACGCACATCAAATAACCCCACTTAGCTCATTGCTTGTCCTCAAGTAATCAAAAGTGAAATAAGGAAAATAAACCACTAAGGAACAACACTTGAACTGACAGACAAGCTAGGGAGCTCTTGCACATATCCTTAACAAGCGCAAGTCAAACAAAAAGAAATGAAGCAATCAATTCAAGTATCACAACCAAGATGCCAATAATTCGCAAAACACTATCTCAATAAAATTATTCAGAACCAACTTCTCACCAGATTCACTCTAAATCACTCAAAGTGTTTAAAGGGTAGTGTTTAATCGCTCAATGCCTCAACTACTACCTTACTATATGCTTGCTCTTAAATCCTACTCCTACCACTTATGGAGAGTCAACAACCATGTCAAGAGGTCTTTATAAAGGTTGTAATGAGGATTAGGTAGAGGTAGGTAAATTTGGTTGGAGTTGAACCTACGGTGTTCTGCAATGAAATACATGACCTGCACACAAGCCACAATGATCACAAGGGGTAAACAATGGACAGTAGTCTAAGGTGGGAAATAGGAATCAAGTCAAAATGTAAACTCCGAGAAGCAATTAAACAATTAGCTTACTTACTTTCTTTCTTTTCATCACCCTTCCCTCTTATTCTTCTTATTATATTTTTTTCTTCTTCTTCTTCTTTTTTCATAAGGGAAGAACATGTTCTTTTGGATCGAAGTAAGCTACTACAAGATTCCAACGCTACTCCCAAGACAAATATTCCCAATAAAAACAACTCATGTGCAGAATCATAACCCAAAGTAGAATAAAACTAAGTGGCAATAAAATATGATAAAAATTGGTGAAAGAGGGGGTTATCTACAGAATCAAAGTGTTAAACTCTCCTTGTGGCCCTCATAAGCATTACTGAGCAAGTTTTAAAAGTAAAGACAGTGATTGGCACTCTCAACAAGAAATAAATACAAGCATATAAAGTGTATGCTTACAATTTAGGCTCAATTTCTCACAAGTGTGCTTTTGAGTAGGTTCCAAACAAAAATCATCAAAACAGAATTAGATAAACTAAAGCAACTTAGTATAAAACTCAAACTAATTATCTTACATTCTTTCGCAAGACTCAAAACTATCGGTTTTACCCGATCACATGGACATAAATAGGATTTCCAAAAGCAAGTCAACAGTAAAAGCATCGAAACAAAGTGAAAAATTTTCAAAATTTTGACAAAAAAATTGCACAGAGAATAAACAAATAACTGAGATGGGATAATTGAAATGTAATATATACACTAGAAAAGGATCTGAATTTCATATACAAAACAATAAAACATGAAAGCAAGTGTATATTAATATCAATACCCCACACTTGAAGGACACACTGTCCTCAGTGTATAAAATATAAGAAATGCAAAAGGAAAAAGAAGTAATAATGGCCTGACTATAGCTCCAGGGTGAAAAGAGGTGCATCATCAAGTATATCAGGGCGTTGGCTGGTCTGTGGTGGAGGAGTGGCTGCTCTCCGAGGGTCAGAAGTAGTGTCACATGTAGGAGCAAAAACCAACTGTAAAACCTAATCACCTAAGTTCACATAATTTAAAGAAAAATTAATACCCAAAATGGAAAGAAAAAAATGAAAACTAAAGAATTAAAACGAAAATAAAAGAAACAAGCTTCTTTAAAGTCATAAGCTGGACTTTATTCTTTTATTTGAATCAAAAATGGAGCGCCCAATTCACAAGCTCCTCCACATCAAGTGACCCTCCAAGGTAATGCTTCAACCTCTGCACATTAACCTTGAAATTTCCATTTTCCGGATAATGCACTTCAACCGCACCATAAGGGAAGACTTGCGTCACTATAAATGGCCCCGACCAACGACTCTTCAGCTTCCCTGGAAATAAACGGACATGAGAGTTAAATAATAACTCCTACGTTAAATTCCTTCAAATTTTTCAATCGCTTGTCATGCCATTGTTTGGTCTTCGCCTTGTAGATTATTGAATTTCATAGGCTTGTTGACGCCACTCCTCTAGCTCATTTATTTGCCACTGCCTTTGTCTACCTGCGCTATCCAAATCAAAGTTAAACGATTTAAGTGCCCATAACGCTTTATGTTCTAGCTCCATAGGTAAATGACAACCTTTTCCATACACAAGCCTAAAGGGAGTGAACCCTGTAGAAGTCCTATAGGCAGTTCTAAATGCCCATAAAGCATCATCTAGCTTTGTAGTCCAATCTTTCCTATTGGCTCCTATAGTCTTCTCTAAAATGCGCTTAAGCCCCCTATTAGAAACCTCTACTTGCCCACTCGTTTGTGGGTGATAAGGCGTGGAAAGGCGTTGAGATACTCCATATCTTTTAACCACTTTCTCAAGTTGAGAATTACAGAAATGGGTTCCCTTATCACTAATTAATGCTCGAGGTGTTCCAAACCTAGAGAATAGTCTCTTAAGGAACCTCACAACTACCCTAGCATCATTAGTAGGCAAGGCTTGTGCCTCAGGCCATTTAGAAAAATATTCAACAGCCACCATTATATACTTGCATCCATACAAAGAAGGAAAAGGACCCATAAAATCAATGCCCCAAACATCAAAAATTTCCAACACTTGTATACTATGTTGGGGCATTTCATCTCGGGCAGAAATATTACCTGACCATTGGCATGCATCACAAACCTGGACATATGCTCGTGCATCTTGGAAGATAGTCAGCCAATAAAAACCAGCATCCATAACCTTCCTGGCCATATGGTTTGCGGCTTGGTGTCCACCAACCGGTCCCTCATGACAATGCTTGAGAATTTGAATGATCTCCTCCCCATATACACACCTCCTGATAATTTGATCTGCACAAATTCTAAACAAGATGGGGTCGTCCAAAATGTAATATTCTTCTTTTGCTGGCCCGTCATACCCTTTGGGAGTACCCTTGCAGCCAAATAATTTGCATAATCAGAAAACCAAGGAATAGCATTTGCCACCTGCATTGAGCATAGGTGCTCATCCGGAAAGAAGTCATCGATCTCTTTCTCATTAAGCTCCTCCAAGTGCGGGTTCTCTAATCGAGAAAGATGGTCTGCTGCAAGATTTTTAGCTCCTCATTTGTCCTTAATTTCCAAGTCAAATTCCTATAACAGAAGAATCCAACGAATCAATCTTGGCTTAGAATCATGCTTTGAAAATAAATACCTTAAAGCAGAATGATCAGTGTAAACAATTGTCTTTGACAGCACAAGGTAGGAACGAAATTTGTCAAAAGCAAACACGACAGCTAGGAGCTCCTTCTCTGTGGTTGTATAGTGTTCTTGGGAATCCATAAGCATCTTGCTAGTATAGTAAATAGGCTGGAATTTCTTCTCCTTGCGCTGGCCTAAAACAGCTGCAACTGCAGAATCACTAGCATCGCACATAAGCTTAAAGGGCAGCTCCTAATCAGGAGAAACCATGATGGGAGCCGTGGTTAGTTTTTCCTTTAATAACTCAAAAGCTCTTAAACAATCATCATCAAATTGAAAAGGTATATCTTTTACTAGCAATTGAGTTAAAGCCCTAGCAATCTTAGAAAAGTCCTTAATGAACCTTCTATAGAACCTTGCATGCCCTAAGAAACTTCTAACAGCCCTAACCGAAGTAAGGGGAGGTAGTTTACTTATAACTTCTACTTTAGCTCTATCTACTTCCAACCCTGCATGTGACACTTTATGTCCTAAGACTATACCCTCTTGGACCATAAAATGACATTTTTCCCAATTCAACACAAGGTTAGCTTCAATACACCTAGCTAACATCCTTTCCAAATTTTGCAAATAATGGGAAAAAGAGTTACCGAATACAGAGAAGTCATCCATGAAGACCTCCATCGACTCCTCTATCATGTCATGGAAAATGGCCATCATATACCGCTGAAAGGTCGCAGGTGCATTACATAAGCCAAACGGCATCCTCCTATAGGCAAAAGTGCCATAAGGACAAGTGAATGTCGTCTTCTCTTGGTCTTCTGGTGCTATGGGAATCTGAAAATAACTAGAAAAATCATCAAGGAAATAATAATACTTATGGCCTGAAAGCCTCTCAAGCATTTGATTGATAAAAGGAAGGGGAAAGTGGTCCTTTCAGGTTGCATCATTCAAGCGTCGATAGTCTATACAAACCCGAAAGCCTGTTACCGTTCGTGTAGGGATCAGCTCCTCCTTTTCATTTTTCACCACCGTCATGCCCCCTTTCTTGGGAACCACCTGCATAGGACTGACCCAAGCACTGTCAGAAATAGGGTAAATTAAACCTACATCAAGAAGTTTAATTACCTCCTTTTTAACCATCTCTTTTATATGAGGGTTCAACCGCCTTTGTGGCTGCACCACTGGTTTGAACTCATCCTCCATCAAAATCTTATGAAAGCAATAACTCGGGTTTATTCCTAGTATGTCAGCCGTCTTATACGCAAATGCCTTTGCATACCTTCTCAAAATACACAACACCATCTCCCTCTCCTTAGGTGTGAGATGAGCGGAAATAATAACCGGTAATTGCTTTGCTTCATCTAGGTAGGCATACATTAAGTGCGCTGTCAACTCTTTCAACTCAAGAATGGGCGGCTCCTCCAAAGAAGGCTTCAGCTTCTTTACTCTTGACCTGTCAAGATCAATAAAACCATCAGCCTTTTTATCATTAACATCAGCAGCTAATAAGTGCTCTAGCTGCTCCAACACTTGTTCATTGGATAAATTATCCTCATTTTCTTGCATTGCCACTTGCAAAGGATCATCAATCATTATTTCCTGCAATTGAGATTCCACAATATCATTGATAAAATCAATCGAACAGATAGTACCATCATGCTCATATGGGTATCTCAAGGATTTAGTCAAATCAAATGTAATGCTCTCATGATCTACCCTAAGTTCCAGCTTTCCGCTACTAACAGCTATCAAAGCTTTAGATGTAGCTAAAAATGGTCTACCTAGGATCAATGGGACATCACTCTCACCATTCATATCCATGACAACAAAATCCATAGGAAATATAAATTTGTTAACTTTAACTAGCACATCCTCTATAATCCCTTTCGAGTACTTAACAGTTCTGTCTGCTAGTTGTATACTCATCCTGGTAGGAGTTAGCTTAGAAGTGCTTAGTCCTAACTCCTCAAACAATGAACTAGGCATCAAATTGATGCTAGCTCCCAAATCAGCTAATGCTAGCAATTTCAATTTATCCCCAAACAAACAAGGTATAGTAAAACTCCCCAGATCGCGTCGTTTGACTGGAATCTTGCTCTGAAACACTACTGAGCATTCAGCATTCAAGGTCACCAATCCCAAATCCTCTAACTTCCTCTTGTTGCCTAGAATTTCTTTTAAAAACTTTGCATACTTTGGCATCTGCGAAATAGCTTCAACAAAATGCAAGTTAATCCGTAATGGTTTAAAAAGATCTAAAAATTTACCAAATTGCTGATCAACTTTATCCTGCTTGAGTTTTGCAGGATATGGAATGGGAGGTTGGTATGGCCTCGAAGGAATCTTCTTCAAATCCTCCTTCTCTTCAACTGCTCCCTTTTCTTTCTCCTCAGGCTTATCTTTCTTTTTCGACTCATCCACCTATACATCAGAATCATCATTAGTGAAAGGCTTAGATGGACTAGGAAGTTCCTTACCTGATCTCAAAGTAATTGCTTTGGCATGCTCCCTTGGATTAGACTCTGTGTTACTTGGAAGCGTGCCTGGCTGCCTCTCAGCCATCATCCTAGACAACTGCCCAATTTGAGTTTCTAAGTTCTGAATTGAAGCTTGTTGATTCCGAATGGCACTGTGTGTTTGTCGAAATCTGTTCTCCGAAGTTGCAATGAACTTCGTCATCAACTCTTCCAAGTTAGGTTTCTTCTCTTGACTACCTTCTAGTTGATGGGGAACAGAATGCATAGGTTGCTGCAGATGCAACCTCTGATATCTTGATGGACCTTGGTTATTAGAATTCCTCCATCCAAAATTAGGATGATTCCTCCACCCTAGGTTGTATGTATTGTTGTAGGGATCATTTTGTTGCCTACCTACATAATCAACATGCTCAACGTTAGAAACATTAGTAGGCATAGAAGATGCAAACATACCTCCCGCTTTACAATTGGCACTGTAATGCGGTCCACCACAGAATTCACATCCGGGCTGAACTGCTTGGACTGACATTTGAAGTTGTTCTATCTTTTTGGAAAGTAGCTCTACTTGTGCCGCCAAGGCTGCTGTAGGATCTGCCTCAGCCCGATATACAACGGGCTTTGGACCTCTAGCCCGTGGAGTTTGCCACTGATAAGTGTTAGTGGCCATCTCTTCTATCAAATCCTAGGCTTGCTCAGGTGTTTTACTATTGATAGCTCCCCCTGCAGCTGCATCTACCATTTGTCTAATGGATGTATTCATGCCACTATAGAATGTCTGCACTTGCATCCAGAGAGGAAGACCATGGTGTGGGCAACACCTTAACAAGTCCTTGAAGTGCTCCCAGGCTTCATACATTGATTCTCCTTCACCCTGCACAAAAGAAGATATGTTATTTCGCATTTGAACTGTCTTAGCAGGAGGAAAATACTCATTTAAAAACTTTTCAACCAAAGAAGTCCAGGTAGTGATCGTTTTCGGTGGCAAGGACTGCAGCCATCTTTTCGCTCTATCCCTCAAGGAAAAAGGAAACAGCCCCAACCGTATGGCATCATTAGTTGTTCTATTAATCTTAAAGGTATCACATATTTCCAAAAAGTTGGTGATATGCTCGTTCGGATCTTCGCTCGCCAATCCTCCAAATTGCACCGTATTCTGGATCATCTGGATTACATTCGGCTTTATTTCAAAATTATTGGCCGCCACGAGAGGCCTCACTATCCTAGTTCCTGTCCTTGCTAGAGAGGGCCTAGCAAACTCATACATGGTCCTTTCATCATTACCTCCATTTGCATTGTGGTTTTCCATCTCACTAGTTTCACGAACAGGAATCTCTGCTTCAATCTCCTCCTCTACTGCCTGCATACGCCTCCTTAGCAATCTAAGAGAGCGCTCGGGTTCAGATAAAGGCTCTGTAAGATTAGAATTAGAGCTCTGGTCATAAACTACCTGAGCACAATAAAGAACAACAACACCAACAAACAAGATAAGAACAAAACTATACACAGAAAACAAATTATGAACAAAAAGAGAAATGACTAGACTAACAAATATTAAAATTTCAATTTAGTTCACAGAAAACTGCTCCCCGGCAACGGCGCTAAAAATTTGATGTGTGCTAAGTCAAGCAAGACTATGACCTAAGGCAGTGTACCTAACAGTGGAGTATAGTTAACAGTGAGTACCAAGTGTCGTATTCCCCAAAGAATGTGTGAACCTAAATCTACTCAATCTTCTCTATTATCTAATCACAGAAAATAAATGGTGTTAATGAATAATTCCTAAATTAACTAATAGCTACTCTAATTGTTGTCGAACTACGTATACTAGGGAATGATTAATTCAAGTAAAGGAATAACCCTTTGGGAATTCTTGTCTCTAAGGAATGGAAACTAAGGGTGAAATTGATTGATTGAATCCAATTTCTGTGGGAAAAATCTCTACACAATTAATGCCTTTCTCAAGGACACTAACATCTTAACTTAGATTAATTAGGTTGAAATCTCTTCCTAACTCTAATTACCCAAATTAGCATTACGTACCATTTAACACTATTGAGAGTTGTTAATTCTTAATCCGGTAGAACGGACACCCTATCTCTAGGCGAATTCAATTCTAGGTTGCAAGGGACAATCCAAACCTAAACGTCTTTCTCAAGATCATTCAAATTTCAAAAATCATTCAACAAGATATGAAGAACAAATCAATAAATACTTCCATTGCAAACCAATATTGACAATCAATACATTCAATTCAAAATTGAAGTACAAAAATCCCTAGATAAAGAATCCCAATGGGTTAATAAGTATAGCTAATCATGTTCATAATCACAACCAACAAGAATTCAATTACAAAAAAAAATGAGTAAAGGTAGAGGAACCCGAATACACCCTTGGATGAGAGTAAATAGCTCCAATTCCTCGTGCCCAATTTTGGATCGATTCTTGTTCCTCTTACTCGGATTGAAACTAATCGAAAATCCTCGCCAATCTTTGATCTTTGAAGAGAATCCAAGTAAAACCTTGATCCAAGTCTCCTTTTCTCTTAGTTTCAACTTAGAAAACCCTTAAACAGAGAAAAAGATGAGTTTTGGATGTCCTAACCCTAGTTGCCTCCCTTTTCCTCTTTTCTTTCTTTTTAAATGAATTTGACCAGCTGCCATGAACATGGCCGTGTTGATGCCCGTGTTCCCAACACGTTCTGATGTTGATACACGTGTTACTCTCTGTGGCCGTGCTCCCTAAAAACCTTTTTTTCTTTGATGTTTGTTGCATCCAACACGGCCGTGTTGGTGGCTGTGTTGGGAACACGGCCAGTGTTGAATACAACACGGCCGTGTTAACCTTCCTCATGGGCATACTTAGCTTGTTTCGGCAGCTTTGACGTCCAATTATGCTCCAATTCTTCCCTTTATCATACTTTGACTTCTTTGGGACCTAATGCACACAAACAGACACATAGGGTGAGTGTTGGGACCAATTTACATCCAAATATACATAAAATCAATCTTGAAAACCCCATTTAGATGTATGTATTTTACGCACATCAATAGT
>Hale_149_LTR/Copia
ATTGTGTTGATAAGTTAGAATAACTAATTAGTTTTTGTTTGTTAAAGATATGGATAAACATTCTAAGGTTTAGGGATAAGATAAATCAGTTCCTGATCTAAGATTTTTTATCCTTTAGCTAGTCTATATAAATTGTGTTTTTCCTATGTTTGATATATGAAAAAAATAAGAGAATGTTTCTCTTTTTTCCTTCCTCTATAAAATTCTACATGGTATCAGAGCTTAGGGCTTGATCATGAATTTTAAGGCTGCCATGGTTCGCTCTAGTTCAGCCATTTCAGAAGCTAGCAGTGGCGTGACATCATCAGGGGGAGTTTCTCAGTTACTTCCACCTATTCCTCCTGAAAATTCTCTTCAAATCACCATTCACAAGCTGAATGGCAAGAATTATCTTGAATGGTCTCAGTCCATGATGTTGGTGATTGACGGAAAAGGGAAACTTGGATACTTGAATGGTGAGGTAAAACCACCAGCAACCGATGATTCGAAATACAGGCAGTGGCGCTCAGAAAATTCAATGGTTACTGCCTGGTTGATTAACTCAATGGATCCAATTGTTGGAAAACCATTCATGTTTTTGCAGACTGCTCGGGATGTTTGGGAAGCAGTTCGAGAAATCTATTCAGATTTGGACACCCATATGTGGAAAATGCAACAAGATAATCGAGAGGTAACAGCTTACTATAATGATATGATGGTTGTTTGGCAGGAATTGGACATGTTTGAAGATGAACAATGGGAGAATCCTAATGACAGTGCTCGGTACAAAAAGAAAAATGAAAGAGAAGTATTTGTTTTCTTGGCTGGTTTAAACAAAGATCTTGATGAGGTTCGTGGACGTATATTAAGAAAAAATCCTTTACCAGCTATTAGAGAAGTTTTTTCAGAAGTACATAGAGAAGAAGCACGACGAAAAGTGATGCTAAGAAATGATGAACCAAAAATAGATCCGGACGGATCTGCTCTTGTAACTCGAGGTACAAACTCAGAGGGAAAGCAGAAACCCTGGTGTGATCATTGTCAAAAGCCATGGCATACTCGAGATACTTGCTGGAAATTGCATGGGAAACCGAAAAAGAAAACAGGCAGCGACAACACCAAGTTAGGGGGAGATCTACGCACTTTTCAAGCTAGCAATACTAATCCGGGGCAGCAGTCTTCTTCTGAATCTCTTCCTTTTACCAAGGAACAGATAGAGCACCTGTACATAATGTTTAAGTCTCAAACTTTAGAAAAATCTAACATGTCTTGTTCTTTTGCACAATCAGGTAATTCTTTAATTGCAGCCATAGCTTGTTCCAAACCCCATGGCACTTGGATATTAGATTCAAGTGCTACTGATCACATGTCTGGCAATTCGCAAAATTTTTCCTCTTATATACCTTGTGCAGGAAATCAAAAGGTTAAAATTGCATATGGTTCCTTAGCCATTGTTGCTGGGAAAGGAATAATTCCTATTTCGTCTTCTCTAGTTCTTAAGAATGTCTTACATGTTCCACATTTGTCATATAATCTTGTGTTTGTCAGTAAGTTGACCTTTGATCATAATTGTCAAGTGATTTTTAAGTCTTCCTATTGTAAATTTTGGAATTTAACCTTGGGGAAGATGATTGGGGGTGCTAAATTTGATGGTGGACTCTACTTCTTCAATGATGAGTCAACCTTTGGAAGGCAAGACCTGCAAACTTGTTTCAATCCTATTTTTATTTCAAGTGACACTAAGATTATGTTATGGCATTATCGTTTAGGACATCCAAATTTTCAATATTTAAAATATTTGTTCCCAAAGTTATTCATGAATACAAATCCTTTGTTTTTCCGATGTGAATTTTGTGAATTAGCTAAACATCACCAAACTGTTTACCAATCGCAACCTTATAAACAGTCCAAGCCATTTACCATGATTCACAGTGATGTTTGGGATCCTTCTAGAGTGCCAACATTTTCTGGAAAATGCTGGTTTAGCCTTTTTATTGATGATCATACTAGAGTCACTTGAGTCTTTCTTTTAAAAGAGAAATCTGATGCTGAAAGTGTGTTTAAAAATTTTTATAATATGGTTCAAACACAATTTCAAACTCAAATTAAAATTTTTCAAAGTGATAATGGAAAAGAGTTCTTTAACAATATGTTGGGACAATATTTTTGCTGAAAAAGGGATTATTCACCAAAGTTCTTGTAGTAACACGCCTCAGCAAAACGAAGTTGGCTGAAAGAAAAAATAAACATATCTAGAAGTTATTTTACAGCTAAAATTCCAAAGTACCTTTGGGGAGAAGCAGTTTTAACAGCAATTTATTTGATTAATAGATTGCCTACAAGAATTTTGAACTTTAAAACACCAATTAAAGTTTTTAGTTAATGTTTTCCTATAACTCAACTAACTAGCAATATTCCTTTAAAAAATTTTGAAAGTGTGGCTTTTGTCCATAATCATGATCCTAAACGTTCAAAACTTGATCCAAAAGCACATAAATGTATTTTTCTAGGCTATCCTACAAATCAAAAAGGTTATAAATGTTTTCATCCAGTTTTGGAAAAAATGTTTATTTCTATGGATGTCACTTTTTCTGAAGGACGATCATACTTTGACAAATTTCATCTTCAGGGGGAGAACACTAGTGAAGATGTCTCAACTGATTATGGTTCTGATTTAAATTCTGATTATGATTTAACTTTTGAGTTTTTTTCAAATAATGGTATTTCTTGGGGGTCTGATCATGTTTCAAAAGAAAATGGGTCGAAAAGTAAAGAAAGTGTGGAAACAAATGATTTAAATATTGAAAATACTGAACAGCCTTTAATAAGGTCATCTCAAAATCAAAATATTGAAATAACTAATATCTATGCGAAAAAGTTTAAAGGTCTTGTATATTCAAAGGAACATCAAGCACAAAAAAGAGCCACTATCCCATAGCACCATCAAGCACCATCAAGAATCTAATCAGAGGTTGGATCATGAAATTTATGGTAAGTCTCCAAAACTTACTACAAATAATTCATCTAGTCATCTTGATCTTCCCATTGCTCTTAAGAAAGGTATCAGGTCACATACTAAACATCCTTTGTCAAATTTTGTATCTTACAAAAATATTTCATCATCGTATTGTGCTTTTATCTCACAAATGTCTAGTATGGTTATTCCAAATAGTGTTCAGGAGGCTCTAAATGTTCCTAAGTGGAAAGAAGCTATTTTGGAGGAGATGAGAGCCTTGGAGAAGAATGCTACATGGGAAGAAGTGGGTCTGCTAGATGGAAAGACAGTTGTCGGATGTAAATGGATGTTTACTATGAAGTACAATTCAGATGGATCCTTGGAAATGTATAAAGCTTGTCTAGTAGCCAAAGGATTCACTCAAACATATGGAGTGGACTACTATGAAATTTTTCTCCTATGGTGAAACTCAATACTATTCGAGTGCTCTTATCTATTGCCGCTAATCTAGATTGGTCTTTGAATCATCTAGATGTGAAGAATGCCTTTTTGAATGGTGACTTGGAGGAGGAAGTATACATGGAACCTACACCTGGTTTTGCTCAGAAATTTGAAACCAAGGTATGTAAGCTAAAGCGATCTTTATATGGCCTTAAACAATCTCCTAGAGCATGGTTCGAGAGGTTCACAAAGTTGTTAAAGGTCAAGGTTATAATCAAAGTCAATCGGATCATACTCTTTTCATAAAGAGTTCTATTGAAGACAAAGTTTCTATTTTAATTGTCTATGTAGATAATATAATTTTGACTGAGATGATATAATTGAAATGAGCAGATTGAAACAAAACCTAGACAAGGAGTTTGAAATTAAAGATTTAGGCCAGCTAAGATACTTTCTTGGAATGGAAGTAGCAAGGTCAAAGAAAGGCATTGTTGTCTCACAACGGAAGTATATTCTAGATCTCTTGAAAGAAACTGGAATGAGTAGTTGTAAACCTTCTGAAACTCCAATTGAAGCTAATTCTAGACTTGGGGAGGTAAAGAATGGTGTTCCAGTAGACACAGGAAGATATCAGAGGTTGGTTGGAAAACTGATTTACTTATCACATACTCGTCCCGACATTGCTTTCGCTGTAAGCTTGGTAAGTCAGTTTATGCATTCTCCATATGAAGAACATCTTGAAGTTGTATATCGGATTCTTCGTTATTTGAAAAGTACACCAGGAAAAGGACTTTTTTTCAAGAAAAATGAAAAAAGAGGAGTTGAGGTGTACACGGATGCTGATTGGGCAGGTTCAATCACTGATAGAAGGTCAACTTCTGGATACTGCACATTTGTTTGGGGTAATTTAGTCACATGGAGAAGTAAAAAGCAGAATATAGTTGCTAGAAGTAGTGCTGAGGCAGAATTCAGATCAATGGCACAAGGAGTGCGTGAGATTCTTTGGCTGAAAAGGGTTCTACAAGAGCTTAAAAGATCTGTGAGTTTACCTATGAAGCTATATTGTGACAAAAAGGCAACTATCAGTATTGCTCATAATCCTATTTTACACGATAGGACAAAACATGTTGAAATTGACAGGCACTTCATAAAAGAAAAACCTTGAAGAATGAATTATCTGTACTCCATTTGTACCAACCACACAGCAGGTGGCAGATATTTTGACTAAAGAGTTGTTTAGACAGCAATTTGAACTTCAAGTTAGCAAGTTGGGCATGACAGATATATTTGCTCCAACTTGAGGGGGAGTGTTGATAAGTTAGAATAACTAATTAGTTTTTGTTTGTTAGAAATATGGATAAACATTCTAAGGTTTAAGGATAAGATAAATCAGTTCCTGATTTAAGATTTTTTATCCTTTAGCTAGTCTATATAAGTTGTGTTTTTTCTATGTTTGATATATGAAAAGATAAGAGAATATTTATCTTTTTTCCTTTCTCTATAAAATTCTACACATTG
>Hale_150_LTR/unknown
AAAGTGAACAGCTCCAAATCTGGATCTACACTTTGATTAATCTCCCAAACTGCCTCTTGAATTGCTTCCACTACTGTTTTGCACTCGGAACCTTGCGATTCCGGGATTCTTACTCCCCGCAACTCTCTCTCGCATTCAGTATTATGCAGAAACCGAACCAGCCACTAGGGCTCAATGTCACTTCTTTCCCCTCTCTCTCTTAAGAAAAACTCATCTTTTCTTATATATTTAACTCAGCACGGCCGTGTTCAAGGCCGTGCTGGTCAGCACGGCCGAAGTCCAAGCCGTGCTGAAACTGTGGATCTCACCAAGTAGGGTTTCACCACGGGCCATGTTTCTCCCCGTGTTGGCCACCACGGGCCGTGCTGAAGGCCGTGGTGGCTACGGAAACCGTGCCCAAAGTGCCAATTTCAAGAATCAAAGCCAATGGTTGAGCACGGCCAGAGTCTAGGCCGTGCTCAACGTATGCATTGCGGGCTCTTGTCCGATCTTGATGAATTCTCGTCCGTTTCCACACGTATTGATCTATAATTGCTTAAACAACGATGATGGTCCTATAAATGTTCCTGAAATGCAAAAGAACACAAAACACAGGTGATCTGGGAATAAAAGCACAATAATTGCTAAGAACATACGCAATAATATGCAAGCAAATATGTGTAAAACTATGCTTATCAAGTTACCCCACACTTAAGCTATTGCTTGTCCTCAAGCAATTAACAACTCACCTCATAAAACTACAGTTAGCAATTCCTTTCAGTTTATGCCCCTAGTCCACAACAGAGAGTATTCAACACATCTCAAAGGATACTCAATCATAAATCAAATTACAAATCATTAACAAAGAATGGAAATAATATTAATGCATGAGTAACTTAAATGACAACTCAACACCAACATCATGAACCAATGCCTCACAGGGATCACTCAAGTCGCTCAAAGTGTATATTAGGTAAATAACAAATCCCTCAAAGCAAATGCACAAGACCCGCTCACCATAAGCTTGCTCATAAATCATATCTTCGCTACTGTGAATAAGTAAATACCAAAATCAAAGGGTCTTTACCAAGGTTGAAATGGGGCTAAGGTAAAGGTACGGAGATTTGGATAGAAGTGTGAAAGTGCTGGAATTCGTGCGATAAACAATAGTATATGCTCAAAGGATTAAATGCCTAAGATCACATAAAGAATCATTAACTAAAATCCCTACTTCATAGAATAACGCTCGCAAATGCTCTAAATCCAATAAAAAGATAAATAATTAAAGAGATTTGTTTATTATATATTCTTTTTTTTTCTTCTTCTTCTTTTTTTTCTTTTTTTTTTTTTATAATAATGAACTAGCAGCTTATTAGCGACCGCTGCATACAACTCGAATAAACATAAAGAATAACAAATACAAATTGGATCAAAGGGAGCATTTAAAATATCAAAAAGATTTAGTGAATTTACCAACATAGCAACTAGCATTTTAATCCCACATAAAGTCGAACATATCACAGAAAGAAATTCCAGCATAAGGGTAAAGGAAAGATAAATGTAAAGAATGGTATAATTGAAATGTATAGGTGTAGATTATGAAGAAAAGGTTAAGGCTCAAAAATTGGCTAACTAATGGAAACATAAGGTGGTAGGCTTTTAGTCAAATGTGGGGAATCCTAAATCGCCCAAATCATCTCATGGTATTCACAATATTCATGTAACTTCAACATGCATTACAAAGCAAGTTTTAGAAGCAAAGTTAAGTACAATGCACACTCAAACAAGAAATATAAAGAGCATAAGCATAATGAATGCTCAACTGGCTCAAAATCTCACTTTCAGGTGTGGTATTAGGTGCAGTTGGTTCGAAACATCATTAATTGAATCATTATCAAAAACTTGATGGGTGCTAATCGTGTTAGCTACAATCTAAGGCAGTGTACCTATCGATGCAGTCTAGCACTAATGGCGAGTATCAAGGTCGTATTCCTCGGGAAAGTGAAAGCCCAGAGTTACTCCTTTGTTCTTTGTTATATTAACCTAAAATGGATAATGAATAATTTCTAAACTAACTATTAACTGCAAGCTAAGTTCCGAGGGAGATGCAGGAGTAATTGATAAACGAAATAATCAAGACAAGAAGACAAACCCAAAGGGAATCTAAACTAGTTGGCAACCGAACAAAAGATAAAGGATCGGTGAGTCTAATTATGCTACCCGTGGACGAATTCTTAACCGAATTCGGTTTCTCTCTCGAGATAACCGAATTCCTAAACCTAATAACCTAAAGTTGGAATCTCTTCCTAACGATTGATTCTTAAATTAGCATTAAGCTTTAATCCGCCTCTATTAAGCTTTGTTAATTCTTAATCCGGCTAGTTAATTATCCTTATCTCTAAGTGATTATTAACCAGTTCTTATTATTCAAAATTCCAATTGCCAAACAGATTTCTCAATCTCATAAAGCAATCTAAACATCATAATTCACAATGTCTCATGAATAATGCATAATCTTATTAATACTGAAAACAAGAAGAATACAAAACCAACTCAAACAATCCAACAATATAATATCAAGCCAACATAGTAAAGAAATCCCAATGGATTAAATCAGTCTAGCTAAACATGTTCATGTTTAAAACAATCTAGGAAATCAATTACAATGAAAGAATAATGAAAATAAAACATGTACACCCTTTTCTCTCGAATTGGATGAACAGCTCCAAATCTGGATGTACACTTTGATTAATCTCCCAAACTGCTTCTTGAATTGCTTCCACTACTGTTTTGCACTCGGAACCTTGCGATTCCGGGATTCTTACTCCCCGCAACTCTCTCTCGCATTCAGTATTGTGCAGAAACCGAACCAGCCACTAGGCCTCAATGTCACTTCTTTCCCCTCTCTCTCTTAAGAAAAACTCATTTTTTCTTATATATTTAACTCAGCACGCCATGTTCAAGGCCGTGCTGGTCAGCACGGCCGAAGTCCAGGCCGTGCTGAAACTGTGGATCTCACCAAGTAGGGTTTCACCACGGGCCGTGTTTCTCCCCGTGTTGGCCACCACGGGCCGTGCTGAAGGCCGTGGTGGCTACGGAAACCGTGCCCAAAGTGCCAATTTCAAGAATCAAAGCCAATGGTTGAGCACGGCCAGAGTCCAGGCCGTGCTCAATGTATGCATTGCGGGCTTTTGTCCGATCTTGATGAATTCTCGTCCGTTTCCGCACGTATTGATCTATAATTGCTTAAACAACGATGATGGTCCTATAAATGTTCCTGAAATGCAAAAGAACACAAAACACGGGTGATCTAGGAATAAAAGAACAATAATTGCTAAGAACATACGCAATAATATGCAAGCAAATATGTGTAAAACTATGCTTATCACAAAG
>Hale_152_LTR/Copia
GATTTGTAAAACCAGTTTGAGATTAGTGCCAACAATAGAGGATGACACCCTTATTTATTCAAAGAAATCTGATCGACTTATATAGTCGAATTACAGCAACAAGAATTCAAAAACAAACTTCAAACTAACAAGGCGAGATGCTCTCAACCTCTTACAAACTCGGTCAAGATGTTATCAACGTCTATTGACTTATTCTTATAAAAATAACTTAACATTCCCTCCCTTAAGCTAACTGTGGACACAAGTTAGCTTATCCTTCTTCTTTTTGAACTCCCAGTTGTTTTCTGAATCTTATTAATGCTTCTGTTTGCAACGGCTTGGTCATTAAGTCAGCAACTTGATCTCAGGTACCGCAAAACTCCAGTTTAATCACCTTATTTTGAACTAACTCCTTTAAGAAGTAGAAGCGAACATCAATATGTTTACTTCTTCCCTGCATCACTAGATTTTTTGCCAACTTGATGGTTGAACTGTTGTCACAAAATATTGTAGTGCTTTCTTCATGAACATAACCAAGCTGCTCAATTATTCTTCTAAGCCACACAGCTTGACTCGAACACCCTGCAACTGCCACGAACTCAGCTTATGTACTTGACAAAGTGACTATTGGTTGTTTCTTGGACAACCATGAAATAGCTCCACCTCCAATCATAAAAATATAACCAGAAGTGCTTCGTCTATCATCTAGGTCACCAGCATAGTCACTGTCTGTAAATCCAACAAGTCCTTCAGGACATCTTTTATACATAATTCCATAATCAGTCGTACACTTAATATACCTCAGAATCCTCTTAGCTGCTTGTAGATGTAATGTCATTGGCTTGCTCATAAAACGACTAATGAGGCTCACACAGAAGGTTAAATCAGGACATGTAGCAGCCAGGTACATGAGGCTGCCTACGATCTGCTTGAAGTTGATTTCACACACTGCAGTTCCTTCAGCATCCTTATGCAGCTTGGTTCCAGGGACAATTGGCGTTCTCACTGGTTGGCATTCTTCCATGCCAAACCTATCCAATATTTCTCTTGCATACTTCTTCTGACTATGAAGTTACCATGTGGAGTTTGTGTTACTTCTATTCCAAGAAAGTACTTCATTTGTCCCAAGTCCGTCATTTCGAACGTATTCATCATGGATGTTTTGAACTCCTCCATCATGGTTTCACTATTACTAGTATAAATCAAGTCATCAATATAGACACTTACAATAAGTAAGTTACCTGAGTTGCTCCATTTCATGAACAAGGTTTGTTCATTCTGACATTTATCGAAGCCTTCTTCATTGAAATGTCTTTCAATTCTACTAAACCAAGCTCTAGGTGCTTGTTTTAGTCCGTAGAGAGCTTTATGTAGTTTGAGCACTTTCGTTTCTGAACCTCTTCTTCTGAAACCTTGTGGCTGCTCTACATAAACATCCTCTTCAAGTTCTCCATGAAGGAAGGCTAACTTGACATCTAGTTGCAGTATTTTCCACTTCCTTTGTGCTGCTAATGCCACGATCGTCCTTAATGTCTCCATTCGAGCAACTGGTGCACACACTTCACCATAATCAATGCCATGCTTCTGTGAGTAACCTTTCGCTAAAAGTCTCGCCTTATGCTTCTTTAATGCTCAGTTTGTGTCGAGCTTCGTCTTATAGATCCACTTGACTCCGACGACCTTTGTATTGCTTGGTAACTCAACAAGAGTCCATGTGTTATTTTTCTCAATGGACTCAATTTCTTTCTTCATTGTTGTGATCCAGTGCTTCTCCTTAATAGTTTCTTCAAAACAGGATGGATCATTATTCATAACCATCATCACCATGTCACAGTTGACATTTTCGGCACCATCATTAACTTCGTAGTCACTAAGCCATGCTGGACTACGTGAAACAACATTAATTTTGTAGTCACCAAGCCATGCTGGACTACGTGAAACCCTACCACTTTGAGTTTGACTACGTGAAACCCTACCACTTTGAGTTTGAGCAATAATTGGTCTCTTTTCAACATCTTTACTTTGAAGAACATCATCGGTTAATGATGTACCAACCTGCTCCTGTATGCTTCCTCCAGTCTGTGTCTCGACATTCTCAATTGGAACGGCATCTTCAATATCTTCCCTCCCTTGCTCTGAAGTTCCTTCAAACACTTCTTCATCAAAAACATCATTGTTTTCCCAGTTGAGTTGCATTAAGTCCTCCATTGTGTGAGTTGTTGTCCAGTCCCATTGTTTATCTTCATAAAAGACAACATCTTTGCTTACTGTTGTCTTATTGGTGAGTGGGTTGAATAGTTTATACCCCTTTGATTCATCACTCAAACCAATGAATACACATTTTGTGCTACATTTATCCAGTTTAGTACATCTTTCCTTTGGTACATGAACGTATGATGTGCAACAGAAGAAACATGACCTGACCAGGCTTGTTCAAGTGTGATATGTTGAAGAGCAGCACTAGGACACCGATTGAGCACATGGTTGCTCCATTTGACCGCTTCAGCCCAAAACTTCTTCGGCATCTTCTTTTCTGAGAGGATTGAACGTACCATATTCAGGATGGTGTGATTCTTACACTTAGCAACTCCGTTTTGCTGAGGAGTGTAAGCATTAGTTAGTTGTCTCTTCACTCCTTGATCCTCACAGAAGCTTCGAAACTCTTCAGAGTTGAACTCTCCACCTCGATCTGTTCTTAAGCATTTAACTCCACAACATGTCTCCTTCTCTACCATTCTCAGAAAACACTTAAAATAATGTAGTGCTTTTGATTTTTCTACTAAAAAATACACCCAAGACTTTCTGTTATAGTCATCAATTAAACATAACACATATCTCTTGCCACTAGAGCTTACAGGTTTGATCGCTCCACATATATCAGCATGTATCAGTTCTAGCACCTATGTGGCCCTCCATGTACTCCTTTTTGGAATTGTTTATCGGTGATGCTTTCCAAACATACAATCTTTATAGATTTCTGAGTTCTTCTCTAGTGTAGGTAGTCCATGAACCATCTTCTTGGTTTCAAGTTGCTTGAGTGCTGCATGGTTAAGGTGACCATAACGCCTATGCCATAAGGATGTAGAAGATCTCTTGTTAGAGGCAAATAAACATCTATTACTGTCTTTAATAGGAATTACTTCTGGGAATATCAGGAACATTCGGTTGGCACACATAGAAGTTTTGAGAATTAAACCTCGGCTGGGGTGAAAGATCTTGCAAAACCCTTCCTTGATTAAAATGGTGAGTCCTCTCTCTTGGAATTATCCAAGACTAAGAAGATTATTTCCTAGCTCAGGAATATAGTATACGTCACAGATTATATGAGATTTACCATTTAACCTAACATGAATGTTACCTTTGCCTGTAACCTTCATTCGTGTATCATTTCCAAGCTTGACTGAGGTGTTGAACATAGTGTCCAACTTTGAGAACCATTTGCTATCTCCAGACATGTGGTTGGAACATCCCGAGTCTAAGAACCAAGTATCCTCCTTTCTGTTTGTCTGATTAAATGACATGAACGCCATATGCTCCTTGGTTGGAATGCTGCTTCTGCTTGTTGCGGCTTGCTTATATTTTGAGTGTATAACAGGTGACGCGAAGCTCTTCCCTGGTGCTTCTGTTGTAGCAATCAACAACAACTCTTCCTCTTCTTCAGCATAATGAGTTTCGAGTTTCCACTCAGGACACTCAGATTGAAAGTGTCCGCGCTTGTGACACTTATAACATTTGATATGCTCCATGTAGTGACTTCCTCTACTTCGACCATGACCCCTTCCTCTGAATGCATGTCTGCCTCGTCCTCGTCCACTTAACTTATCTTCATAAGTTGCCTGAAGTGCTTGCTCATCACTGTCGACATCCTTTTCCTTCTTAAACTTCTGTTCATGGACAAGCAATGAGCTCTGGAGAGCATCTACAGAAAGGTTTGAGGTATCTTTTGATTCTTCTATAGAGCACACTACATAGTTCCACTTCTCAGTGAGTGAACGTAGTATCTTCTCCACGATCTTTATGTCTTCCATATTCTCTCCATAACTGCACATCTCATTTGCAATTACCATAATTCGAGTAAAGTAATCAGTAATACTCTCACCGTTTCTCATAGCAAGCATCTTGAATGAGCCTTTGAGACGATTCAAATGAGCCCTTCGTACTCGTTCATCTCCTTAAAATTTGATCTGCATGGCGTCCCATAATTGTTTGGCAGTGTCACGATTGGTGATGGTCTTTAATGTGGATTTGTCGATCGCTGCGAATAAGTAGTTCTTGGCTTTTAGGTCTTTGAGACGCAGCTCTTCCAATTCTTTCTTGTTGATTGATTCATCGTCGGATGGAATTTCAGCTTCAATGACACACCAATGCTCCTTAGATCGCAGCAGGTTCTCCATTAAAAGACTCCAGTGTTCATAGTCTCCATCAAATCGTGGTATGCTTGGCTGAGCAAAGCTGCTCCCTCCTTCATTCTGCATTTTCAATAGTTCTCCTTGTTTGAGTTGAACTCTGTGAACTGCTGAAGGTATTTAACTTAGATCGTTTCACTTGCACTCAAGTTCCTTAGGTTGAAGTTAATCAGTCTGTCCCGAAACTTGGCTCTGATACCAAATGTAAAACCAGTTTGAGATTAGTGCCAACAATAGAGGATGACACCCTTATTTATTCAAAGAAATCTGATCGACTTATATAGTCGAATTACAACAACAAGAATTCAGAAACAAACTTCAAACTAACAAGGCGAGATATGCTCTCAACCTCCTACAAACTCGGTCAAGACGTTATCAACGTCTATTGACTTATTCTTACGAAAACAACTTAACAAGATT
>Hale_153_LTR/Copia
AATTTGTAGATTTTATGAAGCTGTGATTTTATTATGTGATGGAATTCTGATTCTTTACAATTTTTGCTTGATATATATACAAGTTGAAATCCTACTCTAATGGTTGCCTTCTAACGTATACTTCTCAATGTGGAAAGGTTAAAATGATCTTTCCTGCAAAGCAGGAAAAGTTGCTCCTTTTTCACTTGTAGGTCTATGATGAACTGTCCGCACAAGCAATCTGGCTTGTGCAGCCTCTGAGACCACTGTCATGTCTTTTCTTCTTTCAACACTCCCCCTCAAGATGGGTTCATATAAGTTTATTGAGCCTATTTTGCTGAGAATTGAGTGATGCTTCTGTTTATCAAGTGCCTTTGTAAGGATGTCTACTAGTTGGTCCTGGCTTTTGATATAAGGAGTTTTAATTTCTCCCTTTTGAACTTTTTCCCTGATGAAGTGGCAATCCACTTCAATGTGTTTAGTTCGTTCATGGAACACAGGGCTTGATGCAATATGACGGGCAGCTTGGTTATCACAATGCATCATCATAGGTCCGTTGTTTTCAATTTTCATATCTTTGAGGACTTGCTTGATCCAGATGAGTTTGCTAGTTGTAGATGCCATTGCACGATATTCAGCTTCTGCGCTAGATCTTGCAACAACGCTTTGCTTTTTGCTTTTCCATGTCACCAAGTTTCCTCCTACAAAGACACAAAAACCAGTGGTTGACTTTCTGTCACAGCTTCCAGCCCAATCTGCATCAGAAAAACCAACTATAGAATTAGAATTGTTATTCTTCATCCATATTCCCTGTCCTGGAGTTCCTTTTAGGTATCTGAGAATCCTATCTATAGCTTCTAGGTGACAAGTGCGAGGGGCATGCATGAACTGGCTTACCATACTTACTGTAAATGATATGTCATTTCTAGTGACAGTTAAATATATTAATTTTCCTACCAAGCGTTGATAATGTCCTATGTTGGCTAGAGGTTCTCCATCTTCCAGATTGAGTTTGACTTTGGTTTCCATAGGAGTGTTGGCAGGTTTAGCTCCCAATTTTCTAGTTTCTTTGCTAAATGTTACGGCCTAAATGTTGAACTATTGACCCTACTTGTTTGGATGGGTGTTCACCCCAAAGTGTTCTCGGACTGCATGCATACATCCGTAAGTAACTTAGTGCAATATGGAAAATTTCATTGAGAGCAAACAGTAAAATCTGAACTAAACCTTGTCGCTCTTCTTTCTTTCTTCGGCTATTACCTTCTCCATTACTATGTTCTGAAGACGTTTCGTCTCTTGCGCGGGCGATTTAAGCAATGACGAAGGCTTGGGACCTTTAATAGATTAAGAATGTATTTTCTTTGACATAGGAATAAACCTTTTGTAGACTTTGCCATTTCTATGCCTAGGAAATAAGAGAGCTGCCCAAGGTCCTTAATATCAAACTCTTTCATTAGACTTTGTTTGACATCCTTAATACCTTGATCATCATTCTCTGTTATTATGATATCGTCAACATATACTAGAATAATGATAGTGTGTGTGTGATTGTGTTTAACAAACATAGAGGAGTCAGAATCACATTTAGTAAAACTAATTTTTAATAGAAAGAGGCTTAGTTTGGCATACCATGCTCTCGGAGATTGTTTAAGGCCATAGATAGCCTTTTTTAGCCTACATACCAGGGAAGCATATGTGGCTAATTCGTGGCTAAGAGGGAGAGTTATATAAACTTCTTCTTCTAGGTTTCCTTATAAAAAGGCGTTCTTGACATCCATTTGGAATAAGTTCCATCCCTGATTGGTTGCAACTGAAAGAAGAATTCTGACAGTGTTCATCTTGGCAACCGGAGCAAACGTCTCTTGGTAATCAACTCCATAAGTTTGAATGAAGCCTCTGGCGACAAGTCTGGCCTTGTATCTCTCAATAGTCCCATCATTGTTATACTTTATTTTGTATATCCACTTGCATCCAACTGGTTTCTTATTTGCAGGAAGAGGTACAATATTCCATATGTCATTCTTTTTTAAAGCTTGAAGTTCTTCTTTCATAGCCCTACATCATTTAGGATTGGTATTAGCTTCGTAAAAGTTGGTTGGCTCAAGATGAGATGAGATCTGGCTTAAGTAGCTACGGTATTGGCTTGATATGGTATCATAGGAAATAAAACTTTGGATAGGGTAAGTTACCGAATGAGATATATAATCTCTTAATTTAAGGGAGGTCGAGTTTGACGAGTGGACCTTCTCAAGGTGATTGCTTCCTCTTGAGATTGAGGTTGGATTTGGGGTTGAATTTCAGAAGTTGTATCTTCAATTGTATTGTCTCCCCCTGAAGGAATTGACCTTGAGACTGGAGACGGCTCCCCCTGTAAAGAATCCAAAGTAAGGCTGCTAAGATAAAAATCAGAGTTAGGCGAAAATAATAATGTGCAAGACCCATGAGGATTATTATGATTTCGAGTGGTGTAATATGGAACAGTCTCGATAAATGAGACATCTCAAGAGATGTAGGTTTTATGAGTATAGGGGTCATAACATTTATACCCTTTTTTAGTGGAGGAATATCCTAAAAATAGGGTTTTGACAGAACTTTTATCTAGTTTGTGTTGACTGTTGATGTAAACATAACAAACACAGCCAAAGACCCTGAGGTGACTTAATTCAATTTTTCTACCTTTGAGAACCTCTAGGGGACTTAAATGCTTTAAGGTGGCAGTGGGAAGTCTATTAATCAAGTAGGCAGCAGTCAAAAGGGCATCAGACCAAAAAATCGACGGGACGTTATTTTGAAAAAGGAGAGTACGAACGACATTGAGAAGATGTCTATTTTTACGTTCAGAATACCATTTTGTTCAGGAGTATTGATACAAATGGTTTGATGAATAATACCTTTTTGTTTAAAGAATACAGAAAAATTTTGGTTTATGTACTCCGTGCCATTATCGGAGCGAAAAATTTTTAAAGTAGCATTATATTGGTTTTGGATGAATTATAGAATTCTTGGAAACGAGAAAAAACTTCATTTTTTCCTTTTAGTAAATAAACCCAGGTAGTACGAGAGTAATCGTCAATAGATGTGATAAAATATCTAAAATGATTATAGGATGTAACAGGGGCAGGTCCCCAAACATCAGAGTGAATTAAATCAAAAGCTTTTTCAGATACACTGGAGAATAAAGAAAAAGGTAATCGACTGTGTTTAGAAAATTTACACACATCACAATTGTTGGAATTTAAGTTATAATGAAATAATTTATTCAAAACATTATTGGAGGGATGCCTAAACCGCTGATGCATTAACATGCCTTGGTTAGGGTTTGTTGACAAAAAACATTTCTTGGGTGGAGCATGGAGGTAGTAGAGGCCATTTTCTAGTTTTCCCCCCACCAATCGTCTTCCCGGAAGTTCGATCCTAAAATATGACTGAAGTAGGTGAGAAGATAACATTGCAGTTTAAATCATAAGTAATTTTACCCACAGATAACATATTAGATTTAAATTCAGGCAAATATAAGATATTTTCAATGTGGGAGTCAAGTAAATTTGAATTTTGACTTTTTCTCCATTTGCAACAGTCACATGGTGGGAATTGGAAACAAAATTAATTTTTTTGAAGTTTTTTGGATCCCAGGTCATGTGATCTGTTGCACCTGAGTCAATAATCCAAGTATTTTGACAAGGTTTCAAAGAATTTTGTAAGGAATTTAAAGCAGTTTGAACCGAACCTAACCCGTCGGGTTGAGTTGACCCGAACCCGTTGGGTTGGAGAACCAAGGCCTGTAATTGGGCCAACATTTCGGCCACTTGGGCTTGCTGCTTCTGCTGGGCCTGGTGGGCCTGATGGGTCGGGCCTGACCCGGAGGCATTATAACCGGGTTGGGTCTAGTCCAGACTTTCCGGGTCGGGTTGCTCCCATGGGTCGGGTCGATGTAACCCTAGGGAGTCAGGTTGGGGCGTCATATAATTATCCGCATATGACGCCCAGCCCCCACAATCCCTTTTCTCCCTAGAGTTTTCCTCGGGCTTTCTTCTTCCTCCTCTTCTCGCTCCTTCGCCGCTCCCCCTTTCCCATCCTCGGGTTAGCTTGAGCTGCGGGTGTAGGTGCCAGCAACGAGCGCGATTGTGACCCTGCTTCTTGCAGTGGTCGCATCACTCGCTCGTGCTCGCCCCTCCCCTTGTCTGGCTTCCTTCGGTGAGATTGGGGCGACGCGATGTGAATGCTTGACTTTCAGTGAGATCGAGTGAGGCCGAAGGGTTCATTAGAGTCCTTCGAGTCTCCTCGTGTTGCACAATCGTAATGACAGTGTCGATTTTCGGTAAGTCAGTGGATAAGAGGATCTGAGACCTCAAGTTGTCATAGCTTGAGTCTAATCCTCCCAGGTAGGTGTATACAAGATCATTTTCTGCTCTTCTTTGAATTTCCTCTGCATCTGTTGATGGAGGTAAGTAGCTTTGAAGCTCTTCCCATCGAGTTAATATTTCTGTCGCATACTGCGAACTTGATTTTGTGCCCTGAGTGATTCTTGCTAATTCTTGTTACGGTTAAAGATATGAGCAAAATTCTGTTGATGGCCATATAGGCTTTTTACTTTATCCCAGACTGTTTTTGATGAATCCAGTAACATACAGAGCCTTGCAATTTGCGGCTCCATAGTGCTGGTGAGCAACGACATGACCATGTGGTCTGTCGTTTGCCATTCTTCCAGTTTCTCGAGCTCATGCTCTGTCGGGGCTTCTGGTCTTTCAGGCTTTAGCTTTGGCTTTGTGCTTGTGATGAAGCCAAGCTTTCTTCTACCACTAAGACCAATATAGACCGATTTGGACCATTCGAAATAATTCTGATTTCCTTTGAGAATGATGCTGGTTAATTTGTGATCTGTTTATGACATGTTGTTGGGTAAATGATGATTACAGGATGGTAACCTGCTCTGATACCATGTAGATTTTATGAAGCTGTGATTTTATTATGTGATGGAATTCTGATTCTTTAAAACTGTTGCTTGATATATATACAAGTTGAAATCCTACTCTAACGGTTGCCTTCTAACGTATACTTCTCAATGTGGAAAGGTTGAAGTGACTTTTCCTGCAAAGCAGGAAAGGTTGCTCCTTTTTCACTTGTAGGCCTATGATGAACTGTCTGCACAAGCAATCTGGCTTGTGCAGCCTCTAAGACCACTGTCATGTCTTTTCTTCTTTCAACAGAATT
>Hale_155_LTR/unknown
TTTGTGATATGAATCAAGGCTGCCATGAGATTACATTGCAAAGGCATGAACCAAAAGGTCCAAAATGGAAATGCAACTCATGCATGAGAACAAGAGTCCAACCTTATAATGAAGCATTCAGTCCATTTTGAAGAATAAAGCCATTCGGCTATGACTAGGCCTTTGGGCTTAATTCATATTTATATCGGTTCTTATCTTTTGGGTTTTAGCTTAAGTAATTATTTTAGTTTATTTTTATTTAATTAATGATTATTTTATTAGGTGTGAGTTATATGTGTGTTGTGAGGAGTTACAAATGAGTGCACATGTTTAGTTGTCATTTGGGAGTTATAAAATGAGTGCTATCAATGTAAAAAAATAGCAATTTTAATGAGTTTTAAGGGGATTAAAGGGGAAAACGTGGGAAAGTTCAAAAGATATCCATTTAGGTTTTCTTTGTCTTGTTTTGGCTATAAATACCAAAGCCAAATTCATTTGTAAATATAGAATTTTGAATGATAATCTTTGTTTGCTCTTTGTGAGTGTTTTTGCTTAAGTTCTTGCATGAACTTTGAACTTATCAAACTATTTTTAGTTTGTGGCGTTCTCTAACCAAAATCTTATGTTTGATTCATAACTTATCAAATCATACTTGGTTTGTGGCGTTTGGAGTTGAATTCAAGTGCTAGTTTCATTGTTGGAACTAGTTTTTTCCTAACTTCACTTGAGGAGATCCTTGGGTTTTGGAATCATCTTGATTGGAGGGTGTTTTCTTGCATTCCATATGTATCGTAACTCATTAGTTATTGGGGTGTATGGTTGCTAAGATGATGATTTCCTATCATTTGGTATCAGAGCTTGCTTCAAGTTGAGATTTGCTTATCTTTGTGTTTTGTGTGTAATTAAAGTTTCTCATCTTCTTTACTTTTTTTTTTTATGCTGAATTCTTCTTGTTTCAATTTTGTACTTCTAAGTACTCTTTGTTTTAAAGTTTACACCTTTGTGTTTATTAAATAAATTTTTATTGTCCCTTCTTGTTTATCATTTTATGTTGTCTTTTTTCTTTTCCTTCAAATTCCGTATCATATCTTTTGTTCTTTCCTTCAAACGTCTTTGTGGTTCTTTATTTTCATCTTTATTTCATCCTTAGACGTAAAAAAAGAAAAAGAAATGTTTCATGAAGCTGAGTTCATTAGATAATGTCAAAATCTTCGTTATCAATCTTATGATAAGATGTGGGGTCAAAGAAATGATCATTATGAAGACTGCAGACAAAATTTTTATTCTTCTAAATCTAAACCTAAGAGGTTAGATAGATAACCAAGTCAAGTTTTTATTGATGAATTGTCCAAGGAGAACAAATCTTTAAGAATCGGTCTTGAAGCATTTAAGCATGAGCTTGAAGAGCTCAAGATGTTGACCAATAGCTTTCTTAAGCATCTTAAAGATAAAGCCGATTCTAAGCCATTATTAAAGACTAACATCCATGATGTAAAGGAGGCAAATTGCTCTACTGAAGTCAATGTAGATTTTGAAGACTTGATAATTGGAGATGGCAAGAAAGACAATGACTTCCTACCTTTAGATGAATTCAATAGTGAAGAGTTTATCGCTGATGGAGAGGCAATGGTTCAGTCAATGAAGAATGAAAGAGTTTTGCTTGATAAAACTGAGACTATTGAGCATGTTGAATTTATTGGTACTAAAAATATTATTTGTTCTAAAGTTCCTCTAATCACTATTGTGAAGGAATTGCAGGTTGATGATGGCATTCAATTACCGTTTGAGATTATATGTTTATTTCTTTCGCAATATTTGGGTAAAATTCGAGGAAGAATTTTATTTCAAGAAAGGGGGAATGATATGAATCAAGGCTGCCATGAGATTACATTGCAAAGGCATGAACCAAAAGGTCCAAAATGGAAATGCAACTCATGCATGAGAACAATAGTCCAACCTTATAATGAAGCATTCAGTCCATTTTGAAGAATAAAAGCCATTCGGCTATGACTAGGCCTTTGGGCTTAATTCATATTTATATGGGTTCTTATCTTTTGGGTTTTAGCTTAAGTAATTATTTTAGTTTATTTTTATTTAATTAATGATTATTTTATTAGATGTGAGTTATATGTGTGTTGTGAGGAGTTACAAATGAGTGCACATGTTTAGTTGTCATTTGGGAGTTATAAAATGAGTGCTATCAAAGTAAAAAAAACAGCCATTTTAATGAGTTTTAAGGGGATTAAAGGGGAAAACGTGGGAAAGTTCAAAAGATATCCATTTAGGTTTTCTTTGTCTTGTTTTGGCTATAAATACCAAAGCCAAATTCATTTGTAAATATAGAATTTTGAATGATAATCTTTGTTTGCTCTTTGTGAGTGTTTTTGCTTAAGTTCTTGCATGAACTTTGAACTTATCAAACTATTTTTAGTTTGTGGCGTTCTCTAACCAAAATCTTGTGTTTGATTCATAACTTATCAAATCATACTTGGTTTGTGGCGTTTGGAGTTGAATTCAAGTGCTAGTTTCATTGTTGGAACTAGTTTTTTCCTAACTTCACTTGAGGAGATCCTTGGGTTTTGGAATCATCTTGATTAGAGGGTGTTTTCTTGCATTCCATATGTATTGTAACTCATTAGTTATTGGGGTGTATGGTTGCTAAGATGATGATTTCCTATCAGTTTG
>Hale_157_LTR/Copia
TTATTGTTGAAAGAAGAAATAAAGTGAGTATGGCCTCAGACACTGCACAGGCAGAAAAGCCTGTTCAGGGCAGCTCATCACAGGGCCTGAAGAAAGGGAGCAACCATCCCTGTGATAGGGAAAGGCCGCTCCAACCTTTTCCAGAGAAGAAAGGGACGTTGGACAGAGATACCCAGGCAACCAAATAGAATAGGCTACCATTGTACATGTACATATAAATACCAGCACAATCAATTGTAAAAAGATCAGAATCATATAAACAATCAATTCATCATTTCAATTTTCTACATGGTATCAGAGCAGGTTTAACCTGTACCCATCATCTACCATTTTTTTTCAGCCATGTCTCAAAATGATAAATTAACCAACATAACACTTAAAGGCAATTCCAACTATTTCGAATGGTCGAAATCAATGTACATTGGCCTCAGCGGCAGAAGAAAGCTGGGGTTCATCACTGGGACCAAGCAGCAGCCAAAGCCAGAAAGGCCAGAGGCCCCAACAGAGGAAGAACTAGACAGAATGGAAGAATGGCAAACGACTGACCATTTGGTCATATCAATGCTTACAAACACCATGGAAACCCAGATTTCCAGACTTTGTATTTTAATGGAGTCATCAAAATCAATATGGGACAAAATGCAGAGCCTATACGGACACCAACACAACTTCGCACACATATTCAGACTCAAGCAAGAGTTATCACAAATCACACAGTGGACCAAAAACTCATCTCAATATGCAATAGAAATACTCACAAGATGGGAAGAGTTGCAGAATTACCTTCCGCCATCAAACGACCCAGAGGAGATATAGAGACGAGCGTAACAAGATCTCGTATATACCTACTTAGGAGGTTTGGACTCAAGCTACGAAGGCTTGAGATCATAGATCCTCCTCGGAGTAGAACTCCCCAAAATCGACGCTGTAATAGCAACAATACAGCGCGAGGAGACTCGAAGAAGCACAATGAACCCTATCCCCAACCCCACAGACAGCCAAGCCTTCAACATCCGTCAAGAACCAGCCCGCGCGAAGGGAGGACCGAGCGCCATCGCACGCTGTGACCACTGCCAAAGGCAGGGTCATTCCCGCGATGGTTGCTGGCACCTCCACCCACATTTGCAGCCATCTCGGGGGTGGGAAGGCCCTGGGGGAGTGAGGAGAGTGGGCAGAGGAGAGAAACGGAGTGGCGGCAGAAGAGAAAATAGAGAAGGGTTACATGTCGAGAGTGGGAACGAGAGTATTTTTTATTTAGGGTTAAGGGAGTCTGGTGTATATACCGGGTTAGATAAGCAACACCGACCCGACTCCATGACCCGACCCGTCCTCACTGCAACCCGACCCGACTCCATGACCTAACCCGACAGCGAGAAACCTAACCCAACCCGCTTGTCTGCTGCCTCCAATTCTGATCCAACCCGACTTCATGAATCCGACCCTACAGTCTCTTCTCAACTAAACCATCTACTGTCTCAAATCCAGGCTCTGGTTTAAAATCAACAACCAAGTGGATCAGGTTCGGTATCTAAATCATTTAATTTTGTTCCAACAAAATTATCTCACTGCTCTACTGATTGGATTATTGACTCCGGTGCATCTGATCACATATGACATGGGATTTAATGAAATTGCAAAATTTCTCTCCCGAAAAAAAATTTTAGCATGTGACAGTCGCTAACGGGCATAAAATTCCAATCTAAGGTAGTGGTAACACTACATTACTCAACCAACATCTAAATAATGTCTTATTTATTCCTGATTTTAAATCTAATCTTTTATCCGTAGGACGGATCACTAATGAGTTCAACTGCAATGTTATTTTTTCACCTTTTTCTGTTATGTTTCAGGATCGCACTACAGGGACGATGATTGGTGAAGGATATTATGACAATGGTCTATACTATCTTAAGAACTCCACTAATCAATGTTTTGTGTCTACAAAAAAGGACGATCAGGGCATGTTAATGCATTTACGTTTTGGACATCCGTCCGACTCTGTCTTAATTACATTAGTTAGTGTGAGACTTGCAAATTTTTCAAACACACTCGTCCCCCTTTTCCTTTCTCATCTCACACTTCTGAAACACGATTTGAATTAATCCACTATGACGTTTGGGGCTCGGCCCCTGTTACTTCTTACAATCATTTTAGGTATTTTGTCACCTTCATTGATGACTATACTCGCATGACTTGGGTCTATTTATTAAAAGGCAAAAATGAAGTTTTCTCATGTTTTCAAGAATTCTTCGACTTTGTTAAAACTCAATACACTACTAGTATTAAAATTTTTCGGTCTGACAATGGTACAGAATATATCAATCAACACTTTAAAAACTTCTTTAAAAAGGAAGGTATTCTTCATCAGACTACATGCATTAATACCCCTGAACAGAATGGGGTCTCTGAAAGGAAAAATAGGCATCTGCTTAATGTCACCCGGACCCTACTTTTTCAAGATAGCGTTCCCTCTATTTTTTTGTCCGATGCTCTCCTTACTGCTACTTATCTCATTAATCGTCTTCCAACTGTTAAACTCCGCAATCTCAGCCCCTTAGAAATTCTCAAAAGTCAAAAAATTAAGCTAGGGCACATTCGTGTTTTTGGCTGCACTGCCTTTGTTCACATTAAGCGTCTTCACAAATTTGAAAAAAGTTCTGCCAAAATCATCTTTTTAAGTTACTCCATAGGCAAGAAGGGATACAAATGTTATGATCCCCTCACTCACAAAGTCTATGTTTCCAGGGATGTCACTTTTTTAGAACACGAACCATATTACAAATCTCATTATATTCATAGTACTAGACCTCAACACTCTCATGGGCCCTCCACATTATTTTTGCATAACTTTTCTTTTTCAGATCTCAGCAGTTCCAGTCTGGACCCTCATCCAAAGGGGGAGCCTCCTCCCAACTTAAGGTCAATCCCTTCAGGGGGAGAAACTATTGTCAAAAGCGAGGAAATTGCACCTCCACAAGAAGAGATTGCCTTAAGACGATCCACTCGAATAACTAGACCGTCTGTCAGGTTAAGGGATTACATATCCCATAAGGTATCGTATCCAATTTGTAACTTCATCATTTATGATCACATATCTCATAATTATCAAGCCTATCTAGGGAATCTTACGGCACATATAGAACCCACCTCATTCTATGAGGCCAACACTAACCCAAAATAGTGTAAGGCCATGGAGGAAGAGCTATCTACCTTAGAAAAAAATAACACTTGGAAAATTGTTCCCTTACCATCGAATAAAAAACCTGTAGGATGTAAACGGGTTTACAAGATAAAATTTAACTGTGACGGATCAATTGAGCGATATAAAGCCAGATTAGTTGCCAAAGGGTTTACTCAAACCTATGGCGTCGATTATCAGGAAACCTTTGCTCTTGTAGCAAAAATGAACACAGTTCATATTTTATTATCTGTTGCCACTAACTCAGGTTGGAGTCTATTTCAAATGGATGTAAAGAATGCCTTCCTCCAAGGAAATTTAGAAAAAGAAGTTTACATGAATCTTCCCCAAGGTCACATGTCCACTTCAGACTCATCATTGGTATGTAAGCTAAACAAAGCAATTTATGGTCTAAAGCAGTCTCCAAGAGCATGGTATGCCAAGCTAAGCTTTTTCCTCCTTAATATTAATTTCAATAAATGTACTTCAGATTCCTCAATGTTTATTAAACACAGTCACTTATGCACCATTATTATTTTAGTATATGTTGATGATATCATCATAACCGGCAACAATAATGAAGAAATTGAAAAGGTTAAGGAAAAGTTAAAAAAGGAATTCGACATCAAGGATCTTGGCCAGCTCTCATACTTCTTTGGAATAGAAATAGCCAAATCACAAAAAGGTCTATTTCTATCTCAGAGAAAGTATGTGCTCGACCTCTTAAAAGAAACAGGGAAACTAGGAGCTAAGCCTACGTCCACTCCAATGGAAACTAATGTCAACCTCAACTTAGAAGATGGTAATCCATTAGATAACATATGGCATTATCAATGGCTAGTAGGAAAGTTAATTTATCTAACTGTTACTAGACTTGATATCTCCTATGCTGTAAGTATGGTAAACCAATTTATGCATGCTCCCCGTACCAGCCACTTGGATGCTATTGATAGAATCCTTAGATACCTCAAAAGCACTCCAAGTCAAGGTATTTGGATGAAAAATAACCACTCTAACACTATAATTGGTTTCTCTGATGCAAATTGGGCAGGAAGCAGTGATAGGAAATCAACAACGGGTTTTTGCACATTCGTAGGAGGCAACCTAGTAACATGGAAAAGTAAAAAGCAAAGTGTAGTGGCAAGATCAAGTGCAGAGGCAGAATATAGAACTATGGCATCCACGGTAAGCGAGCTTACTTGGATCAAACAAGTACTCCTCGACATGAGGATTGATTATAAAGAACCTATGTTGATGTACTGTGATAATCAAGCTGCCCGACATATTGCATCCAATCCAGTATTCCATGAACGTACTAAACACATTGAAGTAGACTGTCACTTCATCAGGGAGAAAGTATAGTCAAGCGAAATTAAAACTCCATTTGTCAGGAGTCATGATCAGTTGGCCGACATATTTACAAAAGCTCTAAATAAACTTAGTCACCAGACCATTCTCAGCAAGATAGGTTCGATCAACCTCTACGAACCCAACTTGAGGGGGAGTGTTGAAAGAAGAAATAAAGTGAGTATGGCCTCAGACACTGCACAGACAGAAAAGCCTGTGCAGGGCAGCTCATCACAAGCCCTGAAGAAGGGGAGCAACCATCCCTGTGACAGGGAAAGGCTGCTCCAACCTTTCCCAGAGAAGAAAGGGATGTTGGACAGAGATACCAAGACAACCAAGTAGAATAGGCTACCGTTGTACATGTATATATAAATACCAGCACAATCAATTGTAAAAAGATCAGAATCATATAAACAACTAATTCATCATTTCAATTTTCTACAGTTAT
>Hale_158_LTR/Copia
TAACTGTGAAAAGAACAATGAAGAAGATTGAATTAAAAATAAGGATTATGAGTTCTTTTACAGTGAGATGAATGATATATATACATGATTTGCTTATTTGTGTTCTATCATAACGGTTGCCTAACGACTCTTTCTGAATAGGGTATGGGTTGAAGTGACCTTTCCTGCTTTACAGGAAAGGATGCTCCTTTTTACCCTGAGGTTTGTGATGATAGGTTTGCATAAGCAACCTAGCTTGTGCAGCCTCTAAGACTTCAGTTTCTTTTCTTCTTTTTTCAACACTCCCCCTCAAGGTGGGTTCGAGTAAGTTTATGGAACCCATCTTGCTGAGGATCGAATAATGATTCTGCCTATCAAGGGCCTTTATGAATATGTCTGCCAGTTGGTCTTGACTTCTGATGTAGAGGGTCTCAATCTCTCCTTTTTGAACCTTTTATCTGATGAAGTGACAATCAACTTCAATGTGTTTGGTTCGTTCGTGAAACACCAGATTTGATGCGATATGTCAAGCAGCTTGATTATCGCAATGCATTTGTATTAGTTCTTTACTTGAAACTTTCATATCTTTAAGGACTTGTTTGATCCAAATGAGTTCGCTTGCAGTGGAAGCCATTGCACGATATTCAGCTTTGGCGCTTGATCTGGCCACTACACTTTGTCTTTTACTTTTCCAAGTCACCAAGTTTCCTCCTATAAAGACACAGTAACCAGTGGTTGACTTCCTATCACAACTTCCAGCCCAATCTGCATTAGAAAAACTAACTATGTTAGTAGTATTGTTCTTCTTCATCCAGATTCCTTGTCTGCGAGTTCCCTTGAGATATCTGAGGATTCGATCTATAGCTTCTAGGTGACTGGTGCGAGGAGCATGCATAAACTGGCTCACTACACTAACTGCAAATGAAATGTCAGGTCTAGTGACAGTAAGATAAATCAATTTCCCTACCAAGCGCTGATAGTGCCCTATGTTGGTTAAGGGTTCTCCATCTTCTAAGTTAAGTTTAATTTTGGTTTCCATAGGGGTGATGGCAGGTTTGGCGCCTATTTTTCCAATTTCTTTCAAGAGGTCGAGGGTATATTTCCTTTGAGATAGAAATAAGCCCTTGTTGGATTTTGCCATTTCTATGCCTAGGAAATATGACAGTTGACCAAGATCTTTGATGTCGAACTCTCGTTTTAGACTTTGACATCCTCTATTCCTCGATCATCATTCCCTATTATTATAATATCATCAACATACACTAAGATAACAATGGTGTGATTAAGAGTATTTTTAACAAACATAGATGAGTCAGATTCACATTTACTGAAATTAATACCTAGTAAAAAACGGCTAAGTTTGGCATACCATGCTCTCGGGGACTGTTTTAGGCCATAGATAGCCTTCTTTAGTTTACATACCATGGAAGTGTCTGAGGTTGACTTATGACCAGGAGGTAGTCTCATGTAAACTTCCTCTTCTAAATTACCTTGTAGGAAGGCGTTCTTGACATCCATTTGAAATAGATTCCAGTCCTGATTGATTGCTGTTGAGAGAAGAATTCTGACCGTATTCATTTTGGCCACTGGAGAAAATGTCTCTTGATAGTCAACTCCATAAGTTTAAGTGAAACCTCGGGTTACAAGTCTGGCCTTGTATCTCTCAATAGTTCCATTACTATTGTACTTGATCTTGTATATCCTTTTGCATCCCACGGGTTTTTTATTTTGTGGAAGATGAACAATACTCCATGTATCATTTTTCTCTAAGGCACGAAGTCCTTCTTCCATAGCCTTACACCATTTAGGGTCGGCGTTGGCTTCGTAGAAATTTATGGGTTCAGTGTGGTTTGAGATCTGACAAAGGTAGTTGCGATATTGATTAGATAAGACATTATAAGAAATGAACTTCTGAATTGGATATGTTACCGTATGAGACACATAGTCTCTAAATTTTACAGGAGGTCTAGATTGACGAGTGGATCTTCTCAAGCAATTTCTTCTTTTTCGTGAGGCCGAGTTTCTCCCCATGAAGGAAGTGGCCTTGAGACAGAAGGAGACTCCCCCTGAGGCTGATAATCCTGTTCAGAGCTGCTAAGAGAAGAATTACAGTTAAGCGGAAAAAAGACTGACAAGGTCTAGGAGGGAAGGCAACACCGGTGGAGGGTGTGTAGTAGGATTCAGTTTCCACAAAGGTGACATCACGAGAAACATAAGCTTTATGGTTTAAAGGATCATAGCATTTGTACCCTTTTTGGGTGGAGGAATAGCCTAGAAAGAGGGTCTTGACCGAGCTTTTGTCTAGTTTGTGTGAGCGTTTGATATGAACATAGCAAACACATCCAAAAACCCGGAGGTGACCTACTTCTATTTTTCGGCCTTTGAAAACTTCTAGAGGGCTGAGATTTTTTAAGATGACAGTAGGCAGCCGATTTATGAGATAGGCTGCGGTTAACAAGGCATCCGACCAAAACATAGAGGGCACATGATTTTGAAAAAGAAGAGTGCTAGCGACATTGAGAAGATGTCGATTTTTGCGTTCAGACACTCCATTTTGCTCGGGGGTATTAACACAAGTGGTTTGATGTATGATGCCATGATGTTTAAGAAAAGTGAAAAAATGTTGATTTACGTACTCCGTACCATTATCGGAGCGAAAAAATTTTAATTTTGCATTATACTGATTTTTGATGAAATTGAAAAAATCTTGAAAGCGGGAAAAAATTTCATTTTTTCCTTTTAATAAATAAATCCAAGTGGTCCGAGAGTAATCATCAATAAAAATAACAAAATAGCGGAAATGATTATAGGCAGTAACGGGGGCAGGTCCCCAAACATCAGAATGAATTAAATCAAATGTGTTTTCAGACACACTAGATGACAAGGAAAAAGGTAATCGCGTGTGTTTCGAGAATTTATACACATCACAATTGCTAGAATTTAAATTTGAACAAAGTAATTTATTTAAAACAATGTCAGGAGGATGCCTAAATCTTTGATGCATTAGCATGTCTTGGGGGGAATTAGTGGACACAAAATATGTCTTTGGAGGGTTATGCCATAATGCATTCTTACAGGACTGGGCGCAACATTGTATTTTAAAACACTTGTTCTACTTAGAAAAATAGATAATGTTCGCTTAAGTTTCTCTGGATTCTGAGCGTCCGAAAACACTCCTGCCACCTTTCTTAAGCTTCTTACAATCACCAACTCAACCATAATAGCTGACATCCACTCGACTTCCCAGGCACTACCTTCGGCGCTACTCAATAAGACGATGCCTGATGCGATGACGAGGCAGTCCATGACACGACTGCAACCACGCTCTACACTAAAACTGACTGCGGTGCCCACCATCGAAAACACAATCAAAGCTTCTAAAGGCGGACTGCACTAATCACTTGAAGAAACATCACGAGTCTATCGCGCTTCGGATCCTCCCATCGCTACAAAGCACATTCTCAGCACAGCACCAAGGACAAGCTTACAAGAAAGGAAAGACTGACTCTCTAACAGTGAAGGCTGAGACACTGGAGTCAATGAAAACAACAAGACAGACATAATCCTAACTCCGCAGTACCAAGAAAAATCTTAACTTAGGTCGAAGGAAATCTAAACCTAAGCTCTGATACCAACTTTGTCACGACCCCACCTGTGGGCCCGTGACCGGCACTAGGGAATGGGTAGGCTTAAGGCCACCGAAACCCGTAGTAAGCCTGACACTCACTGATTTAAACAAATCTCATCTCAAATTAATATTATTAAAACCACAAATTATCTTAATAGCTACATTCTACATAAATACTTCGGTCTGCCAGAAAAACTAGGCGAGACCTGAAGCTCAGAAAATTTACAACTGATACATTTACTATTACTACTGCGGAGAATCTAAGATTTACCAATTTACATACCAAATCAAATACATCACCCGATGATGAAGGAGTCGGGTTACTGAATAAGAGTCGCGGGAGAACTAACAGTCACGAATCTGAAAAAAAAAAAGAAATAAATGCAGACTGTCAGTCTCGAGAGTGAGTTAAAATCAAATAATCTAGGGACTATTGCTTCTTCTCAGAAAAAATAGATTATTCAAATCATACTATAATCATACCCTACTATTTCCTTCACATAAAATATTAATCATTCGAATCAAAATATCAACCATGCACGTAAATACAAATCACATTATAATCAAATCATAATAAATAAATAAATGAATAAATAAAAATATATTTTTACTTTTACGGGACGAGTGGCTCAGTAGAACCCTAACCCCAAATTCTAATAGCCTTTCGGCTCTCTTAATCCAACAGGTCTGGCGCCCAGAGAGCAAGCTCGATCAGGGTCCTTACCTCCAGCCTGAACACTTGAATTCCAAATAAGCCGGCGCCCAGAGAGCAAGCTCGATCAGGGACCTTAACTCCGGCAATCAACTGAACTCAGCCCAGAGAGCAATGCTCGATCAGGGCAAACAAATCCATAATAACCTTATGTCCATGATCATTACCGGTGCGCACGCGGTCCTGATGTAACCCATCAGGCGGCATGTTCTACAAGCCACGTTTCCCAAGACATAATCATCCATTTAATAAATATCATTGTATAATGAAGTCATTCAACCATATCAAATTAATGATTAACAATTAAGAGTAAAACATCAGGCAGCTCAGGTGGAAAACTGATGATATTTGGAATTATTATAACATTACTATAATAATACTCATATTATCTTCAATAATTAATAATCCAGTAAAATTAATTACGTTGAGATATTAGTAACCATGTTAAACATAAACTTCCAAAATAGCATATTAAAATCAGACTTAGCAATAGTGCAATGATTAAATGACTTTAACTCACAGGATTGGCGACCTCCTAGCTCTGCTCCGGTGCCTCGGTAGGAGCGAGCCGAACAGACAGATCATCTAATCACGGAAAACAATTTATCAAAACGATGAAACAATCGATCATTAATCCTAGGTCTAGACTCCTAGGACTGACTGTCTAAGAATCTCGACTCGGGAACTACCGAAAATTCGGCAGAACCTCCCCTACAACACGAACATTACCCCCCGTAAAAACGGGTCCAGGACCTGCCAGAAGAACACTCCAAATATTCAACAATTTAAACAACGGGAGTCGGGTCCCCAAACTTCACTATTTCCCGACTCCGCCACACAGCACAAAATACGAGGCAGGCAAACTGACAGACAATTATTTATAACTCACAAATATCATCAAATACTCAATAACATCCAATAGACACAATTAAACCAAGAATTTCTAAAATTAACGGGCCAAAGAAAATTACCGAGACGCTCGATCGCTCGGTCGACTCGCCTCCGGCCGCCGGAGTCCGATCGACGATCCGAACACACCATCGGACTCACAACGACGCGCTGATGACGATCCCCGCTTCCGATTTTCCGATCTGACACCCGATCATCCGGAGAGATTTGCGGACGATCTCGACCGTCGATTTGCCAACGAAGCCCGATCGCCACAAAACCAGTGCCATCGCGAAGCTTGAGCTGAGGAGAGTCGGGATACATCCTCCGATCATCCATCCTCCGCCGGAGCTCACCGGAAAAACCCAAAAACGCCGGCTGCCACCATTTTCTCTCTCCACCGGATCTTCCGTCTCCGGCCACCACAGGCGTCGCCGCTACTGCCAAAAGAAAGCTCTCGCCGAGAGGAGCCGATCGCCACCCAACTCGGCCGCCAACAACGCCGGAAACGGCCGGAAACACGCCTGGAAGCCGCTGCCACACGCGCGATTCTCGCCGCCTCACGCTACCGCTGGAGCCGCTGCGCTCGCCAGCGCACGCCGCTCCGTCGGCCAGCGCTCCACGCCCCCGACGGTCGCCACCGACGCCTGCAGCGTCCCCCTCACTTTCTTCCCCGGTTTCTTTCCCTTCAATATCGACATTTGACCCCTGAACTTTTCCTTATTACAATTTGGTCCCTCAACTTTCTTAATTACTTACAATTTCATCCTGCAGAATTCTAATTTAACCCCCAAACTTCTTTTTAGCCTTTCAATTAAGCCCTTAACCATTTAATTTGGGCCAAATCCGAATTATTGAAAATACATAATTACAACAATACCCCTGACCGACATATTTATTTACGAAAATACCAAACTCACAAATTTCCATTAAAACCCCATAAAAATAAAATTATACTTTCAATCCTTATTCCAAAATAAATTTCCAATTTAGTCCTAACACACAATTAAATTAATTAATCAATTTCCAACTCAAAATTTAATACTACTAATCAATTATAATACCAATTTTCCCAAAATTCTTTTATAAACACATCCTTTATAATTTCTTCCAAAATTTTCCGATATATAATTTTACTTATATAAATATGCTCTTGGGAAAATTTGAATAACCAAAATAAAAAATATTATTTATTCCTTAAATAATTTACTTGAATAATTTCTTAAAATTTCAAACTAATTGAGTATAGAAAATAACTCATTTATTTAATTAATATTAAATTTTTCATTAAATCATTTCAAATTAAACCCAATAATAATGAAGCTAAAATTGACTTAAATAAAAACTCATTATTAAATATATAAAAATTCCGGGTGTTACAGTTGCCATTGGCAACTGTCACATGATGAGAATCTCTGATAGAATGAATTTTTTGTAATTGAGTAGGATCCCAAGTCATGTGATCAGTGACTCTAGAGTCAATAATCCAAGCATTATGGTAGAAATTTGATGAATTTAATAGTGGTTGAACCGAACCTGACCCATCGGATGGGTTTGAACCGAACCGGTTGGGCTGCTGGACCAGGGCCCGGAGTTGGGCCAAGATGTCAGCCATTTGGGCTTGAGATGGCTGGTGGGCCGTGTGAGTCGACTGGGCCTGGTGGGCTGGATCATGGGGGGTCGATTTGGCCTGATGGGCGGGCTGATTTTGGTGGACTTGAGGAGCCCATAGAGACTGTTGGGCTGGGGGACTTACTAGGCCGAAGCCTGGATGGGCCGAGTCCAAGTGAGGACGGGTCGTCGGGTCGGGTCTGTAGGCCGGGTTCGGGTCGGGTTTGATTAAAGACACCTGCCCCGGCATATACACTCATTCCTAACCCTACTTCTCCTCTTTCTCCTCTATTTCCCTTTGTCCAAAAACCTTCTCTCCTGCCACCGCCCCCTTTCCTTTATCCTCTTCCCCCTCTCCTCACTGTTCCAGCTCTGTCCCACCCCCGCGATTGCCTCAAGTACGGGTGTATGTGCCAACAGACCTCACGTGAGTGACCCTGCCTTTGGCAGTGGTCACAGCGCACAATGCTTGGCCATTCGCGCTGTCGAGCGCCTTCGCGTCGAGCGTTGTAGGCGTGATTTTCCGCAACTTGCGAGGGAGAGGAGGCGCTCATGGTGTTCCTTCGCATTTCTTCGCGCTAAACGCTTGCTATTACTTCGTCTATTCGAGGAAGCTCGAACGTGAGGAGGATCTGCGATCTTAGGCTTTCATAGCTTGAGTCCAATCCTCCAAGGTAAGTGTACACAAGATCTTGTTCGTTCCTTTTTTGAATTTCTAGTGGGTCGATTGAAGGCGGAATATAGTTCTGCAACTCTTCCCACCGTATGAGTATTTCTGTTACATATTGCGAGGAATTTTTTGTTCCCTTAGTGATTTGAGCTAACTCTTGTTTGAGTCTGAATATATGTGCAAAATTATGTTGGTGGCTGTAAAGGCTTTGCATTTTATCCCAAATTGATTTTGATGATTCTATCAGGATGCAGAAATGGGAAATTTGGGGCTCCATAGTATTTGTGAGCCAAGACATGACCAAATGGTGAGATGTCTGTCATTTCTCTATTCTGTCAATTTCTTCTTCGATGGGAGCTTCTGGCCTCTCTGGTTTTGGCCGTTGCTTTGTCCTAGTGATAAATCCTAATCTTTTTCTGCCACTGAGGGCAATATACACAGTTTTGGACCATTTGAAATAGTTTGAGTTGTCTTTAAGAATGATATTGGTCAATTTTTCATTTTGAGACATGGCTGAAAAAGAATGGGTAGATGATGATTACTGGTGGAAACCAGGCTCTGATACCATGTAAAAAGAACAATGAAGAAGATTGAATTAAAAATAAGGATTCTGAGTTCTTTTACAGTGAGATGAATGCTATATATACATGATTTGCTTATTTGTGTTCTATCCTAACAGTTGCCTAACGACTCTTTCTGAATAGGGTATGAGCTGAAGTGACCTTTCCTGCTTTGCAGGAAAGGATGCTCCTTTTTACACTGAGGTCTGTGATGATAGGTCTGCACAAGCAACCTAGCTTGTGCAGCCTCTGAGACCTCAGTTTCTTTTCTTCTTTCTTCAACAGTAAC
>Hale_162_LTR/Copia
AAAATATTAGATGTGTTTGAATAAGTCTCCAGCTGTTACTAGAATACTGGAAGTTGTTAGCTTTGAATAAGTCTCCTAGTTTTACTGGAGTTCTGTTCTCTTGTGTTTGTTGGATAGTTGCTGGAAGTCAGCAAAGTTATTTGGTTGAGTCGTTAATTTTCTGTTTGTAAACTGGCTATATATATTTTCATACAGCACATGGATAAGGGAAGGGTCATTCTTCCTTCATCAAATACTTTAGCAACTATTTTCTTTTATAACATTCTGGTATCAGAGCCTCTCATAGGCCTGATAAAGCATAGCTACAGCTAGCTAAACAATAAGAAAGACAGAGTGTGATGGCAACAGAAAATACTTTTGTGTAGCCTTCAATTCCTAAGTTCGATGGTCACTATGATCATTGGGCAATGTTAATGGAGAATTTTCTACGTTCAAAAGAATATTGGGGTTTGGTGGAAACTGGAAATTTCAGCTGCATCTGCTGGAACAACACCAACTGAGGCGCAGCAGCGTCAAATTGAGGAACAGAAGCTTAAGGACTTGAAAGCGAAGAATTATCTTTTTCAAGCCTTGGATCGTTCCATTCTTGAGACGATTCTCAAGAAGGACACTGCCAATGACATATGGGACTCTGTAAAAAGGAAGTACCAAGGCTCAATGCGGGTTAAACGAGCTCAATTGCAGGCATTGAGGAAGGAATTTGAGACACTCCATATGAAGACTGGAGAGACTGTAAATGACTATTTCGCACATACACTTACGATTGTGAACAAGATGAAGGCTAATGGTGAAAACAAAAGTGATACAGAAGTAGTGGAAAAGATATTGCGATCTATGACTCTGAAATTCAACTACGTGGTTTGTTCAATTGAGGAGGCACAATATACTAGCAACTTGTCTATAGATGAACTGCAAAGCAGTTTGCTAGTGCATGAGCAAAGGATGATTAGCCCAGAAGAGGAACAAGCTTTGAAGGTGACTTATGAAGCATCTTCTAATCGAGGAAGAGGTCGTAGCAGCTATCGGGGACGAGGTCGAGGACGAGGAAGGGAAAACTTCGACAAATCCACTATTGAGTGCTTCAATTGCCACAAACTGGGGCACTTCAAGTGGGAATGTCAAAGCAAAAAAAGCAACCATACAGAGATTTCTGAAGAAATGCTGCTCATGGCTCGAGTTGGAGATGAACAACTCCAAAGTGATGATTGGTTTCTAGACTCTGGTTGCAGCAATCATATGTGCAATAGGAAAGAATATTTTGCAGACATCAATGAGCAATTTGCAGACAATGTGAAGCTAGGCAATAACGCAACCTTGGTGGTGAAGGGAAAAGGAAATGTGCGACTACAAATTAACAATCAAATACAGGTAATAACTGAAGTTTTTTATGTGCCTGATTTGAAAAATAATTTGCTAAGTGTTGGGCAGCTCCAAGAGAAGGGCTTAGCTGTGCTTATTCAACATAACAGTTGCAAGGTTTATCATCCTGAAAGGGGTGTTATCATGAAATCTGCAATGTCCTCCAATCGCATGTTCAAAATTGTAGCAAAGTCTCTAGCATCTGGTACCACTTGCTTCAATACAATAACTGAAGATGTTGGTCAATTATGGCATTGCCGCTATGGTCATTTGAGTTTCAATGGACTCAACATCCTGCAGCAGAAACAGATGGTAGTGGGTCTGCCGTAGCTGATAAAACCATCAAGAGTGTGCAAGGAATGTCTGAATGTGAAGCAACAACGAGATCCATTCCCTAAGAAGAGTGCTTGGAGAGCTGAGTTGCCATTACAATTGATTCATTCTGATTTATGTGGTCCTATTCAACCAATTTCCAACAGCAATAAGAGGTACTTCATTTCTTTCATTGATGATTGTACTCGAAAGACATGGATTTATTTTCTACATGAGAAAACAGAAACATTTAAGTTCTTCAAAGAATTTAAAGCCAAGGCTGAACATGAGGCGGGTCTGCAAATTAAGGGTCTTCGAACAGATCGTGGAGGCGAATTCACTTCATCAGAATTCTCAAATTTTTGTGCTGAAAATGGGATAACAAGGCAGCTTACTGCTCCGTATTTGCCTCAGTAAAATGGCGTCGTTGAGCGAAAGAATCGTACCATTATGAATATAGTTCAAAGCATGATGATCGCAAAAGGTATCCCAAAGAGTTTTTGGCCAGAAGCTATTAATTGGGCAGTCCATGTTCTCAATAGAAGTCCGACATTGGCAGTGCAGAACCAAACACCAGAGGAAGCTTGGAGTGGGAAAAAAACCTTATGTTGGGTATTTTAAAGTCTTTGGATGTGTGCCTCATGTGCATGTAGGAAATAATTCTCGAACTAAATTGGATAAACGTAGTGTAACATGCATCTTATTGGGAGTTAGTGAAGAATCAAAGGCGTATCGACTTTATAATCCCATTGATAAAAAGATAATTATTAGTCGGGATGTTGTATTTGAAGAGGATGGATGCTGGAATTGGGAGAAGATTTCACAAGGTCAATTCAATCCGCATTGGATTGGAATGACAATGATAGTAATGCTAAAATGGATAATGATCTGATGGAAGAAGTAGAAGAACAAGGCGATGAAGTAGAATCTCCACAACAAGATGAAGTGGCCCAACAACAACTTCAAAGAAGGCAACACACTCAACCTTCTTGGATGCAAGATTATGTAACAGGTGAAGGGTTGTCTGATGATGGTTTTGAGTCACATCATACTGTCAGTAGTGGAAATGATCTTGTCCACTATGAAGAAGCAGAAAAGAATCCAATTTGGAGAAAAGCCATGAAAGAAGAAATTTAAGCTATAGAAAGAAATGGAACGTGGTATTAACTGAGCTTCCAAGAGGTGCAAAGAAGATTGGGGTTAAATGGATCTTCAAAACTAAGTGTGATAAGAAAGGAGATGTCAGTAAGCATAAAGCACGATTGGTGGTTCGAGGATATACTCAAGAATATGGAGTAGATTACAAGGAAGTGTTCGCCCTTGTAGCACACATGGAAACTATCCGATTGGTTATTGCTGTAGCTGCTAATCATGGTTGGTCCATCTACCAGTTGGATGTCAAATCTGCCTTTTTGCATGGGGAATTAACTGAAGATGTTTTTGTTAAACAACCACAATGATTCGAGAAACAGGGGGAAGAAGGAGAAGTCTACAAGCTGAATCGTGCTCTATATGGTTTAAAACAGGCCCCTCGGGCTTGGTATAGTCGTATTGAAAGCTATTTTCTGAGTCGTGGATTTGCAAAATGTGAGTATGAACCCACTTTATTTACTAAGGTGGAGAAGAACAATATTATGGTGGTAAGTTTGTATGTGGATGATTTGATTTATACAGGGAATAATGATGAGTTGATGATGGAGTTCAAGAAATCGATGCAGTCGGAATTTGCTATGACTGACATGGGAAAAATGAAATTCTTTCTCGGTCTTGAAGCAACACAGAAAGCTGATGGTATTTTTGTGTGTCAAAAGAAGTACGTGATAGATCTTCTAGAGAGATTTGGAATTAGAAATTCAAATTCTGCTCAAAATCCGATAGTTCCAAGAGGTAAATTAGGCAAGGATGAAGATGGAAAAGGAGTTGATAAAACACTCTACAAGCAGATGGTCGGCAGTTTAATGTATGCAACTGCCACAAGACCAGACATCATGTATAGTGTGAGTCAAGTTAGTCGGTTTATGGAAAATCCAAAGGAGCTTCATTTTCAAGCAGTAAAGCGAATCATATGCTATCTCAAAAGAACTTACGAATTTGGATTGTTCTATCAAAGAAATGGAGAAATTAAAGATCTGATTAGTTATACAGATTGTGACTATGCTAATGACGTTGAAGACAGGAAAAGCACATCAGGCTATGTTTTCATGATGAGTGAAGCTGCTGTCTCATGGAGTTCGAAGAAGCAACCAGTGGTGAGTCTATCAACAACGAAAGCAGAATTTATAGCATCAGCTGCAAGTTCTTGTCAAGCTGTGTGGCTTAGAAGAGTACTTGAGGCAGTGGGAAGAAATCAAATGAGCCCCACAGTTATCTACTGTGACAATAGTTCTACCATAAAGTTGTCAAAAAATCCAGTAATGCATGGAAGGAGTAAACATATTGATGTGCATTTTCATTTTCTAAGGGAACTTACAAAGAATGAAACAGTTGAGCTGCAACATTGTAGTTCACAAGAATAAGTAGCTGATGTCATGACAAAGCCACTCAAGCTGGAAGACTTTGTCCGAATGAGAAAGAAGTTAGGAGTTGTCGCAATTGTAAACTGAATATGTGTGATGATTCAGTTTAAGGGTGGGAATATTAGATATGTTTGAATAAGTCTCCAGCTGTTACTAGAATACTGGAAGTTGTTAGCTTTGAATAAGTCTCCTAGTTTTACTGGAGTTCTGTTCTCTTGTGTTTGTTGGGTAGTTGCTGGAAATCAGCAGAGTTATTTGGTTGAGTCGTTAATTTTTGTTTGTAAACTGGCTATATATATTTTCATACAACACATGAATAAGGGAAGGGTCATTCTTCCTTCATCAAATACTTTAGCAGCTATTTTCTTTTATAACACAAAA
>Hale_163_LTR/unknown
ATCTTGATGTGCGTAAAATACACACATCTAAATAGGGTTTTAAAGATTGATTTTATAGACATTTGGATGTGAATTGGTCCCAACACTCACCCTATGCGTCTGTTTGTGTGCATTAGGTCCAAAAGAAGTCAAAGGATGATAAAGGGAAGAATTTAAGCATAATTGGACACCGAAGCTGCCGAAACAAGCTAAGTACGAGCATGAGGAAGTCGAACATGGCCGTGTTGGTTTCAACACTGGCCGTGTTCCCAACACGGGAACCAACACGGCCGTGTTGGGTGTCATCAAACATCAAAGAAAAATAAGTTCTTAGGGAGCACGACCACAGAGAGTAACACGGCCAGGTACACCAGCCCGTGTTGGGAACATGGCCAGGAATACTAGCCCGTGTTGGGAAGATGGCCGTGTTGGCGGTGACATGGGGAATTAGTTAAAAGAAGGAAGAGAGGAAAGCAAGAGGAGAGCGGGGGAGAACGTCCTAAACTCTAATTTTTCTCTCTCTAAGGGTTTTCTGAGCTGGAACCAAGGGAAAATGAGACTTGGATCAAGGTTTCAATCGGATTCCCTTCAAGGATTGAAGATTGGGTGAGATTCATTAATTGGTTTTCAAATCGAGCAAGAGGAACAAGAATCGATTCAATTCGAGCAAAAGGATTTGGGGCTGTTTACTCTCATCCAAGGGTGTAATCGGGTTTTCTCCACCTTTACTCATTTTTGTAATTGAATTCTTGTGTATTTTGATAATGAACATGATTAGCTAGATTGATTAAATCTATTGGGATTTCTTTACTATGTTAGCTTAGTATTATATTGTTGGATTGTTTGGATTAGTTTTGTATTTTTCTTGCTTTCAGTATTAATAAGATAATGCATTGTTCATGAGACGTTGTGAATTGTGTGTTTAGATTACTTTATGTGACTGAGAAGTCCATTTGGCAATTGGAATTTTGAATAGCAAGAACTGGTTAATAATCGCTTAGAGATAAGGATAATTAACTAGCCGGATTAAGAATTAACAAAGCTTAATAGAGGTGGATTAAAGCTTAATGCTAATTTAAGAATCAATCGTTAGGAAGAGATTCCAACTTTAGGTTATTAGATTTAGGAATTCGGTTATCTCGAGAGAGAAACCGAATTCGATTAAGAATTCATCCACGGGTAGCATAATTAGACTCACCAATCCTTTATCTTTTGTTTGATTGCCAACTAGTTTAGGTTCCCTTTGGGTTTGCTTTCTTGTCTTGGTTATTTTAGTTATCATTTACTCCTGCATCTCCCTTAGAACTTAGCTTGTAGCTATTAGTTAGTAAAATAAATTATTCATCATTTATTTTAGGTTAATATAACAAAGAACAAAGGAGTAACTCTGGGCTTTCACTTTCCTGAGGAATACGACCTTGATACTCGCCATTAGTGCTAGACTGCATCGATAGGTACACTGCCTTAGATTGTAGTTAACATGATTTAGTCCATCAAGTTTTTGGCGCTGTTACCGGGGAATGTTTGAAAACTAGAGTGAAATTTTCTATTTGTTAATTTAGCCATTTTTTTATTTTTATTTATATTTATTTCTATTTTGTTTATACATGTGTATTTAATTTAAGTTTATGATTCAGATAGTGAATGATAAGGAGGTTCAATGCTAAACTCAAACTCTTTGTATGACGCATTGGAAAATGGGATTAGGAACCAATAGAGTGCTAAAAATTTGGATACCCGTGCATCTTTAGAAGCTCGAGTGGAATCGTTTTGCAGGGCTACCGATCAACTCTCCACTCCTATCCTTTTATCTCAAGTTTTTTGTGAATTTTGTTATGGTTTACATTTGAGTAATGATTGTCCATTGTATAGTGATGTTGCTCATTGTTCTTATAACTATGAACAAGTGAATTATATGGGAAGTTGGCCAAATGACTCGTATGGAAGCACCTACAATCAAGAGTGGAGCACTCATTCACCCTATGGATGGAGCTTAGACGGCCCAGAACCACCAGAATCTCAGCAAGCACATTAGCAGCCTAATCTTGCACCTTCAACTCAAGATGAAGAGTTAGTGTCGGAGGAGCTGATGATGAGGTTCATTACAAGTCTTGATGATAGATTCCAACAAACAGAGAGGATACTTGAAGATCAACAAGCCTCGATTAAAAACATAGAGCATCAAGTAGGCTTAATCTTCAAGTTACTGGCTGAAGAGCAATTAGGAACTCCATCAAACGCTATTGAATCCGAGGAACATTTGAGCGCCATCACTTTGCATTCAGATGAGAATTTTTCTGGTTTATCTACTATGTTTGACGATGATGCTTCTGTGCAGGACGATTTCTTGAACATGGAGATGGAACCAGAAAAGGAAGAGGCGAACATAATTCCTCTAAAAGACTATCAACAGGAATGTACAGTTGATGATGCTGAGTTGCAGTTAGAGGAATTGTTGGTAGATTTTCCATAAGTCCCTTCGATGATGGAAGATGAGCACGAGTTATCCAATGAAGAAGTCTTTGAGGAGCTCGAGTTTCTTCTAGCAAGTGAACCAAGCCAAGGACTGAAGAAAACCATCGACACTTCTGAAGAAATTGCCCAACCATTGATCCTTCCAATTGTTGAAACTCCAGCTTTCAAATTGGAAGAGCCCGTATAGCATCATGACTACGTTCAATTATATGAGCGAGTTTTGCCCATCATACTGGCAGCTTGCTTGACAGTCGGGAAGAAGAAGTCGATGATTATCCCTTTAAGCGGATACTTGAAGCCATTTGCTTGGAAGAAGGATGGATGGTCGTCAATCCCCACCATTTGCTTTTCACCATGAGTCCAGCTAAGAAGACTCATCACATAAAAAAGAAGCGCTTTTGGGAGGCACCCCAAATTCTATTTTTCAATTTGAATACTTTACCCTTTCATTGTGAACTTAGTTGATTAGGTTTTACAGTTTGTTTTTGGTAAGTTTTATTTATGTTGAGTGTGTGAGTTGAGGATTATTGGTTGTGCAGGTGAGAAAGAGTGAGAAAGTGCTGAGGATCGCAAGTTTTGCATTTTCTGGAGAGCAACACGGGCGTGTTCAAGACCGTGTTCATTAACACGGCCCGTGTTCTAATTGAAGAAAATCAAACTAAGATGAACACGATCACGGTAGGCCACACGGTCATTTATGCCCGACCGTGTCCCTAACATGTCCCCGTGTTCCATAAACACGGGCGTGTTCTCAGAAGTTGGTAAGTCAACATGTTTTAATTCGCTTAACACGAGCCCGATACCTAGACCATGTTCATGAACACGGCCCCTGTTGGTGAACACGGGCGNNNTCTACCATTATTCATGATTGTGATTAATTCTTTATTTTCCTCTTTATTATTATGCTGGCAGCTAAACAACAGGCTCTGTCATATATAGTGGACTCTGTTGTATCTGTTTTATATTAGCATGTTGGTTTGTCTTGTGATGGATTATGGCGAAGTTAAACTCCGTGTGGATAAATTGAAAATTTAATTGGTTAGAATTAGTTGGTAGTATTGTGGATTGAATTTTCTTTACAGGACATTGAGCGGTTTAATTTTATCAAGTTAAATCGTTCAGTTTGTCCATTTTATGCCGTTATGCTGCCAAAATTTCGTTGATCCTTAGTACTAAAAATTTCTTTTTTTCAGGTACCATGTCCACCAGACGAGGATCAGGAGTTTACAAGAGGAGGCGGACCGATGGTTCCTTTTCCTCTCGATCGTCAAGCGCTGCACCGACTAGTTCAGGCCAAATTAGACCACCGCAATGCCATCGATTCCTACTTTTCTAAGGGCAGCCCACCTTTGAGCGGAGATATCAATCGATGAGGCACAAAGATTTGGGAAAGGGGCATAGGATAGACTGGCCAGTGTTGGAGACCGTTGGACTTGCAACTACAGTCCGCCAATATCTTGAGACGCCCCCATTTCAACATTTCTTTAAGATTGTTGAACCAACATATAGGGAGTTGACTGTGGAGTTTGCCAGCAGTTTCTTTCTACAGAGCCAGTTGCAGGACTTCCAACAACCAGATGCGGTCAGTTTCAGATTAGCAGAGCAGACTTTCATGATGAGTGTACAACAGTTTGTGGTACACTTGGGCTTGTGGACTGACGAGGATATTGCTGGGGAGGTTTATAGTCGCTGTATATATACGCCTGGTATGTCATATCCACAGATGTGGGCTGAGATTTCTGATGACACTGAGGGTTACAGTGTCAACCAGTCCAAGGCGTCTAATTTGCCTGAGGGACTGCGGTACTTGCATGCATTGCTGGCTAGGACCATCACTGGCAGGGGAGATAGCGGTGGTGTAGTTACCCAGCCGGACCAGTTTATACTTTACAGCATGCACCAGCACTAGTCCGTCGACATGGGGTACTTATTGGCCAGACAGATTAGTGCCTTCTGCAATAACTCAAAGAAGGTATTTTTCTATTTTGGGACTTACATTACTCGACTAGCTAGGAGCTTAGGAGTTTTGGAGGAAGCGATACCATATTTGACAGAGCTGGGGGTGATGGAGACGTTGGGACTTCCCCAATTGATTAGTATGGGGATGGTGAATCGTAGGCAGGGTCCACTAGGACCAGAGTATAGACTGAGGAATGCTCTATTGGCAGTACCCAGAGAGGAGTGACCTGCCCCATGAGCCCATGGTACACAGGATGTCCCACCTTCTTCTGATATTCCGGAGTCTTCCTCCAGACCATCTACTTCAGCTCCTTTTGGTTCTTCATCAGCTGTTTTAGGAGTCTCTCCAATTGAGTTTAGAGAGCTGCAGCTTACAGTGCAGAGGTTGGCAGAGGAGCAGCAGCAGCATTTCATTCGACAAGAGGTTTTTCAGCAAGACCTTTTACAGTGTCAGGCTGAGTTTCAGAGCCAGATGATGGCTTAGTTTGAGAGGCAAAGGGCTATGCTTCAGGCCCTGATTGAGCAGGGAGGTAGGTTAGAGGCCTCTATGGCTAATGACATGTTTGATGATATTTTTGCTACAGATTTTGCACCTGCCTGTCCACAGAGCCGGGTTCCAGAGCAGAGCCATTTTGACATCCCTCTGGCGGATGATCCAGCTGGCCCTCCCTCTCCGACTAAGCACCCTTCAACACAGCAGCCTGACGAGCCTCCTATTGACGCTGCTCCTGTTGATCCACCAGCTCTTGCATGTGACACTACTTCCGATTCTCAGAGAGTAGCCACTCCTCCACCACAGACCAACCAGTGCCCTGATATACCTGTTGATGCACCTCTTTTCACTCCGGAGCTATAGTCAGGGCAATATTAGTTCTTTTTCCTTTTTCATTTCTTATATTTTGTATACTAGGGACAGTGTGTCCTTTAAGTGTGGGGTGGGTGATATTTATCCCATCTCAGTTGTTTGTTTAGTCTCTGTGCAATTTTTTGTAAAATTTTAAAAAATTTTCACTTTGTTTCGATGCTCTTAGTGTTGACTTGCTTTTGAAATCCTGTTTATGTCCATGTGATCGGGTAAAACCGATAGTGTTGAGTTTTATGAAAGAATGTAAGATAATTAATTTGAGTTTTACACTAAGTTGCTTTGGTTTATTTAATTCTGTTTTGATGATTTTTGTTTGGAACCTACTCAAAAGCACACCTGTGAGAAATTGAGCCTAAATTGTAAGCATACACTTTATATGCTTGTATTTATTTCTTGTTGAGAGTGCCAATTACTGTCTTTACTTTTAGAACTTGCTCGGTAATGCTTATGAGGACCACAAGGAGAGTTTAACACTTTGGTATGATAGAGGCACTTAGGTTTTTCATTCTAGCCAAATAGCCTTCAGTCGTTTATTGATTATGTAGATAACCCTCTCTTTCATATTCCATTACCACTTAGTTTTATTCTGCTTTGGGTTATGACTTTGCATATGAGTTGTTTTTATTGGAAATTTTTATCTTGGGAACAATGTGGAATCTTGTAGCAGCTTTCTTCAATCCAAAAGAAATTCACTCTATTATGTGAATGTTCTTCCCTTATGAAAAAAAAGAGAAAACAAAAAAAAATAAATAAATAGAAGAATAAGAGGGAAAGGTGATGAAAAGAAAGAAAGTAAGTGAGCTAAACATTTTGACTTGATTCCTATTTCCCACCTTAGACTATTGTCCACTGTTTACCCCTTGTGATCATTGTGGCTTGTGTGCAGGTCATGTACTTCATTGCAGAACACCATAGGTTCAACTCTGACTAAATTTACCTGCCCCTACCTAATCCCCATTACAACCCTTATAAAGACCTCTTGACATGGTTGTTGACTCTCCATAAGTGGTAGGAGTAGGATTTAAGAGCAAGCATATAGTAAGTAAGGCAGTAGTTGATGCATTGAGCGATTAAACATTACCCTTTAAACACTTTGAGTGATTTATAGTGAATCCAGTGAGGAGTTGGTTCTAAATAATTTTGTTGAGACAGTATTTTGTGAATTATTGGCATCTTGGTTGTGATACTTGAATTGATTGCTTCGTTTCTTTTTGTTTGACTTACGCTTGTTAAGGATATGTGCAGGAGCTCTCTAGCTTGTCTGTCAGTTTAAGTATTTTTCCTTAGTGGTTTATTTTCCTTATTTTACTTTTGATTGCTTGAGGACAAGCAATGAGCTAAGTGTGGGGTTATTTGATGTGCGTAAAATACACACATCTAAATGGGGTTTTTAAGATTGATTTTATAGACATTTGGATGTGAATTGGTCCCAATACTCACCCTATGCGTCTGTTTGCGTGCATTAGGTCCAAAAGAAGTCAAAGGATGATAAAGGGAAGAATTTGAACATAATTGGACGTCGAAACTGCCGAAACAAGCTAAGTACGAGCATGAGGAAGCCTAACATGGCCGTGTTGGTTTCAACACTGGGCGTGTTCCCAACACGGGAACCAACACGGCTGTGTTGGGTGTCATCAAACATCAAAGAAAAATAAGTTCTTAGGGAGCACGGCCACAGAGAGTAACACGGCCAGGAACACCAGACCGTGTTGGGAACACGGCCAGGGACACGGTCGTGTTGGCGGTCACAGGGGGAATTAGTTAAAAGAAGGAAGAGAGGAAAGCAAGAAGAGAGCGGGGAAGAACGTCCCAAACCCTAATTTTTCTCTCCCTAAGGGTTTTCTGAGCTGGAACCAAAGGAAAAGGAGACTTGGATCAAGGTTTCAATCGGATTCCCTTCATGGATTGAAGATTGGGCGAGGTTCGTTGATTGGTTTTCAAATCGAGTAAAAGGAATAAGAATCGATTCAATTCGGGCAAATGGATTTGGGGCTGTTTACTCTCATCCAAGGGTGTAATCGGGTCTTCTCTACCTTTACTCATTATTGTAATTGAATTCTTGTGTATTTTGATAATGAACATGATTAGCTAGATTGATTAATCCATTGGGATTTCTTTACTATGTTGGCTTAGTATTATATTATTGGATTGTTTGGATTAGTTTTGTATTCTTCTTGCTTTCAGTATTAATAAGATAATGCATTGTTCATGAGACGTTGTGAATTGTGTGTTTAGATTACTTTATGTGACTGAGAAGTCCATTTGGCAATTGGAATTTTGAATAGCAAGAACTGGTTAATAATCGCTTAGAGATAAGGATAATTAACTAGCCGGATTAAGAATTAACAAAGCTTAATAGAGGCGGATTAAAGCTTAATTCTAATTTAAAAATCAATCGTTAGGAAGAGATTCCAATTTTAGGTTATTAGATTTAGGAATTCGGTTATCTCGAGAGAGAAACCGAATTCGGTTAAGAATTCATCCACGGGTAGCATAATTAGACTCACCAATCCTTTATCTTTTGTTTGATTGCCAACTAGTTTAGGTTCCCTTTGGGTTTGCTTTCTTGTCTTGGTTATTTTAGTTATCAATTACTCCTGCATCTCCCTTAGAACTTAGCTTGTAGCTATTAGTTAGTAAAATAAATTATTCATCATTTATTTTAGGTTAATATAACAAAGAACAAAGGAGTAACTATGGGCTTTCACTTTCCCAAGGAATACGACCTTGATACTTGCCATTAGTGCTAGACTGCATCGATAGGTACACTGCCTTAGATTGTAGCTAACACGATTTAGCCCATCACATCT
>Hale_173_LTR/Gypsy
CTCTGTCACAGCCCGCCTCATCTTAGGCTAGGCAAGGCTTGTTCATGGGCAGAAATATGCCCAACATATGCCCAGCCCAATGCTGCTGCCTAGCCCAAGTTGGCTGCCTAAAAAAACTAAGAGAAGAATCTAGAAATTGCTGGAGGAAGCCAGGCTGTGTGCCAAGCCAAGGAGCTGCCTAGAAGCTTCCCTTGTTTGTACATAGAGTAGCTTTCAAAGGAAGTCTTGTACATAAGTAGCTTGTAGAGATTTCTAGATGAATTAATTTTGACCACATGTTGAGGAGGTGGGAAGTCTATAAATACCCCCGCCATTCATCATTTGTAATACAAGAAGATACAAGAGGAAGGTTGGAAACTTAATAAAGCTCTCCATATTTACAAAGCTCAAGTGCTCTCAACTCTCTACCCTACCCAAGTCCTAAATCCCTGCTGCCTACTTTGCTCACCTAAAATCGCTCCCAACTCTCATATAGGCTTACTTAGTTCGACTTTGATAAGCAAGTTAACTAAGTGCCGCGCGACTTGGCTAACCTCTAAGCCAAAGTTTCGTGACAGGAAGCCAAGTGGGCTAGGCAGCAGCATTGGGCTGGGCATATGTTGGGCATATTTCTGCCCATAGACAAGCCTTGCCTTGCCCAAGACGAGGCGGGCTGTGACACCCGCACCTTTATGCATAGGCATTGCCTCCGAATTAACAGCCTTAATCGTGCTGACTCCTTTGGACAGCTTCAGGCCTAGGCGCTTCGCCTCGTGCACGTCCATGAAGTTGTGCGTAGTACCCATATCGAGCATGGGGCAGGTGGTTTTGCCCTCAATGAGAGCATCGACGTAAAGTAGGCCTCTCTCCTTGGAGACTGAGCGAGAAAGGAGCTTTAACAGTGCACCTAAGTGCTGTAGAGAACCCATGCCAGCTTGGGGTTCTTCTTAGCTGTTATCTTTGTTGAATTCTGCCACGATGGCATTCATCGCCTTTCGATTTGGGCAGTCCCTCACCCAGTGTGGTCCGTCGCAAATGAAACAAGGCTTGGGCAGCTTAGAGGCAGCAGGTTTTTCTTTGTGCGACAAGCCTTTGCCGTGCTTTGAGTTGCCGCCAGAGGACTTCTGGTAGCCACTCTCCTTGCCTTTGTTGAAGTCCCTCTTTTGGCCTCCCCCACTCTTGGAAGAGCTAGGTTTCTTGCCCTTGTCTTGAGTAGAGTAGTCCTTGAGGTTCTCCACTGCGGCAATTGCTTCATCAAGGGTCTGCACTCCGCGTCGCTCGAGCTCCATCTTCACCCAATCTTTCAACCTGTCCTTGAAATCAAAGAGGAGTTGATCGTCGGTTAGGTCTGGAATCTCTAGCATGAGAGTCGTGAACTCCTTGACGTACTCGGCAATGCTTCCAGTTTGCCTTAGCCTACGCAGCCTGCTTCGTACCTCATCGTTGGCGTTATGAGGCACAAATTGCTTGCGGAGTTCAATATTGAACTACTCCCACGTGTTGATAATGCAAAGCCCCTTCTCCCTTTCGGAATATTTTCTTCTCCACCATAGTTAGGCGGAATCCCTTAGGAAGATGGCAGCATTGCTAATCTTCGAGAAGTCATCCGTGACATTCATCGCATCATAGTATTGTTCAAGCCCGAACAAGAAGTTTTCTACCATAGTCGCGTTGTGTGTGCCATTGTACATGGCAGGCTTAGGGACTTTCAATCCGTGCGGGGCAGCGAAACTAGTAGTGGCAGCTGTGCTTGTCGAGGGTAGACTACCTCGAAGAAAGAGCATCCATCTCCCTACGAAGCTCTTTCAGCTCATCTCGTAAGATCTTTTGCTGGTCGGCGAACTCCTCCCTAAGGGAGTGTAGTTCTCCCCGAAAGGCTTTGCCAAGATCTTTGATCATGGCCTTGGCAGCACTTGTGATCTCCATGTTTTCGTGGATGAGGTTGTCAACCTGATCACTAAGCTCGCCAATAATCGAAGTTACGCTAGCCAAATCTTTCTCAAGGCTAGCAACTCTGGACTCCACAGCCTCGGGCGCTGGAGCCTTGGATTTACCCCGTCTAGGCTGTGATCATTGTTCCTCACGCCCGCAGGTCTGCTCAGTGCGTTGCTCTTCCACAGCAGCAGCCACAACTCCTTCCTCGCTTGCCATCACTCGAATCACTTCCACCAGCGGTACCTAGGATTCAAACCGTTGCTGTGAACAAGGTACTCCATCCCTTCCTTGATAAGTTTGTGGTTGTTTATTTGGATGACATTGTTGTGTACAGCAACAGTCTTGAGGAGCATGTGCAACACCTCAAGGAAGTCTTCCAAGTACTCCGCGAACACGAGCTGTACGTGAAGTGCGAGAAATGCTCATTTGCGAAAGAAGAAGTGGAGTTCCTTGGCCATCGAATCAAGGATGGCAGGTTGATGATGGATCCAGCAAAAGTTAAAGCCATCAAAAAATGGCAACCTCCTTCCAAAGTGCCCGAGTTGCGATCTTTTCTTAGGCTGGTGAACTATTATCGGCGGTTTATCAAAGGCTATTCTGCCATTGCTGCCCTATTGACGGAATTACTAAAGAAGAATAAGACATGGAATTGGGGTGAGGAATGCCAAGCTGCATTCGAAGCCTTAAAGGATGCTGTGTCAATGGAGCCTGTCATGTTGCTGCCCGATTATGGAAAACCGTTTGAGGTGCACACGGATGCCTCAGATTATGCCATTGGAGGCGTCCTCATGCAAGATAGGCACGCTATCGCCTATAAAAGTCACAAGCTCAACGAAACGGAGAGGCGGTATACTGTCCAAGAGAAGGAAATGATCGCCGTCGTCCATTGCTTACGCACATGGAGATATTACTTGCTCGGCAGCAAGTTCACTATCTTAACGGATAATGTAGCTACAAGCTATTTTCAGACTCAAAAGAAGTTGAGTCCTAAGCAAGCACGCTGGCAAGATTTCTTGGCCGAATTCGACTACAAGCTTGAATATAAGCCAGGCAAAGCCAACGTTGTCGTTGATGTGTTGAGTAGAAAGGCGGAGTTGGCTTCCATTGCTGCTAGCACACCAAAGAGCAACTTTCTTGGCCGAGTCAAATAAGGAATGCAACAAGACACTTTGGCCAAGAGCATTATCAAGCTGGCGATCGAGGGAAAAACTCGACGATTTTGGGAGAAAGATGGCCTTCTCCTTACTGTTGGCAACCGAATCTATGTGCCGAAGTGGGAAAATCTGCGGAGAGAAATTCTGAAGGAGTGCCATAATTTCTTGTGGGCTGGACACCCCGGCATGACTTGCACACTTGCATTAGTCCAGCAAAACTACTACTGGCTGCAACTTAAGGACGATGTGGAGGCTTATGTTCGAACCTGCCTTGTATGCCAACAAGACAAGGTGGAACAACAACAACCTGCTGGCCTACTTGAACCTCTTCCCATCGCTGAAAGGCCGTGGGAGAGTGTCTCAATGGACTTCATTGTGGCCCTGTCAAAATCCGAAGGGTTCAGAAGTATCATGGTTATTGTGGATAGATTTAGCAAGTATGCTACTTTTATCCCTGCCCCGGTGGACTGTAAGGTAGACGAGGCAGCTCGTCTCTTCTTCAAGAATGTTGTGAAGCTGTGGGGCTTGCCGAAGAGTATAATCAGCGATAGAGACCCTCGGTTCACCGATAGGTTTTGGCGAGAGTTGTTCAAGTTGCTAGGCACATGCCTCAACTTCTCTACAAGCTTTCATCTGCAAAGCGATGGCCAAACGGAAAGGGTTAATGCCTTGCTGGAACTCTACCCAAGGCATTATGTTAGTGCTCACCAGCGAGATTGGGAAAAATTGCTTGACATAGCCCAATTCTCGTATAACCTCCAAAGAAGCAAGTCCACGGGTAAAAGTCTCTTCGAAGTCATTATAGGACAGCAGCCATTAACGTTGAATGCCATTGCTGCTAGCTATGGAGGAGCCAACCCTTCTGCCTACAAATTTGCGAGGGAATGGCATGAAGAGGTAGACATCACAAGGGCATGCCTCGACAAAGCAGCGAAGCGCATGAAGAAGTAGGCTGACATGAAGAGACGCCCCAAGGAATATAGTGCCGGCGACTTGGTGATGGTGAAGCTGCTGCCTAATCAGTTCAAGTCCTTTAGTAAAGTGCATAAAGGCTTGGTAAGGAAAAATGAAGGGCCATTCCCAGTTGTGAAACGTGTTGGTGCTGCTGCCTACCAGCTCCAACTGCCCTCGAGATTAAAGATCTATAATGTCTTCCATGTGAGTATGCTTAAGCCATACCACGAAGACAAGGAAGACCTCAGCCGTGGCGAATCTAGAAGAGCTCCAACAGCCGTTGTCACCGAGTTCAACAAGGAGATTGAATGCATCCTTGCGAATAGAGTGATAAGAAGAAGAGGAGTTCCCAACTACACCGAATACTTAGTGAAATGAAAAAATTTGCCCGACAGCGAGGTTACGTAGGAATGTGAAGATTTGCTATGGCAATTCCCCGAGCATATCCAAAATTACAAAGCTCAAGGCGTGACGAGGACGTCGCGAGATTGAGTGGGGGAGGGTGTCACAGCCCGCCTCATCTTGGGCAAGGCAAGGCTTGTCCATGGGTAGAAATATGCCCAACATATGCCCAGCCCAATGCTGTTGTCTAGCCCAAGTTGGCTGCCCAAAGAAACCAAGGGAAGAATCTAGAAATTGTTGGAGGAATCTAGGCTGTGTGCCAAGCCAAGGAGCTGCCTAGAAGCTTCCCTTGTTTGTACATAGAGTAGCTTCCAAAGGAAGCCTTGTACATAAATAGCTTGTAGAAATTTCTAGATGAATTAATCTTGACCACATGTTGAGGAGGTGGGAAGCCTATAAATACCCCCTTCCATTCATCATTTGTAATACAAGAAGATACAAGAGGAAGGTTGGAAACTTAATAAAGCTCTCCATATTTACAAAGCTCAAGTGCTCTCAACTCTCTACCCTACCCAATTCCTAAACCTCTGCTGCCTACTTTGCTCACCTAAAATCGCTCCCAACTCTCATCTAGGCTTACTTAGTTCGACTTTAATAAGCAAGTTAACTAAGTGCCGCGCGACTTGGCTAACCTCTAAGCCGAAGTTTCATGACAGCTC
>Hale_183_LTR/unknown
[truncated: 9,458,783 more chars]
