# Supplementary material for: The impact of retrotransposons on castor bean genomes
Source: Front Plant Sci. 2024 Jul 23;15:1397215. doi: 10.3389/fpls.2024.1397215 (PMC11300327; doi:10.3389/fpls.2024.1397215)
Supplement: Supplementary file 2 [file DataSheet_2.zip › overlapping_sequences.txt]

Hale_1_LTR/Gypsy
Hale_13_LTR/unknown
Hale_16_LTR/unknown
Hale_32_LTR/Copia
Hale_43_LTR/Copia
Hale_44_LTR/unknown
Hale_47_LTR/unknown
Hale_49_LTR/Gypsy
Hale_53_LTR/Gypsy
Hale_57_LTR/unknown
Hale_62_LTR/unknown
Hale_67_LTR/Copia
Hale_73_LTR/Copia
Hale_76_LTR/Gypsy
Hale_89_LTR/Copia
Hale_90_LTR/Gypsy
Hale_91_LTR/unknown
Hale_99_LTR/Copia
Hale_102_LTR/Copia
Hale_104_LTR/Copia
Hale_105_LTR/Gypsy
Hale_110_LTR/unknown
Hale_114_LTR/unknown
Hale_122_LTR/Copia
Hale_123_LTR/Gypsy
Hale_129_LTR/Copia
Hale_143_LTR/Copia
Hale_148_LTR/Gypsy
Hale_149_LTR/Copia
Hale_150_LTR/unknown
Hale_157_LTR/Copia
Hale_158_LTR/Copia
Hale_163_LTR/unknown
Hale_173_LTR/Gypsy
Hale_183_LTR/unknown
Hale_185_LTR/Gypsy
Hale_186_LTR/unknown
Hale_189_LTR/Copia
Hale_205_LTR/unknown
Hale_206_LTR/unknown
Hale_211_LTR/unknown
Hale_213_LTR/Copia
Hale_215_LTR/unknown
Hale_217_LTR/Gypsy
Hale_218_LTR/Copia
Hale_221_LTR/Gypsy
Hale_232_LTR/Copia
Hale_238_LTR/unknown
Hale_240_LTR/unknown
Hale_242_LTR/Gypsy
Hale_248_LTR/Gypsy
Hale_254_LTR/Copia
Hale_258_LTR/Copia
Hale_264_LTR/Copia
Hale_271_LTR/Gypsy
Hale_281_LTR/Gypsy
Hale_284_LTR/Gypsy
Hale_291_LTR/Copia
Hale_296_LTR/Gypsy
Hale_301_LTR/unknown
Hale_302_LTR/Gypsy
Hale_305_LTR/Gypsy
Hale_306_LTR/Copia
Hale_307_LTR/unknown
Hale_308_LTR/unknown
Hale_314_LTR/unknown
Hale_318_LTR/Copia
Hale_325_LTR/unknown
Hale_330_LTR/Gypsy
Hale_334_LTR/Gypsy
Hale_339_LTR/unknown
Hale_343_LTR/Gypsy
Hale_344_LTR/Copia
Hale_345_LTR/Gypsy
Hale_352_LTR/Copia
Hale_356_LTR/Copia
Hale_358_LTR/Copia
Hale_365_LTR/Gypsy
Hale_372_LTR/unknown
Hale_373_LTR/Gypsy
Hale_377_LTR/unknown
Hale_379_LTR/Copia
Hale_384_LTR/Copia
Hale_399_LTR/Copia
Hale_401_LTR/Copia
Hale_404_LTR/Gypsy
Hale_405_LTR/unknown
Hale_406_LTR/unknown
Hale_412_LTR/Gypsy
Hale_415_LTR/Copia
Hale_418_LTR/Copia
Hale_420_LTR/Copia
Hale_421_LTR/unknown
Hale_423_LTR/Gypsy
Hale_425_LTR/Gypsy
Hale_427_LTR/Gypsy
Hale_436_LTR/Gypsy
Hale_443_LTR/Gypsy
Hale_450_LTR/Gypsy
Hale_453_LTR/Gypsy
Hale_454_LTR/unknown
Hale_457_LTR/unknown
Hale_460_LTR/Copia
Hale_463_LTR/Gypsy
Hale_470_LTR/Gypsy
Hale_476_LTR/Gypsy
Hale_480_LTR/Gypsy
Hale_485_LTR/Gypsy
Hale_487_LTR/Copia
Hale_490_LTR/unknown
Hale_501_LTR/Gypsy
Hale_505_LTR/unknown
Hale_507_LTR/unknown
Hale_510_LTR/unknown
Hale_511_LTR/Gypsy
Hale_512_LTR/unknown
Hale_514_LTR/Gypsy
Hale_522_LTR/Gypsy
Hale_524_LTR/Gypsy
Hale_532_LTR/unknown
Hale_536_LTR/unknown
Hale_539_LTR/Gypsy
Hale_543_LTR/unknown
Hale_545_LTR/unknown
Hale_549_LTR/unknown
Hale_550_LTR/Gypsy
Hale_557_LTR/Gypsy
Hale_559_LTR/Gypsy
Hale_560_LTR/Gypsy
Hale_561_LTR/Copia
Hale_572_LTR/Copia
Hale_579_LTR/Gypsy
Hale_580_LTR/unknown
Hale_584_LTR/unknown
Hale_588_LTR/Gypsy
Hale_592_LTR/Copia
Hale_594_LTR/Copia
Hale_602_LTR/Gypsy
Hale_604_LTR/Gypsy
Hale_607_LTR/unknown
Hale_611_LTR/unknown
Hale_613_LTR/unknown
Hale_614_LTR/Copia
Hale_619_LTR/unknown
Hale_622_LTR/unknown
Hale_625_LTR/unknown
Hale_626_LTR/unknown
Hale_627_LTR/Copia
Hale_634_LTR/Gypsy
Hale_640_LTR/Copia
Hale_641_LTR/Gypsy
Hale_642_LTR/unknown
Hale_648_LTR/Gypsy
Hale_655_LTR/Copia
Hale_660_LTR/unknown
Hale_664_LTR/unknown
Hale_669_LTR/Copia
Hale_671_LTR/Gypsy
Hale_673_LTR/Gypsy
Hale_675_LTR/unknown
Hale_678_LTR/unknown
Hale_686_LTR/Gypsy
Hale_689_LTR/Gypsy
Hale_695_LTR/Gypsy
Hale_697_LTR/Gypsy
Hale_698_LTR/Gypsy
Hale_701_LTR/unknown
Hale_704_LTR/Gypsy
Hale_706_LTR/Gypsy
Hale_709_LTR/Copia
Hale_716_LTR/Copia
Hale_720_LTR/Gypsy
Hale_722_LTR/unknown
Hale_727_LTR/Gypsy
Hale_731_LTR/unknown
Hale_739_LTR/Copia
Hale_744_LTR/unknown
Hale_750_LTR/unknown
Hale_755_LTR/unknown
Hale_758_LTR/Gypsy
Hale_759_LTR/Gypsy
Hale_760_LTR/Gypsy
Hale_761_LTR/unknown
Hale_763_LTR/Gypsy
Hale_764_LTR/Gypsy
Hale_767_LTR/unknown
Hale_773_LTR/unknown
Hale_784_LTR/unknown
Hale_785_LTR/unknown
Hale_792_LTR/unknown
Hale_794_LTR/Copia
Hale_795_LTR/unknown
Hale_797_LTR/Gypsy
Hale_802_LTR/Gypsy
Hale_803_LTR/Gypsy
Rc039_1_LTR/Copia
Rc039_2_LTR/unknown
Rc039_8_LTR/Copia
Rc039_21_LTR/Gypsy
Rc039_25_LTR/Copia
Rc039_27_LTR/Gypsy
Rc039_28_LTR/unknown
Rc039_30_LTR/Copia
Rc039_33_LTR/Copia
Rc039_35_LTR/unknown
Rc039_37_LTR/unknown
Rc039_39_LTR/Gypsy
Rc039_43_LTR/unknown
Rc039_45_LTR/Gypsy
Rc039_46_LTR/Gypsy
Rc039_49_LTR/Gypsy
Rc039_53_LTR/Gypsy
Rc039_54_LTR/unknown
Rc039_59_LTR/unknown
Rc039_61_LTR/Gypsy
Rc039_65_LTR/Gypsy
Rc039_73_LTR/Gypsy
Rc039_80_LTR/unknown
Rc039_82_LTR/Copia
Rc039_85_LTR/unknown
Rc039_105_LTR/Copia
Rc039_107_LTR/Gypsy
Rc039_110_LTR/Gypsy
Rc039_120_LTR/unknown
Rc039_125_LTR/unknown
Rc039_127_LTR/unknown
Rc039_128_LTR/unknown
Rc039_132_LTR/Gypsy
Rc039_135_LTR/Gypsy
Rc039_145_LTR/Gypsy
Rc039_162_LTR/unknown
Rc039_171_LTR/Copia
Rc039_172_LTR/Gypsy
Rc039_182_LTR/Gypsy
Rc039_184_LTR/unknown
Rc039_185_LTR/Gypsy
Rc039_188_LTR/Gypsy
Rc039_195_LTR/unknown
Rc039_198_LTR/Gypsy
Rc039_200_LTR/Gypsy
Rc039_207_LTR/Gypsy
Rc039_208_LTR/Gypsy
Rc039_217_LTR/unknown
Rc039_222_LTR/unknown
Rc039_223_LTR/Gypsy
Rc039_226_LTR/unknown
Rc039_228_LTR/unknown
Rc039_233_LTR/Gypsy
Rc039_240_LTR/Gypsy
Rc039_241_LTR/Gypsy
Rc039_246_LTR/Gypsy
Rc039_248_LTR/unknown
Rc039_252_LTR/unknown
Rc039_254_LTR/Gypsy
Rc039_261_LTR/unknown
Rc039_264_LTR/Gypsy
Rc039_275_LTR/unknown
Rc039_276_LTR/unknown
Rc039_277_LTR/unknown
Rc039_281_LTR/Gypsy
Rc039_282_LTR/Gypsy
Rc039_287_LTR/Gypsy
Rc039_288_LTR/Gypsy
Rc039_290_LTR/Gypsy
Rc039_303_LTR/Gypsy
Rc039_304_LTR/Gypsy
Rc039_310_LTR/Gypsy
Rc039_315_LTR/Gypsy
Rc039_322_LTR/unknown
Rc039_336_LTR/Gypsy
Rc039_338_LTR/unknown
Rc039_342_LTR/Copia
Rc039_349_LTR/Gypsy
Rc039_351_LTR/unknown
Rc039_352_LTR/Copia
Rc039_354_LTR/unknown
Rc039_355_LTR/Copia
Rc039_358_LTR/unknown
Rc039_360_LTR/Copia
Rc039_368_LTR/Gypsy
Rc039_388_LTR/Gypsy
Rc039_390_LTR/Copia
Rc039_397_LTR/unknown
Rc039_403_LTR/Copia
Rc039_404_LTR/Gypsy
Rc039_405_LTR/Gypsy
Rc039_407_LTR/Copia
Rc039_411_LTR/Copia
Rc039_414_LTR/unknown
Rc039_416_LTR/unknown
Rc039_423_LTR/unknown
Rc039_424_LTR/Gypsy
Rc039_425_LTR/unknown
Rc039_429_LTR/Gypsy
Rc039_431_LTR/Gypsy
Rc039_432_LTR/Gypsy
Rc039_437_LTR/Gypsy
Rc039_446_LTR/Gypsy
Rc039_447_LTR/Gypsy
Rc039_454_LTR/Gypsy
Rc039_456_LTR/Gypsy
Rc039_457_LTR/Gypsy
Rc039_459_LTR/Gypsy
Rc039_463_LTR/unknown
Rc039_468_LTR/Gypsy
Rc039_472_LTR/Gypsy
Rc039_477_LTR/Gypsy
Rc039_478_LTR/unknown
Rc039_480_LTR/unknown
Rc039_481_LTR/unknown
Rc039_487_LTR/Gypsy
Rc039_493_LTR/unknown
Rc039_495_LTR/unknown
Rc039_498_LTR/Gypsy
Rc039_503_LTR/Gypsy
Rc039_506_LTR/Gypsy
Rc039_507_LTR/unknown
Rc039_509_LTR/Gypsy
Rc039_518_LTR/unknown
Rc039_519_LTR/unknown
Rc039_526_LTR/unknown
Rc039_527_LTR/Copia
Rc039_529_LTR/unknown
Rc039_534_LTR/Copia
Rc039_541_LTR/Copia
Rc039_545_LTR/Gypsy
Rc039_546_LTR/unknown
Rc039_548_LTR/Gypsy
Rc039_549_LTR/Gypsy
Rc039_555_LTR/Copia
Rc039_562_LTR/Gypsy
Rc039_564_LTR/unknown
Rc039_566_LTR/Copia
Rc039_570_LTR/unknown
Rc039_573_LTR/Copia
Rc039_576_LTR/Copia
Rc039_582_LTR/Copia
Rc039_584_LTR/Gypsy
Rc039_586_LTR/unknown
Rc039_588_LTR/unknown
Rc039_590_LTR/Gypsy
Rc039_603_LTR/Gypsy
Rc039_609_LTR/Gypsy
Rc039_612_LTR/unknown
Rc039_618_LTR/unknown
Rc039_620_LTR/unknown
Rc039_621_LTR/Copia
Rc039_626_LTR/unknown
Rc039_627_LTR/unknown
Rc039_634_LTR/unknown
Rc039_636_LTR/Gypsy
Rc039_637_LTR/Copia
Rc039_641_LTR/Copia
Rc039_642_LTR/Gypsy
Rc039_643_LTR/unknown
Rc039_650_LTR/unknown
Rc039_652_LTR/unknown
Rc039_653_LTR/unknown
Rc039_656_LTR/Gypsy
Rc039_657_LTR/unknown
Rc039_659_LTR/unknown
Rc039_666_LTR/unknown
Rc039_672_LTR/Gypsy
Rc039_673_LTR/Gypsy
Rc039_682_LTR/Gypsy
Rc039_690_LTR/unknown
Rc039_694_LTR/Gypsy
Rc039_697_LTR/Gypsy
Rc039_699_LTR/Gypsy
Rc039_700_LTR/unknown
Rc039_706_LTR/Gypsy
Rc039_709_LTR/Gypsy
Rc039_713_LTR/Gypsy
Rc039_719_LTR/Gypsy
Rc039_721_LTR/Gypsy
Rc039_735_LTR/Copia
Rc039_736_LTR/Gypsy
Rc039_741_LTR/Copia
Rc039_745_LTR/Copia
Rc039_748_LTR/Copia
Rc039_763_LTR/Copia
Rc039_765_LTR/Gypsy
Rc039_769_LTR/Gypsy
Rc039_792_LTR/unknown
Rc039_793_LTR/Copia
Rc039_797_LTR/unknown
Rc039_799_LTR/unknown
Rc039_805_LTR/unknown
Rc039_806_LTR/unknown
Rc039_807_LTR/unknown
Rc039_813_LTR/Copia
Rc039_817_LTR/unknown
Rc039_820_LTR/unknown
Rc039_821_LTR/Copia
Rc039_824_LTR/unknown
Rc039_832_LTR/Gypsy
Rc039_834_LTR/unknown
Rc039_852_LTR/Gypsy
Rc039_855_LTR/unknown
Rc039_868_LTR/Copia
Rc039_870_LTR/Copia
Rc039_873_LTR/Copia
Rc039_874_LTR/Gypsy
Rc039_879_LTR/unknown
Rc039_886_LTR/Gypsy
Rc039_894_LTR/unknown
Rc039_901_LTR/unknown
Rc039_902_LTR/unknown
Rc039_909_LTR/unknown
Rc039_920_LTR/unknown
Rc039_923_LTR/Gypsy
Rc039_924_LTR/unknown
Rc039_926_LTR/unknown
Rc039_927_LTR/unknown
Rc039_931_LTR/unknown
Rc039_933_LTR/unknown
Rc039_940_LTR/Copia
Rc039_947_LTR/Gypsy
Rc039_948_LTR/Gypsy
Rc039_949_LTR/Copia
Rc039_961_LTR/unknown
Rc039_966_LTR/Gypsy
Rc039_973_LTR/unknown
Rc039_986_LTR/Copia
Rc039_994_LTR/Gypsy
Rc039_995_LTR/Copia
Rc039_1000_LTR/Gypsy
Rc039_1001_LTR/unknown
Rc039_1002_LTR/Gypsy
Rc039_1003_LTR/unknown
Rc039_1004_LTR/Gypsy
Rc039_1006_LTR/Gypsy
Rc039_1007_LTR/Gypsy
Rc039_1010_LTR/Gypsy
Rc039_1017_LTR/Gypsy
Rc039_1022_LTR/unknown
Rc039_1024_LTR/Gypsy
Rc039_1026_LTR/Gypsy
Rc039_1028_LTR/Gypsy
Rc039_1030_LTR/unknown
Rc039_1033_LTR/unknown
Rc039_1034_LTR/unknown
Rc039_1039_LTR/unknown
Rc039_1041_LTR/unknown
Rc039_1044_LTR/Gypsy
Rc039_1048_LTR/unknown
Rc039_1054_LTR/unknown
Rc039_1057_LTR/unknown
Rc039_1061_LTR/Gypsy
Rc039_1062_LTR/Gypsy
Rc039_1063_LTR/unknown
Rc039_1065_LTR/Gypsy
Rc039_1066_LTR/Gypsy
Rc039_1077_LTR/Gypsy
Rc039_1078_LTR/Copia
Rc039_1079_LTR/unknown
Rc039_1082_LTR/Gypsy
Rc039_1092_LTR/unknown
Rc039_1101_LTR/Copia
Rc039_1104_LTR/Gypsy
Rc039_1107_LTR/Copia
Rc039_1108_LTR/unknown
Rc039_1111_LTR/Copia
Rc039_1114_LTR/Copia
Rc039_1119_LTR/Copia
Rc039_1121_LTR/unknown
Rc039_1136_LTR/unknown
Rc039_1139_LTR/unknown
Rc039_1140_LTR/unknown
Rc039_1141_LTR/unknown
Rc039_1144_LTR/unknown
Rc039_1145_LTR/Gypsy
Rc039_1148_LTR/Copia
Rc039_1150_LTR/Copia
Rc039_1151_LTR/unknown
Rc039_1154_LTR/Gypsy
Rc039_1157_LTR/unknown
Rc039_1158_LTR/unknown
Rc039_1159_LTR/unknown
Rc039_1165_LTR/unknown
Rc039_1174_LTR/Gypsy
Rc039_1179_LTR/unknown
Rc039_1182_LTR/Gypsy
Rc039_1190_LTR/Gypsy
Rc039_1209_LTR/unknown
Rc039_1212_LTR/unknown
Rc039_1213_LTR/Copia
Rc039_1221_LTR/unknown
Rc039_1224_LTR/unknown
Rc039_1227_LTR/Gypsy
Rc039_1230_LTR/Gypsy
Rc039_1240_LTR/Gypsy
Rc039_1241_LTR/unknown
Rc039_1246_LTR/Copia
Rc039_1248_LTR/Gypsy
Rc039_1249_LTR/Copia
Rc039_1256_LTR/unknown
Rc039_1257_LTR/Copia
Rc039_1259_LTR/unknown
Rc039_1261_LTR/unknown
Rc039_1262_LTR/Gypsy
Rc039_1264_LTR/Copia
Rc039_1267_LTR/Copia
Rc039_1272_LTR/Copia
Rc039_1277_LTR/Copia
Rc039_1284_LTR/Copia
Rc039_1293_LTR/unknown
Rc039_1294_LTR/Copia
Rc039_1295_LTR/Copia
Rc039_1299_LTR/Copia
Rc039_1300_LTR/Copia
Rc039_1301_LTR/Copia
Rc039_1306_LTR/Copia
Rc039_1309_LTR/Gypsy
Rc039_1313_LTR/unknown
Rc039_1314_LTR/unknown
Rc039_1315_LTR/unknown
Rc039_1316_LTR/Gypsy
Rc039_1317_LTR/unknown
Rc039_1322_LTR/unknown
Rc039_1327_LTR/unknown
Rc039_1328_LTR/Gypsy
Rc039_1330_LTR/Gypsy
Rc039_1335_LTR/Gypsy
Rc039_1336_LTR/Gypsy
Rc039_1345_LTR/Gypsy
Rc039_1359_LTR/Gypsy
Rc039_1364_LTR/unknown
Rc039_1365_LTR/Copia
Rc039_1367_LTR/unknown
Rc039_1368_LTR/unknown
Rc039_1373_LTR/Gypsy
Rc039_1374_LTR/unknown
Rc039_1377_LTR/unknown
Rc039_1378_LTR/unknown
Rc039_1381_LTR/Gypsy
Rc039_1382_LTR/unknown
Rc039_1386_LTR/Gypsy
Rc039_1391_LTR/Copia
Rc039_1398_LTR/Copia
Rc039_1402_LTR/Gypsy
Rc039_1408_LTR/Copia
Rc039_1410_LTR/Copia
Rc039_1414_LTR/Copia
Rc039_1424_LTR/Copia
Rc039_1427_LTR/Gypsy
Rc039_1432_LTR/unknown
Rc039_1433_LTR/unknown
Rc039_1435_LTR/unknown
Rc039_1436_LTR/unknown
Rc039_1438_LTR/unknown
Rc039_1439_LTR/Gypsy
Rc039_1441_LTR/unknown
Rc039_1442_LTR/Gypsy
Rc039_1443_LTR/Gypsy
Rc039_1446_LTR/Gypsy
Rc039_1448_LTR/unknown
Rc039_1452_LTR/unknown
Rc039_1457_LTR/Gypsy
Rc039_1470_LTR/unknown
Rc039_1475_LTR/Gypsy
Rc039_1476_LTR/Gypsy
Rc039_1477_LTR/unknown
Rc039_1479_LTR/unknown
Rc039_1485_LTR/Copia
Rc039_1486_LTR/Copia
Rc039_1490_LTR/unknown
Rc039_1492_LTR/Copia
Rc039_1496_LTR/unknown
Rc039_1519_LTR/Gypsy
Rc039_1523_LTR/Gypsy
Rc039_1524_LTR/Gypsy
Rc039_1526_LTR/Gypsy
Rc039_1528_LTR/Copia
Rc039_1529_LTR/Gypsy
Rc039_1540_LTR/Gypsy
Rc039_1543_LTR/Gypsy
Rc039_1544_LTR/unknown
Rc039_1546_LTR/Gypsy
Rc039_1548_LTR/unknown
Rc039_1563_LTR/Gypsy
WT05_9_LTR/Copia
WT05_21_LTR/unknown
WT05_26_LTR/unknown
WT05_27_LTR/Gypsy
WT05_36_LTR/unknown
WT05_47_LTR/Gypsy
WT05_54_LTR/Gypsy
WT05_58_LTR/unknown
WT05_61_LTR/Gypsy
WT05_64_LTR/Gypsy
WT05_71_LTR/unknown
WT05_79_LTR/Gypsy
WT05_82_LTR/Gypsy
WT05_87_LTR/unknown
WT05_91_LTR/Gypsy
WT05_92_LTR/unknown
WT05_95_LTR/Gypsy
WT05_97_LTR/Gypsy
WT05_98_LTR/Gypsy
WT05_99_LTR/Gypsy
WT05_101_LTR/unknown
WT05_102_LTR/unknown
WT05_106_LTR/unknown
WT05_107_LTR/unknown
WT05_110_LTR/Gypsy
WT05_114_LTR/Gypsy
WT05_115_LTR/unknown
WT05_118_LTR/Gypsy
WT05_125_LTR/Gypsy
WT05_128_LTR/Copia
WT05_140_LTR/Copia
WT05_142_LTR/Copia
WT05_145_LTR/Copia
WT05_147_LTR/Copia
WT05_150_LTR/Copia
WT05_152_LTR/Copia
WT05_153_LTR/Copia
WT05_155_LTR/unknown
WT05_161_LTR/unknown
WT05_163_LTR/Copia
WT05_168_LTR/Gypsy
WT05_170_LTR/Copia
WT05_172_LTR/Gypsy
WT05_173_LTR/unknown
WT05_174_LTR/Copia
WT05_176_LTR/unknown
WT05_191_LTR/unknown
WT05_192_LTR/unknown
WT05_194_LTR/unknown
WT05_198_LTR/unknown
WT05_202_LTR/Gypsy
WT05_209_LTR/unknown
WT05_212_LTR/Gypsy
WT05_213_LTR/Gypsy
WT05_214_LTR/Gypsy
WT05_215_LTR/Gypsy
WT05_225_LTR/Gypsy
WT05_226_LTR/Gypsy
WT05_228_LTR/unknown
WT05_229_LTR/unknown
WT05_230_LTR/unknown
WT05_232_LTR/unknown
WT05_235_LTR/unknown
WT05_237_LTR/Gypsy
WT05_241_LTR/unknown
WT05_243_LTR/unknown
WT05_244_LTR/Gypsy
WT05_251_LTR/Gypsy
WT05_253_LTR/Gypsy
WT05_255_LTR/Gypsy
WT05_259_LTR/Gypsy
WT05_262_LTR/Gypsy
WT05_266_LTR/Gypsy
WT05_269_LTR/Gypsy
WT05_270_LTR/unknown
WT05_272_LTR/unknown
WT05_274_LTR/Gypsy
WT05_277_LTR/Gypsy
WT05_282_LTR/Copia
WT05_298_LTR/unknown
WT05_299_LTR/unknown
WT05_303_LTR/Gypsy
WT05_305_LTR/Copia
WT05_309_LTR/Gypsy
WT05_310_LTR/Gypsy
WT05_311_LTR/Copia
WT05_312_LTR/Copia
WT05_313_LTR/unknown
WT05_315_LTR/Gypsy
WT05_316_LTR/Copia
WT05_321_LTR/Copia
WT05_327_LTR/unknown
WT05_328_LTR/unknown
WT05_329_LTR/Gypsy
WT05_330_LTR/Gypsy
WT05_333_LTR/unknown
WT05_342_LTR/unknown
WT05_343_LTR/unknown
WT05_348_LTR/Gypsy
WT05_350_LTR/Gypsy
WT05_352_LTR/Gypsy
WT05_360_LTR/Gypsy
WT05_365_LTR/Gypsy
WT05_368_LTR/Gypsy
WT05_371_LTR/unknown
WT05_376_LTR/unknown
WT05_377_LTR/unknown
WT05_380_LTR/Gypsy
WT05_381_LTR/Gypsy
WT05_383_LTR/Gypsy
WT05_395_LTR/Gypsy
WT05_396_LTR/Gypsy
WT05_397_LTR/unknown
WT05_403_LTR/Gypsy
WT05_404_LTR/Gypsy
WT05_406_LTR/Gypsy
WT05_408_LTR/unknown
WT05_415_LTR/unknown
WT05_417_LTR/Gypsy
WT05_422_LTR/Copia
WT05_429_LTR/Copia
WT05_433_LTR/Copia
WT05_434_LTR/Copia
WT05_435_LTR/Copia
WT05_440_LTR/Copia
WT05_441_LTR/Gypsy
WT05_444_LTR/Gypsy
WT05_446_LTR/Gypsy
WT05_450_LTR/Gypsy
WT05_452_LTR/Gypsy
WT05_454_LTR/unknown
WT05_457_LTR/Gypsy
WT05_458_LTR/unknown
WT05_461_LTR/Copia
WT05_463_LTR/unknown
WT05_465_LTR/unknown
WT05_467_LTR/Gypsy
WT05_468_LTR/Gypsy
WT05_469_LTR/Gypsy
WT05_470_LTR/Gypsy
WT05_473_LTR/Gypsy
WT05_475_LTR/unknown
WT05_476_LTR/Gypsy
WT05_477_LTR/unknown
WT05_479_LTR/Gypsy
WT05_480_LTR/Gypsy
WT05_494_LTR/Gypsy
WT05_504_LTR/Gypsy
WT05_505_LTR/Copia
WT05_506_LTR/unknown
WT05_509_LTR/Gypsy
WT05_510_LTR/unknown
WT05_511_LTR/Gypsy
WT05_512_LTR/Gypsy
WT05_513_LTR/Gypsy
WT05_515_LTR/unknown
WT05_531_LTR/unknown
WT05_535_LTR/unknown
WT05_543_LTR/Copia
WT05_546_LTR/Copia
WT05_547_LTR/Copia
WT05_558_LTR/Copia
WT05_576_LTR/Copia
WT05_579_LTR/Gypsy
WT05_580_LTR/Gypsy
WT05_584_LTR/Gypsy
WT05_586_LTR/unknown
WT05_591_LTR/unknown
WT05_594_LTR/unknown
WT05_597_LTR/Gypsy
WT05_601_LTR/Gypsy
WT05_609_LTR/unknown
WT05_618_LTR/Gypsy
WT05_621_LTR/Copia
WT05_624_LTR/Copia
WT05_628_LTR/Copia
WT05_629_LTR/Gypsy
WT05_642_LTR/Copia
WT05_645_LTR/Gypsy
WT05_647_LTR/Copia
WT05_648_LTR/Copia
WT05_649_LTR/Copia
WT05_658_LTR/unknown
WT05_661_LTR/unknown
WT05_666_LTR/Gypsy
WT05_669_LTR/Gypsy
WT05_674_LTR/unknown
WT05_675_LTR/Copia
WT05_677_LTR/unknown
WT05_686_LTR/unknown
WT05_690_LTR/unknown
WT05_695_LTR/Gypsy
WT05_697_LTR/Gypsy
WT05_698_LTR/unknown
WT05_708_LTR/Gypsy
WT05_709_LTR/Gypsy
WT05_711_LTR/unknown
WT05_712_LTR/Gypsy
WT05_719_LTR/Gypsy
WT05_720_LTR/unknown
WT05_722_LTR/Gypsy
WT05_725_LTR/unknown
WT05_726_LTR/Gypsy
WT05_727_LTR/unknown
WT05_729_LTR/unknown
WT05_730_LTR/unknown
WT05_733_LTR/Gypsy
WT05_734_LTR/unknown
WT05_739_LTR/unknown
WT05_740_LTR/Gypsy
WT05_742_LTR/Copia
WT05_745_LTR/Copia
WT05_748_LTR/unknown
WT05_749_LTR/Copia
WT05_750_LTR/Gypsy
WT05_752_LTR/Copia
WT05_761_LTR/Copia
WT05_768_LTR/Copia
WT05_769_LTR/Copia
WT05_771_LTR/Copia
WT05_773_LTR/unknown
WT05_781_LTR/Copia
WT05_788_LTR/Copia
WT05_789_LTR/unknown
WT05_791_LTR/Gypsy
WT05_797_LTR/Gypsy
WT05_807_LTR/unknown
WT05_809_LTR/Copia
WT05_828_LTR/Gypsy
WT05_829_LTR/Copia
WT05_832_LTR/Gypsy
WT05_835_LTR/unknown
WT05_836_LTR/Gypsy
WT05_838_LTR/Gypsy
WT05_840_LTR/unknown
WT05_842_LTR/unknown
WT05_844_LTR/unknown
WT05_848_LTR/Gypsy
WT05_852_LTR/Gypsy
WT05_856_LTR/unknown
WT05_857_LTR/Gypsy
WT05_858_LTR/unknown
WT05_860_LTR/unknown
WT05_865_LTR/Gypsy
WT05_868_LTR/Gypsy
WT05_869_LTR/unknown
WT05_871_LTR/unknown
WT05_872_LTR/unknown
WT05_879_LTR/Copia
WT05_884_LTR/Gypsy
WT05_885_LTR/Copia
WT05_886_LTR/Gypsy
WT05_889_LTR/Copia
WT05_891_LTR/Copia
WT05_895_LTR/Gypsy
WT05_896_LTR/Copia
WT05_899_LTR/unknown
WT05_902_LTR/Copia
WT05_907_LTR/Copia
WT05_913_LTR/Copia
WT05_920_LTR/Gypsy
WT05_924_LTR/Copia
WT05_926_LTR/Copia
WT05_940_LTR/Copia
WT05_943_LTR/unknown
WT05_949_LTR/unknown
WT05_960_LTR/Gypsy
WT05_963_LTR/Copia
WT05_966_LTR/unknown
WT05_967_LTR/Gypsy
WT05_969_LTR/Gypsy
WT05_971_LTR/Gypsy
WT05_973_LTR/unknown
WT05_979_LTR/unknown
WT05_985_LTR/Gypsy
WT05_986_LTR/Gypsy
WT05_988_LTR/Gypsy
WT05_989_LTR/Gypsy
WT05_995_LTR/unknown
WT05_998_LTR/Gypsy
WT05_1000_LTR/Gypsy
WT05_1002_LTR/unknown
WT05_1007_LTR/Gypsy
WT05_1008_LTR/unknown
WT05_1032_LTR/Gypsy
WT05_1037_LTR/Gypsy
WT05_1039_LTR/unknown
WT05_1044_LTR/Gypsy
WT05_1046_LTR/Gypsy
WT05_1047_LTR/unknown
WT05_1063_LTR/Gypsy
WT05_1068_LTR/unknown
WT05_1069_LTR/unknown
WT05_1071_LTR/Gypsy
WT05_1081_LTR/Gypsy
WT05_1082_LTR/unknown
WT05_1083_LTR/unknown
WT05_1086_LTR/Copia
WT05_1087_LTR/Gypsy
WT05_1092_LTR/unknown
WT05_1098_LTR/Gypsy
WT05_1103_LTR/Gypsy
WT05_1104_LTR/Gypsy
WT05_1111_LTR/Copia
WT05_1122_LTR/unknown
WT05_1126_LTR/Copia
WT05_1132_LTR/unknown
WT05_1134_LTR/Gypsy
WT05_1142_LTR/Copia
WT05_1145_LTR/Gypsy
WT05_1157_LTR/Copia
WT05_1162_LTR/Copia
WT05_1181_LTR/Copia
WT05_1187_LTR/unknown
WT05_1190_LTR/unknown
