# Supplementary material for: The impact of retrotransposons on castor bean genomes
Source: Front Plant Sci. 2024 Jul 23;15:1397215. doi: 10.3389/fpls.2024.1397215 (PMC11300327; doi:10.3389/fpls.2024.1397215)
Supplement: Supplementary file 4 [file Table_1.xlsx]

## Sheet: Table S1
Table S1. Quality Assessment of the Hale Genome Assembly
	WT05	Rc039	Hale	Hale-Rc039	Hale-WT05
# contigs (>= 0 bp)	146	127	25763	21329	21474
# contigs (>= 1000 bp)	146	127	17012	13112	13237
# contigs (>= 5000 bp)	105	127	1994	482	516
# contigs (>= 10000 bp)	88	127	1515	206	244
# contigs (>= 25000 bp)	64	127	1116	78	102
# contigs (>= 50000 bp)	37	84	891	37	53
Total length (>= 0 bp)	316113298	336305088	350621860	351065260	351050760
Total length (>= 1000 bp)	316113298	336305088	342835286	343750331	343719840
Total length (>= 5000 bp)	316013679	336305088	321282139	326209168	326042680
Total length (>= 10000 bp)	315884989	336305088	317698671	324115754	323971319
Total length (>= 25000 bp)	315503393	336305088	311464016	322304348	321893583
Total length (>= 50000 bp)	314702321	334624217	303498889	320844598	320211647
# contigs	146	127	25523	21110	21249
Largest contig	36693184	39941475	4693355	38382682	37564845
Total length	316113298	336305088	350536354	350986642	350970434
GC (%)	33.05	33.22	33.84	33.84	33.84
N50	31927722	32060149	496528	30873301	30808025
N90	28210331	26781838	14312	26194986	300355
auN	31061455	3.25257e+07	845799	2.91124e+07	2.86372e+07
L50	5	5	167	6	6
L90	9	10	1330	10	12
# N's per 100 kbp	52.2	2.77	3897.66	4018.99	4015.04
BUSCO scores (%)	95	98	93	97	97

## Sheet: Table S2
Table S2. Comparison of RepeatModeler 'Unknown' Classifications by DeepTE and TEClass2
Note: Rows highlighted in yellow indicate sequences that were identified as the same TE class by both tools.
DeepTE Classification	RepeatModeler_ID	TEClass2 Classification
ClassII_DNA_hAT_nMITE	ltr-1_family-287#LTR/Unknown
ClassII_nMITE	ltr-1_family-309#LTR/Unknown	Class_I-LTR	Copia
ClassII_nMITE	ltr-1_family-32#LTR/Unknown
ClassII_nMITE	ltr-1_family-369#LTR/Unknown	Class_I-LINE	L1_L2
ClassII_DNA_hAT_MITE	ltr-1_family-489#LTR/Unknown
ClassII_nMITE	ltr-1_family-94#LTR/Unknown	Class_I-LINE	L1_L2
ClassII_DNA_hAT_nMITE	rnd-1_family-10#Unknown	Class_I-LINE	L1_L2
ClassII_DNA_Mutator_nMITE	rnd-1_family-126#Unknown
ClassII_nMITE	rnd-1_family-133#Unknown	Class_I-LTR	Gypsy
ClassII_DNA_hAT_nMITE	rnd-1_family-139#Unknown
ClassII_DNA_Harbinger_nMITE	rnd-1_family-157#Unknown	Class_I-LINE	RTE
ClassII_DNA_hAT_nMITE	rnd-1_family-163#Unknown
ClassII_DNA_hAT_nMITE	rnd-1_family-241#Unknown
ClassII_DNA_hAT_nMITE	rnd-1_family-243#Unknown	Class_II-TIR	hAT
ClassII_DNA_hAT_MITE	rnd-1_family-326#Unknown
ClassII_DNA_hAT_MITE	rnd-1_family-339#Unknown
ClassII_nMITE	rnd-1_family-340#Unknown
ClassII_DNA_hAT_MITE	rnd-1_family-343#Unknown	Class_I-LINE	L1_L2
ClassII_DNA_hAT_MITE	rnd-1_family-355#Unknown	Class_I-LINE	L1_L2
ClassII_nMITE	rnd-1_family-360#Unknown	Class_II-RC	Helitron
ClassII_DNA_Harbinger_MITE	rnd-1_family-368#Unknown
ClassII_nMITE	rnd-1_family-369#Unknown	Class_I-LTR	Copia
ClassII_DNA_hAT_MITE	rnd-1_family-373#Unknown
ClassII_MITE	rnd-1_family-376#Unknown
ClassII_DNA_hAT_nMITE	rnd-1_family-380#Unknown	Class_I-LTR	Gypsy
ClassII_DNA_Harbinger_MITE	rnd-1_family-412#Unknown
ClassII_DNA_TcMar_nMITE	rnd-1_family-420#Unknown
ClassII_MITE	rnd-1_family-427#Unknown
ClassII_DNA_hAT_nMITE	rnd-1_family-428#Unknown
ClassII_DNA_Mutator_MITE	rnd-1_family-429#Unknown
ClassII_DNA_hAT_MITE	rnd-1_family-430#Unknown	Class_II-TIR	hAT
ClassII_DNA_Mutator_nMITE	rnd-1_family-434#Unknown	Class_I-LINE	Jockey
ClassII_DNA_hAT_MITE	rnd-1_family-441#Unknown	Class_II-TIR	hAT
ClassII_DNA_hAT_unknown	rnd-1_family-443#Unknown	Class_I-LINE	RTE
ClassII_DNA_hAT_MITE	rnd-1_family-451#Unknown	Class_II-TIR	hAT
ClassII_DNA_hAT_MITE	rnd-1_family-452#Unknown
ClassII_DNA_hAT_nMITE	rnd-1_family-469#Unknown
ClassII_MITE	rnd-1_family-488#Unknown
ClassII_DNA_hAT_MITE	rnd-1_family-514#Unknown
ClassII_DNA_hAT_MITE	rnd-1_family-524#Unknown
ClassII_DNA_hAT_MITE	rnd-1_family-525#Unknown
ClassII_DNA_hAT_MITE	rnd-1_family-530#Unknown
ClassII_DNA_hAT_MITE	rnd-1_family-545#Unknown	Class_II-RC	Helitron
ClassII_DNA_hAT_MITE	rnd-1_family-553#Unknown
ClassII_DNA_Mutator_MITE	rnd-1_family-556#Unknown
ClassII_DNA_TcMar_nMITE	rnd-1_family-565#Unknown
ClassII_DNA_hAT_MITE	rnd-1_family-580#Unknown
ClassII_DNA_hAT_MITE	rnd-1_family-596#Unknown
ClassII_nMITE	rnd-1_family-599#Unknown
ClassII_DNA_Harbinger_MITE	rnd-1_family-603#Unknown	Class_I-LINE	RTE
ClassII_DNA_Mutator_nMITE	rnd-1_family-615#Unknown
ClassII_DNA_hAT_MITE	rnd-1_family-622#Unknown
ClassII_DNA_hAT_MITE	rnd-1_family-627#Unknown	Class_I-LTR	Gypsy
ClassII_DNA_TcMar_nMITE	rnd-1_family-630#Unknown
ClassII_DNA_Mutator_unknown	rnd-1_family-96#Unknown	Class_I-LTR	Pao
ClassII_DNA_hAT_MITE	rnd-3_family-102#Unknown	Class_II-TIR	hAT
ClassII_DNA_hAT_MITE	rnd-3_family-57#Unknown
ClassII_DNA_hAT_MITE	rnd-3_family-67#Unknown
ClassII_MITE	rnd-4_family-1171#Unknown
ClassII_MITE	rnd-4_family-173#Unknown
ClassII_DNA_hAT_MITE	rnd-4_family-2060#Unknown
ClassII_DNA_hAT_MITE	rnd-4_family-252#Unknown
ClassII_nMITE	rnd-4_family-338#Unknown
ClassII_DNA_hAT_nMITE	rnd-4_family-418#Unknown
ClassII_DNA_hAT_MITE	rnd-4_family-472#Unknown	Class_II-TIR	hAT
ClassII_DNA_hAT_MITE	rnd-5_family-103#Unknown
ClassII_nMITE	rnd-5_family-1080#Unknown	Class_II-TIR	Merlin
ClassII_DNA_hAT_unknown	rnd-5_family-1352#Unknown
ClassII_MITE	rnd-5_family-1406#Unknown
ClassII_DNA_hAT_MITE	rnd-5_family-146#Unknown
ClassII_DNA_hAT_nMITE	rnd-5_family-149#Unknown	Class_I-LTR	Gypsy
ClassII_DNA_hAT_nMITE	rnd-5_family-1497#Unknown	Class_I-LTR	Gypsy
ClassII_MITE	rnd-5_family-1586#Unknown	Class_II-TIR	hAT
ClassII_DNA_Harbinger_nMITE	rnd-5_family-1634#Unknown
ClassII_DNA_Harbinger_nMITE	rnd-5_family-1860#Unknown	Class_I-LTR	Gypsy
ClassII_DNA_hAT_MITE	rnd-5_family-1882#Unknown
ClassII_nMITE	rnd-5_family-1947#Unknown	Class_I-LTR	Gypsy
ClassII_nMITE	rnd-5_family-1989#Unknown	Class_I-LTR	Copia
ClassII_DNA_hAT_MITE	rnd-5_family-2163#Unknown
ClassII_DNA_hAT_MITE	rnd-5_family-23#Unknown
ClassII_DNA_hAT_nMITE	rnd-5_family-230#Unknown
ClassII_DNA_hAT_nMITE	rnd-5_family-2676#Unknown
ClassII_DNA_hAT_MITE	rnd-5_family-2950#Unknown	Class_II-TIR	hAT
ClassII_DNA_hAT_MITE	rnd-5_family-2963#Unknown
ClassII_nMITE	rnd-5_family-3#Unknown	Class_I-LINE	L1_L2
ClassII_MITE	rnd-5_family-306#Unknown
ClassII_DNA_hAT_MITE	rnd-5_family-3877#Unknown
ClassII_nMITE	rnd-5_family-3928#Unknown
ClassII_DNA_hAT_MITE	rnd-5_family-407#Unknown
ClassII_DNA_hAT_MITE	rnd-5_family-433#Unknown
ClassII_DNA_hAT_MITE	rnd-5_family-447#Unknown
ClassII_nMITE	rnd-5_family-4502#Unknown
ClassII_DNA_hAT_MITE	rnd-5_family-4649#Unknown	Class_II-DNA	Maverick
ClassII_DNA_hAT_nMITE	rnd-5_family-484#Unknown
ClassII_DNA_hAT_MITE	rnd-5_family-579#Unknown
ClassII_DNA_hAT_MITE	rnd-5_family-603#Unknown
ClassII_nMITE	rnd-5_family-632#Unknown	Class_I-LTR	Gypsy
ClassII_MITE	rnd-5_family-666#Unknown
ClassII_DNA_Mutator_MITE	rnd-5_family-765#Unknown
ClassII_DNA_Mutator_nMITE	rnd-5_family-791#Unknown
ClassII_DNA_Mutator_MITE	rnd-5_family-895#Unknown	Class_II-TIR	Merlin
ClassII_nMITE	rnd-6_family-1086#Unknown
ClassII_DNA_hAT_nMITE	rnd-6_family-11212#Unknown	Class_I-LTR	Copia
ClassII_MITE	rnd-6_family-1154#Unknown
ClassII_DNA_hAT_MITE	rnd-6_family-11687#Unknown	Class_II-TIR	hAT
ClassII_nMITE	rnd-6_family-1181#Unknown
ClassII_MITE	rnd-6_family-1182#Unknown
ClassII_nMITE	rnd-6_family-1219#Unknown
ClassII_DNA_hAT_nMITE	rnd-6_family-12983#Unknown	Class_I-LTR	Pao
ClassII_DNA_hAT_MITE	rnd-6_family-1319#Unknown
ClassII_nMITE	rnd-6_family-135#Unknown
ClassII_DNA_hAT_MITE	rnd-6_family-157#Unknown
ClassII_nMITE	rnd-6_family-16215#Unknown	Class_II-RC	Helitron
ClassII_nMITE	rnd-6_family-1643#Unknown	Class_II-DNA	Maverick
ClassII_DNA_hAT_MITE	rnd-6_family-1734#Unknown	Class_II-TIR	hAT
ClassII_DNA_hAT_nMITE	rnd-6_family-1782#Unknown	Class_II-TIR	hAT
ClassII_nMITE	rnd-6_family-1957#Unknown	Class_I-LINE	L1_L2
ClassII_nMITE	rnd-6_family-1975#Unknown
ClassII_DNA_hAT_unknown	rnd-6_family-2001#Unknown
ClassII_DNA_hAT_nMITE	rnd-6_family-2003#Unknown
ClassII_DNA_hAT_nMITE	rnd-6_family-2307#Unknown
ClassII_DNA_Harbinger_nMITE	rnd-6_family-2370#Unknown
ClassII_DNA_Mutator_nMITE	rnd-6_family-253#Unknown
ClassII_nMITE	rnd-6_family-2590#Unknown
ClassII_DNA_hAT_nMITE	rnd-6_family-2691#Unknown	Class_II-TIR	hAT
ClassII_nMITE	rnd-6_family-2926#Unknown
ClassII_nMITE	rnd-6_family-325#Unknown	Class_II-TIR	hAT
ClassII_DNA_hAT_nMITE	rnd-6_family-3406#Unknown
ClassII_nMITE	rnd-6_family-3638#Unknown	Class_I-LINE	L1_L2
ClassII_DNA_hAT_MITE	rnd-6_family-371#Unknown
ClassII_DNA_hAT_nMITE	rnd-6_family-3764#Unknown
ClassII_DNA_hAT_nMITE	rnd-6_family-3765#Unknown	Class_II-TIR	hAT
ClassII_DNA_CACTA_nMITE	rnd-6_family-3884#Unknown	Class_I-LTR	Copia
ClassII_DNA_hAT_MITE	rnd-6_family-4023#Unknown
ClassII_DNA_hAT_MITE	rnd-6_family-449#Unknown
ClassII_nMITE	rnd-6_family-4599#Unknown
ClassII_DNA_hAT_nMITE	rnd-6_family-492#Unknown
ClassII_DNA_hAT_nMITE	rnd-6_family-4971#Unknown	Class_II-DNA	Maverick
ClassII_DNA_hAT_nMITE	rnd-6_family-6022#Unknown	Class_II-RC	Helitron
ClassII_MITE	rnd-6_family-6093#Unknown
ClassII_DNA_hAT_nMITE	rnd-6_family-6224#Unknown
ClassII_MITE	rnd-6_family-625#Unknown
ClassII_DNA_hAT_MITE	rnd-6_family-666#Unknown
ClassII_nMITE	rnd-6_family-701#Unknown
ClassII_DNA_CACTA_nMITE	rnd-6_family-7073#Unknown
ClassII_DNA_TcMar_nMITE	rnd-6_family-752#Unknown
ClassII_DNA_hAT_MITE	rnd-6_family-7797#Unknown
ClassII_DNA_hAT_MITE	rnd-6_family-8040#Unknown
ClassII_DNA_hAT_MITE	rnd-6_family-851#Unknown
ClassII_DNA_hAT_nMITE	rnd-6_family-9060#Unknown
ClassII_DNA_hAT_MITE	rnd-6_family-9300#Unknown
ClassII_DNA_hAT_nMITE	rnd-6_family-9394#Unknown
ClassII_DNA_hAT_MITE	rnd-6_family-9533#Unknown
ClassII_nMITE	rnd-6_family-958#Unknown
ClassII_DNA_hAT_nMITE	rnd-6_family-9792#Unknown	Class_I-LINE	Jockey
ClassII_nMITE	rnd-6_family-9873#Unknown
ClassI	ltr-1_family-399#LTR/Unknown	Class_I-LTR	Copia
ClassI	ltr-1_family-58#LTR/Unknown
ClassI	rnd-1_family-125#Unknown
ClassI	rnd-1_family-543#Unknown
ClassI	rnd-1_family-571#Unknown
ClassI	rnd-5_family-486#Unknown
ClassI	rnd-5_family-865#Unknown
ClassI	rnd-5_family-97#Unknown	Class_I-LTR	Gypsy
ClassI	rnd-6_family-278#Unknown	Class_I-LINE	L1_L2
ClassIII_Helitron	rnd-1_family-153#Unknown
ClassIII_Helitron	rnd-1_family-193#Unknown	Class_I-LTR	Gypsy
ClassIII_Helitron	rnd-1_family-410#Unknown
ClassIII_Helitron	rnd-1_family-98#Unknown
ClassIII_Helitron	rnd-4_family-340#Unknown
ClassIII_Helitron	rnd-5_family-422#Unknown
ClassIII_Helitron	rnd-6_family-369#Unknown	Class_I-LTR	Copia
ClassIII_Helitron	rnd-6_family-665#Unknown	Class_II-TIR	hAT
ClassI_nLTR_LINE_L1	rnd-1_family-436#Unknown
ClassI_nLTR_LINE_L1	rnd-1_family-502#Unknown
ClassI_nLTR_LINE_L1	rnd-1_family-593#Unknown
ClassI_nLTR_LINE_L1	rnd-4_family-881#Unknown
ClassI_nLTR_LINE_L1	rnd-5_family-108#Unknown
ClassI_nLTR_LINE_I	rnd-5_family-17#Unknown
ClassI_nLTR_LINE_L1	rnd-6_family-1298#Unknown
ClassI_nLTR_LINE_I	rnd-6_family-181#Unknown	Class_I-LTR	Gypsy
ClassI_nLTR_LINE_I	rnd-6_family-243#Unknown	Class_II-RC	Helitron
ClassI_nLTR_LINE_L1	rnd-6_family-3360#Unknown	Class_I-LINE	L1_L2
ClassI_LTR_Gypsy	ltr-1_family-326#LTR/Unknown	Class_I-LINE	L1_L2
ClassI_LTR_Copia	ltr-1_family-336#LTR/Unknown
ClassI_LTR_Gypsy	ltr-1_family-352#LTR/Unknown
ClassI_LTR_Gypsy	ltr-1_family-38#LTR/Unknown
ClassI_LTR_Gypsy	ltr-1_family-467#LTR/Unknown	Class_II-TIR	hAT
ClassI_LTR_Gypsy	ltr-1_family-511#LTR/Unknown
ClassI_LTR_Gypsy	ltr-1_family-533#LTR/Unknown
ClassI_LTR_Gypsy	ltr-1_family-592#LTR/Unknown
ClassI_LTR_Copia	ltr-1_family-66#LTR/Unknown	Class_I-LTR	Copia
ClassI_LTR_Gypsy	ltr-1_family-79#LTR/Unknown
ClassI_LTR_Gypsy	ltr-1_family-88#LTR/Unknown	Class_I-LINE	Jockey
ClassI_LTR_Gypsy	rnd-1_family-101#Unknown	Class_I-LTR	Copia
ClassI_LTR_Gypsy	rnd-1_family-12#Unknown	Class_I-LTR	Copia
ClassI_LTR_Gypsy	rnd-1_family-120#Unknown
ClassI_LTR_Gypsy	rnd-1_family-147#Unknown	Class_I-LTR	Copia
ClassI_LTR_Gypsy	rnd-1_family-201#Unknown	Class_I-LTR	Copia
ClassI_LTR_Gypsy	rnd-1_family-21#Unknown	Class_I-LTR	Gypsy
ClassI_LTR_Gypsy	rnd-1_family-234#Unknown
ClassI_LTR_Gypsy	rnd-1_family-255#Unknown	Class_I-LTR	Copia
ClassI_LTR	rnd-1_family-271#Unknown	Class_I-LTR	Copia
ClassI_LTR_Gypsy	rnd-1_family-274#Unknown
ClassI_LTR_Gypsy	rnd-1_family-302#Unknown
ClassI_LTR_Gypsy	rnd-1_family-308#Unknown
ClassI_LTR_Copia	rnd-1_family-312#Unknown
ClassI_LTR_Gypsy	rnd-1_family-374#Unknown	Class_I-LTR	Gypsy
ClassI_LTR	rnd-1_family-388#Unknown	Class_I-LTR	Copia
ClassI_LTR_Gypsy	rnd-1_family-392#Unknown	Class_I-LTR	Gypsy
ClassI_LTR_Gypsy	rnd-1_family-4#Unknown	Class_I-LTR	Copia
ClassI_LTR_Gypsy	rnd-1_family-401#Unknown	Class_I-LINE	L1_L2
ClassI_LTR_Gypsy	rnd-1_family-413#Unknown
ClassI_LTR_Gypsy	rnd-1_family-448#Unknown	Class_I-LTR	Gypsy
ClassI_LTR	rnd-1_family-478#Unknown	Class_I-LTR	Copia
ClassI_LTR_Gypsy	rnd-1_family-558#Unknown
ClassI_LTR_Gypsy	rnd-1_family-566#Unknown
ClassI_LTR_Gypsy	rnd-1_family-577#Unknown	Class_I-LTR	Gypsy
ClassI_LTR_Copia	rnd-1_family-621#Unknown
ClassI_LTR_Gypsy	rnd-1_family-73#Unknown
ClassI_LTR_Gypsy	rnd-1_family-83#Unknown
ClassI_LTR_Copia	rnd-4_family-77#Unknown
ClassI_LTR_Copia	rnd-5_family-1049#Unknown
ClassI_LTR_Gypsy	rnd-5_family-1242#Unknown
ClassI_LTR	rnd-5_family-1434#Unknown
ClassI_LTR_Gypsy	rnd-5_family-161#Unknown	Class_I-LTR	Copia
ClassI_LTR_Gypsy	rnd-5_family-2003#Unknown
ClassI_LTR_Gypsy	rnd-5_family-2756#Unknown
ClassI_LTR_Gypsy	rnd-5_family-33#Unknown
ClassI_LTR_Gypsy	rnd-5_family-36#Unknown
ClassI_LTR_Gypsy	rnd-5_family-634#Unknown	Class_I-LTR	Copia
ClassI_LTR_Gypsy	rnd-5_family-718#Unknown	Class_I-LTR	Gypsy
ClassI_LTR	rnd-5_family-723#Unknown	Class_I-LTR	Copia
ClassI_LTR_Gypsy	rnd-5_family-866#Unknown
ClassI_LTR_Gypsy	rnd-6_family-1057#Unknown
ClassI_LTR_Gypsy	rnd-6_family-13511#Unknown
ClassI_LTR	rnd-6_family-1465#Unknown
ClassI_LTR	rnd-6_family-169#Unknown	Class_I-LTR	ERV
ClassI_LTR_Gypsy	rnd-6_family-1700#Unknown	Class_I-LTR	Copia
ClassI_LTR_Gypsy	rnd-6_family-1950#Unknown	Class_I-LTR	ERV
ClassI_LTR_Gypsy	rnd-6_family-2091#Unknown	Class_I-LTR	Gypsy
ClassI_LTR_Copia	rnd-6_family-219#Unknown	Class_I-LTR	Copia
ClassI_LTR_Gypsy	rnd-6_family-2586#Unknown
ClassI_LTR_Gypsy	rnd-6_family-2597#Unknown
ClassI_LTR_Gypsy	rnd-6_family-26#Unknown	Class_I-LTR	Copia
ClassI_LTR_Gypsy	rnd-6_family-2713#Unknown	Class_I-LTR	Copia
ClassI_LTR_Gypsy	rnd-6_family-2737#Unknown	Class_I-LINE	L1_L2
ClassI_LTR_Gypsy	rnd-6_family-2861#Unknown
ClassI_LTR_Gypsy	rnd-6_family-2902#Unknown
ClassI_LTR_Gypsy	rnd-6_family-2975#Unknown	Class_I-LINE	L1_L2
ClassI_LTR_Copia	rnd-6_family-2987#Unknown	Class_I-LTR	Copia
ClassI_LTR_Gypsy	rnd-6_family-3730#Unknown
ClassI_LTR_Gypsy	rnd-6_family-3872#Unknown
ClassI_LTR_Gypsy	rnd-6_family-3911#Unknown	Class_I-LTR	Copia
ClassI_LTR_Copia	rnd-6_family-3990#Unknown	Class_I-LTR	Copia
ClassI_LTR_Gypsy	rnd-6_family-4105#Unknown	Class_I-LTR	Gypsy
ClassI_LTR_Gypsy	rnd-6_family-4970#Unknown	Class_I-LTR	Copia
ClassI_LTR	rnd-6_family-5718#Unknown	Class_I-LTR	Copia
ClassI_LTR_Gypsy	rnd-6_family-5755#Unknown	Class_I-LTR	Gypsy
ClassI_LTR_Copia	rnd-6_family-7222#Unknown
ClassI_LTR_Gypsy	rnd-6_family-750#Unknown	Class_I-LTR	Gypsy
ClassI_LTR_Gypsy	rnd-6_family-8505#Unknown	Class_I-LTR	Copia
ClassI_LTR_Gypsy	rnd-6_family-947#Unknown	Class_I-LTR	Gypsy
ClassI_nLTR	rnd-5_family-1407#Unknown
ClassI_nLTR_PLE	rnd-1_family-629#Unknown
ClassI_nLTR_PLE	rnd-5_family-1892#Unknown	Class_I-LTR	Gypsy
	ltr-1_family-291#LTR/Unknown	Class_I-LINE	L1_L2
	ltr-1_family-296#LTR/Unknown	Class_I-LTR	Copia
	ltr-1_family-414#LTR/Unknown	Class_I-LINE	L1_L2
	ltr-1_family-417#LTR/Unknown	Class_I-LTR	Copia
	ltr-1_family-448#LTR/Unknown	Class_I-LINE	L1_L2
	ltr-1_family-55#LTR/Unknown	Class_I-LTR	Copia
	ltr-1_family-69#LTR/Unknown	Class_II-TIR	hAT
	ltr-1_family-81#LTR/Unknown	Class_I-LINE	L1_L2
	rnd-1_family-150#Unknown	Class_I-LINE	L1_L2
	rnd-1_family-240#Unknown	Class_I-LTR	Gypsy
	rnd-1_family-270#Unknown	Class_I-LTR	Copia
	rnd-1_family-291#Unknown	Class_I-LTR	Copia
	rnd-1_family-329#Unknown	Class_I-LTR	Gypsy
	rnd-1_family-457#Unknown	Class_I-LINE	L1_L2
	rnd-1_family-539#Unknown	Class_I-LINE	L1_L2
	rnd-1_family-606#Unknown	Class_I-LTR	Gypsy
	rnd-1_family-623#Unknown	Class_II-DNA	Maverick
	rnd-3_family-103#Unknown	Class_I-LTR	Gypsy
	rnd-4_family-128#Unknown	Class_I-LTR	Copia
	rnd-4_family-514#Unknown	Class_I-LTR	Copia
	rnd-5_family-3274#Unknown	Class_I-LTR	Copia
	rnd-5_family-460#Unknown	Class_I-LTR	Gypsy
	rnd-5_family-548#Unknown	Class_I-LTR	Gypsy
	rnd-6_family-1103#Unknown	Class_I-LINE	L1_L2
	rnd-6_family-1168#Unknown	Class_I-LTR	Copia
	rnd-6_family-1469#Unknown	Class_I-LTR	ERV
	rnd-6_family-2584#Unknown	Class_II-DNA	Maverick
	rnd-6_family-4819#Unknown	Class_I-LTR	Copia
	rnd-6_family-5462#Unknown	Class_I-LTR	Copia
	rnd-6_family-753#Unknown	Class_I-LINE	L1_L2
	rnd-6_family-766#Unknown	Class_I-LTR	Copia

## Sheet: Table S3
Table S3. TEClass2
name	order	class	probability	Copia	Crypton	ERV	Gypsy	hAT	Helitron	Jockey	L1_L2	Maverick	Merlin	P	Pao	RTE	SINE	TcMar	Transib
ltr-1_family-287 LTR/Unknown	Class_II-TIR	hAT	0.324	0.124	0.001	0.173	0.021	0.324	0.01	0.002	0.26	0	0	0.002	0.004	0.029	0.011	0.038	0
ltr-1_family-291 LTR/Unknown	Class_I-LINE	L1_L2	0.743	0.067	0	0.036	0.012	0.018	0.002	0	0.743	0	0	0	0	0.095	0.009	0.017	0
ltr-1_family-296 LTR/Unknown	Class_I-LTR	Copia	0.88	0.88	0	0.016	0.012	0.013	0.003	0	0.012	0	0	0	0	0.046	0.009	0.009	0
ltr-1_family-309 LTR/Unknown	Class_I-LTR	Copia	0.977	0.977	0	0.002	0.011	0.002	0	0	0.006	0	0	0	0	0	0.001	0	0
ltr-1_family-315 LTR/Unknown	Class_I-LINE	L1_L2	0.522	0.101	0.002	0.019	0.171	0.052	0.001	0.001	0.522	0.001	0	0	0.016	0.103	0.001	0.01	0
ltr-1_family-32 LTR/Unknown	Class_I-LINE	L1_L2	0.698	0.001	0	0.157	0.003	0.074	0.001	0	0.698	0	0	0	0	0.001	0.06	0.006	0
ltr-1_family-326 LTR/Unknown	Class_I-LINE	L1_L2	0.804	0.018	0	0.018	0.035	0.063	0.002	0.033	0.804	0	0.001	0	0.003	0.004	0	0.02	0
ltr-1_family-336 LTR/Unknown	Class_I-LINE	L1_L2	0.266	0.199	0	0.016	0.137	0.132	0.019	0	0.266	0	0	0	0.022	0.009	0.015	0.184	0
ltr-1_family-352 LTR/Unknown	Class_I-LTR	Gypsy	0.471	0.087	0	0.074	0.471	0.002	0	0.012	0.031	0	0	0	0.011	0.265	0.014	0.032	0
ltr-1_family-369 LTR/Unknown	Class_I-LINE	L1_L2	0.914	0.011	0	0.007	0.006	0.004	0	0	0.914	0	0	0	0	0.011	0.011	0.036	0
ltr-1_family-38 LTR/Unknown	Class_I-LINE	L1_L2	0.394	0.014	0.012	0.019	0.02	0.194	0.007	0.018	0.394	0	0	0	0.068	0.24	0.001	0.013	0
ltr-1_family-399 LTR/Unknown	Class_I-LTR	Copia	0.981	0.981	0	0	0.009	0.001	0	0	0.001	0	0	0	0.001	0.002	0	0.004	0
ltr-1_family-414 LTR/Unknown	Class_I-LINE	L1_L2	0.946	0.013	0	0.006	0.012	0.006	0.01	0	0.946	0	0	0	0.002	0.001	0.001	0.004	0
ltr-1_family-417 LTR/Unknown	Class_I-LTR	Copia	0.999	0.999	0	0	0	0	0	0	0.001	0	0	0	0	0	0	0	0
ltr-1_family-448 LTR/Unknown	Class_I-LINE	L1_L2	0.941	0.01	0	0.017	0.008	0.009	0	0	0.941	0	0	0	0.01	0.001	0	0.003	0
ltr-1_family-467 LTR/Unknown	Class_II-TIR	hAT	0.883	0.001	0	0.048	0.015	0.883	0.012	0	0.012	0	0	0	0	0.006	0	0.023	0
ltr-1_family-489 LTR/Unknown	Class_II-TIR	hAT	0.543	0.005	0	0.013	0.041	0.543	0.315	0	0.031	0	0	0	0	0.003	0	0.048	0
ltr-1_family-500 LTR/Unknown	Class_I-LTR	Copia	0.31	0.31	0	0.004	0.269	0.026	0	0.001	0.032	0	0.246	0	0.001	0.003	0	0.107	0
ltr-1_family-506 LTR/Unknown	Class_I-LINE	L1_L2	0.532	0.007	0	0.107	0.023	0.262	0.007	0	0.532	0	0	0	0.029	0.003	0.002	0.027	0
ltr-1_family-511 LTR/Unknown	Class_I-LINE	L1_L2	0.61	0.01	0.001	0.182	0.115	0.068	0.003	0	0.61	0	0	0	0.001	0.005	0.002	0.002	0
ltr-1_family-533 LTR/Unknown	Class_I-LINE	L1_L2	0.388	0.003	0.001	0.332	0.011	0.248	0.001	0	0.388	0	0	0	0.001	0.01	0.002	0.004	0
ltr-1_family-548 LTR/Unknown	Class_II-TIR	hAT	0.34	0.012	0.001	0.033	0.017	0.34	0.219	0.006	0.182	0	0.001	0.002	0.002	0.032	0	0.155	0
ltr-1_family-55 LTR/Unknown	Class_I-LTR	Copia	0.832	0.832	0.002	0.088	0.012	0.03	0.006	0.002	0.019	0	0	0	0	0	0	0.007	0
ltr-1_family-58 LTR/Unknown	Class_I-LTR	Copia	0.471	0.471	0.004	0.043	0.138	0.075	0.007	0	0.026	0	0	0.001	0.001	0.063	0.114	0.056	0
ltr-1_family-592 LTR/Unknown	Class_I-LTR	Gypsy	0.518	0.23	0	0.015	0.518	0.104	0.018	0	0.106	0.001	0	0	0	0	0.003	0.003	0
ltr-1_family-66 LTR/Unknown	Class_I-LTR	Copia	0.947	0.947	0	0.015	0.011	0.01	0.002	0	0.006	0	0	0	0	0.002	0.003	0.003	0
ltr-1_family-69 LTR/Unknown	Class_II-TIR	hAT	0.712	0.013	0.008	0.029	0.011	0.712	0.003	0	0.062	0	0	0	0.003	0.027	0.008	0.125	0
ltr-1_family-79 LTR/Unknown	Class_I-LINE	L1_L2	0.33	0.133	0	0.008	0.04	0.129	0.032	0.001	0.33	0	0	0.02	0.206	0.071	0	0.031	0
ltr-1_family-81 LTR/Unknown	Class_I-LINE	L1_L2	0.973	0.009	0	0.001	0.001	0.007	0	0	0.973	0	0	0	0.001	0.006	0	0.001	0
ltr-1_family-85 LTR/Unknown	Class_II-TIR	Merlin	0.535	0.012	0	0	0.004	0.012	0.005	0.001	0.356	0	0.535	0.058	0	0.003	0.003	0.011	0
ltr-1_family-88 LTR/Unknown	Class_I-LINE	Jockey	0.882	0.003	0	0	0.068	0.001	0	0.882	0.017	0	0	0	0.027	0.001	0	0	0
ltr-1_family-94 LTR/Unknown	Class_I-LINE	L1_L2	0.93	0.001	0	0.016	0.007	0.003	0	0	0.93	0	0	0	0	0.033	0.001	0.009	0
ltr-1_family-98 LTR/Unknown	Class_I-LTR	Copia	0.692	0.692	0	0.126	0.025	0.006	0	0	0.141	0	0	0	0.003	0.001	0.002	0.002	0
ltr-1_family-99 LTR/Unknown	Class_I-LTR	ERV	0.31	0.301	0	0.31	0.052	0.183	0.032	0	0.078	0	0	0	0.001	0.001	0.012	0.03	0
rnd-1_family-0 Unknown	Class_II-TIR	hAT	0.603	0.015	0	0.094	0.147	0.603	0.004	0	0.088	0	0	0	0	0.001	0.013	0.034	0
rnd-1_family-10 Unknown	Class_I-LINE	L1_L2	0.943	0	0	0	0.029	0.001	0	0.019	0.943	0	0	0	0.001	0.005	0	0.001	0
rnd-1_family-101 Unknown	Class_I-LTR	Copia	0.983	0.983	0	0.001	0.004	0.003	0.005	0	0.001	0	0.001	0	0	0.001	0	0	0
rnd-1_family-12 Unknown	Class_I-LTR	Copia	0.734	0.734	0	0	0.217	0.012	0.009	0	0.024	0	0	0	0.001	0	0	0.002	0
rnd-1_family-120 Unknown	Class_II-TIR	hAT	0.322	0.293	0	0.022	0.111	0.322	0.045	0	0.064	0	0	0	0	0.002	0.002	0.138	0
rnd-1_family-125 Unknown	Class_I-LINE	L1_L2	0.524	0	0	0	0.031	0.001	0	0.012	0.524	0	0	0	0	0.429	0.001	0.001	0
rnd-1_family-126 Unknown	Class_II-TIR	hAT	0.369	0.001	0.003	0.199	0.02	0.369	0.175	0	0.032	0	0	0.002	0	0.003	0.046	0.15	0
rnd-1_family-133 Unknown	Class_I-LTR	Gypsy	0.949	0.001	0	0	0.949	0.042	0.001	0	0.001	0	0	0	0.003	0	0	0.003	0
rnd-1_family-139 Unknown	Class_I-LINE	L1_L2	0.596	0.002	0.001	0.093	0.056	0.062	0.002	0.004	0.596	0	0.001	0	0.005	0.026	0.129	0.022	0
rnd-1_family-147 Unknown	Class_I-LTR	Copia	0.77	0.77	0	0.001	0.154	0.04	0.01	0	0.014	0	0	0	0	0	0.001	0.009	0
rnd-1_family-150 Unknown	Class_I-LINE	L1_L2	0.757	0.037	0	0.114	0.032	0.029	0.003	0.005	0.757	0	0	0	0.001	0.018	0	0.003	0
rnd-1_family-153 Unknown	Class_I-LTR	Copia	0.373	0.373	0.003	0.025	0.198	0.01	0	0	0.156	0	0.003	0.001	0.155	0.064	0	0.011	0
rnd-1_family-157 Unknown	Class_I-LINE	RTE	0.775	0.001	0	0	0.066	0.042	0.056	0.029	0.002	0	0.001	0.007	0	0.775	0.001	0.02	0
rnd-1_family-160 Unknown	Class_I-LTR	Gypsy	0.356	0.061	0.002	0.034	0.356	0.148	0.001	0.01	0.349	0	0.002	0.001	0.025	0.001	0.001	0.011	0
rnd-1_family-163 Unknown	Class_I-LTR	Gypsy	0.354	0.001	0.004	0.033	0.354	0.283	0.025	0	0.062	0.212	0	0	0	0.001	0.009	0.017	0
rnd-1_family-180 Unknown	Class_I-LINE	L1_L2	0.327	0	0.001	0.218	0.013	0.245	0.082	0	0.327	0	0.002	0.001	0	0.009	0.021	0.081	0
rnd-1_family-193 Unknown	Class_I-LTR	Gypsy	0.865	0.006	0	0.02	0.865	0.053	0.008	0	0.031	0	0	0	0.002	0.002	0.001	0.013	0
rnd-1_family-201 Unknown	Class_I-LTR	Copia	0.823	0.823	0	0.001	0.171	0.002	0	0	0.003	0	0	0	0	0	0	0	0
rnd-1_family-21 Unknown	Class_I-LTR	Gypsy	0.87	0.003	0.001	0.098	0.87	0.015	0.001	0	0.009	0	0	0	0.001	0	0	0.003	0
rnd-1_family-234 Unknown	Class_II-TIR	hAT	0.493	0.065	0	0.162	0.067	0.493	0.007	0	0.017	0	0	0	0	0.003	0.005	0.18	0
rnd-1_family-235 Unknown	Class_I-LINE	L1_L2	0.692	0.001	0	0.099	0.051	0.121	0.011	0	0.692	0.001	0	0	0.001	0.006	0.001	0.014	0
rnd-1_family-240 Unknown	Class_I-LTR	Gypsy	0.794	0.008	0	0.013	0.794	0.029	0.003	0.001	0.1	0	0	0	0	0.002	0.005	0.045	0
rnd-1_family-241 Unknown	Class_I-LINE	L1_L2	0.478	0.004	0.001	0.012	0.141	0.131	0.063	0	0.478	0.001	0.009	0.004	0.003	0.054	0.002	0.095	0
rnd-1_family-243 Unknown	Class_II-TIR	hAT	0.994	0	0	0	0.001	0.994	0.001	0	0.001	0	0	0	0	0.002	0	0.001	0
rnd-1_family-255 Unknown	Class_I-LTR	Copia	0.973	0.973	0	0.001	0.009	0.01	0.002	0	0.001	0	0.002	0	0	0	0.001	0.001	0
rnd-1_family-27 Unknown	Class_I-LTR	Gypsy	0.558	0.017	0.001	0.248	0.558	0.063	0.002	0	0.046	0	0.039	0	0.002	0	0	0.024	0
rnd-1_family-270 Unknown	Class_I-LTR	Copia	0.721	0.721	0	0.003	0.083	0.03	0.022	0	0.118	0	0	0	0	0.001	0.003	0.019	0
rnd-1_family-271 Unknown	Class_I-LTR	Copia	0.872	0.872	0	0.001	0.072	0.026	0.018	0	0.002	0	0	0	0	0	0.001	0.007	0
rnd-1_family-272 Unknown	Class_I-LINE	L1_L2	0.336	0.15	0	0.107	0.025	0.154	0.01	0	0.336	0	0	0	0.001	0.047	0.11	0.06	0
rnd-1_family-274 Unknown	Class_I-LTR	Gypsy	0.364	0.209	0.041	0.073	0.364	0.154	0.003	0	0.095	0	0.008	0	0	0	0.052	0.001	0
rnd-1_family-283 Unknown	Class_I-LTR	Copia	0.631	0.631	0.013	0.05	0.126	0.093	0.004	0	0.044	0	0.01	0.001	0.002	0.001	0.001	0.025	0
rnd-1_family-291 Unknown	Class_I-LTR	Copia	0.791	0.791	0	0.01	0.033	0.026	0.003	0	0.116	0	0	0	0	0	0.017	0.002	0
rnd-1_family-302 Unknown	Class_II-TIR	TcMar	0.261	0.001	0	0.092	0.13	0.247	0.002	0	0.238	0.001	0	0	0.005	0.021	0	0.261	0
rnd-1_family-308 Unknown	Class_I-LTR	Copia	0.636	0.636	0	0.037	0.01	0.017	0.001	0	0.278	0	0	0	0	0.001	0.014	0.005	0
rnd-1_family-312 Unknown	Class_II-TIR	hAT	0.482	0.016	0	0.003	0.021	0.482	0.224	0	0.132	0	0	0.009	0	0.018	0.004	0.09	0
rnd-1_family-313 Unknown	Class_I-LTR	Copia	0.46	0.46	0.019	0.056	0.065	0.232	0.003	0	0.017	0	0.009	0.002	0.007	0	0	0.13	0
rnd-1_family-326 Unknown	Class_II-TIR	hAT	0.678	0.01	0	0.007	0.063	0.678	0.03	0.01	0.018	0	0	0	0.002	0.001	0	0.18	0
rnd-1_family-329 Unknown	Class_I-LTR	Gypsy	0.738	0.021	0	0.001	0.738	0.01	0.001	0.001	0.006	0	0	0	0.004	0.003	0	0.215	0
rnd-1_family-339 Unknown	Class_II-TIR	hAT	0.471	0.002	0	0.002	0.109	0.471	0.242	0.014	0.033	0.012	0.004	0	0.035	0.022	0	0.053	0
rnd-1_family-340 Unknown	Class_II-RC	Helitron	0.447	0.263	0	0.001	0.019	0.138	0.447	0	0.024	0	0	0.025	0	0.032	0.003	0.047	0.001
rnd-1_family-342 Unknown	Class_II-TIR	TcMar	0.326	0.221	0	0.08	0.008	0.154	0.01	0	0.128	0	0.03	0.001	0.001	0.021	0.021	0.326	0
rnd-1_family-343 Unknown	Class_I-LINE	L1_L2	0.937	0.004	0	0.006	0.033	0.012	0.001	0.001	0.937	0	0.001	0	0.003	0.001	0	0.002	0
rnd-1_family-345 Unknown	Class_I-LTR	Gypsy	0.663	0.005	0.001	0.008	0.663	0.035	0.043	0.004	0.235	0	0	0	0	0	0.002	0.005	0
rnd-1_family-355 Unknown	Class_I-LINE	L1_L2	0.845	0.003	0	0.003	0.029	0.075	0.014	0.003	0.845	0.003	0	0	0.002	0.006	0.001	0.017	0
rnd-1_family-360 Unknown	Class_II-RC	Helitron	0.974	0.002	0	0	0.015	0.004	0.974	0	0.001	0	0	0	0.001	0	0	0.003	0
rnd-1_family-368 Unknown	Class_I-LTR	Gypsy	0.311	0.096	0	0.013	0.311	0.168	0.263	0.001	0.055	0.01	0	0	0.025	0.007	0.001	0.049	0
rnd-1_family-369 Unknown	Class_I-LTR	Copia	0.876	0.876	0	0	0.088	0.006	0.002	0.012	0.011	0	0	0	0	0.004	0	0.002	0
rnd-1_family-373 Unknown	Class_II-TIR	hAT	0.367	0.004	0	0.009	0.046	0.367	0.106	0.009	0.028	0	0.192	0	0.027	0.021	0.001	0.19	0
rnd-1_family-374 Unknown	Class_I-LTR	Gypsy	0.899	0	0	0.013	0.899	0.06	0	0.001	0.021	0.001	0	0	0.001	0.002	0.001	0.001	0
rnd-1_family-376 Unknown	Class_II-TIR	hAT	0.612	0.003	0	0.043	0.022	0.612	0.108	0.002	0.047	0	0	0.001	0.004	0.052	0.008	0.096	0
rnd-1_family-378 Unknown	Class_I-LINE	RTE	0.315	0.013	0	0.093	0.094	0.084	0.162	0.059	0.057	0	0	0.002	0.058	0.315	0.002	0.06	0
rnd-1_family-380 Unknown	Class_I-LTR	Gypsy	0.86	0.025	0.001	0.004	0.86	0.037	0.033	0.001	0.003	0.002	0	0	0	0.002	0.011	0.022	0
rnd-1_family-388 Unknown	Class_I-LTR	Copia	0.882	0.882	0	0.001	0.03	0.019	0.002	0	0.062	0	0.001	0	0	0	0	0.003	0
rnd-1_family-392 Unknown	Class_I-LTR	Gypsy	0.926	0	0	0.011	0.926	0.016	0.001	0	0.041	0	0	0	0.001	0.002	0	0.002	0
rnd-1_family-4 Unknown	Class_I-LTR	Copia	0.95	0.95	0	0	0.034	0.002	0.001	0	0.013	0	0	0	0	0	0	0	0
rnd-1_family-400 Unknown	Class_I-LTR	Gypsy	0.582	0.047	0	0.022	0.582	0.205	0.011	0.001	0.02	0	0	0.001	0.056	0.005	0	0.05	0
rnd-1_family-401 Unknown	Class_I-LINE	L1_L2	0.775	0.152	0	0.027	0.011	0.008	0.002	0	0.775	0	0	0	0	0.012	0.009	0.005	0
rnd-1_family-402 Unknown	Class_II-TIR	hAT	0.464	0.22	0	0.029	0.276	0.464	0.001	0	0.002	0	0	0	0	0.001	0	0.007	0
rnd-1_family-410 Unknown	Class_II-TIR	hAT	0.591	0.001	0.002	0.009	0.138	0.591	0.058	0.003	0.024	0	0	0	0.001	0.002	0.017	0.156	0
rnd-1_family-412 Unknown	Class_I-LTR	Gypsy	0.671	0.049	0.001	0.064	0.671	0.096	0.025	0	0.057	0	0	0	0.006	0.002	0.015	0.013	0
rnd-1_family-413 Unknown	Class_I	SINE	0.558	0.018	0.012	0.018	0.216	0.04	0.022	0.001	0.091	0.001	0	0	0.002	0.003	0.558	0.019	0
rnd-1_family-420 Unknown	Class_II-TIR	TcMar	0.425	0	0	0.016	0.01	0.022	0.406	0	0.042	0.001	0	0	0	0.003	0.075	0.425	0
rnd-1_family-427 Unknown	Class_II-TIR	hAT	0.634	0.008	0	0.011	0.058	0.634	0.087	0.005	0.014	0	0	0	0	0.005	0	0.177	0
rnd-1_family-428 Unknown	Class_I-LINE	L1_L2	0.488	0.015	0	0.011	0.04	0.073	0.003	0.017	0.488	0	0	0	0.001	0.324	0.002	0.024	0
rnd-1_family-429 Unknown	Class_II-TIR	hAT	0.584	0.042	0.002	0.024	0.096	0.584	0.113	0	0.007	0	0	0	0	0.015	0.017	0.101	0
rnd-1_family-430 Unknown	Class_II-TIR	hAT	0.796	0.022	0	0.006	0.119	0.796	0.007	0	0.03	0	0.011	0	0.004	0.001	0	0.004	0
rnd-1_family-434 Unknown	Class_I-LINE	Jockey	0.908	0	0	0.005	0.005	0.002	0.04	0.908	0.017	0	0	0	0.018	0.001	0.002	0.003	0
rnd-1_family-436 Unknown	Class_I-LINE	L1_L2	0.346	0.307	0	0.248	0.037	0.011	0.001	0.003	0.346	0	0.004	0	0.001	0.018	0.018	0.006	0
rnd-1_family-441 Unknown	Class_II-TIR	hAT	0.879	0.011	0	0.003	0.085	0.879	0.002	0	0.011	0	0	0	0.007	0	0	0.001	0
rnd-1_family-443 Unknown	Class_I-LINE	RTE	0.759	0	0	0	0.035	0.006	0.002	0.012	0.179	0	0	0	0	0.759	0	0.007	0
rnd-1_family-448 Unknown	Class_I-LTR	Gypsy	0.903	0.009	0	0.001	0.903	0.001	0.001	0.001	0.012	0.029	0	0	0.032	0.01	0	0.001	0
rnd-1_family-451 Unknown	Class_II-TIR	hAT	0.947	0.005	0	0	0.035	0.947	0.001	0	0.009	0	0	0	0.001	0	0	0.002	0
rnd-1_family-452 Unknown	Class_II-TIR	hAT	0.563	0	0	0.001	0.012	0.563	0.356	0	0.009	0.007	0	0	0.001	0.013	0	0.037	0
rnd-1_family-457 Unknown	Class_I-LINE	L1_L2	0.812	0.147	0.001	0.002	0.016	0.011	0	0.001	0.812	0	0.004	0	0.002	0	0	0.002	0
rnd-1_family-467 Unknown	Class_I-LTR	Copia	0.564	0.564	0	0.117	0.151	0.093	0.013	0.042	0.004	0.001	0	0	0.001	0.003	0.004	0.005	0
rnd-1_family-469 Unknown	Class_I-LTR	Gypsy	0.581	0.091	0	0.003	0.581	0.142	0.004	0	0.123	0	0	0.001	0	0.023	0.002	0.029	0
rnd-1_family-478 Unknown	Class_I-LTR	Copia	0.815	0.815	0	0.004	0.063	0.064	0.001	0	0.048	0	0	0	0	0	0.001	0.003	0
rnd-1_family-481 Unknown	Class_II-DNA	Maverick	0.449	0.058	0.001	0.164	0.043	0.038	0.007	0.131	0.037	0.449	0	0.002	0.004	0.038	0.003	0.027	0
rnd-1_family-488 Unknown	Class_II-TIR	Merlin	0.505	0.002	0	0.04	0.019	0.05	0.026	0	0.29	0	0.505	0	0	0.01	0.013	0.041	0
rnd-1_family-49 Unknown	Class_I-LINE	L1_L2	0.662	0.124	0	0.01	0.096	0.077	0.002	0	0.662	0	0	0	0	0	0.025	0.003	0
rnd-1_family-502 Unknown	Class_I-LINE	Jockey	0.481	0.018	0	0.005	0.099	0.003	0.012	0.481	0.323	0	0	0	0.033	0.012	0.003	0.011	0
rnd-1_family-514 Unknown	Class_II-TIR	hAT	0.689	0.022	0	0.005	0.227	0.689	0.02	0	0.023	0	0	0	0.006	0.001	0	0.005	0
rnd-1_family-524 Unknown	Class_II-TIR	hAT	0.381	0	0	0.017	0.067	0.381	0.158	0.016	0.006	0	0	0.022	0	0.002	0.001	0.328	0.001
rnd-1_family-525 Unknown	Class_II-TIR	hAT	0.482	0	0	0.001	0.054	0.482	0.123	0.003	0.068	0.001	0	0.002	0	0.004	0.001	0.257	0.002
rnd-1_family-530 Unknown	Class_I-LINE	L1_L2	0.642	0	0	0.031	0.012	0.237	0.005	0	0.642	0	0	0	0	0.014	0.005	0.054	0
rnd-1_family-531 Unknown	Class_I-LTR	Copia	0.515	0.515	0	0.07	0.354	0.041	0.001	0	0.004	0.002	0.003	0	0.001	0.006	0.001	0.002	0
rnd-1_family-539 Unknown	Class_I-LINE	L1_L2	0.875	0.115	0	0.001	0.003	0.003	0.001	0	0.875	0	0	0	0	0	0.001	0.001	0
rnd-1_family-543 Unknown	Class_I-LINE	RTE	0.683	0	0	0.023	0.087	0.001	0.002	0.002	0.185	0.001	0	0	0.013	0.683	0	0.003	0
rnd-1_family-545 Unknown	Class_II-RC	Helitron	0.832	0.001	0	0.005	0.02	0.068	0.832	0	0.01	0.028	0	0	0	0.003	0.007	0.024	0
rnd-1_family-553 Unknown	Class_II-RC	Helitron	0.519	0.031	0	0	0.129	0.1	0.519	0	0.02	0.009	0.003	0	0.141	0.006	0.001	0.039	0
rnd-1_family-556 Unknown	Class_I-LTR	Gypsy	0.433	0.003	0	0.038	0.433	0.112	0.076	0	0.011	0.001	0	0	0.035	0.001	0.011	0.28	0
rnd-1_family-558 Unknown	Class_I-LTR	Gypsy	0.406	0.009	0	0.025	0.406	0.21	0.082	0.005	0.037	0	0.002	0	0.017	0.051	0.001	0.155	0.001
rnd-1_family-565 Unknown	Class_I-LTR	ERV	0.504	0.027	0	0.504	0.087	0.059	0.01	0.001	0.225	0	0.001	0.019	0	0.02	0.015	0.032	0
rnd-1_family-566 Unknown	Class_I-LTR	Gypsy	0.559	0.031	0.001	0.003	0.559	0.009	0.002	0	0.378	0	0	0	0.013	0	0.001	0.002	0
rnd-1_family-571 Unknown	Class_I-LTR	Gypsy	0.28	0	0	0.016	0.28	0.275	0.222	0	0.011	0.001	0.024	0.008	0.001	0.004	0.006	0.15	0.001
rnd-1_family-575 Unknown	Class_I-LTR	ERV	0.349	0.001	0	0.349	0.026	0.178	0.004	0	0.154	0	0	0	0	0.027	0.216	0.044	0
rnd-1_family-577 Unknown	Class_I-LTR	Gypsy	0.843	0.003	0.001	0.023	0.843	0.075	0.004	0	0.013	0	0	0	0.004	0.001	0.001	0.033	0
rnd-1_family-580 Unknown	Class_II-TIR	hAT	0.451	0	0.001	0.005	0.037	0.451	0.046	0.002	0.01	0	0.001	0.002	0	0.002	0.002	0.435	0.004
rnd-1_family-591 Unknown	Class_II-TIR	hAT	0.429	0.017	0	0.008	0.238	0.429	0.056	0	0.108	0.001	0	0.043	0.001	0.002	0.035	0.035	0.026
rnd-1_family-593 Unknown	Class_II-TIR	hAT	0.345	0.011	0	0.001	0.015	0.345	0.047	0.006	0.339	0	0.018	0.103	0	0.079	0.003	0.031	0
rnd-1_family-596 Unknown	Class_II-TIR	hAT	0.465	0.016	0	0.199	0.107	0.465	0.003	0	0.131	0	0.001	0	0.001	0.016	0.004	0.058	0
rnd-1_family-599 Unknown	Class_I-LINE	L1_L2	0.405	0.012	0	0.016	0.037	0.038	0.049	0.002	0.405	0.007	0	0.019	0.003	0.298	0.005	0.11	0
rnd-1_family-603 Unknown	Class_I-LINE	RTE	0.788	0.002	0	0.002	0.007	0.008	0.024	0.063	0.066	0	0	0	0.015	0.788	0.006	0.018	0
rnd-1_family-606 Unknown	Class_I-LTR	Gypsy	0.887	0.033	0	0.002	0.887	0.015	0.001	0	0.055	0	0	0	0	0.004	0	0.002	0
rnd-1_family-613 Unknown	Class_I-LTR	Copia	0.436	0.436	0	0.006	0.238	0.211	0.01	0	0.046	0.024	0.002	0	0.013	0.006	0.001	0.008	0
rnd-1_family-615 Unknown	Class_II-TIR	TcMar	0.405	0.002	0	0	0.148	0.1	0.241	0.004	0.027	0.001	0	0	0.046	0.021	0.004	0.405	0
rnd-1_family-621 Unknown	Class_I-LTR	ERV	0.55	0.01	0.003	0.55	0.004	0.3	0.002	0.001	0.084	0	0	0	0	0.002	0.006	0.036	0
rnd-1_family-622 Unknown	Class_I-LTR	Copia	0.565	0.565	0.001	0.003	0.342	0.047	0.022	0	0.012	0	0	0	0	0	0.001	0.007	0
rnd-1_family-623 Unknown	Class_II-DNA	Maverick	0.929	0	0	0	0.006	0.029	0.016	0.001	0.003	0.929	0	0	0	0.001	0	0.015	0
rnd-1_family-627 Unknown	Class_I-LTR	Gypsy	0.975	0	0	0.001	0.975	0.002	0	0.001	0.019	0.001	0	0	0	0	0	0	0
rnd-1_family-629 Unknown	Class_I-LINE	RTE	0.292	0.109	0.001	0.022	0.195	0.027	0.044	0.001	0.042	0.033	0.163	0	0.002	0.292	0.001	0.067	0
rnd-1_family-630 Unknown	Class_I-LTR	Copia	0.66	0.66	0.004	0	0.146	0.013	0.13	0.001	0.025	0	0	0.002	0.008	0.001	0	0.009	0
rnd-1_family-73 Unknown	Class_II-TIR	Merlin	0.462	0.294	0.068	0.001	0.007	0.079	0.001	0	0.053	0	0.462	0.009	0	0.011	0.001	0.013	0
rnd-1_family-83 Unknown	Class_I-LINE	L1_L2	0.463	0	0	0.074	0.088	0.138	0.017	0	0.463	0	0	0	0.019	0.047	0.143	0.01	0
rnd-1_family-85 Unknown	Class_I-LTR	Gypsy	0.653	0.001	0	0.025	0.653	0.097	0.009	0	0.189	0.002	0	0	0.015	0.004	0.001	0.006	0
rnd-1_family-96 Unknown	Class_I-LTR	Pao	0.757	0.004	0	0.001	0.218	0.01	0.003	0	0.002	0.002	0	0	0.757	0	0	0.003	0
rnd-1_family-98 Unknown	Class_I-LTR	Copia	0.467	0.467	0	0.016	0.068	0.058	0.007	0	0.346	0	0	0	0.002	0.007	0.02	0.008	0
rnd-3_family-102 Unknown	Class_II-TIR	hAT	0.761	0.002	0.001	0.036	0.044	0.761	0.054	0	0.016	0	0	0	0	0.01	0.007	0.069	0
rnd-3_family-103 Unknown	Class_I-LTR	Gypsy	0.848	0	0	0.003	0.848	0.003	0	0.001	0.002	0.142	0	0.001	0	0	0	0	0
rnd-3_family-57 Unknown	Class_I-LTR	Gypsy	0.432	0.002	0.001	0.018	0.432	0.318	0.037	0.006	0.006	0.005	0	0	0.008	0.002	0.008	0.155	0.002
rnd-3_family-67 Unknown	Class_II-TIR	TcMar	0.392	0.001	0	0.014	0.223	0.261	0.085	0.007	0.004	0.001	0.002	0	0.008	0.001	0	0.392	0.002
rnd-4_family-1171 Unknown	Class_II-TIR	hAT	0.696	0.007	0	0.003	0.077	0.696	0.073	0.001	0.026	0.01	0.005	0	0.002	0.004	0	0.095	0
rnd-4_family-128 Unknown	Class_I-LTR	Copia	0.993	0.993	0	0	0.004	0.001	0	0	0	0	0	0	0.002	0	0	0	0
rnd-4_family-173 Unknown	Class_II-TIR	hAT	0.63	0.001	0.001	0.035	0.163	0.63	0.038	0	0.009	0.001	0	0	0.003	0.004	0.008	0.109	0
rnd-4_family-2060 Unknown	Class_II-TIR	hAT	0.337	0.001	0	0.023	0.277	0.337	0.172	0	0.016	0	0	0	0.006	0.001	0.007	0.157	0
rnd-4_family-252 Unknown	Class_II-RC	Helitron	0.423	0.006	0	0.01	0.063	0.168	0.423	0.013	0.051	0.189	0	0	0.013	0.015	0.004	0.044	0
rnd-4_family-338 Unknown	Class_I-LINE	Jockey	0.305	0.02	0	0.004	0.137	0.067	0.101	0.305	0.248	0.001	0	0	0.003	0.027	0.034	0.052	0
rnd-4_family-340 Unknown	Class_I-LTR	Gypsy	0.698	0.006	0	0.059	0.698	0.061	0.003	0.001	0.027	0.114	0	0	0.018	0.002	0.003	0.007	0
rnd-4_family-418 Unknown	Class_II-TIR	hAT	0.511	0.023	0.057	0.022	0.117	0.511	0.015	0	0.042	0	0	0	0.003	0.121	0.016	0.072	0
rnd-4_family-472 Unknown	Class_II-TIR	hAT	0.902	0	0	0.001	0.022	0.902	0.017	0	0.002	0	0	0	0.001	0.001	0	0.052	0
rnd-4_family-514 Unknown	Class_I-LTR	Copia	0.886	0.886	0	0.001	0.058	0.009	0.012	0	0.031	0	0	0	0	0.001	0	0.001	0
rnd-4_family-77 Unknown	Class_I-LTR	Gypsy	0.464	0.375	0	0.003	0.464	0.007	0.012	0	0.125	0	0	0	0	0	0.011	0.002	0
rnd-4_family-881 Unknown	Class_II-RC	Helitron	0.262	0.109	0	0.017	0.045	0.075	0.262	0.001	0.192	0.002	0	0.002	0.003	0.04	0.081	0.171	0
rnd-5_family-103 Unknown	Class_II-RC	Helitron	0.483	0	0	0.004	0.282	0.109	0.483	0	0.009	0.011	0.008	0	0.002	0.002	0	0.091	0
rnd-5_family-1049 Unknown	Class_I-LTR	Copia	0.642	0.642	0.014	0.026	0.045	0.024	0.008	0.022	0.034	0	0	0	0.017	0.152	0.001	0.016	0
rnd-5_family-108 Unknown	Class_II-TIR	hAT	0.316	0.133	0	0.011	0.128	0.316	0.026	0.171	0.049	0.003	0	0	0	0.033	0.003	0.125	0
rnd-5_family-1080 Unknown	Class_II-TIR	Merlin	0.919	0	0	0.002	0.001	0.007	0.001	0	0.006	0	0.919	0	0	0.003	0.013	0.049	0
rnd-5_family-1196 Unknown	Class_I-LINE	L1_L2	0.634	0.002	0	0.018	0.04	0.198	0.064	0	0.634	0	0	0	0.001	0	0.03	0.013	0
rnd-5_family-1242 Unknown	Class_I-LINE	RTE	0.269	0.013	0.001	0.073	0.018	0.118	0.005	0	0.203	0	0	0	0	0.269	0.175	0.125	0
rnd-5_family-1311 Unknown	Class_II-TIR	hAT	0.575	0.13	0	0.004	0.01	0.575	0.009	0.002	0.149	0	0.001	0	0.004	0.018	0	0.099	0
rnd-5_family-1352 Unknown	Class_I-LTR	Gypsy	0.362	0.003	0	0.005	0.362	0.172	0.189	0.002	0.032	0.039	0	0	0.008	0.003	0.001	0.184	0.001
rnd-5_family-1406 Unknown	Class_II-TIR	hAT	0.416	0.02	0	0.036	0.229	0.416	0.051	0.037	0.069	0	0	0	0	0.011	0.004	0.127	0
rnd-5_family-1407 Unknown	Class_II-RC	Helitron	0.268	0.001	0.001	0.001	0.221	0.032	0.268	0.046	0.208	0	0	0.001	0.13	0.051	0.011	0.027	0
rnd-5_family-1417 Unknown	Class_I-LINE	L1_L2	0.233	0.192	0.024	0.028	0.101	0.051	0.005	0.114	0.233	0	0	0	0.017	0.196	0.001	0.038	0
rnd-5_family-1434 Unknown	Class_I-LTR	Gypsy	0.432	0.259	0.002	0.014	0.432	0.006	0.036	0.001	0.12	0	0	0	0.001	0.066	0.015	0.048	0
rnd-5_family-146 Unknown	Class_II-TIR	TcMar	0.407	0	0	0.007	0.049	0.045	0.132	0	0.005	0	0.001	0	0	0.001	0	0.407	0.352
rnd-5_family-149 Unknown	Class_I-LTR	Gypsy	0.827	0.012	0	0.002	0.827	0.003	0.001	0	0.101	0.002	0	0	0.005	0.024	0.002	0.021	0
rnd-5_family-1497 Unknown	Class_I-LTR	Gypsy	0.861	0.065	0	0.008	0.861	0.022	0.002	0	0.012	0	0.001	0	0.004	0	0.015	0.008	0
rnd-5_family-1586 Unknown	Class_II-TIR	hAT	0.789	0	0	0.002	0.009	0.789	0.032	0	0.002	0	0	0	0	0	0	0.165	0
rnd-5_family-161 Unknown	Class_I-LTR	Copia	0.999	0.999	0	0	0	0	0	0	0	0	0	0	0	0	0	0	0
rnd-5_family-1634 Unknown	Class_I	SINE	0.329	0	0	0.026	0.004	0.045	0.014	0	0.226	0	0	0.003	0.001	0.116	0.329	0.235	0
rnd-5_family-17 Unknown	Class_I-LTR	Gypsy	0.291	0.286	0	0.007	0.291	0.022	0.14	0.001	0.21	0.01	0	0.002	0.001	0.014	0.004	0.013	0
rnd-5_family-1754 Unknown	Class_II-DNA	Maverick	0.441	0.005	0	0.015	0.098	0.11	0.19	0	0.087	0.441	0	0	0.001	0.005	0.022	0.025	0
rnd-5_family-1860 Unknown	Class_I-LTR	Gypsy	0.767	0.025	0	0	0.767	0.008	0.007	0.007	0.003	0	0.003	0	0.053	0.018	0.097	0.01	0.003
rnd-5_family-1882 Unknown	Class_II-TIR	hAT	0.22	0.08	0.001	0.078	0.098	0.22	0.201	0	0.213	0	0	0	0.001	0.01	0.015	0.082	0
rnd-5_family-1892 Unknown	Class_I-LTR	Gypsy	0.908	0.031	0	0.001	0.908	0.006	0.008	0	0.042	0	0	0	0	0	0.001	0.003	0
rnd-5_family-1947 Unknown	Class_I-LTR	Gypsy	0.762	0	0.001	0.003	0.762	0.068	0.003	0.002	0.018	0.001	0.001	0.013	0.001	0.002	0.002	0.122	0
rnd-5_family-1989 Unknown	Class_I-LTR	Copia	0.918	0.918	0	0.007	0.067	0.002	0	0	0.005	0	0	0	0	0	0	0	0
rnd-5_family-2003 Unknown	Class_I-LTR	Gypsy	0.393	0.036	0.033	0.012	0.393	0.006	0.001	0.022	0.309	0.134	0	0	0.001	0.044	0.003	0.004	0
rnd-5_family-2163 Unknown	Class_II-TIR	TcMar	0.461	0.004	0	0.015	0.134	0.293	0.046	0.001	0.027	0	0	0	0.003	0.015	0	0.461	0
rnd-5_family-23 Unknown	Class_II-TIR	hAT	0.61	0.013	0	0.003	0.218	0.61	0.073	0	0.045	0	0	0	0.007	0.004	0.001	0.026	0
rnd-5_family-230 Unknown	Class_II-TIR	hAT	0.258	0.005	0.003	0.026	0.162	0.258	0.086	0.019	0.032	0.143	0	0	0.04	0.009	0.025	0.191	0.001
rnd-5_family-2674 Unknown	Class_I-LINE	L1_L2	0.6	0.003	0	0.002	0.009	0.017	0.007	0.355	0.6	0	0	0	0.002	0.002	0	0.004	0
rnd-5_family-2676 Unknown	Class_II-TIR	hAT	0.178	0.01	0.001	0.128	0.168	0.178	0.117	0.167	0.024	0	0.001	0.021	0.11	0.007	0.009	0.062	0
rnd-5_family-2756 Unknown	Class_I-LTR	Copia	0.466	0.466	0	0.001	0.447	0.028	0.002	0	0.051	0	0	0	0	0	0.004	0.001	0
rnd-5_family-29 Unknown	Class_II-TIR	hAT	0.55	0.018	0	0.003	0.01	0.55	0.016	0.002	0.314	0.002	0	0	0.006	0.019	0	0.061	0
rnd-5_family-2950 Unknown	Class_II-TIR	hAT	0.918	0	0	0.001	0.005	0.918	0.063	0	0.003	0	0	0	0.003	0.001	0	0.006	0
rnd-5_family-2963 Unknown	Class_I-LINE	L1_L2	0.358	0.025	0	0.003	0.029	0.333	0.026	0.057	0.358	0.04	0	0	0.007	0.049	0	0.072	0
rnd-5_family-3 Unknown	Class_I-LINE	L1_L2	0.998	0	0	0	0	0	0	0	0.998	0	0	0	0	0	0	0	0
rnd-5_family-306 Unknown	Class_II-TIR	hAT	0.529	0.018	0	0.016	0.182	0.529	0.035	0	0.064	0.001	0	0	0.002	0.008	0.001	0.143	0
rnd-5_family-3239 Unknown	Class_I-LINE	L1_L2	0.377	0.019	0	0.084	0.135	0.333	0.011	0	0.377	0	0	0	0.005	0.004	0.001	0.031	0
rnd-5_family-3274 Unknown	Class_I-LTR	Copia	0.836	0.836	0	0	0.145	0.004	0.003	0	0.01	0	0	0	0	0	0	0.002	0
rnd-5_family-33 Unknown	Class_I-LTR	ERV	0.684	0.001	0	0.684	0.305	0	0	0	0.006	0	0	0	0	0.004	0	0	0
rnd-5_family-36 Unknown	Class_I-LTR	Gypsy	0.563	0.204	0	0.006	0.563	0.017	0.133	0.006	0.014	0.006	0	0	0.012	0.008	0.002	0.028	0
rnd-5_family-3877 Unknown	Class_II-RC	Helitron	0.387	0.001	0	0.013	0.132	0.167	0.387	0	0.109	0.087	0	0	0.008	0.005	0.002	0.087	0
rnd-5_family-3928 Unknown	Class_I-LINE	L1_L2	0.627	0.003	0	0.091	0.076	0.113	0.005	0.001	0.627	0	0	0	0.007	0.018	0.036	0.022	0
rnd-5_family-407 Unknown	Class_II-RC	Helitron	0.362	0.002	0	0.019	0.099	0.339	0.362	0.001	0.102	0	0	0	0.001	0.006	0.008	0.06	0
rnd-5_family-422 Unknown	Class_I-LINE	L1_L2	0.543	0.007	0	0	0.074	0.006	0.001	0.045	0.543	0.001	0	0	0.007	0.31	0	0.005	0
rnd-5_family-433 Unknown	Class_II-TIR	hAT	0.382	0.071	0	0.199	0.057	0.382	0.01	0	0.166	0	0	0	0.01	0.049	0.001	0.055	0
rnd-5_family-447 Unknown	Class_II-TIR	TcMar	0.531	0	0	0.012	0.035	0.191	0.179	0	0.023	0	0	0	0	0.002	0.026	0.531	0
rnd-5_family-4502 Unknown	Class_I-LINE	L1_L2	0.367	0.02	0.001	0.019	0.006	0.081	0.008	0	0.367	0	0	0.001	0.001	0.267	0.213	0.016	0
rnd-5_family-460 Unknown	Class_I-LTR	Gypsy	0.989	0.007	0	0	0.989	0.001	0	0	0.002	0	0	0	0	0	0	0	0
rnd-5_family-4649 Unknown	Class_II-DNA	Maverick	0.98	0	0	0	0.002	0.011	0.003	0	0.001	0.98	0	0	0	0.001	0	0.002	0
rnd-5_family-484 Unknown	Class_I-LINE	RTE	0.404	0.033	0.003	0.013	0.246	0.016	0.012	0.017	0.099	0.004	0	0.001	0.04	0.404	0.005	0.106	0.003
rnd-5_family-486 Unknown	Class_II-TIR	TcMar	0.343	0.006	0	0.008	0.02	0.058	0.06	0.001	0.273	0	0	0	0.001	0.02	0.21	0.343	0
rnd-5_family-535 Unknown	Class_II-TIR	TcMar	0.237	0.04	0.001	0.002	0.067	0.072	0.019	0.097	0.127	0.072	0	0.002	0.031	0.229	0.005	0.237	0
rnd-5_family-548 Unknown	Class_I-LTR	Gypsy	0.773	0.03	0.013	0.031	0.773	0.048	0.005	0	0.019	0.002	0	0	0.057	0.007	0.001	0.013	0.001
rnd-5_family-579 Unknown	Class_II-TIR	hAT	0.415	0.01	0	0.008	0.04	0.415	0.191	0	0.061	0	0	0	0	0.004	0.003	0.268	0
rnd-5_family-603 Unknown	Class_II-TIR	hAT	0.43	0.159	0	0.004	0.18	0.43	0.085	0.018	0.042	0	0	0	0.006	0.003	0.004	0.067	0
rnd-5_family-632 Unknown	Class_I-LTR	Gypsy	0.845	0.011	0.002	0.004	0.845	0.004	0.001	0.007	0.043	0.004	0	0	0.002	0.073	0.001	0.004	0
rnd-5_family-634 Unknown	Class_I-LTR	Copia	0.915	0.915	0.001	0.017	0.043	0.015	0.001	0	0.002	0	0	0	0.002	0	0.003	0.001	0
rnd-5_family-666 Unknown	Class_II-TIR	hAT	0.317	0.002	0.001	0.017	0.037	0.317	0.096	0.001	0.176	0	0.013	0.017	0.001	0.018	0.009	0.296	0
rnd-5_family-718 Unknown	Class_I-LTR	Gypsy	0.81	0.024	0	0.006	0.81	0.05	0	0	0.099	0	0	0.003	0	0.001	0.004	0.003	0
rnd-5_family-723 Unknown	Class_I-LTR	Copia	0.912	0.912	0	0	0.009	0.002	0	0	0.073	0	0	0	0	0.001	0.001	0.001	0
rnd-5_family-765 Unknown	Class_II-TIR	hAT	0.378	0.001	0	0.017	0.107	0.378	0.053	0.07	0.018	0.007	0	0	0.012	0.007	0.002	0.328	0
rnd-5_family-791 Unknown	Class_II-TIR	hAT	0.51	0.049	0	0.081	0.064	0.51	0.056	0	0.078	0.009	0	0	0.001	0.004	0.047	0.101	0
rnd-5_family-865 Unknown	Class_I-LTR	Gypsy	0.579	0.089	0	0.007	0.579	0.026	0.064	0	0.171	0	0	0	0.002	0.007	0.025	0.028	0
rnd-5_family-866 Unknown	Class_I-LINE	L1_L2	0.461	0.017	0	0.106	0.357	0.01	0.002	0	0.461	0.001	0	0	0.019	0.02	0.005	0.002	0
rnd-5_family-895 Unknown	Class_II-TIR	Merlin	0.95	0.001	0	0.01	0.002	0.023	0.001	0	0.004	0	0.95	0	0	0	0.001	0.007	0
rnd-5_family-97 Unknown	Class_I-LTR	Gypsy	0.832	0.01	0	0.006	0.832	0.009	0.003	0	0.095	0.036	0	0	0.001	0.002	0.001	0.004	0
rnd-6_family-1057 Unknown	Class_I-LTR	Copia	0.545	0.545	0	0.025	0.017	0.198	0.005	0.002	0.093	0	0.005	0.045	0.004	0.002	0.045	0.014	0
rnd-6_family-1086 Unknown	Class_II-RC	Helitron	0.265	0.067	0.132	0.042	0.077	0.058	0.265	0.001	0.032	0	0	0	0	0.219	0.011	0.094	0
rnd-6_family-1103 Unknown	Class_I-LINE	L1_L2	0.704	0.15	0	0.016	0.014	0.099	0.001	0	0.704	0	0	0	0.004	0.005	0.001	0.005	0
rnd-6_family-11212 Unknown	Class_I-LTR	Copia	0.737	0.737	0	0.018	0.011	0.123	0.002	0	0.094	0	0	0.003	0	0.002	0.001	0.007	0
rnd-6_family-1154 Unknown	Class_II-RC	Helitron	0.51	0	0	0.007	0.086	0.197	0.51	0	0.014	0	0	0	0.004	0.044	0.003	0.132	0
rnd-6_family-1168 Unknown	Class_I-LTR	Copia	0.992	0.992	0	0	0.005	0.002	0	0	0	0	0	0	0	0	0	0	0
rnd-6_family-11687 Unknown	Class_II-TIR	hAT	0.905	0.003	0	0.006	0.02	0.905	0.008	0.001	0.01	0	0	0	0.025	0.007	0.001	0.015	0
rnd-6_family-1181 Unknown	Class_I-LINE	L1_L2	0.641	0.045	0	0.049	0.045	0.105	0.073	0.001	0.641	0.003	0.001	0.003	0	0.023	0.002	0.01	0
rnd-6_family-1182 Unknown	Class_II-TIR	hAT	0.622	0.009	0	0.006	0.116	0.622	0.083	0.001	0.013	0	0	0	0.002	0.001	0.002	0.143	0
rnd-6_family-1219 Unknown	Class_II-TIR	hAT	0.404	0.002	0.001	0.223	0.015	0.404	0.028	0.001	0.013	0	0.002	0	0	0.009	0.002	0.301	0
rnd-6_family-1240 Unknown	Class_I	SINE	0.479	0.003	0	0.304	0.009	0.037	0	0	0.16	0	0	0	0	0.004	0.479	0.004	0
rnd-6_family-1298 Unknown	Class_I-LINE	Jockey	0.578	0.008	0.006	0	0.009	0.033	0.205	0.578	0.035	0	0	0	0.002	0.018	0.024	0.08	0.002
rnd-6_family-12983 Unknown	Class_I-LTR	Pao	0.778	0.004	0	0	0.043	0.01	0.035	0.003	0.023	0.026	0	0	0.778	0.014	0	0.064	0
rnd-6_family-1319 Unknown	Class_II-TIR	hAT	0.464	0.001	0	0.005	0.107	0.464	0.078	0.006	0.009	0	0	0	0.002	0.003	0.002	0.322	0
rnd-6_family-135 Unknown	Class_I	SINE	0.327	0.003	0	0.002	0.094	0.028	0.161	0	0.063	0	0	0.002	0.059	0.13	0.327	0.116	0.015
rnd-6_family-13511 Unknown	Class_I-LINE	RTE	0.368	0.004	0	0.234	0.008	0.023	0	0	0.081	0	0	0	0	0.368	0.271	0.01	0
rnd-6_family-1357 Unknown	Class_I-LINE	RTE	0.317	0.115	0.001	0.161	0.057	0.026	0.04	0.001	0.154	0.001	0	0	0.018	0.317	0.007	0.101	0
rnd-6_family-1386 Unknown	Class_I-LTR	Copia	0.513	0.513	0	0.027	0.031	0.362	0.007	0	0.02	0.001	0	0.001	0	0.015	0.001	0.021	0
rnd-6_family-1465 Unknown	Class_I-LINE	L1_L2	0.504	0.306	0	0.003	0.151	0.016	0.007	0	0.504	0	0	0	0	0	0.011	0.002	0
rnd-6_family-1469 Unknown	Class_I-LTR	ERV	0.784	0	0	0.784	0.01	0.035	0	0	0.118	0	0	0	0	0.007	0.041	0.003	0
rnd-6_family-157 Unknown	Class_II-TIR	hAT	0.423	0.013	0	0.005	0.219	0.423	0.108	0.005	0.065	0.005	0.001	0	0.006	0.005	0	0.144	0
rnd-6_family-16215 Unknown	Class_II-RC	Helitron	0.749	0.088	0	0.001	0.028	0.117	0.749	0	0.003	0	0	0	0.002	0.001	0.001	0.009	0
rnd-6_family-1643 Unknown	Class_II-DNA	Maverick	0.891	0	0.009	0	0.076	0.011	0.001	0	0.003	0.891	0	0	0.003	0.001	0	0.003	0
rnd-6_family-169 Unknown	Class_I-LTR	ERV	0.973	0.008	0	0.973	0.009	0.002	0	0	0.004	0	0	0	0	0	0.003	0	0
rnd-6_family-1700 Unknown	Class_I-LTR	Copia	0.867	0.867	0	0.003	0.105	0.012	0	0	0.001	0	0	0	0.006	0.002	0	0.002	0
rnd-6_family-1734 Unknown	Class_II-TIR	hAT	0.833	0.003	0	0.006	0.041	0.833	0.096	0.001	0.006	0	0	0	0	0	0	0.012	0
rnd-6_family-1782 Unknown	Class_II-TIR	hAT	0.945	0	0	0.003	0.004	0.945	0.009	0	0.016	0	0	0	0	0	0.002	0.02	0
rnd-6_family-1789 Unknown	Class_II-TIR	TcMar	0.42	0.004	0	0.019	0.022	0.405	0.045	0.001	0.071	0	0.012	0	0	0.001	0.001	0.42	0
rnd-6_family-181 Unknown	Class_I-LTR	Gypsy	0.934	0.013	0	0.001	0.934	0.001	0.026	0	0.015	0	0	0	0.002	0.002	0.001	0.005	0
rnd-6_family-1950 Unknown	Class_I-LTR	ERV	0.851	0.019	0	0.851	0.079	0.026	0.001	0	0.008	0	0	0	0	0	0.016	0	0
rnd-6_family-1957 Unknown	Class_I-LINE	L1_L2	0.761	0.012	0.001	0.079	0.025	0.108	0.001	0	0.761	0	0	0	0	0	0.007	0.006	0
rnd-6_family-1975 Unknown	Class_I-LTR	Copia	0.436	0.436	0	0.025	0.134	0.034	0.006	0	0.249	0.001	0	0	0	0.004	0.104	0.006	0
rnd-6_family-2001 Unknown	Class_II-TIR	hAT	0.615	0	0	0.01	0.021	0.615	0.034	0.002	0.131	0	0	0	0	0.009	0.002	0.176	0
rnd-6_family-2003 Unknown	Class_II-TIR	hAT	0.549	0.001	0	0.003	0.269	0.549	0.051	0	0.023	0	0.001	0	0.003	0.003	0.011	0.087	0
rnd-6_family-2091 Unknown	Class_I-LTR	Gypsy	0.763	0.01	0.002	0	0.763	0.022	0.096	0.003	0.011	0.004	0	0	0.02	0.025	0.019	0.025	0
rnd-6_family-213 Unknown	Class_I-LINE	Jockey	0.219	0.078	0	0.011	0.077	0.099	0.018	0.219	0.072	0	0.015	0.001	0.028	0.206	0.002	0.175	0
rnd-6_family-219 Unknown	Class_I-LTR	Copia	0.995	0.995	0	0	0.004	0	0	0	0	0	0	0	0	0	0	0	0
rnd-6_family-2307 Unknown	Class_I-LTR	Copia	0.58	0.58	0	0.002	0.013	0.316	0.022	0	0.004	0	0	0.003	0	0.002	0.002	0.055	0.001
rnd-6_family-2370 Unknown	Class_I-LINE	L1_L2	0.309	0.044	0	0.177	0.068	0.249	0.026	0.008	0.309	0.018	0	0.003	0.001	0.01	0.074	0.013	0
rnd-6_family-2421 Unknown	Class_II-TIR	hAT	0.616	0	0	0.027	0.052	0.616	0.008	0	0.042	0	0	0	0.001	0.009	0.014	0.23	0
rnd-6_family-243 Unknown	Class_II-RC	Helitron	0.725	0.004	0	0.001	0.038	0.038	0.725	0.018	0.083	0.002	0	0	0.009	0.013	0.018	0.052	0
rnd-6_family-253 Unknown	Class_II-TIR	TcMar	0.447	0.001	0	0.026	0.006	0.062	0.077	0	0.074	0.001	0.06	0.091	0.001	0.142	0.011	0.447	0
rnd-6_family-2572 Unknown	Class_II-TIR	hAT	0.441	0.021	0.005	0.016	0.136	0.441	0.013	0.001	0.274	0	0	0	0.001	0.016	0.042	0.033	0
rnd-6_family-2583 Unknown	Class_I-LTR	Gypsy	0.485	0.044	0	0.094	0.485	0.046	0.003	0.002	0.303	0.001	0.001	0	0.003	0.006	0.001	0.012	0
rnd-6_family-2584 Unknown	Class_II-DNA	Maverick	0.996	0.001	0	0	0.001	0	0	0	0	0.996	0	0	0	0	0	0.001	0
rnd-6_family-2586 Unknown	Class_I-LINE	L1_L2	0.614	0.005	0	0.011	0.315	0.042	0.002	0	0.614	0	0	0.001	0	0.001	0.001	0.007	0
rnd-6_family-2589 Unknown	Class_II-TIR	hAT	0.236	0.038	0	0.019	0.054	0.236	0.213	0.003	0.079	0.022	0	0	0.002	0.137	0.01	0.187	0.001
rnd-6_family-2590 Unknown	Class_I-LINE	L1_L2	0.355	0.324	0	0.042	0.123	0.044	0.051	0	0.355	0	0	0.003	0.001	0.017	0.031	0.008	0
rnd-6_family-2597 Unknown	Class_I-LINE	L1_L2	0.39	0.267	0	0.1	0.168	0.029	0.001	0	0.39	0	0	0	0	0	0.03	0.013	0
rnd-6_family-26 Unknown	Class_I-LTR	Copia	0.812	0.812	0	0.001	0.178	0.003	0.002	0	0.003	0	0	0	0	0	0.001	0	0
rnd-6_family-2691 Unknown	Class_II-TIR	hAT	0.92	0.007	0	0.004	0.005	0.92	0.011	0	0.006	0	0.012	0	0.001	0.004	0.001	0.028	0
rnd-6_family-2713 Unknown	Class_I-LTR	Copia	0.981	0.981	0	0	0.017	0.001	0	0	0	0	0	0	0	0	0	0	0
rnd-6_family-2737 Unknown	Class_I-LINE	L1_L2	0.987	0	0	0.003	0.004	0.001	0	0	0.987	0	0	0	0.001	0.001	0.001	0.001	0
rnd-6_family-278 Unknown	Class_I-LINE	L1_L2	0.946	0.01	0	0.005	0.026	0.003	0	0.006	0.946	0	0	0	0.003	0.001	0	0	0
rnd-6_family-2801 Unknown	Class_I-LTR	Gypsy	0.361	0.115	0	0.004	0.361	0.222	0.017	0.031	0.056	0	0	0	0.166	0.014	0.001	0.013	0
rnd-6_family-2815 Unknown	Class_I-LINE	L1_L2	0.491	0	0	0.067	0.007	0.067	0.015	0	0.491	0	0	0	0	0.007	0.335	0.012	0
rnd-6_family-2861 Unknown	Class_II-TIR	TcMar	0.491	0.004	0	0.072	0.062	0.309	0.006	0	0.033	0	0	0.001	0.001	0.019	0.002	0.491	0
rnd-6_family-2902 Unknown	Class_I-LTR	Copia	0.341	0.341	0	0.146	0.168	0.133	0.042	0	0.097	0	0.001	0	0.001	0.003	0.045	0.02	0
rnd-6_family-2926 Unknown	Class_I-LINE	L1_L2	0.672	0.011	0	0.012	0.033	0.19	0.036	0.001	0.672	0	0	0.008	0.001	0.005	0.018	0.014	0
rnd-6_family-2975 Unknown	Class_I-LINE	L1_L2	0.931	0	0	0	0.021	0.005	0.004	0	0.931	0	0	0	0.003	0.008	0.025	0.003	0
rnd-6_family-2987 Unknown	Class_I-LTR	Copia	0.974	0.974	0	0	0.019	0.001	0	0	0.005	0	0	0	0	0	0	0	0
rnd-6_family-3212 Unknown	Class_I-LINE	Jockey	0.48	0.001	0	0.005	0.011	0.013	0.002	0.48	0.464	0	0	0	0.001	0.006	0.011	0.006	0
rnd-6_family-325 Unknown	Class_II-TIR	hAT	0.744	0.039	0	0.001	0.011	0.744	0.031	0	0.035	0	0	0	0	0.006	0.121	0.011	0
rnd-6_family-3360 Unknown	Class_I-LINE	L1_L2	0.71	0.019	0	0.003	0.045	0.011	0.05	0	0.71	0.11	0	0.008	0.001	0.018	0.004	0.022	0
rnd-6_family-3406 Unknown	Class_I-LTR	Copia	0.578	0.578	0	0.001	0.282	0.078	0.002	0	0.02	0	0	0	0.001	0.007	0	0.031	0
rnd-6_family-3594 Unknown	Class_I-LTR	Gypsy	0.423	0.001	0	0.023	0.423	0.212	0.14	0	0.128	0.001	0	0	0.01	0.001	0.001	0.06	0
rnd-6_family-3638 Unknown	Class_I-LINE	L1_L2	0.731	0.003	0.001	0.038	0.008	0.032	0.063	0.003	0.731	0	0	0.001	0	0.003	0.097	0.02	0
rnd-6_family-369 Unknown	Class_I-LTR	Copia	0.961	0.961	0	0	0.022	0.002	0.001	0	0.012	0	0	0	0	0	0	0.001	0
rnd-6_family-371 Unknown	Class_II-RC	Helitron	0.278	0	0	0.036	0.272	0.228	0.278	0.001	0.059	0.008	0	0	0	0.011	0.003	0.102	0.002
rnd-6_family-3730 Unknown	Class_I-LINE	L1_L2	0.672	0.001	0	0.001	0.315	0.002	0	0.005	0.672	0	0	0	0	0.002	0.001	0.001	0
rnd-6_family-3764 Unknown	Class_II-TIR	hAT	0.639	0.01	0	0.085	0.036	0.639	0.021	0	0.173	0	0	0	0	0.001	0.006	0.027	0
rnd-6_family-3765 Unknown	Class_II-TIR	hAT	0.757	0.097	0	0.024	0.036	0.757	0.026	0	0.013	0	0	0	0.001	0.008	0.004	0.032	0
rnd-6_family-3835 Unknown	Class_I-LINE	L1_L2	0.489	0.002	0	0.112	0.207	0.082	0.04	0	0.489	0.001	0	0	0.005	0.035	0.006	0.021	0
rnd-6_family-3872 Unknown	Class_II-RC	Helitron	0.662	0.085	0	0.039	0.125	0.014	0.662	0	0.035	0	0	0	0	0	0.037	0.002	0
rnd-6_family-3884 Unknown	Class_I-LTR	Copia	0.901	0.901	0	0	0.075	0.008	0.011	0	0.003	0	0	0	0	0.001	0	0.001	0
rnd-6_family-3911 Unknown	Class_I-LTR	Copia	0.843	0.843	0	0.025	0.023	0.028	0.008	0	0.038	0	0	0	0	0.017	0.005	0.013	0
rnd-6_family-3990 Unknown	Class_I-LTR	Copia	0.997	0.997	0	0	0.001	0.001	0	0	0.001	0	0	0	0	0	0	0	0
rnd-6_family-4023 Unknown	Class_I-LTR	Gypsy	0.296	0.002	0.129	0.057	0.296	0.173	0.029	0.032	0.085	0	0	0	0.003	0.004	0.007	0.181	0
rnd-6_family-4105 Unknown	Class_I-LTR	Gypsy	0.795	0.139	0	0.007	0.795	0.013	0.007	0	0.032	0	0	0	0	0	0.001	0.005	0
rnd-6_family-4305 Unknown	Class_II-TIR	TcMar	0.474	0.07	0	0.004	0.039	0.127	0.039	0	0.082	0.041	0	0.002	0.001	0.109	0.011	0.474	0
rnd-6_family-4394 Unknown	Class_I-LTR	Copia	0.64	0.64	0	0.003	0.01	0.009	0.027	0	0.294	0	0	0	0.001	0.008	0.003	0.005	0
rnd-6_family-449 Unknown	Class_II-RC	Helitron	0.509	0	0	0.002	0.014	0.224	0.509	0.002	0.026	0	0	0	0.002	0.096	0	0.124	0
rnd-6_family-4599 Unknown	Class_II-DNA	Maverick	0.207	0.025	0.021	0.05	0.077	0.197	0.066	0.001	0.014	0.207	0	0	0.003	0.003	0.138	0.193	0.002
rnd-6_family-4819 Unknown	Class_I-LTR	Copia	0.785	0.785	0	0.001	0.131	0.016	0.001	0.014	0.033	0	0	0	0	0.01	0	0.008	0
rnd-6_family-492 Unknown	Class_I-LTR	Gypsy	0.679	0.213	0	0.001	0.679	0.057	0.003	0.001	0.022	0	0.002	0	0.003	0.002	0	0.016	0
rnd-6_family-4970 Unknown	Class_I-LTR	Copia	0.987	0.987	0	0	0.006	0.002	0.001	0	0.003	0	0	0	0	0	0	0.001	0
rnd-6_family-4971 Unknown	Class_II-DNA	Maverick	0.889	0.008	0	0.001	0.046	0.006	0.026	0	0.01	0.889	0	0	0	0.001	0.001	0.013	0
rnd-6_family-546 Unknown	Class_II-TIR	TcMar	0.294	0.003	0	0.005	0.195	0.107	0.092	0.001	0.021	0.239	0.003	0	0	0.033	0.007	0.294	0
rnd-6_family-5462 Unknown	Class_I-LTR	Copia	0.986	0.986	0	0.001	0.001	0.006	0.002	0	0.002	0	0	0	0	0	0	0.001	0
rnd-6_family-5718 Unknown	Class_I-LTR	Copia	1	1	0	0	0	0	0	0	0	0	0	0	0	0	0	0	0
rnd-6_family-5755 Unknown	Class_I-LTR	Gypsy	0.927	0.016	0.001	0.001	0.927	0.027	0.01	0	0.006	0	0	0	0.006	0	0	0.005	0
rnd-6_family-6022 Unknown	Class_II-RC	Helitron	0.783	0	0	0.003	0.064	0.089	0.783	0	0.007	0.001	0	0	0.001	0.007	0.001	0.043	0
rnd-6_family-6093 Unknown	Class_II-TIR	hAT	0.455	0	0	0.002	0.029	0.455	0.152	0.002	0.002	0	0	0	0	0.001	0	0.355	0
rnd-6_family-6224 Unknown	Class_I-LINE	L1_L2	0.269	0.002	0	0.237	0.038	0.186	0.003	0	0.269	0	0.002	0	0.001	0.006	0.044	0.211	0
rnd-6_family-625 Unknown	Class_I-LINE	Jockey	0.361	0	0	0.005	0.005	0.258	0.017	0.361	0.116	0.001	0.015	0	0.001	0.096	0	0.125	0
rnd-6_family-665 Unknown	Class_II-TIR	hAT	0.826	0	0	0.009	0.01	0.826	0.004	0.003	0.024	0.001	0	0	0.002	0.033	0	0.087	0
rnd-6_family-666 Unknown	Class_I-LINE	Jockey	0.489	0.038	0	0.039	0.104	0.133	0.007	0.489	0.105	0.005	0	0	0	0.038	0.004	0.038	0
rnd-6_family-701 Unknown	Class_I-LINE	L1_L2	0.457	0.001	0	0.017	0.004	0.098	0.001	0	0.457	0	0	0	0	0.387	0.009	0.025	0
rnd-6_family-7073 Unknown	Class_I-LINE	L1_L2	0.36	0.013	0	0.005	0.106	0.092	0.321	0	0.36	0.002	0	0	0.002	0.055	0.001	0.042	0.001
rnd-6_family-7222 Unknown	Class_I-LTR	Copia	0.544	0.544	0	0.003	0.443	0.004	0	0	0.005	0	0	0	0	0	0.001	0	0
rnd-6_family-750 Unknown	Class_I-LTR	Gypsy	0.783	0.036	0	0.004	0.783	0.006	0.078	0.001	0.022	0.002	0	0	0.032	0.003	0.001	0.033	0
rnd-6_family-752 Unknown	Class_I-LTR	ERV	0.445	0.015	0.01	0.445	0.06	0.023	0.013	0	0.041	0	0	0	0.001	0.169	0.21	0.013	0
rnd-6_family-753 Unknown	Class_I-LINE	L1_L2	0.839	0.005	0	0.023	0.022	0.103	0.001	0	0.839	0	0	0	0	0	0.001	0.007	0
rnd-6_family-766 Unknown	Class_I-LTR	Copia	0.975	0.975	0	0	0.019	0.001	0	0	0.004	0	0	0	0	0	0	0	0
rnd-6_family-7797 Unknown	Class_II-TIR	hAT	0.464	0.063	0	0.018	0.046	0.464	0.11	0.002	0.101	0.001	0.001	0	0.007	0.033	0.001	0.153	0
rnd-6_family-7816 Unknown	Class_II-TIR	hAT	0.236	0.006	0	0.072	0.049	0.236	0.016	0.158	0.228	0	0	0	0.147	0.04	0.006	0.04	0.001
rnd-6_family-8040 Unknown	Class_II-TIR	hAT	0.442	0.001	0	0.005	0.032	0.442	0.072	0.013	0.116	0.025	0.001	0	0.01	0.06	0	0.223	0
rnd-6_family-8505 Unknown	Class_I-LTR	Copia	0.746	0.746	0	0.007	0.038	0.008	0.002	0	0.192	0	0	0.001	0	0.002	0.001	0.003	0
rnd-6_family-851 Unknown	Class_II-TIR	hAT	0.511	0.003	0	0.002	0.102	0.511	0.05	0.043	0.129	0.039	0	0	0.005	0.028	0	0.088	0
rnd-6_family-9060 Unknown	Class_II-TIR	hAT	0.406	0.048	0.005	0.08	0.019	0.406	0.008	0	0.19	0	0	0.011	0.002	0.005	0.148	0.078	0
rnd-6_family-9281 Unknown	Class_I-LINE	L1_L2	0.3	0.132	0.005	0.077	0.182	0.26	0.02	0	0.3	0	0	0.001	0	0.003	0.008	0.011	0
rnd-6_family-9300 Unknown	Class_II-TIR	hAT	0.379	0.001	0	0.003	0.17	0.379	0.032	0.011	0.074	0.015	0	0	0.002	0.087	0.003	0.222	0.001
rnd-6_family-9394 Unknown	Class_I-LTR	Gypsy	0.255	0.001	0.031	0.012	0.255	0.097	0.093	0.01	0.029	0.001	0	0	0.002	0.009	0.031	0.218	0.211
rnd-6_family-946 Unknown	Class_I-LINE	L1_L2	0.555	0.284	0	0.014	0.012	0.117	0.007	0	0.555	0	0	0	0	0.001	0.003	0.009	0
rnd-6_family-947 Unknown	Class_I-LTR	Gypsy	0.8	0.014	0.003	0.001	0.8	0.008	0.006	0.001	0.016	0.128	0	0	0.003	0.001	0.002	0.016	0
rnd-6_family-9533 Unknown	Class_I-LINE	Jockey	0.401	0.003	0	0.005	0.109	0.307	0.068	0.401	0.023	0.002	0	0	0.001	0.006	0.004	0.071	0
rnd-6_family-958 Unknown	Class_I-LTR	Copia	0.375	0.375	0	0.023	0.275	0.067	0.076	0.009	0.019	0	0.004	0	0.023	0.03	0.003	0.094	0
rnd-6_family-9792 Unknown	Class_I-LINE	Jockey	0.796	0	0	0.001	0.016	0.009	0.006	0.796	0.002	0	0	0	0	0.028	0	0.14	0
rnd-6_family-9873 Unknown	Class_II-TIR	hAT	0.368	0.024	0.025	0.013	0.04	0.368	0.182	0.004	0.014	0	0	0.001	0	0.009	0.065	0.249	0.005

## Sheet: Table S4
Table S4. Proportion of each transposon family in the genome and transposons
Note: Rows highlighted in yellow indicate sequences that are present in similar proportions across the three genomes.
WT05	Match	Length	Precent of TE (%)	Precent of genome (%)		Rc039	Match	Length	Precent of TE (%)	Precent of genome (%)		Hale	Match	Length	Precent of TE (%)	Precent of genome (%)
Caulimovirus-1_rCom	1143	1228766	1.4278	0.388711		Caulimovirus-1_rCom	1286	1448025	1.46738	0.430569		Caulimovirus-1_rCom	1290	1235934	1.38419	0.352488
Caulimovirus-2_rCom	83	21404	0.024871	0.00677099		Caulimovirus-2_rCom	94	25055	0.0253898	0.00745008		Caulimovirus-2_rCom	132	49777	0.0557481	0.0141964
CMC-EnSpm_rCom	138	97173	0.112913	0.0307399		CMC-EnSpm_rCom	149	102427	0.103796	0.0304566		CMC-EnSpm_rCom	141	98229	0.110012	0.0280149
Copia-1_rCom	155	193562	0.224915	0.0612318		Copia-1_rCom	159	189897	0.192435	0.0564657		Copia-1_rCom	155	186018	0.208332	0.0530524
Copia-10_rCom	87	85308	0.0991263	0.0269865		Copia-10_rCom	93	90600	0.0918108	0.0269398		Copia-10_rCom	90	88620	0.0992507	0.0252744
Copia-100_rCom	46	25041	0.0290972	0.00792153		Copia-100_rCom	53	28662	0.0290451	0.00852262		Copia-100_rCom	45	23784	0.0266371	0.0067832
Copia-101_rCom	472	108905	0.126546	0.0344513		Copia-101_rCom	578	136622	0.138448	0.0406244		Copia-101_rCom	549	124623	0.139573	0.0355425
Copia-102_rCom	130	31599	0.0367174	0.0099961		Copia-102_rCom	145	35058	0.0355265	0.0104245		Copia-102_rCom	125	30496	0.0341542	0.00869746
Copia-103_rCom	323	147236	0.171085	0.046577		Copia-103_rCom	360	160752	0.1629	0.0477995		Copia-103_rCom	331	148509	0.166324	0.0423548
Copia-104_rCom	191	77955	0.0905822	0.0246605		Copia-104_rCom	221	92191	0.0934231	0.0274129		Copia-104_rCom	191	76717	0.0859198	0.0218797
Copia-105_rCom	28	15734	0.0182826	0.00497733		Copia-105_rCom	36	25109	0.0254446	0.00746614		Copia-105_rCom	28	12086	0.0135358	0.00344693
Copia-106_rCom	69	27552	0.0320149	0.00871586		Copia-106_rCom	68	27304	0.0276689	0.00811882		Copia-106_rCom	65	26269	0.0294202	0.00749192
Copia-107_rCom	75	66207	0.0769313	0.0209441		Copia-107_rCom	86	74452	0.075447	0.0221382		Copia-107_rCom	83	64579	0.0723258	0.0184179
Copia-108_rCom	25	17015	0.0197711	0.00538256		Copia-108_rCom	24	17635	0.0178707	0.00524375		Copia-108_rCom	26	17654	0.0197717	0.00503492
Copia-109_rCom	175	75157	0.087331	0.0237753		Copia-109_rCom	208	88406	0.0895875	0.0262874		Copia-109_rCom	160	65452	0.0733035	0.0186669
Copia-11_rCom	125	113116	0.131439	0.0357834		Copia-11_rCom	136	119027	0.120618	0.0353926		Copia-11_rCom	127	108152	0.121126	0.030845
Copia-110_rCom	220	72239	0.0839403	0.0228522		Copia-110_rCom	258	82834	0.083941	0.0246306		Copia-110_rCom	228	75014	0.0840125	0.021394
Copia-12_rCom	165	443144	0.514925	0.140185		Copia-12_rCom	158	450361	0.45638	0.133914		Copia-12_rCom	175	413376	0.462964	0.117895
Copia-13_rCom	74	179742	0.208857	0.05686		Copia-13_rCom	72	190891	0.193442	0.0567613		Copia-13_rCom	73	173740	0.194581	0.0495507
Copia-14_rCom	60	66761	0.077575	0.0211193		Copia-14_rCom	80	89910	0.0911116	0.0267347		Copia-14_rCom	68	72869	0.0816102	0.0207822
Copia-15_rCom	142	130578	0.151729	0.0413073		Copia-15_rCom	146	133349	0.135131	0.0396512		Copia-15_rCom	138	123639	0.13847	0.0352619
Copia-16_rCom	118	176392	0.204964	0.0558002		Copia-16_rCom	123	181820	0.18425	0.054064		Copia-16_rCom	126	175946	0.197052	0.0501798
Copia-17_rCom	24	24435	0.028393	0.00772982		Copia-17_rCom	32	26444	0.0267974	0.0078631		Copia-17_rCom	29	34760	0.0389297	0.00991356
Copia-18_rCom	53	103094	0.119793	0.032613		Copia-18_rCom	50	106786	0.108213	0.0317527		Copia-18_rCom	78	117086	0.131131	0.0333929
Copia-19_rCom	46	81624	0.0948455	0.0258211		Copia-19_rCom	48	86280	0.0874331	0.0256553		Copia-19_rCom	35	62872	0.070414	0.0179311
Copia-2_rCom	31	39125	0.0454625	0.0123769		Copia-2_rCom	36	53714	0.0544319	0.0159718		Copia-2_rCom	46	63594	0.0712226	0.018137
Copia-20_rCom	17	30621	0.035581	0.00968672		Copia-20_rCom	18	20705	0.0209817	0.00615661		Copia-20_rCom	16	25919	0.0290282	0.0073921
Copia-21_rCom	107	83903	0.0974937	0.0265421		Copia-21_rCom	116	84482	0.0856111	0.0251206		Copia-21_rCom	107	68104	0.0762736	0.0194233
Copia-22_rCom	54	58440	0.0679062	0.018487		Copia-22_rCom	70	67406	0.0683068	0.0200431		Copia-22_rCom	61	60325	0.0675615	0.0172047
Copia-23_rCom	63	83986	0.0975901	0.0265683		Copia-23_rCom	67	83513	0.0846291	0.0248325		Copia-23_rCom	68	83880	0.0939421	0.0239226
Copia-24_rCom	184	162191	0.188463	0.0513079		Copia-24_rCom	199	180732	0.183147	0.0537405		Copia-24_rCom	194	168623	0.188851	0.0480913
Copia-25_rCom	67	53090	0.0616896	0.0167946		Copia-25_rCom	75	52431	0.0531317	0.0155903		Copia-25_rCom	71	52793	0.0591259	0.0150566
Copia-26_rCom	51	82264	0.0955892	0.0260236		Copia-26_rCom	50	86650	0.087808	0.0257653		Copia-26_rCom	48	76544	0.0857261	0.0218304
Copia-27_rCom	68	68351	0.0794226	0.0216223		Copia-27_rCom	66	70276	0.0712152	0.0208965		Copia-27_rCom	62	69943	0.0783332	0.0199478
Copia-28_rCom	315	521556	0.606038	0.16499		Copia-28_rCom	359	575359	0.583048	0.171082		Copia-28_rCom	322	523657	0.586474	0.149347
Copia-29_rCom	321	321832	0.373963	0.101809		Copia-29_rCom	332	347425	0.352068	0.103306		Copia-29_rCom	311	309316	0.346421	0.088217
Copia-3_rCom	34	53152	0.0617616	0.0168142		Copia-3_rCom	38	59400	0.0601938	0.0176625		Copia-3_rCom	35	53417	0.0598248	0.0152345
Copia-30_rCom	31	62314	0.0724077	0.0197126		Copia-30_rCom	32	71876	0.0728366	0.0213723		Copia-30_rCom	34	65536	0.0733976	0.0186909
Copia-31_rCom	367	570520	0.662933	0.18048		Copia-31_rCom	400	611388	0.619559	0.181796		Copia-31_rCom	425	580903	0.650587	0.165674
Copia-32_rCom	28	47411	0.0550907	0.0149981		Copia-32_rCom	23	47485	0.0481196	0.0141196		Copia-32_rCom	27	46309	0.0518641	0.0132073
Copia-33_rCom	7	5906	0.00686266	0.00186832		Copia-33_rCom	8	5859	0.0059373	0.00174217		Copia-33_rCom	9	5877	0.00658199	0.00167612
Copia-34_rCom	111	138516	0.160953	0.0438185		Copia-34_rCom	116	138712	0.140566	0.0412459		Copia-34_rCom	119	139200	0.155898	0.0396999
Copia-35_rCom	19	13365	0.0155299	0.00422791		Copia-35_rCom	22	16877	0.0171026	0.00501836		Copia-35_rCom	19	13037	0.0146009	0.00371815
Copia-36_rCom	37	60937	0.0708076	0.0192769		Copia-36_rCom	37	63923	0.0647773	0.0190074		Copia-36_rCom	44	69165	0.0774619	0.0197259
Copia-37_rCom	114	134017	0.155725	0.0423952		Copia-37_rCom	118	139941	0.141811	0.0416113		Copia-37_rCom	122	143096	0.160261	0.040811
Copia-38_rCom	134	167483	0.194612	0.052982		Copia-38_rCom	144	173774	0.176096	0.0516715		Copia-38_rCom	133	157057	0.175897	0.0447927
Copia-39_rCom	84	150592	0.174985	0.0476386		Copia-39_rCom	87	173369	0.175686	0.0515511		Copia-39_rCom	96	166451	0.186418	0.0474718
Copia-4_rCom	107	197016	0.228929	0.0623245		Copia-4_rCom	121	220680	0.223629	0.065619		Copia-4_rCom	117	194615	0.217961	0.0555042
Copia-40_rCom	77	55946	0.0650082	0.0176981		Copia-40_rCom	93	60938	0.0617524	0.0181199		Copia-40_rCom	80	52223	0.0584876	0.014894
Copia-41_rCom	49	119583	0.138953	0.0378292		Copia-41_rCom	54	127171	0.128871	0.0378142		Copia-41_rCom	47	114352	0.128069	0.0326132
Copia-42_rCom	63	73627	0.0855532	0.0232913		Copia-42_rCom	70	77555	0.0785915	0.0230609		Copia-42_rCom	66	76281	0.0854315	0.0217553
Copia-43_rCom	285	262026	0.304469	0.0828899		Copia-43_rCom	307	294112	0.298043	0.0874539		Copia-43_rCom	281	259271	0.290373	0.0739441
Copia-44_rCom	105	131124	0.152364	0.0414801		Copia-44_rCom	122	148966	0.150957	0.0442949		Copia-44_rCom	119	130863	0.146561	0.0373221
Copia-45_rCom	75	117884	0.136979	0.0372917		Copia-45_rCom	92	134710	0.13651	0.0400559		Copia-45_rCom	77	113733	0.127376	0.0324367
Copia-46_rCom	47	46206	0.0536905	0.0146169		Copia-46_rCom	50	48829	0.0494816	0.0145193		Copia-46_rCom	57	53624	0.0600566	0.0152936
Copia-47_rCom	29	45675	0.0530735	0.0144489		Copia-47_rCom	26	45054	0.0456561	0.0133968		Copia-47_rCom	28	46879	0.0525025	0.0133699
Copia-48_rCom	47	88709	0.103078	0.0280624		Copia-48_rCom	57	104101	0.105492	0.0309543		Copia-48_rCom	49	83360	0.0933597	0.0237743
Copia-49_rCom	78	199112	0.231364	0.0629875		Copia-49_rCom	84	203138	0.205853	0.0604029		Copia-49_rCom	78	172729	0.193449	0.0492623
Copia-5_rCom	102	157719	0.183266	0.0498932		Copia-5_rCom	112	176070	0.178423	0.0523542		Copia-5_rCom	123	167347	0.187422	0.0477274
Copia-50_rCom	7	7010	0.00814549	0.00221756		Copia-50_rCom	6	4230	0.00428653	0.00125779		Copia-50_rCom	7	7042	0.00788674	0.00200838
Copia-51_rCom	386	515457	0.598951	0.163061		Copia-51_rCom	419	571694	0.579334	0.169993		Copia-51_rCom	401	491079	0.549988	0.140056
Copia-52_rCom	512	830161	0.964631	0.262615		Copia-52_rCom	554	879109	0.890858	0.261402		Copia-52_rCom	527	814569	0.912283	0.232315
Copia-53_rCom	176	125797	0.146174	0.0397949		Copia-53_rCom	193	140312	0.142187	0.0417216		Copia-53_rCom	173	121654	0.136247	0.0346957
Copia-54_rCom	403	132493	0.153954	0.0419131		Copia-54_rCom	491	156748	0.158843	0.0466089		Copia-54_rCom	473	145027	0.162424	0.0413617
Copia-55_rCom	20	26704	0.0310295	0.0084476		Copia-55_rCom	17	25136	0.0254719	0.00747417		Copia-55_rCom	16	24920	0.0279094	0.00710719
Copia-56_rCom	1248	1496825	1.73928	0.473509		Copia-56_rCom	1370	1627901	1.64966	0.484055		Copia-56_rCom	1264	1483631	1.6616	0.423132
Copia-57_rCom	13	21139	0.0245631	0.00668716		Copia-57_rCom	16	22037	0.0223315	0.00655268		Copia-57_rCom	13	17915	0.020064	0.00510936
Copia-58_rCom	130	293338	0.340853	0.0927952		Copia-58_rCom	142	340084	0.344629	0.101124		Copia-58_rCom	194	309046	0.346119	0.0881399
Copia-59_rCom	128	313140	0.363863	0.0990594		Copia-59_rCom	128	294985	0.298927	0.0877135		Copia-59_rCom	122	281978	0.315803	0.0804202
Copia-6_rCom	40	79654	0.0925564	0.0251979		Copia-6_rCom	44	83652	0.08477	0.0248738		Copia-6_rCom	41	81389	0.0911523	0.0232122
Copia-60_rCom	8	9139	0.0106193	0.00289105		Copia-60_rCom	9	10372	0.0105106	0.0030841		Copia-60_rCom	8	9150	0.0102476	0.00260958
Copia-61_rCom	117	62148	0.0722148	0.01966		Copia-61_rCom	128	70341	0.0712811	0.0209158		Copia-61_rCom	119	62168	0.0696255	0.0177303
Copia-62_rCom	110	122331	0.142146	0.0386985		Copia-62_rCom	123	133029	0.134807	0.039556		Copia-62_rCom	119	126572	0.141755	0.0360983
Copia-63_rCom	17	17598	0.0204485	0.00556699		Copia-63_rCom	18	17603	0.0178383	0.00523424		Copia-63_rCom	17	17257	0.0193271	0.0049217
Copia-64_rCom	5521	8581788	9.97187	2.71478		Copia-64_rCom	6220	9703309	9.83299	2.88527		Copia-64_rCom	6081	8805601	9.8619	2.51136
Copia-65_rCom	95	93755	0.108942	0.0296587		Copia-65_rCom	97	104646	0.106045	0.0311164		Copia-65_rCom	100	94990	0.106385	0.0270912
Copia-66_rCom	183	153401	0.178249	0.0485272		Copia-66_rCom	198	178501	0.180887	0.0530771		Copia-66_rCom	174	151238	0.16938	0.0431331
Copia-67_rCom	21	28976	0.0336696	0.00916633		Copia-67_rCom	28	32231	0.0326617	0.00958386		Copia-67_rCom	24	29397	0.0329234	0.00838403
Copia-68_rCom	118	138842	0.161332	0.0439216		Copia-68_rCom	122	143496	0.145414	0.0426684		Copia-68_rCom	121	135032	0.15123	0.0385111
Copia-69_rCom	458	500035	0.581031	0.158182		Copia-69_rCom	496	551491	0.558861	0.163985		Copia-69_rCom	452	485745	0.544014	0.138535
Copia-7_rCom	59	105435	0.122513	0.0333535		Copia-7_rCom	67	140023	0.141894	0.0416357		Copia-7_rCom	79	140676	0.157551	0.0401208
Copia-70_rCom	81	172147	0.200032	0.0544574		Copia-70_rCom	77	194690	0.197292	0.0578909		Copia-70_rCom	84	166343	0.186297	0.047441
Copia-71_rCom	376	332416	0.386261	0.105157		Copia-71_rCom	397	352908	0.357624	0.104937		Copia-71_rCom	378	323492	0.362297	0.09226
Copia-72_rCom	1779	728569	0.846583	0.230477		Copia-72_rCom	1969	799802	0.810491	0.23782		Copia-72_rCom	1805	738975	0.827621	0.210756
Copia-73_rCom	539	236985	0.275372	0.0749684		Copia-73_rCom	612	274383	0.27805	0.0815875		Copia-73_rCom	506	225562	0.25262	0.0643303
Copia-74_rCom	1345	380684	0.442348	0.120426		Copia-74_rCom	1506	417902	0.423487	0.124263		Copia-74_rCom	1276	355745	0.398419	0.101459
Copia-75_rCom	615	810407	0.941678	0.256366		Copia-75_rCom	670	874012	0.885693	0.259887		Copia-75_rCom	619	799248	0.895124	0.227946
Copia-76_rCom	620	486093	0.564831	0.153772		Copia-76_rCom	668	516255	0.523154	0.153508		Copia-76_rCom	615	473731	0.530559	0.135108
Copia-77_rCom	823	497932	0.578588	0.157517		Copia-77_rCom	954	583824	0.591626	0.1736		Copia-77_rCom	854	501419	0.561568	0.143005
Copia-78_rCom	539	404744	0.470305	0.128038		Copia-78_rCom	574	429410	0.435149	0.127685		Copia-78_rCom	545	405403	0.454034	0.115621
Copia-79_rCom	195	72308	0.0840205	0.0228741		Copia-79_rCom	207	75869	0.0768829	0.0225596		Copia-79_rCom	193	70371	0.0788126	0.0200698
Copia-8_rCom	90	169327	0.196755	0.0535653		Copia-8_rCom	92	190475	0.193021	0.0566376		Copia-8_rCom	93	174051	0.19493	0.0496394
Copia-80_rCom	761	214683	0.249458	0.0679133		Copia-80_rCom	870	241392	0.244618	0.0717777		Copia-80_rCom	711	201934	0.226158	0.0575916
Copia-81_rCom	658	374865	0.435586	0.118586		Copia-81_rCom	715	409015	0.414481	0.12162		Copia-81_rCom	657	370812	0.415294	0.105756
Copia-82_rCom	756	220175	0.255839	0.0696507		Copia-82_rCom	842	269934	0.273542	0.0802646		Copia-82_rCom	746	212808	0.238336	0.0606929
Copia-83_rCom	64	67996	0.0790101	0.02151		Copia-83_rCom	60	66795	0.0676877	0.0198614		Copia-83_rCom	58	62939	0.070489	0.0179502
Copia-84_rCom	519	304744	0.354107	0.0964034		Copia-84_rCom	573	337121	0.341626	0.100243		Copia-84_rCom	521	305661	0.342327	0.0871745
Copia-85_rCom	5789	4061722	4.71964	1.28489		Copia-85_rCom	6356	4521962	4.5824	1.3446		Copia-85_rCom	5740	3959866	4.43488	1.12935
Copia-86_rCom	136	115876	0.134646	0.0366565		Copia-86_rCom	153	128769	0.13049	0.0382893		Copia-86_rCom	133	115606	0.129474	0.0329708
Copia-87_rCom	897	508052	0.590347	0.160718		Copia-87_rCom	940	534513	0.541656	0.158937		Copia-87_rCom	876	497957	0.557691	0.142017
Copia-88_rCom	156	160193	0.186141	0.0506758		Copia-88_rCom	172	171634	0.173928	0.0510352		Copia-88_rCom	150	150461	0.16851	0.0429115
Copia-89_rCom	80	35894	0.0417081	0.0113548		Copia-89_rCom	78	34324	0.0347827	0.0102062		Copia-89_rCom	76	34736	0.0389029	0.00990671
Copia-9_rCom	75	164660	0.191332	0.0520889		Copia-9_rCom	76	179935	0.18234	0.0535035		Copia-9_rCom	86	172912	0.193654	0.0493145
Copia-90_rCom	155	161930	0.18816	0.0512253		Copia-90_rCom	170	177099	0.179466	0.0526602		Copia-90_rCom	154	162631	0.18214	0.0463824
Copia-91_rCom	186	97739	0.113571	0.030919		Copia-91_rCom	222	116648	0.118207	0.0346852		Copia-91_rCom	167	87685	0.0982035	0.0250078
Copia-92_rCom	34	18092	0.0210226	0.00572326		Copia-92_rCom	34	19614	0.0198761	0.0058322		Copia-92_rCom	32	17834	0.0199733	0.00508626
Copia-93_rCom	112	62570	0.0727052	0.0197935		Copia-93_rCom	125	67800	0.0687061	0.0201603		Copia-93_rCom	111	59344	0.0664628	0.0169249
Copia-94_rCom	36	14817	0.0172171	0.00468724		Copia-94_rCom	37	14327	0.0145185	0.00426012		Copia-94_rCom	31	12156	0.0136142	0.00346689
Copia-95_rCom	291	143926	0.167239	0.0455299		Copia-95_rCom	321	157376	0.159479	0.0467956		Copia-95_rCom	288	141149	0.158081	0.0402557
Copia-96_rCom	112	102411	0.119	0.0323969		Copia-96_rCom	120	118625	0.12021	0.035273		Copia-96_rCom	101	88873	0.099534	0.0253466
Copia-97_rCom	1406	459849	0.534336	0.14547		Copia-97_rCom	1704	547129	0.554441	0.162688		Copia-97_rCom	1753	536778	0.601169	0.153089
Copia-98_rCom	113	75836	0.08812	0.0239901		Copia-98_rCom	122	76842	0.077869	0.0228489		Copia-98_rCom	117	72361	0.0810413	0.0206374
Copia-99_rCom	1284	331215	0.384866	0.104777		Copia-99_rCom	1434	365633	0.370519	0.108721		Copia-99_rCom	1170	304729	0.341284	0.0869087
ERV-1_rCom-int	458	224798	0.261211	0.0711131		ERV-1_rCom-int	540	267183	0.270754	0.0794466		ERV-1_rCom-int	454	232935	0.260877	0.0664331
ERV-2_rCom-int	443	209752	0.243728	0.0663534		ERV-2_rCom-int	505	221998	0.224965	0.0660109		ERV-2_rCom-int	475	212611	0.238115	0.0606367
ERV-3_rCom-int	629	364399	0.423425	0.115275		ERV-3_rCom-int	665	386606	0.391773	0.114957		ERV-3_rCom-int	630	360538	0.403787	0.102825
Ty3RT-1_rCom	596	447631	0.520139	0.141605		Ty3RT-1_rCom	690	530560	0.537651	0.157762		Ty3RT-1_rCom	732	513079	0.574627	0.14633
Ty3RT-10_rCom	328	199002	0.231237	0.0629527		Ty3RT-10_rCom	345	221745	0.224708	0.0659357		Ty3RT-10_rCom	334	194234	0.217534	0.0553956
Ty3RT-11_rCom	1803	2620433	3.04489	0.828954		Ty3RT-11_rCom	2081	3063017	3.10395	0.910785		Ty3RT-11_rCom	2063	2342271	2.62324	0.668016
Ty3RT-12_rCom	282	178279	0.207157	0.0563972		Ty3RT-12_rCom	304	189253	0.191782	0.0562742		Ty3RT-12_rCom	551	414456	0.464173	0.118203
Ty3RT-13_rCom	264	333971	0.388068	0.105649		Ty3RT-13_rCom	318	397899	0.403217	0.118315		Ty3RT-13_rCom	321	364598	0.408334	0.103983
Ty3RT-14_rCom	624	463750	0.538869	0.146704		Ty3RT-14_rCom	748	498207	0.504865	0.148141		Ty3RT-14_rCom	727	483797	0.541832	0.137979
Ty3RT-15_rCom	128	177092	0.205778	0.0560217		Ty3RT-15_rCom	146	214223	0.217086	0.063699		Ty3RT-15_rCom	140	183695	0.205731	0.0523898
Ty3RT-16_rCom	57	46672	0.054232	0.0147643		Ty3RT-16_rCom	68	56088	0.0568376	0.0166777		Ty3RT-16_rCom	62	48080	0.0538476	0.0137124
Ty3RT-17_rCom	377	400732	0.465643	0.126768		Ty3RT-17_rCom	458	470393	0.47668	0.139871		Ty3RT-17_rCom	475	438927	0.49158	0.125182
Ty3RT-18_rCom	142	37616	0.0437091	0.0118995		Ty3RT-18_rCom	164	43356	0.0439354	0.0128919		Ty3RT-18_rCom	148	39440	0.0441711	0.0112483
Ty3RT-19_rCom	412	483337	0.561628	0.1529		Ty3RT-19_rCom	440	507422	0.514203	0.150881		Ty3RT-19_rCom	419	482699	0.540603	0.137666
Ty3RT-2_rCom	3865	4757360	5.52796	1.50495		Ty3RT-2_rCom	4289	5311025	5.382	1.57923		Ty3RT-2_rCom	4093	4908011	5.49677	1.39977
Ty3RT-20_rCom	1250	1156624	1.34398	0.365889		Ty3RT-20_rCom	1415	1404816	1.42359	0.417721		Ty3RT-20_rCom	1338	935090	1.04726	0.266688
Ty3RT-21_rCom	1157	943430	1.09625	0.298447		Ty3RT-21_rCom	1250	1013495	1.02704	0.301362		Ty3RT-21_rCom	1168	944626	1.05794	0.269407
Ty3RT-22_rCom	157	69578	0.0808483	0.0220105		Ty3RT-22_rCom	161	73481	0.074463	0.0218495		Ty3RT-22_rCom	148	60344	0.0675827	0.0172101
Ty3RT-23_rCom	2720	2106730	2.44798	0.666448		Ty3RT-23_rCom	3003	2328656	2.35978	0.692424		Ty3RT-23_rCom	2828	2185284	2.44743	0.623243
Ty3RT-24_rCom	61	67265	0.0781607	0.0212788		Ty3RT-24_rCom	64	75073	0.0760763	0.0223229		Ty3RT-24_rCom	61	67965	0.0761179	0.0193836
Ty3RT-25_rCom	316	308569	0.358551	0.0976134		Ty3RT-25_rCom	363	346953	0.35159	0.103166		Ty3RT-25_rCom	370	318448	0.356648	0.0908214
Ty3RT-26_rCom	1069	483052	0.561297	0.15281		Ty3RT-26_rCom	1290	571994	0.579638	0.170082		Ty3RT-26_rCom	1120	491792	0.550786	0.140259
Ty3RT-27_rCom	252	67815	0.0787997	0.0214528		Ty3RT-27_rCom	299	75960	0.0769752	0.0225866		Ty3RT-27_rCom	252	71710	0.0803122	0.0204517
Ty3RT-28_rCom	570	326788	0.379721	0.103377		Ty3RT-28_rCom	626	353066	0.357785	0.104984		Ty3RT-28_rCom	561	316642	0.354626	0.0903063
Ty3RT-29_rCom	38	48923	0.0568476	0.0154764		Ty3RT-29_rCom	36	45834	0.0464465	0.0136287		Ty3RT-29_rCom	29	34710	0.0388737	0.0098993
Ty3RT-3_rCom	289	209645	0.243604	0.0663196		Ty3RT-3_rCom	416	385525	0.390677	0.114635		Ty3RT-3_rCom	345	238216	0.266792	0.0679392
Ty3RT-30_rCom	170	54172	0.0629468	0.0171369		Ty3RT-30_rCom	201	68132	0.0690425	0.020259		Ty3RT-30_rCom	230	79351	0.0888698	0.0226309
Ty3RT-31_rCom	39	21644	0.0251499	0.00684691		Ty3RT-31_rCom	44	24568	0.0248963	0.00730527		Ty3RT-31_rCom	36	21576	0.0241642	0.00615348
Ty3RT-32_rCom	137	57332	0.0666187	0.0181365		Ty3RT-32_rCom	135	37098	0.0375938	0.0110311		Ty3RT-32_rCom	121	36440	0.0408113	0.0103927
Ty3RT-33_rCom	688	167722	0.19489	0.0530576		Ty3RT-33_rCom	733	176750	0.179112	0.0525564		Ty3RT-33_rCom	588	136724	0.153125	0.0389937
Ty3RT-34_rCom	3862	4039175	4.69344	1.27776		Ty3RT-34_rCom	4579	5166972	5.23603	1.53639		Ty3RT-34_rCom	4621	4828363	5.40756	1.37705
Ty3RT-35_rCom	217	77822	0.0904277	0.0246184		Ty3RT-35_rCom	230	56780	0.0575388	0.0168835		Ty3RT-35_rCom	207	53305	0.0596994	0.0152026
Ty3RT-36_rCom	606	234379	0.272344	0.074144		Ty3RT-36_rCom	657	269356	0.272956	0.0800928		Ty3RT-36_rCom	598	243291	0.272476	0.0693866
Ty3RT-37_rCom	50	41690	0.048443	0.0131883		Ty3RT-37_rCom	227	255861	0.25928	0.07608		Ty3RT-37_rCom	429	316121	0.354042	0.0901577
Ty3RT-38_rCom	145	47781	0.0555206	0.0151152		Ty3RT-38_rCom	149	32751	0.0331887	0.00973848		Ty3RT-38_rCom	127	33318	0.0373148	0.0095023
Ty3RT-39_rCom	152	68044	0.0790658	0.0215252		Ty3RT-39_rCom	173	74355	0.0753487	0.0221094		Ty3RT-39_rCom	151	65916	0.0738231	0.0187992
Ty3RT-4_rCom	414	361592	0.420163	0.114387		Ty3RT-4_rCom	506	436251	0.442081	0.129719		Ty3RT-4_rCom	671	598580	0.670384	0.170715
Ty3RT-40_rCom	1725	3031418	3.52245	0.958966		Ty3RT-40_rCom	1812	3181334	3.22385	0.945967		Ty3RT-40_rCom	1718	2980829	3.3384	0.850133
Ty3RT-41_rCom	175	113283	0.131633	0.0358362		Ty3RT-41_rCom	193	124359	0.126021	0.036978		Ty3RT-41_rCom	174	112769	0.126297	0.0321617
Ty3RT-42_rCom	441	193527	0.224875	0.0612208		Ty3RT-42_rCom	501	221473	0.224433	0.0658548		Ty3RT-42_rCom	433	195260	0.218683	0.0556882
Ty3RT-43_rCom	122	109818	0.127606	0.0347401		Ty3RT-43_rCom	137	120661	0.122274	0.0358784		Ty3RT-43_rCom	130	111602	0.12499	0.0318289
Ty3RT-44_rCom	789	149813	0.17408	0.0473922		Ty3RT-44_rCom	956	181153	0.183574	0.0538657		Ty3RT-44_rCom	840	158275	0.177261	0.04514
Ty3RT-45_rCom	337	201200	0.233791	0.0636481		Ty3RT-45_rCom	380	227646	0.230688	0.0676903		Ty3RT-45_rCom	342	198606	0.22243	0.0566425
Ty3RT-46_rCom	492	169510	0.196967	0.0536232		Ty3RT-46_rCom	693	185768	0.188251	0.0552379		Ty3RT-46_rCom	456	101658	0.113853	0.0289929
Ty3RT-47_rCom	150	78869	0.0916443	0.0249496		Ty3RT-47_rCom	165	92266	0.0934991	0.0274352		Ty3RT-47_rCom	155	80607	0.0902764	0.0229891
Ty3RT-48_rCom	576	214981	0.249804	0.0680076		Ty3RT-48_rCom	631	142181	0.144081	0.0422774		Ty3RT-48_rCom	574	153644	0.172075	0.0438193
Ty3RT-49_rCom	262	89966	0.104539	0.02846		Ty3RT-49_rCom	296	77186	0.0782175	0.0229512		Ty3RT-49_rCom	260	57590	0.0644984	0.0164247
Ty3RT-5_rCom	577	621117	0.721726	0.196486		Ty3RT-5_rCom	626	699373	0.70872	0.207958		Ty3RT-5_rCom	704	641679	0.718653	0.183007
Ty3RT-50_rCom	880	304673	0.354024	0.096381		Ty3RT-50_rCom	1028	355517	0.360268	0.105713		Ty3RT-50_rCom	920	304458	0.34098	0.0868315
Ty3RT-51_rCom	62	68723	0.0798548	0.02174		Ty3RT-51_rCom	64	73676	0.0746606	0.0219075		Ty3RT-51_rCom	58	65079	0.0728857	0.0185605
Ty3RT-52_rCom	18	6713	0.00780038	0.00212361		Ty3RT-52_rCom	14	5003	0.00506986	0.00148764		Ty3RT-52_rCom	17	6369	0.00713301	0.00181644
Ty3RT-53_rCom	151	64117	0.0745027	0.0202829		Ty3RT-53_rCom	153	41227	0.041778	0.0122588		Ty3RT-53_rCom	139	36711	0.0411148	0.01047
Ty3RT-54_rCom	244	102045	0.118574	0.0322811		Ty3RT-54_rCom	254	67516	0.0684183	0.0200758		Ty3RT-54_rCom	235	69333	0.07765	0.0197738
Ty3RT-6_rCom	227	135927	0.157945	0.0429995		Ty3RT-6_rCom	245	139893	0.141763	0.0415971		Ty3RT-6_rCom	247	131733	0.147535	0.0375703
Ty3RT-7_rCom	5426	4893860	5.68657	1.54813		Ty3RT-7_rCom	6094	5604952	5.67986	1.66663		Ty3RT-7_rCom	6081	5319218	5.9573	1.51704
Ty3RT-8_rCom	545	429162	0.498678	0.135762		Ty3RT-8_rCom	634	482641	0.489091	0.143513		Ty3RT-8_rCom	777	587422	0.657888	0.167533
Ty3RT-9_rCom	2003	2297482	2.66963	0.726791		Ty3RT-9_rCom	2467	2995734	3.03577	0.890779		Ty3RT-9_rCom	2621	2576630	2.88572	0.734855
hAT-Ac-1_rCom	107	78990	0.0917849	0.0249879		hAT-Ac-1_rCom	118	83723	0.0848419	0.024895		hAT-Ac-1_rCom	108	77074	0.0863196	0.0219815
hAT-Ac-10_rCom	202	68090	0.0791193	0.0215397		hAT-Ac-10_rCom	230	76102	0.0771191	0.0226289		hAT-Ac-10_rCom	196	64304	0.0720178	0.0183395
hAT-Ac-11_rCom	168	107071	0.124414	0.0338711		hAT-Ac-11_rCom	192	116586	0.118144	0.0346667		hAT-Ac-11_rCom	183	106977	0.11981	0.0305099
hAT-Ac-12_rCom	56	11123	0.0129247	0.00351868		hAT-Ac-12_rCom	58	11488	0.0116415	0.00341595		hAT-Ac-12_rCom	56	10926	0.0122367	0.0031161
hAT-Ac-13_rCom	291	89271	0.103731	0.0282402		hAT-Ac-13_rCom	317	96537	0.0978272	0.0287052		hAT-Ac-13_rCom	260	82287	0.092158	0.0234683
hAT-Ac-14_rCom	44	18348	0.02132	0.00580425		hAT-Ac-14_rCom	52	20875	0.021154	0.00620716		hAT-Ac-14_rCom	46	18448	0.020661	0.00526137
hAT-Ac-15_rCom	192	68686	0.0798118	0.0217283		hAT-Ac-15_rCom	220	80526	0.0816022	0.0239443		hAT-Ac-15_rCom	188	66318	0.0742734	0.0189139
hAT-Ac-16_rCom	266	66607	0.0773961	0.0210706		hAT-Ac-16_rCom	278	68046	0.0689554	0.0202334		hAT-Ac-16_rCom	288	68808	0.0770621	0.019624
hAT-Ac-17_rCom	220	101649	0.118114	0.0321559		hAT-Ac-17_rCom	256	115360	0.116902	0.0343022		hAT-Ac-17_rCom	253	116409	0.130373	0.0331999
hAT-Ac-18_rCom	150	52271	0.0607379	0.0165355		hAT-Ac-18_rCom	176	58244	0.0590224	0.0173188		hAT-Ac-18_rCom	146	49323	0.0552397	0.0140669
hAT-Ac-2_rCom	7	3751	0.00435859	0.0011866		hAT-Ac-2_rCom	8	4479	0.00453886	0.00133183		hAT-Ac-2_rCom	8	4477	0.00501405	0.00127684
hAT-Ac-3_rCom	490	326670	0.379584	0.10334		hAT-Ac-3_rCom	570	385794	0.39095	0.114715		hAT-Ac-3_rCom	517	325063	0.364057	0.092708
hAT-Ac-4_rCom	51	11314	0.0131467	0.0035791		hAT-Ac-4_rCom	52	12844	0.0130157	0.00381915		hAT-Ac-4_rCom	47	10708	0.0119925	0.00305392
hAT-Ac-5_rCom	197	63532	0.073823	0.0200979		hAT-Ac-5_rCom	233	75549	0.0765587	0.0224644		hAT-Ac-5_rCom	204	63986	0.0716616	0.0182488
hAT-Ac-6_rCom	215	47378	0.0550523	0.0149877		hAT-Ac-6_rCom	244	55271	0.0560097	0.0164348		hAT-Ac-6_rCom	209	46307	0.0518619	0.0132068
hAT-Ac-7_rCom	951	145775	0.169388	0.0461148		hAT-Ac-7_rCom	1090	166750	0.168979	0.049583		hAT-Ac-7_rCom	932	142551	0.159651	0.0406556
hAT-Ac-8_rCom	382	139099	0.16163	0.0440029		hAT-Ac-8_rCom	424	156400	0.15849	0.0465054		hAT-Ac-8_rCom	362	129975	0.145567	0.0370689
hAT-Ac-9_rCom	923	481165	0.559105	0.152213		hAT-Ac-9_rCom	1064	551826	0.559201	0.164085		hAT-Ac-9_rCom	843	429304	0.480802	0.122438
Helitron-1_rCom	47	20372	0.0236719	0.00644452		Helitron-1_rCom	55	25948	0.0262948	0.00771561		Helitron-1_rCom	58	22979	0.0257355	0.00655361
Helitron-2_rCom	160	54238	0.0630235	0.0171578		Helitron-2_rCom	194	63929	0.0647834	0.0190092		Helitron-2_rCom	237	81945	0.091775	0.0233707
Helitron-3_rCom	133	59083	0.0686533	0.0186905		Helitron-3_rCom	151	67729	0.0686342	0.0201392		Helitron-3_rCom	119	56427	0.0631959	0.016093
Helitron-4_rCom	77	50269	0.0584116	0.0159022		Helitron-4_rCom	87	58776	0.0595615	0.017477		Helitron-4_rCom	83	53339	0.0597374	0.0152123
Helitron-5_rCom	6	553	0.000642576	0.000174937		Helitron-5_rCom	9	630	0.00063842	0.00018733		Helitron-5_rCom	7	604	0.000676455	0.000172261
Helitron-6_rCom	143	48928	0.0568534	0.015478		Helitron-6_rCom	158	31526	0.0319473	0.00937423		Helitron-6_rCom	147	37160	0.0416176	0.010598
Helitron-7_rCom	9	13172	0.0153056	0.00416686		Helitron-7_rCom	9	8145	0.00825385	0.00242191		Helitron-7_rCom	9	4602	0.00515405	0.00131249
Helitron-8_rCom	270	114478	0.133021	0.0362142		Helitron-8_rCom	308	57352	0.0581185	0.0170536		Helitron-8_rCom	269	62916	0.0704633	0.0179436
Helitron-9_rCom	110	56156	0.0652522	0.0177645		Helitron-9_rCom	119	60609	0.061419	0.018022		Helitron-9_rCom	106	52041	0.0582837	0.0148421
Jockey-1_rCom	3326	2022009	2.34954	0.639647		Jockey-1_rCom	4180	2617613	2.6526	0.778345		Jockey-1_rCom	3857	2296487	2.57197	0.654958
Jockey-2_rCom	3	5290	0.00614688	0.00167345		Jockey-2_rCom	3	5290	0.0053607	0.00157298		Jockey-2_rCom	3	5290	0.00592458	0.00150871
Jockey-3_rCom	80	14412	0.0167465	0.00455912		Jockey-3_rCom	89	15256	0.0154599	0.00453636		Jockey-3_rCom	69	13443	0.0150556	0.00383394
L1-1_rCom	17	7120	0.0082733	0.00225236		L1-1_rCom	18	6603	0.00669125	0.0019634		L1-1_rCom	20	8109	0.00908174	0.00231269
L1-10_rCom	72	38787	0.0450698	0.01227		L1-10_rCom	92	46531	0.0471529	0.0138359		L1-10_rCom	101	44557	0.049902	0.0127077
L1-11_rCom	728	253958	0.295094	0.0803377		L1-11_rCom	819	281883	0.28565	0.0838176		L1-11_rCom	665	221031	0.247545	0.0630381
L1-12_rCom	42	14231	0.0165362	0.00450187		L1-12_rCom	50	17304	0.0175353	0.00514533		L1-12_rCom	43	14427	0.0161576	0.00411458
L1-13_rCom	1143	763290	0.886928	0.241461		L1-13_rCom	1226	811243	0.822085	0.241222		L1-13_rCom	1131	738025	0.826557	0.210485
L1-14_rCom	299	135685	0.157663	0.0429229		L1-14_rCom	340	156242	0.15833	0.0464584		L1-14_rCom	280	123018	0.137775	0.0350847
L1-15_rCom	3939	1351522	1.57044	0.427544		L1-15_rCom	4593	1589618	1.61086	0.472671		L1-15_rCom	3950	1336672	1.49702	0.381219
L1-16_rCom	176	101847	0.118344	0.0322185		L1-16_rCom	221	133396	0.135179	0.0396652		L1-16_rCom	166	97194	0.108853	0.0277197
L1-17_rCom	1917	431414	0.501295	0.136474		L1-17_rCom	2162	484023	0.490492	0.143924		L1-17_rCom	1787	399593	0.447527	0.113964
L1-18_rCom	52	45447	0.0528086	0.0143768		L1-18_rCom	58	53307	0.0540194	0.0158508		L1-18_rCom	52	44796	0.0501696	0.0127758
L1-19_rCom	46	29793	0.0346189	0.00942479		L1-19_rCom	48	30914	0.0313271	0.00919225		L1-19_rCom	47	29532	0.0330746	0.00842253
L1-2_rCom	1	330	0.000383454	0.000104393		L1-2_rCom	2	1010	0.0010235	0.000300323		L1-2_rCom	1	330	0.000369586	9.4116e-05
L1-20_rCom	1092	264412	0.307242	0.0836447		L1-20_rCom	1483	362479	0.367323	0.107783		L1-20_rCom	2052	462497	0.517977	0.131904
L1-21_rCom	180	125610	0.145956	0.0397358		L1-21_rCom	190	129264	0.130992	0.0384365		L1-21_rCom	176	122147	0.1368	0.0348363
L1-22_rCom	3685	2439847	2.83506	0.771827		L1-22_rCom	4230	2778831	2.81597	0.826283		L1-22_rCom	3913	2518163	2.82024	0.71818
L1-23_rCom	138	46476	0.0540042	0.0147023		L1-23_rCom	150	33159	0.0336022	0.0098598		L1-23_rCom	142	34773	0.0389443	0.00991726
L1-24_rCom	102	84836	0.0985778	0.0268372		L1-24_rCom	150	122582	0.12422	0.0364496		L1-24_rCom	117	81887	0.09171	0.0233542
L1-25_rCom	98	39534	0.0459378	0.0125063		L1-25_rCom	103	41275	0.0418266	0.0122731		L1-25_rCom	95	37947	0.042499	0.0108225
L1-3_rCom	16	4007	0.00465606	0.00126758		L1-3_rCom	16	4178	0.00423384	0.00124232		L1-3_rCom	16	4022	0.00450447	0.00114707
L1-4_rCom	23	8971	0.0104241	0.00283791		L1-4_rCom	24	9359	0.00948408	0.00278289		L1-4_rCom	19	8522	0.00954428	0.00243048
L1-5_rCom	6	4180	0.00485708	0.00132231		L1-5_rCom	6	4292	0.00434936	0.00127622		L1-5_rCom	6	4296	0.00481134	0.00122522
L1-6_rCom	2	461	0.000535673	0.000145834		L1-6_rCom	3	689	0.000698208	0.000204873		L1-6_rCom	3	679	0.000760451	0.000193651
L1-7_rCom	14	4730	0.00549617	0.0014963		L1-7_rCom	15	4776	0.00483983	0.00142014		L1-7_rCom	14	4968	0.00556395	0.00141687
L1-8_rCom	1919	1504939	1.74871	0.476076		L1-8_rCom	2609	2153084	2.18186	0.640217		L1-8_rCom	2486	1841482	2.06238	0.525191
L1-9_rCom	518	562042	0.653082	0.177798		L1-9_rCom	551	605730	0.613825	0.180113		L1-9_rCom	518	539660	0.604396	0.153911
LTR_rCom	2211	2340449	2.71956	0.740383		LTR_rCom	2622	2972539	3.01227	0.883882		LTR_rCom	2895	2387424	2.67381	0.680894
Maverick-1_rCom	72	15330	0.0178132	0.00484953		Maverick-1_rCom	75	16083	0.0162979	0.00478226		Maverick-1_rCom	60	12325	0.0138035	0.00351509
Maverick-2_rCom	160	69973	0.0813073	0.0221354		Maverick-2_rCom	181	79452	0.0805138	0.023625		Maverick-2_rCom	154	65791	0.0736832	0.0187636
Maverick-3_rCom	316	117882	0.136977	0.0372911		Maverick-3_rCom	358	131903	0.133666	0.0392212		Maverick-3_rCom	296	109299	0.12241	0.0311721
Maverick-4_rCom	57	18075	0.0210028	0.00571789		Maverick-4_rCom	60	17656	0.017892	0.00524999		Maverick-4_rCom	53	16580	0.0185689	0.00472862
Maverick-5_rCom	84	25935	0.030136	0.00820434		Maverick-5_rCom	103	40176	0.0407129	0.0119463		Maverick-5_rCom	74	23901	0.0267681	0.00681657
Merlin-1_rCom	222	196762	0.228634	0.0622441		Merlin-1_rCom	231	200922	0.203607	0.059744		Merlin-1_rCom	227	197083	0.220725	0.0562081
Merlin-2_rCom	153	52140	0.0605857	0.0164941		Merlin-2_rCom	170	57720	0.0584914	0.017163		Merlin-2_rCom	155	51524	0.0577047	0.0146946
MULE-MuDR_rCom	461	252511	0.293413	0.0798799		MULE-MuDR_rCom	498	264860	0.2684	0.0787559		MULE-MuDR_rCom	455	250279	0.280302	0.0713796
Pao-1_rCom	1127	624335	0.725465	0.197504		Pao-1_rCom	1100	613329	0.621526	0.182373		Pao-1_rCom	1066	566715	0.634697	0.161627
Pao-2_rCom	108	47880	0.0556357	0.0151465		Pao-2_rCom	125	51843	0.0525359	0.0154155		Pao-2_rCom	132	57627	0.0645398	0.0164352
PIF-Harbinger_rCom	109	54829	0.0637103	0.0173447		PIF-Harbinger_rCom	129	65581	0.0664575	0.0195004		PIF-Harbinger_rCom	97	53907	0.0603736	0.0153743
RTE-BovB-1_rCom	112	74501	0.0865687	0.0235678		RTE-BovB-1_rCom	304	447786	0.45377	0.133149		RTE-BovB-1_rCom	1027	691265	0.774188	0.197149
RTE-BovB-2_rCom	472	302103	0.351038	0.095568		RTE-BovB-2_rCom	547	351378	0.356074	0.104482		RTE-BovB-2_rCom	519	328497	0.367903	0.0936874
RTE-BovB-3_rCom	159	113124	0.131448	0.0357859		RTE-BovB-3_rCom	159	107808	0.109249	0.0320566		RTE-BovB-3_rCom	235	146668	0.164262	0.0418297
SINE_rCom	618	222455	0.258488	0.0703719		SINE_rCom	860	206842	0.209606	0.0615043		SINE_rCom	734	184472	0.206601	0.0526114
SINE?_rCom	243	73804	0.0530251	0.0233473		SINE?_rCom	267	83173	0.0498781	0.0247314		SINE?_rCom	229	69308	0.0433756	0.0197666
TcMar-Pogo-1_rCom	128	89661	0.104184	0.0283636		TcMar-Pogo-1_rCom	144	98602	0.0999198	0.0293192		TcMar-Pogo-1_rCom	127	86380	0.096742	0.0246356
Unknown-1_rCom	388	187493	0.134706	0.059312		Unknown-1_rCom	418	204410	0.122583	0.0607811		Unknown-1_rCom	408	201039	0.125818	0.0573363
Unknown-10_rCom	331	214964	0.154443	0.0680022		Unknown-10_rCom	373	233719	0.140159	0.0694961		Unknown-10_rCom	372	233486	0.146125	0.0665902
Unknown-100_rCom	42	29422	0.0211385	0.00930742		Unknown-100_rCom	48	32741	0.0196345	0.00973551		Unknown-100_rCom	41	27353	0.0171186	0.00780108
Unknown-101_rCom	58	9964	0.00715872	0.00315203		Unknown-101_rCom	63	10632	0.00637591	0.00316142		Unknown-101_rCom	56	9995	0.00625526	0.00285057
Unknown-102_rCom	239	99552	0.0715239	0.0314925		Unknown-102_rCom	419	87762	0.0526301	0.0260959		Unknown-102_rCom	477	91109	0.0570196	0.0259843
Unknown-103_rCom	326	83037	0.0596586	0.0262681		Unknown-103_rCom	368	93157	0.0558654	0.0277001		Unknown-103_rCom	303	75948	0.0475312	0.0216604
Unknown-104_rCom	258	91278	0.0655794	0.0288751		Unknown-104_rCom	296	101615	0.0609376	0.0302151		Unknown-104_rCom	245	82922	0.0518958	0.0236494
Unknown-105_rCom	365	216451	0.155511	0.0684726		Unknown-105_rCom	399	247117	0.148194	0.07348		Unknown-105_rCom	330	190406	0.119163	0.0543038
Unknown-106_rCom	154	118582	0.0851962	0.0375125		Unknown-106_rCom	220	169516	0.101657	0.0504054		Unknown-106_rCom	193	128234	0.0802538	0.0365723
Unknown-107_rCom	736	171040	0.122885	0.0541072		Unknown-107_rCom	846	214154	0.128426	0.0636785		Unknown-107_rCom	662	160606	0.100513	0.0458048
Unknown-108_rCom	229	136148	0.0978166	0.0430694		Unknown-108_rCom	254	160285	0.0961215	0.0476606		Unknown-108_rCom	193	122797	0.0768511	0.0350217
Unknown-109_rCom	183	51569	0.0370502	0.0163135		Unknown-109_rCom	213	61807	0.0370651	0.0183783		Unknown-109_rCom	188	48792	0.0305359	0.0139155
Unknown-11_rCom	133	96785	0.069536	0.0306172		Unknown-11_rCom	137	96985	0.058161	0.0288384		Unknown-11_rCom	138	89622	0.0560889	0.0255602
Unknown-110_rCom	182	90722	0.0651799	0.0286992		Unknown-110_rCom	206	101658	0.0609634	0.0302279		Unknown-110_rCom	169	82278	0.0514928	0.0234657
Unknown-111_rCom	919	340625	0.244725	0.107754		Unknown-111_rCom	1041	386738	0.231923	0.114996		Unknown-111_rCom	857	313561	0.196239	0.0894276
Unknown-112_rCom	41	17084	0.0122741	0.00540439		Unknown-112_rCom	44	18143	0.0108802	0.0053948		Unknown-112_rCom	47	20205	0.0126451	0.00576247
Unknown-113_rCom	283	81178	0.058323	0.02568		Unknown-113_rCom	789	120783	0.0724325	0.0359147		Unknown-113_rCom	694	107365	0.0671932	0.0306205
Unknown-114_rCom	162	70469	0.050629	0.0222923		Unknown-114_rCom	180	57919	0.0347335	0.0172222		Unknown-114_rCom	167	45816	0.0286734	0.0130667
Unknown-115_rCom	173	84222	0.06051	0.026643		Unknown-115_rCom	194	94287	0.0565431	0.0280362		Unknown-115_rCom	162	76127	0.0476432	0.0217114
Unknown-116_rCom	45	28434	0.0204286	0.00899488		Unknown-116_rCom	46	28735	0.0172321	0.00854433		Unknown-116_rCom	45	30049	0.0188058	0.00856998
Unknown-117_rCom	483	238721	0.171511	0.0755175		Unknown-117_rCom	536	265209	0.159043	0.0788596		Unknown-117_rCom	465	214943	0.13452	0.0613018
Unknown-118_rCom	230	150681	0.108258	0.0476668		Unknown-118_rCom	276	163353	0.0979613	0.0485729		Unknown-118_rCom	251	144133	0.090204	0.0411067
Unknown-119_rCom	68	19366	0.0139137	0.00612628		Unknown-119_rCom	80	24156	0.0144861	0.00718276		Unknown-119_rCom	65	17992	0.0112601	0.00513132
Unknown-12_rCom	2297	1190077	0.85502	0.376472		Unknown-12_rCom	2477	1279412	0.767252	0.380432		Unknown-12_rCom	2266	1173048	0.734139	0.334553
Unknown-120_rCom	646	301815	0.216841	0.0954768		Unknown-120_rCom	736	341864	0.205013	0.101653		Unknown-120_rCom	570	261206	0.163473	0.074496
Unknown-121_rCom	71	67395	0.0484205	0.0213199		Unknown-121_rCom	78	71444	0.0428443	0.0212438		Unknown-121_rCom	68	60004	0.0375528	0.0171131
Unknown-122_rCom	42	21055	0.0151271	0.00666059		Unknown-122_rCom	38	7971	0.00478014	0.00237017		Unknown-122_rCom	37	10740	0.00672151	0.00306305
Unknown-123_rCom	273	142348	0.102271	0.0450307		Unknown-123_rCom	302	98445	0.0590366	0.0292725		Unknown-123_rCom	253	87622	0.0548373	0.0249898
Unknown-124_rCom	122	59072	0.0424407	0.018687		Unknown-124_rCom	131	46946	0.0281531	0.0139593		Unknown-124_rCom	114	43937	0.0274975	0.0125308
Unknown-125_rCom	101	41264	0.0296464	0.0130535		Unknown-125_rCom	114	45715	0.0274149	0.0135933		Unknown-125_rCom	101	38055	0.0238163	0.0108533
Unknown-126_rCom	61	10173	0.00730887	0.00321815		Unknown-126_rCom	68	11121	0.00666916	0.00330682		Unknown-126_rCom	60	9904	0.00619831	0.00282462
Unknown-127_rCom	149	33115	0.0237917	0.0104757		Unknown-127_rCom	169	36604	0.0219511	0.0108842		Unknown-127_rCom	148	32883	0.0205795	0.00937823
Unknown-128_rCom	351	220620	0.158506	0.0697914		Unknown-128_rCom	396	257444	0.154387	0.0765507		Unknown-128_rCom	337	210011	0.131433	0.0598952
Unknown-129_rCom	326	157817	0.113385	0.0499242		Unknown-129_rCom	377	179615	0.107713	0.0534084		Unknown-129_rCom	320	147539	0.0923356	0.0420781
Unknown-13_rCom	521	449955	0.323274	0.14234		Unknown-13_rCom	579	503148	0.301733	0.149611		Unknown-13_rCom	574	471359	0.294995	0.134432
Unknown-130_rCom	219	117623	0.0845072	0.0372091		Unknown-130_rCom	237	124438	0.0746243	0.0370015		Unknown-130_rCom	217	115710	0.0724158	0.0330005
Unknown-131_rCom	114	86579	0.0622034	0.0273886		Unknown-131_rCom	136	100480	0.0602569	0.0298776		Unknown-131_rCom	123	86927	0.0544023	0.0247916
Unknown-132_rCom	75	14037	0.010085	0.0044405		Unknown-132_rCom	64	13648	0.00818458	0.00405822		Unknown-132_rCom	77	14900	0.009325	0.00424948
Unknown-133_rCom	65	44358	0.0318694	0.0140323		Unknown-133_rCom	65	45704	0.0274083	0.01359		Unknown-133_rCom	62	41604	0.0260374	0.0118655
Unknown-134_rCom	223	98316	0.0706359	0.0311015		Unknown-134_rCom	264	108217	0.0648968	0.0321782		Unknown-134_rCom	211	93012	0.0582105	0.026527
Unknown-135_rCom	102	51977	0.0373433	0.0164425		Unknown-135_rCom	105	53034	0.031804	0.0157696		Unknown-135_rCom	99	49292	0.0308488	0.0140581
Unknown-136_rCom	108	51337	0.0368835	0.0162401		Unknown-136_rCom	121	58697	0.0352001	0.0174535		Unknown-136_rCom	98	44308	0.0277297	0.0126366
Unknown-137_rCom	70	17828	0.0128087	0.00563975		Unknown-137_rCom	79	22073	0.013237	0.00656339		Unknown-137_rCom	65	16803	0.010516	0.00479222
Unknown-138_rCom	1905	1540838	1.10703	0.487432		Unknown-138_rCom	2087	1693677	1.01568	0.503613		Unknown-138_rCom	1894	1448927	0.906795	0.413234
Unknown-139_rCom	284	125831	0.0904043	0.0398057		Unknown-139_rCom	301	69310	0.0415646	0.0206093		Unknown-139_rCom	268	63652	0.0398359	0.0181536
Unknown-14_rCom	274	72388	0.0520077	0.0228994		Unknown-14_rCom	321	93687	0.0561832	0.0278577		Unknown-14_rCom	306	81179	0.050805	0.0231523
Unknown-140_rCom	60	28314	0.0203424	0.00895692		Unknown-140_rCom	61	29386	0.0176225	0.0087379		Unknown-140_rCom	52	25406	0.0159001	0.00724579
Unknown-141_rCom	72	30615	0.0219956	0.00968482		Unknown-141_rCom	75	28477	0.0170774	0.00846761		Unknown-141_rCom	63	21390	0.0133867	0.00610043
Unknown-142_rCom	163	32455	0.0233176	0.0102669		Unknown-142_rCom	238	38371	0.0230107	0.0114096		Unknown-142_rCom	203	34669	0.0216972	0.0098876
Unknown-143_rCom	805	375850	0.270032	0.118897		Unknown-143_rCom	859	401538	0.240799	0.119397		Unknown-143_rCom	811	373030	0.233457	0.106388
Unknown-144_rCom	129	53965	0.0387716	0.0170714		Unknown-144_rCom	137	56473	0.0338663	0.0167922		Unknown-144_rCom	134	52717	0.0329923	0.0150349
Unknown-145_rCom	339	134128	0.0963653	0.0424304		Unknown-145_rCom	381	159683	0.0957604	0.0474816		Unknown-145_rCom	324	125713	0.0786761	0.0358534
Unknown-146_rCom	547	112662	0.0809429	0.0356398		Unknown-146_rCom	619	128669	0.0771616	0.0382596		Unknown-146_rCom	498	102231	0.0639801	0.0291563
Unknown-147_rCom	309	132527	0.0952151	0.0419239		Unknown-147_rCom	364	159215	0.0954798	0.0473424		Unknown-147_rCom	303	121897	0.0762879	0.034765
Unknown-148_rCom	245	78252	0.0562208	0.0247544		Unknown-148_rCom	281	83494	0.0500706	0.0248269		Unknown-148_rCom	237	79118	0.0495151	0.0225645
Unknown-149_rCom	139	52399	0.0376465	0.016576		Unknown-149_rCom	152	56033	0.0336025	0.0166614		Unknown-149_rCom	128	46768	0.0292692	0.0133382
Unknown-15_rCom	1157	909380	0.653351	0.287675		Unknown-15_rCom	1230	963351	0.577713	0.286452		Unknown-15_rCom	1149	878737	0.549948	0.250616
Unknown-150_rCom	333	170213	0.122291	0.0538456		Unknown-150_rCom	364	190719	0.114372	0.0567101		Unknown-150_rCom	314	158908	0.0994508	0.0453206
Unknown-151_rCom	63	20449	0.0146917	0.00646888		Unknown-151_rCom	64	18868	0.011315	0.00561038		Unknown-151_rCom	59	14355	0.00898392	0.00409405
Unknown-152_rCom	112	17913	0.0128697	0.00566664		Unknown-152_rCom	137	26165	0.0156909	0.00778014		Unknown-152_rCom	115	21247	0.0132972	0.00605965
Unknown-153_rCom	132	118910	0.0854318	0.0376163		Unknown-153_rCom	133	128122	0.0768336	0.038097		Unknown-153_rCom	141	116821	0.0731111	0.0333174
Unknown-154_rCom	138	85486	0.0614181	0.0270428		Unknown-154_rCom	153	93840	0.056275	0.0279032		Unknown-154_rCom	127	80644	0.0504701	0.0229997
Unknown-155_rCom	145	47102	0.0338408	0.0149004		Unknown-155_rCom	158	53891	0.0323179	0.0160244		Unknown-155_rCom	133	42684	0.0267133	0.0121735
Unknown-156_rCom	449	165372	0.118813	0.0523142		Unknown-156_rCom	475	176318	0.105736	0.052428		Unknown-156_rCom	453	166748	0.104357	0.0475565
Unknown-157_rCom	43	6751	0.00485031	0.00213563		Unknown-157_rCom	45	7224	0.00433217	0.00214805		Unknown-157_rCom	43	6501	0.00406858	0.00185409
Unknown-158_rCom	47	22528	0.0161854	0.00712656		Unknown-158_rCom	61	24953	0.0149641	0.00741975		Unknown-158_rCom	54	22064	0.0138085	0.00629265
Unknown-159_rCom	181	47630	0.0342202	0.0150674		Unknown-159_rCom	208	56467	0.0338627	0.0167904		Unknown-159_rCom	187	51363	0.032145	0.0146487
Unknown-16_rCom	652	635454	0.456547	0.201021		Unknown-16_rCom	676	659638	0.395579	0.196143		Unknown-16_rCom	636	612179	0.383125	0.174594
Unknown-160_rCom	54	49411	0.0354997	0.0156308		Unknown-160_rCom	59	65418	0.0392306	0.019452		Unknown-160_rCom	59	55629	0.0348148	0.0158654
Unknown-161_rCom	130	65646	0.0471639	0.0207666		Unknown-161_rCom	156	79958	0.0479501	0.0237754		Unknown-161_rCom	142	72203	0.0451874	0.0205923
Unknown-162_rCom	317	212002	0.152315	0.0670652		Unknown-162_rCom	374	242517	0.145435	0.0721122		Unknown-162_rCom	330	206931	0.129505	0.0590167
Unknown-163_rCom	7	2385	0.00171352	0.000754476		Unknown-163_rCom	6	2154	0.00129173	0.00064049		Unknown-163_rCom	6	2141	0.00133992	0.000610613
Unknown-164_rCom	1147	294415	0.211525	0.0931359		Unknown-164_rCom	1261	319492	0.191596	0.0950006		Unknown-164_rCom	1100	279469	0.174903	0.0797046
Unknown-165_rCom	82	57729	0.0414759	0.0182621		Unknown-165_rCom	84	58586	0.0351335	0.0174205		Unknown-165_rCom	78	54691	0.0342278	0.0155979
Unknown-166_rCom	238	66913	0.0480742	0.0211674		Unknown-166_rCom	251	66480	0.0398675	0.0197678		Unknown-166_rCom	242	72748	0.0455285	0.0207477
Unknown-167_rCom	69	30446	0.0218742	0.00963136		Unknown-167_rCom	79	34232	0.0205286	0.0101789		Unknown-167_rCom	66	29257	0.0183102	0.0083441
Unknown-168_rCom	66	36607	0.0263006	0.0115803		Unknown-168_rCom	85	48037	0.0288074	0.0142838		Unknown-168_rCom	66	32969	0.0206333	0.00940276
Unknown-169_rCom	107	70121	0.050379	0.0221822		Unknown-169_rCom	112	70787	0.0424503	0.0210484		Unknown-169_rCom	101	64206	0.0401826	0.0183116
Unknown-17_rCom	487	300432	0.215848	0.0950393		Unknown-17_rCom	532	321133	0.192581	0.0954886		Unknown-17_rCom	496	294677	0.18442	0.0840419
Unknown-170_rCom	119	63219	0.0454202	0.0199988		Unknown-170_rCom	123	61729	0.0370183	0.0183551		Unknown-170_rCom	104	52522	0.0328703	0.0149793
Unknown-171_rCom	258	167597	0.120411	0.053018		Unknown-171_rCom	277	179214	0.107473	0.0532891		Unknown-171_rCom	260	165088	0.103318	0.0470831
Unknown-172_rCom	373	111799	0.0803229	0.0353668		Unknown-172_rCom	410	116593	0.0699198	0.0346688		Unknown-172_rCom	389	129170	0.0808396	0.0368393
Unknown-173_rCom	22	26452	0.0190047	0.00836789		Unknown-173_rCom	25	28509	0.0170966	0.00847712		Unknown-173_rCom	26	29120	0.0182244	0.00830503
Unknown-174_rCom	84	37224	0.0267439	0.0117755		Unknown-174_rCom	98	43180	0.0258947	0.0128395		Unknown-174_rCom	85	37128	0.0232361	0.0105889
Unknown-175_rCom	334	161401	0.11596	0.051058		Unknown-175_rCom	370	180874	0.108469	0.0537827		Unknown-175_rCom	302	138619	0.0867532	0.0395342
Unknown-176_rCom	673	114269	0.0820975	0.0361481		Unknown-176_rCom	719	123119	0.0738333	0.0366093		Unknown-176_rCom	602	104093	0.0651454	0.0296873
Unknown-177_rCom	84	43744	0.0314282	0.0138381		Unknown-177_rCom	94	48188	0.0288979	0.0143287		Unknown-177_rCom	88	45019	0.0281746	0.0128394
Unknown-178_rCom	1130	183176	0.131604	0.0579463		Unknown-178_rCom	1258	203669	0.122138	0.0605608		Unknown-178_rCom	1049	169057	0.105802	0.0482151
Unknown-179_rCom	269	133046	0.095588	0.0420881		Unknown-179_rCom	335	177735	0.106586	0.0528493		Unknown-179_rCom	279	129503	0.081048	0.0369343
Unknown-18_rCom	410	96497	0.069329	0.0305261		Unknown-18_rCom	558	128404	0.0770027	0.0381808		Unknown-18_rCom	438	103391	0.0647061	0.0294871
Unknown-180_rCom	158	61202	0.0439711	0.0193608		Unknown-180_rCom	169	71890	0.0431118	0.0213764		Unknown-180_rCom	156	59044	0.036952	0.0168394
Unknown-181_rCom	389	126907	0.0911773	0.040146		Unknown-181_rCom	451	150046	0.0899812	0.044616		Unknown-181_rCom	361	112810	0.0706009	0.0321734
Unknown-182_rCom	89	25045	0.0179938	0.00792279		Unknown-182_rCom	106	27821	0.016684	0.00827255		Unknown-182_rCom	72	18777	0.0117514	0.0053552
Unknown-183_rCom	250	104202	0.0748648	0.0329635		Unknown-183_rCom	271	107410	0.0644128	0.0319383		Unknown-183_rCom	248	100259	0.062746	0.0285939
Unknown-184_rCom	441	189581	0.136206	0.0599725		Unknown-184_rCom	491	215438	0.129196	0.0640603		Unknown-184_rCom	422	177662	0.111188	0.0506692
Unknown-185_rCom	267	89595	0.0643702	0.0283427		Unknown-185_rCom	316	104200	0.0624878	0.0309838		Unknown-185_rCom	252	79910	0.0500108	0.0227903
Unknown-186_rCom	186	73755	0.0529899	0.0233318		Unknown-186_rCom	213	85603	0.0513353	0.025454		Unknown-186_rCom	180	70243	0.0439608	0.0200333
Unknown-187_rCom	39	13511	0.00970709	0.0042741		Unknown-187_rCom	45	14296	0.00857318	0.0042509		Unknown-187_rCom	39	12887	0.00806519	0.00367537
Unknown-188_rCom	903	199357	0.14323	0.063065		Unknown-188_rCom	1022	226651	0.135921	0.0673945		Unknown-188_rCom	905	199753	0.125013	0.0569696
Unknown-189_rCom	143	52223	0.03752	0.0165203		Unknown-189_rCom	140	34775	0.0208543	0.0103403		Unknown-189_rCom	125	30958	0.0193747	0.00882922
Unknown-19_rCom	291	217770	0.156459	0.0688899		Unknown-19_rCom	318	237194	0.142243	0.0705294		Unknown-19_rCom	278	205892	0.128855	0.0587204
Unknown-190_rCom	291	77982	0.0560268	0.024669		Unknown-190_rCom	324	86527	0.0518895	0.0257287		Unknown-190_rCom	282	75067	0.0469798	0.0214091
Unknown-191_rCom	26	12985	0.00932918	0.0041077		Unknown-191_rCom	35	17331	0.0103932	0.00515336		Unknown-191_rCom	23	11906	0.00745124	0.00339559
Unknown-192_rCom	186	35065	0.0251927	0.0110925		Unknown-192_rCom	199	39390	0.0236218	0.0117126		Unknown-192_rCom	184	33345	0.0208686	0.00951
Unknown-193_rCom	1063	389326	0.279714	0.12316		Unknown-193_rCom	1185	440177	0.26397	0.130886		Unknown-193_rCom	965	345607	0.216294	0.0985672
Unknown-194_rCom	45	31448	0.0225941	0.00994833		Unknown-194_rCom	48	33468	0.0200705	0.00995168		Unknown-194_rCom	45	32134	0.0201107	0.00916462
Unknown-195_rCom	65	35337	0.0253881	0.0111786		Unknown-195_rCom	67	35781	0.0214575	0.0106394		Unknown-195_rCom	67	35134	0.0219882	0.0100202
Unknown-196_rCom	195	61472	0.044165	0.0194462		Unknown-196_rCom	223	71151	0.0426686	0.0211567		Unknown-196_rCom	174	54013	0.0338034	0.0154045
Unknown-197_rCom	106	29005	0.0208389	0.00917551		Unknown-197_rCom	129	33609	0.020155	0.0099936		Unknown-197_rCom	98	25762	0.0161229	0.00734732
Unknown-198_rCom	169	33541	0.0240978	0.0106104		Unknown-198_rCom	183	36462	0.0218659	0.0108419		Unknown-198_rCom	158	31345	0.0196169	0.0089396
Unknown-199_rCom	474	165869	0.11917	0.0524714		Unknown-199_rCom	516	183512	0.11005	0.0545671		Unknown-199_rCom	434	153786	0.0962453	0.0438598
Unknown-2_rCom	1717	445782	0.320276	0.14102		Unknown-2_rCom	1943	518052	0.310671	0.154042		Unknown-2_rCom	1674	438525	0.274446	0.125067
Unknown-20_rCom	385	224304	0.161153	0.0709568		Unknown-20_rCom	402	233731	0.140166	0.0694997		Unknown-20_rCom	384	227060	0.142103	0.0647575
Unknown-200_rCom	681	142653	0.10249	0.0451272		Unknown-200_rCom	736	158669	0.0951524	0.0471801		Unknown-200_rCom	593	126297	0.0790416	0.0360199
Unknown-201_rCom	405	127033	0.0912679	0.0401859		Unknown-201_rCom	463	152972	0.0917359	0.0454861		Unknown-201_rCom	375	111871	0.0700132	0.0319056
Unknown-21_rCom	63	10705	0.00769109	0.00338644		Unknown-21_rCom	69	10799	0.00647606	0.00321107		Unknown-21_rCom	62	9939	0.00622021	0.0028346
Unknown-22_rCom	635	203221	0.146006	0.0642874		Unknown-22_rCom	716	228464	0.137008	0.0679336		Unknown-22_rCom	579	182667	0.11432	0.0520966
Unknown-23_rCom	357	160738	0.115483	0.0508482		Unknown-23_rCom	401	173342	0.103952	0.0515431		Unknown-23_rCom	343	153479	0.0960531	0.0437722
Unknown-24_rCom	204	34338	0.0246704	0.0108626		Unknown-24_rCom	217	36168	0.0216896	0.0107545		Unknown-24_rCom	188	31157	0.0194993	0.00888598
Unknown-25_rCom	1060	289371	0.207901	0.0915403		Unknown-25_rCom	1324	349133	0.209372	0.103814		Unknown-25_rCom	1141	293994	0.183993	0.0838471
Unknown-26_rCom	175	171978	0.123559	0.0544039		Unknown-26_rCom	170	181864	0.109062	0.0540771		Unknown-26_rCom	331	240454	0.150485	0.0685775
Unknown-27_rCom	288	75918	0.0545439	0.0240161		Unknown-27_rCom	326	85059	0.0510091	0.0252922		Unknown-27_rCom	286	73052	0.0457188	0.0208344
Unknown-28_rCom	196	44551	0.032008	0.0140934		Unknown-28_rCom	214	49284	0.0295552	0.0146546		Unknown-28_rCom	202	41305	0.0258503	0.0117802
Unknown-29_rCom	483	140841	0.101188	0.044554		Unknown-29_rCom	540	153206	0.0918763	0.0455557		Unknown-29_rCom	473	136267	0.0852812	0.0388634
Unknown-3_rCom	2699	2129303	1.52981	0.673589		Unknown-3_rCom	3005	2383235	1.4292	0.708653		Unknown-3_rCom	2816	2157373	1.35017	0.615283
Unknown-30_rCom	90	56407	0.0405261	0.0178439		Unknown-30_rCom	121	72079	0.0432251	0.0214326		Unknown-30_rCom	105	48828	0.0305585	0.0139258
Unknown-31_rCom	800	481538	0.345965	0.152331		Unknown-31_rCom	913	580316	0.34801	0.172556		Unknown-31_rCom	838	503043	0.314824	0.143468
Unknown-32_rCom	136	46074	0.0331022	0.0145752		Unknown-32_rCom	161	54471	0.0326658	0.0161969		Unknown-32_rCom	124	43705	0.0273523	0.0124647
Unknown-33_rCom	321	74586	0.0535869	0.0235947		Unknown-33_rCom	368	82677	0.0495806	0.0245839		Unknown-33_rCom	316	72031	0.0450798	0.0205432
Unknown-34_rCom	118	67058	0.0481784	0.0212133		Unknown-34_rCom	132	73564	0.0441157	0.0218742		Unknown-34_rCom	119	68270	0.042726	0.0194706
Unknown-35_rCom	198	44015	0.0316229	0.0139238		Unknown-35_rCom	214	45684	0.0273963	0.0135841		Unknown-35_rCom	201	44007	0.0275413	0.0125508
Unknown-36_rCom	593	232660	0.167156	0.0736002		Unknown-36_rCom	652	261741	0.156964	0.0778284		Unknown-36_rCom	554	211219	0.132189	0.0602397
Unknown-37_rCom	55	66091	0.0474836	0.0209074		Unknown-37_rCom	52	64880	0.0389079	0.019292		Unknown-37_rCom	57	65240	0.0408297	0.0186065
Unknown-38_rCom	405	119406	0.0857882	0.0377732		Unknown-38_rCom	450	133215	0.0798878	0.0396114		Unknown-38_rCom	380	110845	0.0693711	0.031613
Unknown-39_rCom	207	95281	0.0684554	0.0301414		Unknown-39_rCom	187	75106	0.0450404	0.0223327		Unknown-39_rCom	238	109290	0.0683979	0.0311695
Unknown-4_rCom	1234	522950	0.375718	0.165431		Unknown-4_rCom	1763	614103	0.368272	0.182603		Unknown-4_rCom	1726	548722	0.343412	0.156496
Unknown-40_rCom	50	5505	0.00395511	0.00174146		Unknown-40_rCom	58	6414	0.00384642	0.0019072		Unknown-40_rCom	58	7003	0.00438275	0.00199726
Unknown-41_rCom	46	29331	0.0210731	0.00927864		Unknown-41_rCom	51	32959	0.0197652	0.00980033		Unknown-41_rCom	58	33756	0.0211258	0.00962721
Unknown-42_rCom	79	34390	0.0247078	0.010879		Unknown-42_rCom	95	37212	0.0223157	0.011065		Unknown-42_rCom	89	35013	0.0219125	0.00998571
Unknown-43_rCom	49	19373	0.0139187	0.0061285		Unknown-43_rCom	53	21156	0.0126871	0.00629072		Unknown-43_rCom	50	20328	0.0127221	0.00579755
Unknown-44_rCom	144	49810	0.0357864	0.015757		Unknown-44_rCom	154	52589	0.0315371	0.0156373		Unknown-44_rCom	138	46495	0.0290984	0.0132604
Unknown-45_rCom	427	125071	0.0898583	0.0395652		Unknown-45_rCom	481	139819	0.0838482	0.041575		Unknown-45_rCom	438	125342	0.0784439	0.0357476
Unknown-46_rCom	117	52239	0.0375315	0.0165254		Unknown-46_rCom	123	37829	0.0226857	0.0112484		Unknown-46_rCom	114	36100	0.0225928	0.0102957
Unknown-47_rCom	181	66242	0.0475921	0.0209551		Unknown-47_rCom	206	79801	0.0478559	0.0237288		Unknown-47_rCom	171	63243	0.0395799	0.0180369
Unknown-48_rCom	376	214472	0.154089	0.0678466		Unknown-48_rCom	428	240230	0.144064	0.0714322		Unknown-48_rCom	349	186011	0.116413	0.0530504
Unknown-49_rCom	67	39409	0.0283137	0.0124667		Unknown-49_rCom	86	43796	0.0262641	0.0130227		Unknown-49_rCom	71	34814	0.021788	0.00992896
Unknown-5_rCom	1156	751490	0.539914	0.237728		Unknown-5_rCom	1243	806242	0.483496	0.239735		Unknown-5_rCom	1170	744902	0.466189	0.212446
Unknown-50_rCom	107	16842	0.0121003	0.00532784		Unknown-50_rCom	135	21546	0.0129209	0.00640668		Unknown-50_rCom	103	16191	0.010133	0.00461767
Unknown-51_rCom	129	117918	0.0847191	0.0373024		Unknown-51_rCom	140	126808	0.0760456	0.0377062		Unknown-51_rCom	120	100855	0.063119	0.0287639
Unknown-52_rCom	43	55028	0.0395353	0.0174077		Unknown-52_rCom	21	21132	0.0126727	0.00628358		Unknown-52_rCom	21	22320	0.0139687	0.00636567
Unknown-53_rCom	170	89825	0.0645355	0.0284154		Unknown-53_rCom	200	103624	0.0621424	0.0308125		Unknown-53_rCom	168	85537	0.0535324	0.0243952
Unknown-54_rCom	136	45993	0.033044	0.0145495		Unknown-54_rCom	138	46368	0.0278065	0.0137875		Unknown-54_rCom	131	44446	0.027816	0.012676
Unknown-55_rCom	56	11059	0.00794543	0.00349843		Unknown-55_rCom	60	11797	0.00707455	0.00350783		Unknown-55_rCom	51	9552	0.00597801	0.00272423
Unknown-56_rCom	264	202498	0.145486	0.0640587		Unknown-56_rCom	302	224056	0.134364	0.0666228		Unknown-56_rCom	258	196624	0.123055	0.0560772
Unknown-57_rCom	141	48987	0.0351951	0.0154967		Unknown-57_rCom	150	51423	0.0308379	0.0152906		Unknown-57_rCom	135	46153	0.0288843	0.0131628
Unknown-58_rCom	48	19491	0.0140035	0.00616583		Unknown-58_rCom	54	22738	0.0136358	0.00676112		Unknown-58_rCom	43	16737	0.0104747	0.00477339
Unknown-59_rCom	167	59816	0.0429753	0.0189223		Unknown-59_rCom	188	68927	0.0413349	0.0204954		Unknown-59_rCom	161	55447	0.0347009	0.0158135
Unknown-6_rCom	1687	1298101	0.932631	0.410644		Unknown-6_rCom	1836	1405994	0.843162	0.418071		Unknown-6_rCom	1695	1271475	0.795738	0.362625
Unknown-60_rCom	268	153271	0.110119	0.0484861		Unknown-60_rCom	307	174119	0.104418	0.0517741		Unknown-60_rCom	256	144362	0.0903473	0.0411721
Unknown-61_rCom	1436	415618	0.298604	0.131478		Unknown-61_rCom	1553	449015	0.26927	0.133514		Unknown-61_rCom	1434	407942	0.255306	0.116345
Unknown-62_rCom	10	5997	0.00430859	0.0018971		Unknown-62_rCom	12	5432	0.00325752	0.0016152		Unknown-62_rCom	5	1362	0.000852392	0.000388443
Unknown-63_rCom	135	35821	0.0257359	0.0113317		Unknown-63_rCom	139	37278	0.0223553	0.0110846		Unknown-63_rCom	140	38744	0.0242475	0.0110498
Unknown-64_rCom	9	5416	0.00389117	0.00171331		Unknown-64_rCom	8	4590	0.00275258	0.00136483		Unknown-64_rCom	9	4934	0.00308789	0.00140718
Unknown-65_rCom	228	117555	0.0844583	0.0371876		Unknown-65_rCom	262	138648	0.083146	0.0412269		Unknown-65_rCom	217	120543	0.0754405	0.0343789
Unknown-66_rCom	68	17074	0.012267	0.00540123		Unknown-66_rCom	75	21172	0.0126967	0.00629547		Unknown-66_rCom	63	16794	0.0105103	0.00478965
Unknown-67_rCom	174	102347	0.073532	0.0323767		Unknown-67_rCom	197	119906	0.0719065	0.0356539		Unknown-67_rCom	176	100685	0.0630126	0.0287154
Unknown-68_rCom	123	47042	0.0337977	0.0148814		Unknown-68_rCom	131	50772	0.0304475	0.015097		Unknown-68_rCom	124	47839	0.0299395	0.0136437
Unknown-69_rCom	119	22891	0.0164462	0.00724139		Unknown-69_rCom	125	22894	0.0137293	0.00680751		Unknown-69_rCom	117	24380	0.015258	0.00695318
Unknown-7_rCom	350	101241	0.0727374	0.0320268		Unknown-7_rCom	395	113478	0.0680517	0.0337426		Unknown-7_rCom	355	102271	0.0640052	0.0291677
Unknown-70_rCom	70	53054	0.0381171	0.0167832		Unknown-70_rCom	73	58961	0.0353584	0.017532		Unknown-70_rCom	67	53614	0.0335537	0.0152907
Unknown-71_rCom	672	348350	0.250275	0.110198		Unknown-71_rCom	741	383363	0.229899	0.113993		Unknown-71_rCom	683	354913	0.222118	0.101221
Unknown-72_rCom	485	170429	0.122446	0.0539139		Unknown-72_rCom	565	195648	0.117328	0.0581757		Unknown-72_rCom	561	178443	0.111677	0.050892
Unknown-73_rCom	2115	857103	0.615792	0.271138		Unknown-73_rCom	2598	1093845	0.655969	0.325254		Unknown-73_rCom	2222	908523	0.568589	0.259111
Unknown-74_rCom	1711	1644131	1.18124	0.520108		Unknown-74_rCom	1802	1719579	1.03122	0.511315		Unknown-74_rCom	1701	1594012	0.997595	0.454612
Unknown-75_rCom	1167	561731	0.40358	0.177699		Unknown-75_rCom	1339	635252	0.380955	0.188892		Unknown-75_rCom	1099	506598	0.317049	0.144482
Unknown-76_rCom	4323	2226849	1.5999	0.704446		Unknown-76_rCom	4861	2479827	1.48713	0.737374		Unknown-76_rCom	3987	1914249	1.19801	0.545944
Unknown-77_rCom	323	94674	0.0680193	0.0299494		Unknown-77_rCom	359	104456	0.0626413	0.0310599		Unknown-77_rCom	304	86889	0.0543785	0.0247808
Unknown-78_rCom	1114	308439	0.2216	0.0975723		Unknown-78_rCom	1281	352443	0.211357	0.104799		Unknown-78_rCom	1045	285428	0.178632	0.0814041
Unknown-79_rCom	381	131949	0.0947998	0.041741		Unknown-79_rCom	435	153358	0.0919674	0.0456009		Unknown-79_rCom	365	120936	0.0756864	0.034491
Unknown-8_rCom	90	52666	0.0378383	0.0166605		Unknown-8_rCom	274	317764	0.19056	0.0944868		Unknown-8_rCom	779	538490	0.337008	0.153577
Unknown-80_rCom	262	146613	0.105335	0.0463799		Unknown-80_rCom	285	154937	0.0929143	0.0460704		Unknown-80_rCom	234	129073	0.0807789	0.0368116
Unknown-81_rCom	232	138845	0.0997543	0.0439225		Unknown-81_rCom	256	152955	0.0917257	0.045481		Unknown-81_rCom	230	128650	0.0805142	0.036691
Unknown-82_rCom	2568	3174788	2.28095	1.00432		Unknown-82_rCom	2843	4155638	2.4921	1.23568		Unknown-82_rCom	2523	3366416	2.10683	0.960102
Unknown-83_rCom	268	163506	0.117472	0.0517239		Unknown-83_rCom	277	175188	0.105059	0.052092		Unknown-83_rCom	250	148648	0.0930297	0.0423944
Unknown-84_rCom	574	269293	0.193476	0.0851888		Unknown-84_rCom	628	298799	0.179187	0.0888476		Unknown-84_rCom	560	267002	0.1671	0.076149
Unknown-85_rCom	176	81546	0.0585874	0.0257964		Unknown-85_rCom	187	65717	0.0394099	0.0195409		Unknown-85_rCom	166	55656	0.0348317	0.0158731
Unknown-86_rCom	486	122275	0.0878494	0.0386808		Unknown-86_rCom	539	137336	0.0823592	0.0408367		Unknown-86_rCom	449	114941	0.0719345	0.0327812
Unknown-87_rCom	218	115426	0.0829287	0.0365141		Unknown-87_rCom	242	122680	0.0735701	0.0364788		Unknown-87_rCom	215	114273	0.0715165	0.0325907
Unknown-88_rCom	459	172426	0.123881	0.0545456		Unknown-88_rCom	515	123168	0.0738627	0.0366239		Unknown-88_rCom	449	101286	0.0633887	0.0288868
Unknown-89_rCom	50	24661	0.0177179	0.00780132		Unknown-89_rCom	68	29826	0.0178864	0.00886873		Unknown-89_rCom	62	27709	0.0173414	0.00790261
Unknown-9_rCom	282	234126	0.16821	0.074064		Unknown-9_rCom	287	246910	0.14807	0.0734185		Unknown-9_rCom	265	223860	0.1401	0.0638449
Unknown-90_rCom	205	77001	0.055322	0.0243587		Unknown-90_rCom	215	82065	0.0492136	0.024402		Unknown-90_rCom	201	75516	0.0472608	0.0215372
Unknown-91_rCom	175	60744	0.043642	0.0192159		Unknown-91_rCom	196	67139	0.0402627	0.0199637		Unknown-91_rCom	160	53850	0.0337014	0.015358
Unknown-92_rCom	251	122315	0.0878782	0.0386934		Unknown-92_rCom	271	129978	0.0779466	0.0386488		Unknown-92_rCom	244	113041	0.0707454	0.0322393
Unknown-93_rCom	101	78595	0.0564672	0.0248629		Unknown-93_rCom	112	86244	0.0517197	0.0256446		Unknown-93_rCom	104	71796	0.0449327	0.0204762
Unknown-94_rCom	98	36464	0.0261979	0.0115351		Unknown-94_rCom	101	23920	0.0143446	0.00711259		Unknown-94_rCom	92	23997	0.0150183	0.00684395
Unknown-95_rCom	411	97385	0.069967	0.030807		Unknown-95_rCom	404	98705	0.0591925	0.0293498		Unknown-95_rCom	397	97260	0.0608691	0.0277386
Unknown-96_rCom	100	43719	0.0314103	0.0138302		Unknown-96_rCom	105	28340	0.0169952	0.00842687		Unknown-96_rCom	91	28855	0.0180586	0.00822945
Unknown-97_rCom	418	90426	0.0649673	0.0286056		Unknown-97_rCom	453	99370	0.0595913	0.0295476		Unknown-97_rCom	389	81603	0.0510703	0.0232732
Unknown-98_rCom	40	19806	0.0142298	0.00626548		Unknown-98_rCom	53	25411	0.0152387	0.00755594		Unknown-98_rCom	71	29227	0.0182914	0.00833554
Unknown-99_rCom	1021	411425	0.295592	0.130151		Unknown-99_rCom	1141	269173	0.161421	0.0800383		Unknown-99_rCom	1013	265520	0.166173	0.0757263
LTR-Unknown-1_rCom	20	6627	0.00476122	0.0020964		LTR-Unknown-1_rCom	25	7841	0.00470218	0.00233151		LTR-Unknown-1_rCom	22	6855	0.00429013	0.00195505
LTR-Unknown-10_rCom	85	47017	0.0337797	0.0148735		LTR-Unknown-10_rCom	94	51110	0.0306502	0.0151975		LTR-Unknown-10_rCom	94	48840	0.030566	0.0139292
LTR-Unknown-11_rCom	676	512315	0.368077	0.162067		LTR-Unknown-11_rCom	738	554782	0.332698	0.164964		LTR-Unknown-11_rCom	648	471923	0.295348	0.134592
LTR-Unknown-12_rCom	23	11733	0.00842967	0.00371164		LTR-Unknown-12_rCom	26	13375	0.00802087	0.00397704		LTR-Unknown-12_rCom	30	14264	0.00892697	0.00406809
LTR-Unknown-13_rCom	77	35736	0.0256748	0.0113048		LTR-Unknown-13_rCom	85	41537	0.0249094	0.012351		LTR-Unknown-13_rCom	76	38390	0.024026	0.0109488
LTR-Unknown-14_rCom	103	113232	0.0813524	0.0358201		LTR-Unknown-14_rCom	107	120014	0.0719713	0.035686		LTR-Unknown-14_rCom	99	106456	0.0666243	0.0303613
LTR-Unknown-15_rCom	10	7915	0.00568659	0.00250385		LTR-Unknown-15_rCom	12	9544	0.00572345	0.0028379		LTR-Unknown-15_rCom	13	9606	0.00601181	0.00273963
LTR-Unknown-16_rCom	26	8057	0.00578862	0.00254877		LTR-Unknown-16_rCom	27	8826	0.00529287	0.0026244		LTR-Unknown-16_rCom	25	8175	0.00511623	0.00233151
LTR-Unknown-17_rCom	42	12195	0.00876159	0.00385779		LTR-Unknown-17_rCom	46	13553	0.00812761	0.00402997		LTR-Unknown-17_rCom	37	11386	0.0071258	0.00324729
LTR-Unknown-18_rCom	56	38791	0.0278697	0.0122712		LTR-Unknown-18_rCom	67	44217	0.0265165	0.0131479		LTR-Unknown-18_rCom	68	43782	0.0274005	0.0124866
LTR-Unknown-2_rCom	925	453265	0.325652	0.143387		LTR-Unknown-2_rCom	1017	544566	0.326571	0.161926		LTR-Unknown-2_rCom	985	485746	0.303999	0.138535
LTR-Unknown-3_rCom	2	610	0.000438259	0.000192969		LTR-Unknown-3_rCom	2	610	0.000365811	0.000181383		LTR-Unknown-3_rCom	1	135	8.44882e-05	3.8502e-05
LTR-Unknown-4_rCom	2375	13805405	9.9186	4.36723		LTR-Unknown-4_rCom	3553	24017014	14.4028	7.14144		LTR-Unknown-4_rCom	13535	32174631	20.1361	9.17621
LTR-Unknown-5_rCom	83	19934	0.0143217	0.00630597		LTR-Unknown-5_rCom	95	24183	0.0145023	0.00719079		LTR-Unknown-5_rCom	101	21214	0.0132765	0.00605023
LTR-Unknown-6_rCom	36	11794	0.00847349	0.00373094		LTR-Unknown-6_rCom	39	12551	0.00752672	0.00373203		LTR-Unknown-6_rCom	40	12638	0.00790935	0.00360436
LTR-Unknown-7_rCom	285	83900	0.0602786	0.0265411		LTR-Unknown-7_rCom	316	93912	0.0563182	0.0279246		LTR-Unknown-7_rCom	261	72924	0.0456387	0.0207979
LTR-Unknown-8_rCom	367	195648	0.140565	0.0618917		LTR-Unknown-8_rCom	401	217248	0.130282	0.0645985		LTR-Unknown-8_rCom	339	173714	0.108717	0.0495433
LTR-Unknown-9_rCom	6	2691	0.00193337	0.000851277		LTR-Unknown-9_rCom	6	2539	0.00152262	0.000754969		LTR-Unknown-9_rCom	7	2860	0.0017899	0.000815672

## Sheet: Table S5
Table S5. Matrix of gene collinearity blocks across Rc039 and WT05 genomes
		WT05
		Chr01	Chr02	Chr03	Chr04	Chr05	Chr06	Chr07	Chr08	Chr09	Chr10
Rc039	Chr01	1769	0	0	143	174	92	0	35	0	95
	Chr02	0	1368	0	0	63	0	46	66	145	13
	Chr03	0	0	1467	0	8	0	189	0	0	0
	Chr04	136	0	0	1448	169	0	13	13	51	21
	Chr05	176	79	8	165	2479	43	30	0	109	0
	Chr06	100	0	0	0	45	1282	0	0	83	89
	Chr07	0	42	182	11	27	40	1556	59	0	98
	Chr08	34	75	0	0	0	0	49	1217	55	111
	Chr09	0	148	0	58	114	79	7	44	1607	11
	Chr10	91	15	0	13	0	92	94	117	12	1795

## Sheet: Table S6
Table S6. Matrix of LTR-RT collinearity blocks across Rc039 and WT05 genomes
		WT05
		Chr01	Chr02	Chr03	Chr04	Chr05	Chr06	Chr07	Chr08	Chr09	Chr10
Rc039	Chr01	125	43	17	47	0	30	17	38	11	8
	Chr02	33	162	37	15	8	26	18	49	0	14
	Chr03	0	9	108	9	7	16	14	7	10	0
	Chr04	42	38	23	99	7	7	28	15	18	8
	Chr05	0	0	0	7	68	0	10	13	19	0
	Chr06	28	19	25	22	0	95	11	7	11	0
	Chr07	14	11	9	20	15	7	73	28	21	7
	Chr08	27	72	25	28	7	19	9	129	29	0
	Chr09	7	7	8	18	9	0	9	26	85	0
	Chr10	17	23	8	8	7	0	9	20	7	48

## Sheet: Table S7
Table S7. Proportions of flLTR-RT families shared among the Rc039, WT05, and Hale genomes.
Cluster Name	flLTR-RT IDs	Precent of Hale genome (%)	Precent of Rc039 genome (%)	Precent of WT05 genome (%)
11.118	Hale_79,WT05_803, Rc039_42, Rc039_530, Hale_160, Rc039_412, Hale_667, Rc039_4,WT05_3, Hale_431, Rc039_921	0.163261	0.21822	0.136836
11.137	Hale_125, Rc039_1008,WT05_136, Hale_225, Rc039_1081, Rc039_551, Hale_535, Hale_252,WT05_800, Hale_369, Rc039_1278	0.211683	0.08081	0.139341
11.156	Rc039_6, Rc039_1399, Rc039_1527, Hale_570,WT05_935, Rc039_713, Hale_287, Rc039_1559,WT05_760,WT05_762, Hale_41	0.202423	0.257028	0.294814
11.178	Rc039_18, Rc039_574, Rc039_1390, Rc039_1411, Hale_293,WT05_970, Rc039_381, Hale_663, Rc039_831,WT05_1022,WT05_10	0.0872687	0.239666	0.178793
13.116	Rc039_1122, Rc039_1228, Hale_541, Hale_321, Rc039_1128,WT05_1017, Rc039_540, Hale_309, Rc039_1204, Rc039_244,WT05_252, Rc039_822,WT05_679	0.617168	0.72249	0.700522
15.146	Rc039_732, Rc039_1085, Rc039_179, Rc039_1407,WT05_279, Hale_289,WT05_1089,WT05_930, Hale_591,WT05_1115, Rc039_954, Rc039_640, Hale_11,WT05_419,WT05_325	0.171801	0.14992	0.252473
16.32	Hale_469, Hale_654, Hale_300,WT05_667, Rc039_371, Rc039_1440, Rc039_324, Rc039_434,WT05_391, Hale_753, Rc039_737, Rc039_3, Rc039_1369, Hale_56, Rc039_313,WT05_205	1.03385	1.26591	1.06467
17.19	wt05_700,WT05_1188, Rc039_48, Rc039_598,WT05_31, Hale_780, Rc039_1325,WT05_410, Hale_3, Hale_374,WT05_528, Hale_576, Rc039_843,WT05_524,WT05_595, Rc039_1372,WT05_728	0.1106	0.0891991	0.205049
20.257	Hale_583,WT05_553, Rc039_1324, Rc039_794, Hale_402, Hale_738, Rc039_1541, Rc039_17, Rc039_1552, Rc039_1556, Rc039_1560, Rc039_345, Rc039_1551, Rc039_1420, Hale_231, Rc039_1115,WT05_1025, Hale_138,WT05_1160,WT05_813	0.44726	0.48783	0.376984
25.27	Hale_106, Rc039_1319, Rc039_257, Rc039_165, Rc039_346, Rc039_1498, Hale_165, Hale_390,WT05_182, Rc039_1409, Hale_666, Hale_85, Rc039_1084, Hale_598, Rc039_394, Hale_353,WT05_1031, Rc039_1351,WT05_815, Hale_437, Rc039_840, Rc039_753, Rc039_757, Hale_646,WT05_1075	0.158416	0.167004	0.1689
26.57	Hale_458, Rc039_71, Rc039_1466, Rc039_605, Rc039_851,WT05_216, Rc039_442, Rc039_841, Rc039_1177, Hale_530, Rc039_604, Rc039_78, Hale_481, Rc039_600,WT05_81, Rc039_777,WT05_398,WT05_699, Rc039_1149, Hale_78, Rc039_41, Hale_336,WT05_878,WT05_529,WT05_245,WT05_831	0.161628	0.217262	0.104144
26.61	Hale_247, Rc039_335, Rc039_38, Rc039_1535,WT05_990, Rc039_1021, Hale_113,WT05_1049, Hale_422,WT05_847, Hale_692,WT05_987,WT05_653, Rc039_1188, Rc039_1016,WT05_883, Hale_734, Rc039_327, Rc039_752, Rc039_808, Rc039_1055,WT05_1009,WT05_218,WT05_68,WT05_518, Hale_327	0.338485	0.435721	0.466396
29.2	Rc039_1513,WT05_887,WT05_1061, Rc039_1152,WT05_538, Rc039_1348, Hale_556, Rc039_482,WT05_366,WT05_534, Hale_531, Rc039_440, Hale_676,WT05_716, Rc039_1459,WT05_1184,WT05_33,WT05_1059, Rc039_50, Rc039_268, Rc039_1451,WT05_1178, Rc039_81, Rc039_70,WT05_83, Rc039_867, Hale_632,WT05_1058,WT05_499	0.991377	1.21012	1.0958
32.1	Rc039_616, Rc039_1196, Hale_303, Rc039_1311, Rc039_296, Rc039_102,WT05_672,WT05_614, Hale_610,WT05_577, Hale_25, Rc039_845,WT05_186, Rc039_285, Rc039_890,WT05_1034, Hale_69,WT05_965, Rc039_259, Rc039_878, Rc039_875, Rc039_877, Hale_537,WT05_239,WT05_179, Hale_250, Rc039_339, Rc039_1467,WT05_1189, Hale_723, Rc039_1468,WT05_723	0.397281	0.402904	0.374588
39.95	Rc039_1418,WT05_654, Hale_67, Rc039_563, Rc039_1392,WT05_1116, Rc039_955, Rc039_965, Rc039_941,WT05_925, Hale_265, Hale_638, Rc039_705, Rc039_1383, Hale_410, Hale_290, Rc039_1263, Rc039_557, Rc039_939, Rc039_976, Rc039_1093, Rc039_957, Rc039_1083, Rc039_1388,WT05_1029, Hale_652, Rc039_1189, Hale_484,WT05_644,WT05_1127, Hale_197, Hale_496,WT05_140,WT05_877, Rc039_1397, Hale_86, Rc039_235,WT05_246,…	0.133417	0.172464	0.189275
47.117	Rc039_1501,WT05_563, Rc039_1534, Hale_171, Rc039_1493, Hale_120, Rc039_1099, Hale_359, Rc039_836, Rc039_1290, Rc039_399, Rc039_1103, Rc039_725, Hale_781, Rc039_1326, Hale_668, Rc039_374, Rc039_124, Rc039_827, Hale_7, Hale_21,WT05_650,WT05_906, Hale_653, Rc039_722,WT05_133, Hale_455, Hale_279,WT05_1078,WT05_1113,WT05_802,WT05_447,WT05_1105,WT05_794,WT05_830, Rc039_802, Hale_70, Rc039_569, Hale_118…	0.184392	0.161592	0.158815

## Sheet: Table S8
Table S8. Proportions of flLTR-RT families shared among the WT05 and Hale genomes.
Cluster Name	flLTR-RT IDs	Precent of WT05 genome (%)	Precent of Hale genome (%)
3.181	WT05_402, WT05_404, Hale_643	1.98889	1.62329
3.219	Hale_98, Hale_124, WT05_145	0.30999	0.273845
3.302	Hale_8, Hale_24, WT05_908	0.663064	0.198068
3.323	Hale_164, Hale_688, WT05_843	0.434319	0.398309
3.357	Hale_235, Hale_737, WT05_1051	0.476422	0.137966
4.217	WT05_827, WT05_833, Hale_22, WT05_632	0.204456	0.103704

## Sheet: Table S9
Table S9. Proportions of flLTR-RT families shared among the Rc039 and Hale genomes.
Cluster name	flLTR-RT IDs	Precent of Rc039 genome (%)	Precent of Hale genome (%)
3.123	Hale_558, Rc039_152, Rc039_624	1.09016	0.503473
3.135	Hale_498, Rc039_1279, Hale_383	0.29071	0.231536
3.174	Rc039_159, Rc039_1076, Hale_515	0.219825	0.0865762
3.189	Hale_769, Rc039_1544, Hale_489	0.974106	0.887109
3.19	Rc039_326, Rc039_1194, Hale_733	1.19919	0.857704
3.237	Hale_71, Hale_708, Rc039_1119	0.177786	0.171528
3.314	Hale_127, Rc039_365, Rc039_366	0.0330762	0.0213187
3.46	Hale_774, Rc039_997, Rc039_998	0.899785	1.05061
3.6	Rc039_888, Rc039_1525, Hale_690	3.48398	2.68966
3.72	Hale_724, Hale_749, Rc039_511	0.333061	0.300712
3.85	Hale_475, Rc039_1254, Rc039_72	0.242081	0.183816
3.87	Hale_95, Rc039_776, Rc039_329	0.420418	0.867629
4.111	Rc039_367, Rc039_825, Rc039_1491, Hale_347	0.399606	0.306836
4.127	Rc039_504, Rc039_1331, Rc039_1474, Hale_451	2.41526	2.15939
4.334	Hale_335, Hale_465, Hale_461, Rc039_537	0.0980562	0.0400489
4.66	Hale_466, Hale_615, Rc039_898, Rc039_136	1.21929	1.1606
5.151	Hale_193, Rc039_1138, Hale_606, Rc039_14, Hale_227	0.212358	0.185129
5.8	Hale_727, Rc039_928, Hale_182, Rc039_1483, Rc039_196	1.04551	0.915121
7.92	Hale_540, Rc039_393, Rc039_547, Hale_132, Rc039_1286, Hale_482, Rc039_580	0.340086	0.206848
